# Supplementary material for: A dynamic transcriptomic atlas of cytokine-induced killer cells
Source: J Biol Chem. 2018 Oct 17;293(51):19600–12. doi: 10.1074/jbc.RA118.003280 (PMC6314136; doi:10.1074/jbc.RA118.003280)
Supplement: Supporting Information [file supp_RA118.003280_137179_3_supp_217103_pgfml2.xls]

## Sheet: All_RPKM
GeneID	GeneType	0D-1	0D-2	0D-3	0D-4	1D-1	1D-2	1D-3	1D-4	7D-1	7D-2	7D-3	7D-4	14D-1	14D-2	14D-3	14D-4	KeggID	Description
SNORD121B	snoRNA	0	0	0	0	0	0	0	0	2.07746	1.08267	3.21804	1.07719	0	0	0	0	hsa:101340252	small nucleolar RNA, C/D box 121B
HTR4	mRNA	0	0	0	0	0	0	0	0	0	0	0	0	0	0	0	0	hsa:3360	5-hydroxytryptamine receptor 4
SNORD121A	snoRNA	0	0	0	0	0	0	0	0	0	0	0	0	0	0	0	0	hsa:100113379	small nucleolar RNA, C/D box 121A
HTR6	mRNA	0	0.0415764	0.236544	0	0	0.0789975	0	0	0	0.0431103	0	0	0	0	0.0488958	0	hsa:3362	5-hydroxytryptamine receptor 6
HTR7	mRNA	0.0940079	0.123226	0.16826	0.213581	0.181601	0.44486	0.328307	0.395521	0.122587	0	0	0	0	0.0603978	0	0	hsa:3363	5-hydroxytryptamine receptor 7
LOC100132330	ncRNA	0	0	0	0	0	0	0	0	0	0	0	0	0	0	0	0		mal, T-cell differentiation protein-like pseudogene
BBX	mRNA	7.42595	4.59737	6.04245	4.56438	7.54302	10.8713	8.24093	4.84052	4.69173	4.10359	3.70891	4.25253	7.57681	7.0669	5.81518	6.58947	hsa:56987	HMG box transcription factor BBX
LOC100132336	mRNA	0	0	0	0	0	0	0	0	0	0	0	0	0	0	0	0
LOC100421505	ncRNA	0	0	0	0	0	0	0	0	0	0	0	0	0	0	0	0		MAP/microtubule affinity-regulating kinase 4 pseudogene
WDR83OS	mRNA	31.1538	34.9686	31.5049	42.8622	32.5744	34.9505	34.257	27.983	44.4133	44.2059	44.6837	49.3191	53.9912	46.7226	38.8713	43.6614	hsa:51398	Protein Asterix
LOC100421508	ncRNA	0	0	0	0	0	0	0	0	0	0	0	0	0	0	0	0		MAP/microtubule affinity-regulating kinase 2 pseudogene
LOC100421509	ncRNA	0	0	0	0	0	0	0	0	0	0	0	0	0	0	0	0
DHDH	mRNA	0.072767	0.0763067	0.520966	0.247984	0.16065	0.434961	0.267502	0.653128	0.303644	0.158244	0	0.472328	0.383957	0.841518	0.358961	0.190031	hsa:27294	Trans-1,2-dihydrobenzene-1,2-diol dehydrogenase
LOC100421504	ncRNA	0	0	0	0	0	0	0	0	0	0	0	0	0	0	0	0		MAP/microtubule affinity-regulating kinase 4 pseudogene
LOC100421503	ncRNA	0	0	0	0	0	0	0	0	0	0	0	0	0	0	0	0
BCR	mRNA	9.6183	11.4675	12.2356	16.5633	4.0238	5.8036	6.1449	3.36351	15.4477	13.7057	24.5527	12.0638	18.6497	12.8114	23.0514	12.8111	hsa:613	Breakpoint cluster region, isoform CRA_c
VOPP1	mRNA	14.4667	11.6187	22.3687	18.6707	38.4597	47.893	55.1314	25.7456	25.6642	16.7008	15.3304	13.0089	14.6503	14.9792	18.6506	14.1246	hsa:81552	Vesicular, overexpressed in cancer, prosurvival protein 1
LOC100132346	ncRNA	0.0678698	0	0	0	0.0749192	0.0676148	0.0997996	0.152293	0.283209	0.51658	0.658045	0.513964	0.179058	0.0872094	0.167402	0.0886208
LOC100421517	ncRNA	0	0	0	0	0	0.107793	0	0	0.112875	0	0	0	0.285459	0	0	0.141281		DnaJ (Hsp40) homolog, subfamily C, member 17 pseudogene
LOC402715	ncRNA	0.205203	0.215185	0.163236	0.155403	0	0.204432	0	0.0767425	0.499495	0.818122	1.10533	0.591984	0.541379	0.43946	0.506135	0.178629		karyopherin alpha 2 (RAG cohort 1, importin alpha 1) pseudogene
LOC100421518	ncRNA	0	0	0	0	0	0	0	0	0	0	0	0	0.156507	0	0	0		MAD2 mitotic arrest deficient-like 1 (yeast) pseudogene
COL13A1	mRNA	0.175527	0.21036	0.119682	0.398787	7.05833	3.39742	9.95547	5.34531	0	0	0	0	0	0	0	0	hsa:1305	Collagen, type XIII, alpha 1, isoform CRA_k
TARSL2	mRNA	1.00296	1.3773	1.68117	1.6005	0.869895	1.11815	0.983211	0.80377	4.08555	2.6485	2.62406	3.07426	6.86722	3.68218	4.03469	4.98903	hsa:123283	Probable threonine--tRNA ligase 2, cytoplasmic
LOC100421511	ncRNA	0.0640563	0	0.229302	0.0727661	0	0.0638156	0	0	0	0	0	0.0692978	0.253496	0.0823092	0	0		MAP/microtubule affinity-regulating kinase 2 pseudogene
LOC100421510	ncRNA	0	0	0	0	0	0	0.0936581	0	0.13289	0.0692558	0	0	0.0840197	0.163685	0.07855	0		family with sequence similarity 20, member B pseudogene
LOC100421513	ncRNA	0.443411	0.0929961	0.529091	0.302221	0.978933	0.706792	0.586815	0.497486	0.555084	0.482136	0.382149	0.575633	0.818884	0.911619	1.20305	0.810576		transducin (beta)-like 1 X-linked receptor 1 pseudogene
LOC100421512	ncRNA	0	0	0	0	0	0	0	0	0	0	0	0	0	0	0	0
HCGVIII-2	ncRNA	0	0	0	0.06981	0	0	0.0903655	0	0.0641093	0.066821	0.0662044	0	0	0	0.0757884	0		HCGVIII-2 pseudogene
T	mRNA	0.0316416	0	0.0377557	0.107832	0	0	0	0	0	0	0	0	0	0	0	0	hsa:6862	Brachyury protein
LOC100132352	miscRNA	2.20031	1.28186	2.47962	1.24975	0.809616	1.2178	1.43798	0.685734	1.72154	2.45893	1.44857	0.66121	5.07937	2.98436	2.48742	2.63363	hsa:100132352	FSHD region gene 1 pseudogene
LOC100132354	miscRNA	0	0	0	0	0.190253	0	0.152061	0.425413	0	0	0	0	0	0	0	0
LOC100132356	miscRNA	0.0881357	0.184846	0.420664	0.250299	0	0.439023	0.162	0.148326	0	0	0	0.0476738	0.290656	0.11325	0.108694	0.172624	hsa:100132356	uncharacterized LOC100132356
SRP72P2	ncRNA	0.181022	0.20443	0.315694	0.189818	0.399649	0.388429	0.409516	0.421819	0.711796	1.18099	0.870068	1.20514	1.13885	1.18092	1.32231	1.60004		signal recognition particle 72kDa pseudogene 2
GTF2IRD2B	mRNA	0.76796	0.920363	1.4138	1.09671	0.920388	1.50829	1.17765	1.08317	0.663804	0.453302	0.236378	0.474743	1.73664	0.90221	0.920031	1.26062	hsa:389524	General transcription factor II-I repeat domain-containing protein 2B
LOC100335030	miscRNA	0.124385	0.0782614	0.178104	0.113038	0.109844	0.148701	0.128032	0.195376	0.155711	0.324596	0.1876	0.188388	0.853217	0.607349	0.490875	0.324831	hsa:100335030	FGFR1 oncogene partner 2 pseudogene
SRP72P1	ncRNA	0.404081	0.282492	0.16072	0.357019	0.446051	0.447292	0.297092	0.251866	0.889919	1.75748	1.01574	1.26287	1.77679	1.61537	1.05204	1.81738		signal recognition particle 72kDa pseudogene 1
LOC100421527	ncRNA	0	0	0	0	0	0	0	0	0	0	0	0	0	0	0	0		DnaJ (Hsp40) homolog, subfamily C, member 8 pseudogene
LOC100421523	ncRNA	0.052059	0	0	0.0591375	0.0574661	0.15559	0.153101	0.116815	0.217233	0.226422	0.168249	0.168956	0.206018	0.334466	0.449414	0.0679759		UDP-N-acetylglucosamine pyrophosphorylase 1 pseudogene
SPAG5-AS1	miscRNA	0.40339	1.08775	0.756387	0.392777	0.508902	1.95196	0.593168	0.840514	0.240468	0.25064	0.124164	0.311713	1.14027	0.740481	0.284276	1.35444	hsa:100506436	SPAG5 antisense RNA 1
LOC100421525	ncRNA	0	0	0	0	0	0	0	0	0	0	0	0	0	0	0	0		DnaJ (Hsp40) homolog, subfamily B, member 7 pseudogene
DHFR	mRNA	1.34549	1.74789	1.98888	1.25469	0.975384	0.820267	0.45771	0.67593	19.5879	20.1108	23.1271	20.5738	15.0468	15.8697	18.8223	12.403	hsa:1719	Dihydrofolate reductase, isoform CRA_a
STRC	mRNA	0.0134097	0.0562479	0	0.015233	0.029605	0.0801557	0	0	0.0279781	0.0145808	0	0.0290139	0	0.0172308	0.0165375	0.0525289	hsa:161497	Stereocilin
STRN	mRNA	3.48428	4.05715	4.6365	3.97071	1.87694	2.81027	2.38549	1.83263	4.23385	3.26727	3.74761	3.14819	5.08158	5.44419	4.76452	4.12011	hsa:6801	Striatin
LOC642402	ncRNA	0.0201902	0	0.0722747	0	0.0111437	0	0	0.0226524	0.0105313	0	0	0.0218423	0.0266336	0.0259435	0.0497994	0.0131817
LOC100288181	miscRNA	0	0	0	0.0157208	0	0.013787	0.0101749	0	0	0	0	0	0	0	0	0	hsa:100288181	uncharacterized LOC100288181
BBC3	mRNA	6.65824	10.1599	11.6626	8.0969	7.11423	6.16549	5.27189	5.79421	0.801453	0.974579	1.01157	0.831122	4.84196	8.06193	5.57948	6.63195	hsa:27113	Bcl-2-binding component 3
MYBPC3	mRNA	6.13694	7.74604	3.91736	5.10671	10.666	4.92456	5.8835	14.0009	0.0194593	0	0.0200952	0	0	0	0	0	hsa:4607	Mutant cardiac myosin-binding protein C
MYBPC1	mRNA	0	0	0.0472374	0.0224854	0	0.0197196	0	0	0	0	0	0	0	0	0	0	hsa:4604	Myosin-binding protein C, slow-type
MYBPC2	mRNA	0.0437249	0	0.0260869	0	0	0.0435606	0.0321478	0.0245286	0.0684212	0.0237718	0.0471048	0.0709542	0.115358	0.0280922	0.0808859	0	hsa:4606	Myosin-binding protein C, fast-type
FLJ20021	miscRNA	2.18227	2.80853	3.90593	4.50728	0.985475	0.790573	0.875166	0.667747	0.931322	1.07857	1.70979	1.39504	6.93507	8.66727	4.89328	7.77137	hsa:90024	uncharacterized LOC90024
BGN	mRNA	0	0.033751	0	0.0365617	0	0	0	0.252773	0.100728	0	0	0	0	0	0	0	hsa:633	cDNA FLJ36740 fis, clone UTERU2013322, highly similar to Biglycan
LOC100288192	ncRNA	0	0	0	0	0	0	0	0	0	0	0	0	0	0.14097	0	0		archaelysin family metallopeptidase 2 pseudogene
TMEFF1	mRNA	0.0316416	0	0	0	0	0	0.0232638	0.0355004	0.0990264	0.103215	0.0340875	0.0684615	0.166958	0.162632	0.0390222	0.165264	hsa:8577	Tomoregulin-1
LOC100132304	mRNA	0	0	0	0	0	0	0	0	0	0	0	0	0	0	0	0	hsa:100132304	long intergenic non-protein coding RNA 684
TMEFF2	mRNA	0	0	0	0.0314415	0	0	0	0	0	0	0	0	0	0	0	0	hsa:23671	cDNA, FLJ96422, highly similar to Homo sapiens transmembrane protein with EGF-like and two follistatin-like domains 2 (TMEFF2), mRNA
TRDD2	ncRNA	0	0	0	0	0	0	0	0	0	0	0	0	0	0	0	0		T cell receptor delta diversity 2
LOC100132306	ncRNA	0.438693	0.530808	0.563728	0.536678	0.745014	0.87409	0.843566	0.492193	0.316833	0.66047	0.327188	0.328562	0.445149	0.346892	0.291319	0.176253		family with sequence similarity 91, member A1 pseudogene
TRDD3	ncRNA	0	0	0	0	0	0	0	0	0	0	0	0	0	0	0	0		T cell receptor delta diversity 3
TRDD1	ncRNA	0	0	0	0	0	0	0	0	0	0	0	0	0	0	0	0		T cell receptor delta diversity 1
RPS7P11	ncRNA	17.7073	16.5451	36.2982	36.2327	19.9223	24.0864	16.9412	9.55129	25.8139	46.5298	44.9999	43.8382	110.802	74.6764	114.367	66.3994		ribosomal protein S7 pseudogene 11
RPS7P12	ncRNA	0.11811	0	0.281864	0	0	0	0	0.132513	0	0.25685	0	0.383323	0.467407	0	0.582638	0.154222		ribosomal protein S7 pseudogene 12
RPS7P10	ncRNA	18.6553	16.8215	37.1473	29.4257	16.5268	15.6258	18.5208	11.7316	35.08	49.8715	49.4113	45.2483	38.2455	30.9945	38.9795	38.7884		ribosomal protein S7 pseudogene 10
LOC642423	miscRNA	0	0	0	0	0	0	0	0	0	0	0	0.139049	0	0.165156	0.158512	0.503488	hsa:642423	golgin A2 pseudogene
LOC642426	miscRNA	0	0	0	0	0	0	0	0	0	0	0	0	0	0	0	0	hsa:642426	uncharacterized LOC642426
PAXBP1-AS1	miscRNA	0.642946	0.395233	0.634909	0.730369	0.685253	1.01601	0.733519	0.472611	0.161899	0.168748	0.0477687	0.167893	0.204721	0.199417	0.191394	0.115797	hsa:100506215	PAXBP1 antisense RNA 1
FLJ44006	miscRNA	0	0	0	0	0	0	0	0	0	0	0	0	0	0	0	0
STX6	mRNA	8.82683	9.49261	10.5117	10.2437	7.58051	10.1067	10.659	8.5997	8.62931	8.88119	9.15419	7.4104	11.2549	12.3894	11.677	12.3408	hsa:10228	Syntaxin-6
STX5	mRNA	34.7504	35.2511	35.7493	40.2392	34.7882	33.4895	36.1462	35.7353	25.7314	17.9103	21.8192	24.2747	41.8494	34.2318	40.8351	43.1257	hsa:6811	Syntaxin 5A, isoform CRA_c
STX4	mRNA	41.9818	45.0952	41.8513	39.2352	81.7836	60.434	68.8856	97.7506	29.028	27.7698	25.6269	26.0503	44.5346	42.2555	38.6957	47.1317	hsa:6810	cDNA FLJ57517, highly similar to Syntaxin-4
STX3	mRNA	66.0267	65.1238	51.3734	49.0048	63.7389	64.1085	62.9251	84.1922	12.8254	19.2065	17.2886	13.5893	33.5091	35.4819	32.7209	46.2559	hsa:6809	cDNA FLJ52253, highly similar to Mus musculus syntaxin 3 (Stx3), transcript variant C, mRNA
RPS7P15	ncRNA	0	0	0	0	0	0	0	0	0	0	0	0.924975	0	0	0	0		ribosomal protein S7 pseudogene 15
STX2	mRNA	4.38141	2.76149	3.65691	3.30092	2.58113	2.78181	2.3868	1.57915	5.37593	4.56659	4.30434	4.69081	7.90585	6.41751	5.85135	6.84744	hsa:2054	Syntaxin-2
BID	mRNA	46.1849	60.1547	40.8382	49.6979	87.0037	61.6596	72.5047	89.5152	8.2744	8.18299	7.0646	5.81056	12.5226	9.71033	9.70477	8.56269	hsa:637	BH3 interacting domain death agonist, isoform CRA_d
RPS7P13	ncRNA	0	0	0	0	0	0.2476	0	0	0.129636	0.13512	0	0	0.163925	0	0	0		ribosomal protein S7 pseudogene 13
SPDEF	mRNA	0	0	0.0490391	0.0466859	0.0907328	0.0818867	0.0906487	0.0461097	0.0428735	0	0.0442746	0.177843	0.108427	0	0	0.268316	hsa:25803	SAM pointed domain-containing Ets transcription factor
RPS7P14	ncRNA	1.18823	0.249207	1.13427	1.75474	0.524661	0.828639	0.873624	0.933199	2.60311	2.84242	1.40809	2.44238	2.97813	2.5956	3.07733	3.10307		ribosomal protein S7 pseudogene 14
MBD3	mRNA	7.3971	4.4231	7.24895	6.04294	5.10773	9.84665	7.52141	5.26204	35.8909	33.61	33.9441	33.8484	14.6574	14.0349	16.2264	13.3167	hsa:53615	cDNA FLJ10612 fis, clone NT2RP2005358, highly similar to Methyl-CpG-binding domain protein 3
MBD4	mRNA	17.6289	22.0403	21.1417	19.1141	7.97431	12.1428	10.3821	8.83873	20.3444	17.4553	16.2053	16.4985	20.9019	15.7	18.2213	18.9042	hsa:8930	Methyl-CpG-binding domain protein 4
MBD5	mRNA	2.50188	1.7159	2.2779	1.88573	2.29055	4.09901	2.90303	2.68726	1.37302	1.03143	0.791978	0.846615	2.39312	2.19399	1.78401	2.01274	hsa:55777	cDNA FLJ61558, highly similar to Methyl-CpG-binding domain protein 5
MBD6	mRNA	98.7238	95.2295	62.2032	73.5611	52.1996	41.1396	36.7423	62.6695	15.192	12.7551	10.7083	12.2754	17.7882	16.0125	11.6276	20.6855	hsa:114785	Methyl-CpG binding domain protein 6, isoform CRA_a
GATSL3	mRNA	1.93508	1.47118	3.05942	2.47297	1.22824	1.15669	1.35159	1.08553	3.12897	3.99776	4.53415	3.14014	11.423	10.1946	9.18783	11.8125	hsa:652968	GATS protein-like 3
BIK	mRNA	1.15557	2.337	3.05318	3.28173	0.455568	0.657843	0.728234	0.463032	0.430534	0.358997	0.97813	0.803651	0.653291	1.16667	2.23946	2.8022	hsa:638	BCL2-interacting killer (Apoptosis-inducing), isoform CRA_a
MBD1	mRNA	38.3895	36.5121	35.2122	37.031	49.8082	41.5626	41.2998	47.0778	47.3229	47.3044	46.5819	48.135	45.1661	46.4762	49.8734	48.7722	hsa:4152	Methyl-CpG-binding domain protein 1
MBD2	mRNA	15.7231	15.4227	16.735	14.1751	10.3769	12.9753	11.0696	9.88349	20.1512	16.272	18.3433	19.913	15.5606	14.8263	14.959	17.2044	hsa:8932	Methyl-CpG binding domain protein 2, isoform CRA_b
LOC642414	ncRNA	0	0	0	0	0	0	0	0	0	0	0	0	0	0	0	0	hsa:642414	tripartite motif containing 64B pseudogene
PRKRIR	mRNA	7.61952	6.20596	9.033	9.38387	5.85227	8.57353	6.97995	5.80982	15.9747	14.6395	13.6277	13.2048	18.1181	15.7158	18.7024	19.6086	hsa:5612	Protein-kinase, interferon-inducible double stranded RNA dependent inhibitor, repressor of (P58 repressor), isoform CRA_b
LOC402779	miscRNA	0	0	0	0	0	0	0	0	0	0	0	0	0	0	0	0
LOC257358	miscRNA	0.356901	0.187131	0.12776	0.162172	0.984929	0.853345	0.997136	1.28136	0.0744645	0.155229	0.115347	0.115832	0.56496	0.733762	0.35212	0.139807
FBXO27	mRNA	0	0	0	0	0.149452	0.0337201	0.0248855	0	0.105929	0	0.0729274	0.109851	0	0	0	0	hsa:126433	F-box only protein 27
FBXO28	mRNA	2.79953	2.04289	3.25439	2.29498	2.4372	3.86724	3.24659	3.01142	5.01301	4.31499	3.14031	4.27752	6.71965	6.41574	5.24999	5.33248	hsa:23219	F-box protein 28
LOC654433	miscRNA	4.574	6.38515	0.139053	4.20308	4.50237	0.116097	3.64139	6.73345	5.19712	0.443494	2.76195	3.78212	6.07213	1.01076	4.34745	6.73331
FBXO25	mRNA	2.44809	2.26317	2.8827	3.18347	2.80904	3.62625	3.00774	1.77086	7.52719	4.27304	5.03175	4.84381	7.09609	6.29136	6.35605	6.18288	hsa:26260	F-box only protein 25
LOC100288142	mRNA	0.729054	0.724281	1.03781	0.871774	1.53896	1.57156	1.00308	1.57853	0.564856	0.42186	0.169943	0.27674	0.590529	0.454704	0.299703	0.517733
LOC100421574	ncRNA	0	0	0	0	0	0	0	0	0	0	0	0	0	0	0	0		family with sequence similarity 47, member C pseudogene
FBXO24	mRNA	0.139594	0.109788	0.208209	0.356793	0.11557	0.0695346	0.102633	0	0.327657	0.151785	0.225577	0.226524	0.276214	0.493271	0.430387	0.410117	hsa:26261	F-box only protein 24
MCHR2-AS1	miscRNA	0	0	0	0	0	0	0	0	0	0	0	0	0	0	0	0	hsa:728012	MCHR2 antisense RNA 1
FBXO21	mRNA	2.93349	2.18372	3.13301	2.92096	2.21876	3.51779	2.44969	1.42214	7.95285	7.6395	8.11522	7.20901	8.28873	8.1903	8.77638	7.58987	hsa:23014	F-box protein 21, isoform CRA_c
FBXO22	mRNA	1.82933	1.49202	1.69774	1.59062	1.22157	2.54244	2.35786	1.01354	6.66751	6.31107	5.13364	6.18137	6.435	4.73022	5.68185	4.60035	hsa:26263	F-box only protein 22
FADS3	mRNA	4.68694	2.82841	4.11531	4.31967	6.58922	5.41819	5.52657	7.04444	4.33593	2.25967	1.85774	4.63995	2.5664	3.52259	3.9807	7.39015	hsa:3995	Fatty acid desaturase 3, isoform CRA_a
FADS2	mRNA	3.1858	2.06342	3.13056	3.6722	4.08557	4.13064	3.4101	1.97113	83.2084	110.823	80.0478	69.2591	153.885	188.938	192.429	123.419	hsa:9415	cDNA FLJ14553 fis, clone NT2RM2001785, highly similar to Homo sapiens fatty acid desaturase 2 (FADS2), mRNA
MYBPHL	mRNA	0.114666	0	0.205235	0	0.189864	0.114235	0.379377	0.064325	0.0598104	0	0	0	0	0	0	0	hsa:343263	Myosin-binding protein H-like
FNTA	mRNA	17.2739	14.9977	18.7278	17.6182	10.2516	14.3871	13.9976	7.81469	24.3661	22.7712	21.7607	20.747	39.1413	34.3681	36.9368	32.3172	hsa:2339	cDNA FLJ16794 fis, clone TBAES2007504, highly similar to Protein farnesyltransferase/geranylgeranyltransferase type I alpha subunit (EC 2.5.1.58)
LOC100288146	ncRNA	0.0713156	0	0	0	0	0	0	0	0	0.0775439	0.0768283	0	0	0.0916371	0	0.18624		nucleoporin Nup43-like
FADS6	mRNA	0.0383339	0	0	0	0	0	0	0	0	0	0	0	0	0	0	0	hsa:283985	Fatty acid desaturase domain family, member 6, isoform CRA_a
FNTB	mRNA	4.71576	3.54061	3.1631	4.34263	2.98781	2.30732	2.93375	2.09756	4.04623	4.58147	4.89992	4.61864	4.26983	6.52564	4.95542	4.88235	hsa:2342	cDNA FLJ35979 fis, clone TESTI2013545, highly similar to Protein farnesyltransferase subunit beta (EC 2.5.1.58)
LOC100288144	miscRNA	0	0	0	0	0	0	0	0.0538134	0	0	0	0	0	0	0	0
FADS1	mRNA	2.95424	1.08242	1.52895	2.0823	3.2218	3.22682	3.42816	1.65726	16.7462	16.5257	11.465	13.1112	33.1952	32.7467	39.2426	30.0931	hsa:3992	cDNA FLJ56225, highly similar to Homo sapiens fatty acid desaturase 1 (FADS1), mRNA
FBXO18	mRNA	18.752	18.5052	19.3578	20.7698	15.9849	18.6069	16.886	13.7457	24.702	20.8582	20.807	23.9141	21.7463	21.5198	19.8454	20.0091	hsa:84893	FBXO18 protein
FBXO16	mRNA	0	0	0	0.132675	0	0	0	0	0.0609205	0.190492	0.188734	0.505406	0.0770337	0	0	0.0762521	hsa:157574	F-box protein 16
STX8	mRNA	10.6452	7.49887	12.6053	12.462	8.97018	10.0386	9.7983	5.19677	18.9891	17.76	18.5591	18.0217	33.2303	24.7468	20.7447	28.0122	hsa:9482	Syntaxin-8
STX7	mRNA	20.9456	25.0167	14.3319	21.9939	7.5647	9.74522	10.727	8.63938	4.17025	4.22647	2.99672	3.82641	5.24897	4.80524	4.65735	5.38815	hsa:8417	cDNA FLJ53760, highly similar to Syntaxin-7
FBXO17	mRNA	0	0	0.121007	0.0384	0	0.0336766	0	0	0.211585	0.0735118	0	0.0365697	0	0.0868721	0	0	hsa:115290	F-box only protein 17
FGD5P1	miscRNA	0	0	0.0277941	0	0	0	0	0	0	0	0	0	0	0.0598612	0.0287264	0	hsa:100132526	FYVE, RhoGEF and PH domain containing 5 pseudogene 1
FBXO15	mRNA	0.0449749	0	0.107331	0.10218	0.0496463	0.134418	0.0330668	0.0504597	0.140754	0.0489028	0	0.0486551	0.237311	0.115581	0.0554655	0.117452	hsa:201456	F-box protein 15, isoform CRA_a
LOC100288152	miscRNA	1.18097	0.398063	1.25819	1.05407	0.977725	1.21855	0.868284	0.946423	4.22399	1.74272	0.499816	4.06096	5.17431	5.04024	2.49675	8.26098	hsa:100288152	uncharacterized LOC100288152
LOC100421587	ncRNA	0	0	0	0	0	0	0	0.00134667	0	0	0	0	0	0	0	0
LOC100288151	ncRNA	0	0.187899	0.641418	0.203546	0.59338	0.714037	0.39522	0	0.560773	1.75348	0.5791	0.193844	1.89092	1.38144	1.32587	0.701901		SREK1-interacting protein 1 pseudogene
FBXO10	mRNA	1.23794	0.558932	0.779609	0.683604	1.36653	2.14114	1.18828	0.887362	1.59636	1.47693	1.37068	1.39504	0.952591	0.79535	0.742147	1.36949	hsa:26267	F-box only protein 10
FBXO11	mRNA	10.182	11.3577	11.2363	9.54424	6.66662	8.38684	7.95094	7.26116	5.43247	4.14268	4.08652	4.98563	7.63748	7.46096	6.77095	9.62378	hsa:80204	cDNA FLJ40415 fis, clone TESTI2038104, highly similar to F-box only protein 11
MINPP1	mRNA	1.30332	1.02504	0.745184	1.11041	1.91826	1.46073	1.71685	1.30995	5.41023	3.95621	3.10066	4.17117	3.68924	2.4074	3.8509	4.50272	hsa:9562	cDNA, FLJ93389, highly similar to Homo sapiens multiple inositol polyphosphate histidine phosphatase, 1 (MINPP1), mRNA
LOC100421580	ncRNA	0	0	0.0790739	0.0752795	0	0	0	0	0.0691321	0	0.0713914	0	0.174835	0	0.0817264	0.0865304		family with sequence similarity 175, member A pseudogene
LOC642441	mRNA	0.661017	0.92423	1.22694	0.584031	1.45935	2.70731	1.89	1.15365	0.459719	1.19791	0.712114	0.0794563	1.06574	2.92563	1.35867	0.959025	hsa:642441	uncharacterized LOC642441
LOC100421583	ncRNA	0	0	0	0	0	0	0	0	0	0	0	0	0	0	0	0		hormonally up-regulated Neu-associated kinase pseudogene
BLK	mRNA	5.28457	1.33764	4.78364	1.55253	3.65429	2.36004	0.870858	1.0904	0.9505	0.990706	0.359906	0.131425	0.400634	0.0390254	0.224732	0.158628	hsa:640	Non-specific protein-tyrosine kinase
BLM	mRNA	0.885979	0.473648	0.80843	0.730168	0.767061	0.726889	0.447038	0.448286	20.0619	17.586	17.536	15.5048	15.9496	11.5183	11.462	13.4287	hsa:641	cDNA, FLJ95010, highly similar to Homo sapiens Bloom syndrome (BLM), mRNA
LOC284998	miscRNA	0	0	0	0	0	0	0	0	0	0	0	0	0	0	0	0
IREB2	mRNA	6.38727	5.62268	6.51586	6.13302	7.71895	7.84025	7.54829	6.69493	9.39558	8.98699	8.85082	10.0374	10.9843	11.2553	10.8939	12.4538	hsa:3658	Iron-responsive element-binding protein 2
LOC100421597	ncRNA	0.0821097	0.774935	0.440891	0.279823	0.181276	0.204503	0.120739	0.0460616	0.171315	0.133921	0.0884568	0.0888285	0.974821	0.105507	0.202524	0.321644		peptidylprolyl isomerase (cyclophilin)-like 4 pseudogene
FBXO47	mRNA	0	0	0	0	0	0	0	0	0	0.037155	0	0	0	0	0	0	hsa:494188	F-box protein 47
FBXO48	mRNA	0.549673	0.576412	0.483285	0.460094	0.542895	0.922287	0.489216	0.389499	0.543243	0.975159	0.747995	0.500759	1.41202	1.26391	1.78391	1.39769	hsa:554251	F-box protein 48
FBXO45	mRNA	1.08394	1.30933	1.19516	1.09105	0.696711	1.0662	1.23072	0.538791	6.04034	6.16157	5.69083	5.10616	5.70134	4.40763	4.51796	4.10273	hsa:200933	F-box/SPRY domain-containing protein 1
LOC100288162	miscRNA	0	0	0	0	0	0	0	0	0	0	0	0	0	0	0	0	hsa:100288162	uncharacterized LOC100288162
FBXO46	mRNA	3.55159	3.86229	4.67734	4.21382	4.38513	3.43341	3.26887	3.45341	6.12018	5.86416	5.41326	5.63523	3.57449	3.58329	4.80179	3.70998	hsa:23403	F-box only protein 46
FBXO43	mRNA	0.0469759	0	0.0280265	0.0533633	0	0.0233997	0	0	2.22975	1.4302	1.77125	1.98197	3.34624	2.77664	3.30219	2.88292	hsa:286151	F-box only protein 43
FBXO44	mRNA	5.78112	3.1554	8.39658	5.94815	6.22466	7.93097	4.68594	3.66839	6.64883	6.44058	8.21892	6.17727	20.6591	15.3745	15.9831	17.6342	hsa:93611	F-box only protein 44
FBXO41	mRNA	3.54247	1.75024	4.18634	3.45664	2.18081	3.02015	2.27896	1.37578	9.6534	9.54322	8.77017	12.4428	6.48527	6.60902	7.74337	9.56249	hsa:150726	F-box protein 41
FBXO42	mRNA	4.93181	5.30166	5.5447	6.03876	6.23741	4.96266	4.60995	4.64348	7.13564	6.29221	6.0072	5.81796	7.66627	11.6552	9.87208	9.14178	hsa:54455	F-box protein 42
FBXO40	mRNA	0	0	0	0.0312327	0	0	0	0	0	0	0	0	0	0	0	0	hsa:51725	F-box only protein 40
LOC100421591	ncRNA	0	0	0	0	0	0	0	0	0	0	0	0	0	0	0	0		family with sequence similarity 76, member A pseudogene
GRAMD4P2	ncRNA	0	0	0	0	0	0	0	0	0	0	0	0	0	0	0	0		GRAM domain containing 4 pseudogene 2
LOC642474	ncRNA	0.438223	0.114885	1.0458	0.248905	0.120935	0.109144	0.161097	0.245833	0	0	0	0	0	0	0	0		UDP glucuronosyltransferase 2 family, polypeptide A3 pseudogene
LOC100421593	ncRNA	0	0	0	0	0	0	0	0	0	0	0	0	0	0	0	0		family with sequence similarity 71, member A pseudogene
LOC100421595	ncRNA	0.561292	0.252255	0.478393	0.455437	0.354052	0.399417	0.176862	0.26989	0.669194	0.784687	0.777446	0.867459	0.634644	0.6182	0.49444	0.837607		thyroid hormone receptor associated protein 3 pseudogene
LOC100421594	ncRNA	0	0	0	0	0.074025	0	0	0	0	0	0.0722435	0	0	0	0	0		mitochondrial carrier 2 pseudogene
MBIP	mRNA	2.00471	1.90202	3.07553	1.68086	1.21185	1.1888	1.26336	0.589074	6.72214	6.02038	6.06766	7.1259	10.0112	8.70919	8.24107	8.60085	hsa:51562	MAP3K12-binding inhibitory protein 1
BMF	mRNA	13.5691	11.2452	9.57314	12.7802	43.4229	21.419	29.222	28.0237	2.21263	0.873788	0.368997	0.954873	20.8884	13.4406	13.0136	27.884	hsa:90427	Bcl-2-modifying factor
KIR2DL5A	mRNA	0	0	0	0	0	0	0	0	0	0	0	0	0	0	0	0	hsa:57292	Killer cell immunoglobulin-like receptor 2DL5A
TACC1P1	ncRNA	0	0	0.01256	0	0	0	0	0	0	0	0	0.0113874	0	0	0.0259626	0.0137444		transforming, acidic coiled-coil containing protein 1 pseudogene 1
HTR1E	mRNA	0	0	0	0.0436313	0	0	0	0	0	0	0	0	0	0	0	0	hsa:3354	5-hydroxytryptamine receptor 1E
HTR1F	mRNA	0.0182975	0.0575628	0.0218332	0	0	0	0	0.0205289	0	0	0	0	0	0	0	0	hsa:3355	5-hydroxytryptamine receptor 1F
FBXO38	mRNA	14.2242	20.0378	18.6318	15.9761	7.24086	8.61257	7.56178	12.4391	9.52065	8.838	8.92927	8.92822	14.155	12.666	10.7715	11.521	hsa:81545	F-box only protein 38
OR3A5P	ncRNA	0	0	0	0	0	0	0	0	0	0	0	0	0	0	0	0		olfactory receptor, family 3, subfamily A, member 5 pseudogene
HTR1D	mRNA	0	0	0	0	0	0	0	0	0	0	0	0	0	0	0	0.0362298	hsa:3352	5-hydroxytryptamine receptor 1D
STYX	mRNA	2.42532	1.79726	2.41163	2.20407	2.21317	2.94777	3.07893	2.0136	5.66744	4.09634	4.28498	3.72576	6.01471	4.176	4.9053	4.87695	hsa:6815	HCG2028303, isoform CRA_a
FBXO39	mRNA	0.684009	0.0326038	0.259694	0.0353189	0.960979	0.402669	0.388607	0.383713	0.648694	0.0338067	0.0334947	0.269084	0.205068	0	0.0766871	0.0811949	hsa:162517	F-box protein 39
FBXO36	mRNA	0.0505047	0.238327	0.150659	0.0573719	0.250877	0.251575	0.167096	0.169992	0.105374	0.411866	0.163226	0.245868	0.899402	0.973442	0.809708	0.82433	hsa:130888	F-box protein 36
HTR1A	mRNA	0	0	0	0	0	0	0	0	0	0	0	0	0	0	0	0	hsa:3350	5HT1a protein
LOC100288175	miscRNA	0.0792156	0.083069	0	0	1.83631	0.868098	0.524174	0.622132	9.42077	5.42643	4.43763	9.34103	8.46416	3.05365	2.93079	11.3779	hsa:100288175	uncharacterized LOC100288175
HTR1B	mRNA	0	0.0703219	0	0.152356	0	0	0	0	0	0	0	0	0	0	0	0	hsa:3351	cDNA FLJ77883, highly similar to Human serotonin 1B receptor
FBXO34	mRNA	6.46809	5.1168	6.47222	6.93508	7.96664	8.65955	7.84245	8.42817	10.2042	6.95895	6.1368	6.18714	16.1664	10.3817	9.57217	9.98667	hsa:55030	F-box only protein 34
RGMB-AS1	miscRNA	0.0387493	0	0	0	0.0427741	0	0	0	0	0	0	0	0	0	0	0	hsa:503569	RGMB antisense RNA 1
LOC100288172	ncRNA	0	0	0	0	0	0	0	0	0	0	0	0	0	0	0	0		WEE1 homolog (S. pombe) pseudogene
FBXO32	mRNA	1.07691	0.825725	1.34028	1.15757	0.792513	0.899825	0.672586	0.896441	2.35561	0.478459	0.586318	0.927017	3.40637	4.01744	2.35633	3.47765	hsa:114907	F-box protein 32, isoform CRA_c
BMX	mRNA	5.67688	3.54649	5.00831	2.43544	0.899979	1.38381	1.02125	1.96496	0	0	0	0	0	0	0	0	hsa:660	Non-specific protein-tyrosine kinase
FBXO33	mRNA	4.90391	5.86336	5.26816	5.95249	2.56329	2.55689	3.16744	2.21106	7.29917	5.31557	6.23754	6.08195	11.0435	6.65463	7.6492	9.63482	hsa:254170	F-box only protein 33
LOC100288170	ncRNA	0	0	0.212355	0	0	0	0	0.399339	0	0.193509	0	0	0	0	0	0		ubiquitin-conjugating enzyme E2 variant 1 pseudogene
FBXO30	mRNA	2.74814	3.36837	3.4708	2.4934	1.87136	2.27559	2.54532	1.96209	2.25255	1.80453	2.01857	1.91122	2.63648	2.01785	1.89265	2.53983	hsa:84085	F-box only protein 30
FAM90A1	mRNA	0.0524232	0.192407	0.062553	0	0.0289341	0.0522263	0.0385431	0.0294082	0.164065	0.0570016	0.0564756	0.198495	0.172883	0.0336807	0	0.205355	hsa:55138	Protein FAM90A1
FBXO31	mRNA	3.26304	2.23556	4.36079	5.23884	4.0342	7.17339	4.33434	4.05148	11.5737	12.0869	10.7333	11.508	9.52703	8.94475	8.53123	9.5724	hsa:79791	F-box only protein 31
LOC642461	ncRNA	0	0	0	0	0	0	0	0	0	0	0	0	0	0	0.0309045	0
AGAP1-IT1	miscRNA	0	0	0	0	0	0	0	0	0	0	0	0	0	0	0	0	hsa:100506749	AGAP1 intronic transcript 1 (non-protein coding)
LOC284933	miscRNA	0	0	0	0	0	0	0	0	0	0	0	0	0	0	0	0	hsa:284933	uncharacterized LOC284933
LRRC37BP1	miscRNA	1.65981	1.4355	2.0622	2.15763	0.698882	1.36377	1.25808	0.998304	1.99928	1.17217	1.30882	2.27692	2.00892	2.04482	3.1021	2.61415	hsa:147172	leucine rich repeat containing 37B pseudogene 1
LOC284930	miscRNA	0	0	0	0	0	0	0	0	0	0	0	0	0	0	0	0	hsa:284930	uncharacterized LOC284930
HTR2B	mRNA	0	0	0	0	0.893566	0.210377	0.414023	0.592308	0.0734316	0	0	0	0	0	0	0	hsa:3357	5-hydroxytryptamine (Serotonin) receptor 2B
PPWD1	mRNA	11.4059	11.2858	13.6525	13.8909	8.0911	11.2205	9.38486	5.89697	20.1793	17.4561	18.9128	16.7488	31.035	21.5475	24.4728	24.8375	hsa:23398	cDNA FLJ53149, highly similar to Peptidylprolyl isomerase domain and WDrepeat-containing protein 1 (EC 5.2.1.8)
HTR2C	mRNA	0	0	0	0	0	0	0	0	0	0	0	0	0	0	0	0	hsa:3358	5-hydroxytryptamine (Serotonin) receptor 2C
HTR2A	mRNA	0.0144544	0	0.0172475	0	0	0	0	0	0	0	0	0	0	0	0	0	hsa:3356	5-hydroxytryptamine receptor 2A
LOC100421537	ncRNA	0	0	0	0	0	0	0	0	0	0	0	0	0	0	0	0		inositol monophosphatase domain containing 1 pseudogene
LOC100421536	ncRNA	0.524407	0.549917	0.125148	1.07228	0.23155	0.104487	0.0771119	0.235344	0.437653	0.228082	0.338966	0.226927	0.691762	0.404303	0.646728	0.410846		diphosphoinositol pentakisphosphate kinase 2 pseudogene
LOC642496	ncRNA	0	0.0142626	0	0	0	0.00677492	0	0	0	0	0	0	0	0	0	0		UDP glucuronosyltransferase 2 family, polypeptide A3 pseudogene
LOC100288102	miscRNA	3.68163	1.60079	3.21441	1.8361	1.18947	0.715667	1.05633	0.805972	0.374703	0.195276	0.193474	0.0971435	0.355357	0.576916	0.332223	0.469003
BOC	mRNA	0	0	0.0201721	0.0192041	0	0.0505258	0	0	0	0.0183819	0	0	0	0	0	0	hsa:91653	Brother of CDO
SPDL1	mRNA	0.972944	0.834769	1.26649	0.97127	1.10655	1.11615	0.802044	0.992361	16.0552	15.1955	17.6916	15.9478	11.3565	10.6834	9.70819	11.3568	hsa:54908	Protein Spindly
LOC642490	ncRNA	0	0	0	0	0	0	0	0	0	0	0	0	0	0	0	0		S-phase kinase-associated protein 1 pseudogene
BOK	mRNA	0	0	0.390052	0.236304	0	0.0592108	0.0436977	0	0.341012	0	0.0320142	0	0	0	0	0.077606	hsa:666	BCL2-related ovarian killer, isoform CRA_a
MBL2	mRNA	0	0	0	0	0	0	0	0	0	0	0	0	0	0	0	0	hsa:4153	Mannose binding lectin
SLC36A1	mRNA	8.57056	14.9744	10.2917	11.5624	6.73834	9.78721	9.03623	10.747	2.92817	2.25198	2.55414	2.27006	2.39055	1.29562	2.03328	2.17059	hsa:206358	Dct1
LOC100421549	ncRNA	0	0	0	0	0	0	0	0	0	0	0	0	0	0	0	0
SLC36A3	mRNA	0	0	0	0	0	0	0.0193878	0	0	0	0	0	0	0	0	0	hsa:285641	Proton-coupled amino acid transporter 3
SLC36A2	mRNA	0	0	0.0274366	0	0	0.0229072	0	0	0	0	0	0.0248751	0	0	0	0	hsa:153201	cDNA FLJ57060, highly similar to Homo sapiens solute carrier family 36 (proton/amino acid symporter), member 2 (SLC36A2), mRNA
HTR3E	mRNA	0	0	0	0	0.0811887	0	0.108151	0.123778	0	0	0	0	0	0.0472537	0	0	hsa:285242	5-hydroxytryptamine receptor 3E
VPS13C	mRNA	10.8216	5.84353	8.37262	6.41586	12.9569	15.8922	11.8988	9.6078	8.39376	5.87747	5.0975	6.41906	16.685	12.6379	10.5344	14.0458	hsa:54832	Vacuolar protein sorting-associated protein 13C
VPS13D	mRNA	6.63935	6.58366	7.658	7.74448	7.2758	7.78475	7.08676	6.28225	6.26825	6.41822	5.62766	6.14612	8.51683	10.0408	9.99899	9.9958	hsa:55187	Vacuolar protein sorting-associated protein 13D
DHPS	mRNA	24.6689	23.2454	32.768	36.2847	23.2492	33.0387	26.6926	20.758	42.1831	57.8852	62.1773	57.6549	55.5661	57.4158	55.8233	51.4317	hsa:1725	Deoxyhypusine synthase, isoform CRA_b
HTR3C	mRNA	0	0	0	0	0	0	0.0680799	0	0	0	0	0	0	0	0	0	hsa:170572	5-hydroxytryptamine receptor 3C
VPS13A	mRNA	1.54361	1.2891	2.51696	1.83284	1.96608	2.26844	1.72547	1.15196	5.31181	4.90614	4.24385	5.02486	7.03003	6.92865	7.00306	7.55152	hsa:23230	Vacuolar protein sorting-associated protein 13A
HTR3D	mRNA	0	0	0	0	0	0	0	0	0	0	0	0	0	0	0	0	hsa:200909	5-hydroxytryptamine receptor 3D
VPS13B	mRNA	7.01929	6.28571	7.57676	6.66656	4.74602	6.34157	5.0608	4.70054	4.7635	3.42943	2.64835	2.88016	5.45075	5.89423	5.7603	5.10177	hsa:157680	Vacuolar protein sorting-associated protein 13B
LOC100421541	ncRNA	0.521798	0.136795	0.311313	0.740935	0.287998	0.779757	0.671372	0.292716	8.98168	10.6382	10.1184	10.4432	5.1624	4.02291	5.46984	4.42869		DnaJ (Hsp40) homolog, subfamily C, member 9 pseudogene
HTR3A	mRNA	0.0674045	0	0.0402146	0.114855	0.0372028	0	0	0	0	0	0	0	0	0.0433058	0	0.0440067	hsa:3359	5-hydroxytryptamine (Serotonin) receptor 3A, isoform CRA_a
HTR3B	mRNA	0.124991	0.0873809	0.348001	0.189315	0	0.0415072	0	0	0	0	0	0.0450729	0	0	0	0	hsa:9177	5-hydroxytryptamine (Serotonin) receptor 3B
RABGGTB	mRNA	8.37701	5.21279	8.29314	7.89519	6.7575	11.3719	10.0169	7.69446	31.0185	31.4798	29.4538	34.0092	21.5543	15.6729	17.3697	23.8599	hsa:5876	cDNA FLJ77804
CD24P3	ncRNA	0	0	0	0	0	0	0	0	0	0	0	0	0	0	0	0		CD24 molecule pseudogene 3
RABGGTA	mRNA	16.6722	15.6845	15.6366	16.7958	39.4963	36.2265	36.597	38.9503	34.3914	31.2581	27.9762	38.3366	23.8934	26.1395	24.1571	25.8907	hsa:5875	cDNA FLJ50324, highly similar to Geranylgeranyl transferase type-2 alpha subunit (EC 2.5.1.60)
LOC100421545	ncRNA	0.251715	0	0	0.142971	0.13893	0.501539	0	0	0.262592	0.547398	0.40676	0.544625	0.166023	0	0.465644	0.164338
CD24P4	ncRNA	15.3714	10.8974	5.55415	5.20565	9.95772	4.20586	4.69569	7.93476	8.43184	0.117703	0.272106	0.390356	0.0951966	0.324555	0.222498	0.282692		CD24 molecule pseudogene 4
CD24P1	ncRNA	0	0	0	0	0.0174887	0	0.0116483	0	0	0	0	0	0	0.0407153	0	0		CD24 molecule pseudogene 1
LOC100421548	ncRNA	0	0	0	0	0	0	0	0	0	0	0	0	0	0	0	0		family with sequence similarity 178, member B pseudogene
CD24P2	ncRNA	0	0	0	0	0	0	0	0	0	0	0	0	0	0	0	0		CD24 molecule pseudogene 2
LOC642487	ncRNA	0	0	0	0	0	0	0	0	0	0	0	0	0	0	0	0		H1 histone family, member O, oocyte-specific pseudogene
C1D	mRNA	4.71721	5.07517	4.31292	5.28903	5.07192	5.12672	5.63025	6.18602	6.96614	6.92774	6.20383	7.75423	9.77841	7.08475	7.40413	8.71928	hsa:10438	Nuclear nucleic acid-binding protein C1D
LOC100288111	ncRNA	0	0	0	0	0	0	0	0	0.234457	0	0	0.243136	0	0	0	0		bolA family member 3 pseudogene 1
LOC257396	miscRNA	0.0738833	0.0774773	0.17632	0.167859	0.0543715	0.122676	0.018107	0.0276312	0.385378	0.562351	0.689819	0.53286	0.649745	0.253164	0.607446	0.289419	hsa:257396	uncharacterized LOC257396
BPI	mRNA	20.1236	18.0176	6.56262	9.15362	3.57679	1.9963	1.81808	5.69226	0	0	0	0	0	0	0	0	hsa:671	cDNA FLJ51234, highly similar to Bactericidal permeability-increasing protein
LOC100288119	ncRNA	0	0	0	0	0	0	0	0	0	0	0	0	0	0	0	0
C1S	mRNA	0.391766	0.0880337	0.100172	0.413247	10.935	6.35622	5.34928	4.6466	4.9919	0.304272	0.482343	0.333004	0.184568	0.359572	0.310595	0.548087	hsa:716	Complement C1s subcomponent
C1R	mRNA	7.46272	6.4862	5.85627	5.88075	15.214	14.1326	13.5934	11.6163	19.8487	4.4593	5.64944	8.65523	12.3276	9.33007	6.88185	8.69098	hsa:715	cDNA FLJ75066, highly similar to Homo sapiens complement component 1, r subcomponent (C1R), mRNA
LOC284950	miscRNA	0	0	0	0	0.027938	0	0.0186081	0	0	0	0	0	0	0	0	0	hsa:284950	uncharacterized LOC284950
KCNQ5-IT1	miscRNA	0.112213	0	0	0	0	0	0	0	0.468245	0	0.241774	0	0	0	0.138387	0	hsa:100507381	KCNQ5 intronic transcript 1 (non-protein coding)
LOC100421552	ncRNA	0.277791	0.0485506	0.276224	0.631125	0.102215	0.276747	0.13616	0.207779	0.241495	0.352393	0.199509	0.0500869	0.122148	0.237965	0.342587	0.302271
IL2RG	mRNA	235.522	238.052	222.476	188.034	307.476	275.148	332.111	335.526	454.539	379.76	304.716	345.217	548.179	613.966	602.545	675.191	hsa:3561	cDNA, FLJ95841, highly similar to Homo sapiens interleukin 2 receptor, gamma (severe combined immunodeficiency) (IL2RG), mRNA
LOC100421559	ncRNA	0	0	0	0	0	0	0	0	0	0	0	0	0	0	0	0		adaptor-related protein complex 5, mu 1 subunit pseudogene
LOC100421558	ncRNA	0	0	0	0	0	0	0	0	0	0	0	0	0	0	0	0		MAP/microtubule affinity-regulating kinase 2 pseudogene
LOC100288129	ncRNA	0	0	0	0	0	0	0	0	0	0	0	0	0	0	0	0		acireductone dioxygenase 1 pseudogene
CYP1D1P	ncRNA	0	0	0	0	0	0	0	0	0	0	0	0	0	0	0	0		cytochrome P450, family 1, subfamily D, polypeptide 1, pseudogene
LOC100288125	ncRNA	0	0	0	0	0	0	0	0	0	0	0	0	0	0	0	0		NME/NM23 nucleoside diphosphate kinase 2 pseudogene
LOC100288123	miscRNA	0	0	0	0	0	0	0	0	0	0	0	0	0	0	0	0	hsa:100288123	uncharacterized LOC100288123
LOC100421550	ncRNA	0	0	0	0	0	0	0	0	0	0	0	0	0	0	0	0
LOC727884	ncRNA	0.143281	0.200334	0.113978	0.162763	0.210884	0.570969	0.280918	0.0535847	0.0498238	0	0.0514521	0	0	0	0.0589005	0		insulin-like growth factor 2 mRNA binding protein 2 pseudogene
SLC36A4	mRNA	2.0104	1.77357	1.86579	1.63126	4.64979	4.22824	4.73933	5.44203	2.76307	1.8737	2.20019	2.89988	1.43123	2.8293	2.63676	3.2501	hsa:120103	Proton-coupled amino acid transporter 4
OR7E55P	ncRNA	0	0	0.0986969	0	0.0913053	0	0	0	0	0	0	0	0	0	0	0		olfactory receptor, family 7, subfamily E, member 55 pseudogene
OR7E53P	ncRNA	0	0	0	0	0	0	0	0	0	0	0	0	0	0	0	0		olfactory receptor, family 7, subfamily E, member 53 pseudogene
GPKOW	mRNA	6.1078	6.37719	6.53082	5.52661	6.45033	6.42729	5.48207	4.27179	11.7504	11.9025	12.3053	9.4108	16.3581	12.9445	15.9128	12.9123	hsa:27238	G patch domain and KOW motifs-containing protein
TRDJ2	ncRNA	2.91337	0	0	1.65476	0	1.45121	2.142	0	4.55888	1.58391	4.70787	3.15177	3.84312	1.87177	1.79647	7.60826		T cell receptor delta joining 2
TRDJ3	ncRNA	0	0	1.59086	1.51452	0	1.32823	0.980235	0	2.78169	1.44968	0	2.88467	7.03487	1.71315	1.64422	5.22262		T cell receptor delta joining 3
TRDJ1	ncRNA	15.4237	12.9392	25.7657	17.5209	18.7283	23.0487	24.948	8.65235	48.2705	35.2186	46.5248	70.0804	42.7265	29.7281	64.6728	84.586		T cell receptor delta joining 1
HTR5A	mRNA	0	0	0	0.0196173	0	0	0	0.0193752	0	0	0	0	0	0	0	0	hsa:3361	cDNA FLJ36936 fis, clone BRACE2005395, highly similar to 5-HYDROXYTRYPTAMINE 5A RECEPTOR
LOC100421569	ncRNA	0.562439	0.674056	0.575245	0.730188	0.931286	0.560326	0.708893	0.856397	0.54483	0.436828	0.173119	0.434615	0.370965	0.154866	0.891811	0.262287		glyoxylate reductase 1 homolog (Arabidopsis) pseudogene
BRE	mRNA	14.3638	14.685	12.0787	14.4989	19.6983	16.4623	24.3573	18.0458	29.2176	29.1049	32.2415	34.6277	32.6705	34.6516	32.8627	33.7496	hsa:9577	BRCA1-A complex subunit BRE
IL2RA	mRNA	1.66323	0.949017	1.63439	2.08388	73.4394	7.31022	17.6954	30.7901	262.51	232.258	244.08	339.465	105.281	97.6814	107.567	136.246	hsa:3559	Interleukin-2 receptor subunit alpha
TRDJ4	ncRNA	1.63877	0	0	0	0	0	0	0	0	0	1.76545	3.54574	4.32351	0	2.02102	2.13982		T cell receptor delta joining 4
ANKRD62P1-PARP4P3	miscRNA	0.0511118	0	0	0	0.0564206	0	0	0	0.10664	0.111151	0	0	0	0.0656762	0.0630339	0.0667392	hsa:23783	ANKRD62P1-PARP4P3 readthrough, transcribed pseudogene
LOC100421561	ncRNA	0.477941	1.21121	0.998013	0.723903	0.175861	0.119036	0.409962	0.357484	0.914084	0.866136	0.429071	1.42189	0.735545	1.02355	0.638542	1.40416		family with sequence similarity 133, member A pseudogene
IL2RB	mRNA	29.8115	22.1666	43.0669	74.1363	47.6338	38.3788	44.6229	33.9707	238.836	233.503	256.508	275.616	253.857	275.416	260.042	414.934	hsa:3560	Interleukin-2 receptor subunit beta
LOC727896	miscRNA	0.414976	0.50769	0.605198	0.654725	0.356283	0.321547	0.389853	0.284523	0.62531	1.22832	1.24182	0.847984	0.669055	0.41473	0.625499	0.632164	hsa:727896	cysteine and histidine-rich domain (CHORD) containing 1 pseudogene
CDRT15	mRNA	0	0	0	0	0	0	0	0	0	0	0	0	0	0	0	0	hsa:146822	CMT1A duplicated region transcript 15
LGALSL	mRNA	5.09745	12.3289	2.99216	9.99339	4.22018	3.13298	6.21106	7.03356	0.27875	0.0893974	0.155002	0.489195	0.0542275	0.0792336	0.0760459	0.161032	hsa:29094	Galectin-related protein
OR2AH1P	ncRNA	0	0	0	0	0	0	0	0	0	0	0	0	0	0	0	0		olfactory receptor, family 2, subfamily AH, member 1 pseudogene
PEX26	mRNA	4.76734	3.0228	3.74826	4.30306	5.60926	5.74349	4.95874	3.79386	12.4911	11.9747	15.1488	16.4118	9.75	7.64538	10.8927	8.90312	hsa:55670	Peroxisome biogenesis factor 26, isoform CRA_a
C4B	mRNA	0.246405	0.334388	0.224837	0.411631	4.41597	5.29946	2.20594	5.09001	0.090724	0.0472808	0.0780741	0.250887	0.01912	0.0744984	0.107252	0.0757041	hsa:721	cDNA FLJ54406, highly similar to Complement C4-B
LGALS4	mRNA	0.369012	0.257975	1.17418	1.46716	0.40734	0.67398	0.542617	0.0690023	0.256638	0.334366	0.728818	0.199604	0.649034	0.790271	0.758477	0.401531	hsa:3960	Galectin-4
C4A	mRNA	0.434912	0.775316	0.294072	0.526984	4.80085	7.84233	4.01832	4.37529	0.181481	0.141868	0.109324	0.125467	0.114741	0.0372561	0.0893929	0.0567885	hsa:720	cDNA FLJ55146, highly similar to Complement C4-B
LGALS3	mRNA	12.4265	12.5249	11.1328	13.2939	76.7543	85.2165	100.588	156.159	18.7529	4.37275	6.97515	6.74343	36.3387	15.8125	22.7644	24.1026	hsa:3958	Galectin-3
LGALS2	mRNA	40.0754	7.03019	33.0646	8.29258	30.9172	63.0783	3.17648	0.167148	0.155416	0.16199	0	0	0	0	0	0	hsa:3957	Galectin-2
LOC101805489	miscRNA	0	0	0	0	0	0	0	0	0	0	0	0	0	0.117667	0	0.119571
IL36A	mRNA	0	0	0.307069	0	0	0	0	0	0.357949	0	0	0.0928001	0	0.220449	0.211579	0	hsa:27179	Interleukin-36 alpha
HMGN2P46	miscRNA	0.081641	0.0428062	0.0974165	0.0463709	5.49737	1.58602	2.04084	5.63323	0.170337	0.577012	0.527711	0.220804	0.21539	0.209809	0.453079	0.266506	hsa:283651	high mobility group nucleosomal binding domain 2 pseudogene 46
LGALS1	mRNA	67.5245	48.3395	69.134	84.3925	62.7115	60.8105	101.261	50.6116	421.035	640.562	624.324	479.475	495.391	448.501	673.849	481.345	hsa:3956	Galectin-1
IL36B	mRNA	0	0	0	0	0.292854	0	0	0.148826	0	0	0	0	0	0	0	0	hsa:27177	Interleukin-36 beta
MCIDAS	mRNA	0	0	0	0	0	0	0	0	0	0	0	0	0	0	0	0	hsa:345643	Multicilin
HMGN2P45	ncRNA	0	0	0	0	0	0	0	0	0	0	0.208723	0	0	0	0	0		high mobility group nucleosomal binding domain 2 pseudogene 45
HMGN2P44	ncRNA	0	0.0392611	0	0	0.0413286	0	0	0	0	0	0.0806679	0	0	0	0.0461729	0		high mobility group nucleosomal binding domain 2 pseudogene 44
HMGN2P43	ncRNA	0.322381	0	0	0.366216	0.355866	0	0	0	0.336311	0	0.694603	0	0	0	0	0		high mobility group nucleosomal binding domain 2 pseudogene 43
HMGN2P42	ncRNA	0.194706	0.816708	0.929315	0.44236	0.214929	0.387948	0.42946	0.436901	0.609355	0.846841	1.4683	0.421276	2.82527	1.00075	0.960487	0.508473		high mobility group nucleosomal binding domain 2 pseudogene 42
BSG	mRNA	95.4632	154.348	100.963	118.5	64.0423	71.0094	83.3994	71.3048	123.326	138.373	125.327	138.488	84.234	95.1215	118.846	102.81	hsa:682	cDNA FLJ52516, moderately similar to Basigin
HMGN2P41	ncRNA	5.77512	5.708	8.31678	5.27846	1.61206	3.70335	2.19622	2.08532	22.8521	15.5904	16.2332	14.4343	8.93161	11.4297	23.1676	11.1813		high mobility group nucleosomal binding domain 2 pseudogene 41
HMGN2P40	ncRNA	2.33936	2.45316	3.14032	4.31836	1.61397	1.74793	1.28998	0.656163	2.44044	3.17959	2.5202	2.53079	6.5576	8.26641	7.57321	4.2001		high mobility group nucleosomal binding domain 2 pseudogene 40
LGALS9	mRNA	213.286	80.6171	145.154	117.977	115.972	165.261	150.617	108.316	136.906	84.2218	36.6061	92.1409	93.6467	59.8203	23.2624	48.5609	hsa:3965	cDNA FLJ52790, highly similar to Galectin-9
LGALS8	mRNA	21.716	11.9509	13.9872	14.8809	20.8473	23.456	21.6198	22.8047	18.0686	16.6677	15.4345	14.9575	37.8481	37.0606	31.94	32.4438	hsa:3964	Galectin-8g
BSN	mRNA	0.00492895	0.0258436	0	0.0335949	0.0054409	0.00491043	0.0108717	0.0110601	0.0205677	0	0.00530996	0.0426582	0.00650193	0	0.0121573	0.0257439	hsa:8927	Bassoon (Presynaptic cytomatrix protein), isoform CRA_a
INHBA-AS1	miscRNA	0	0	0	0	0.115968	0.0261655	0.0579304	0.20627	0	0	0	0	0	0	0	0	hsa:285954	INHBA antisense RNA 1
LGALS7	mRNA	0	0	0	0	0	0	0	0	0	0	0	0	0	0	0	0	hsa:3963	lectin, galactoside-binding, soluble, 7
OR7E43P	ncRNA	0	0	0	0	0	0	0	0	0	0	0	0	0	0	0	0		olfactory receptor, family 7, subfamily E, member 43 pseudogene
BSX	mRNA	0	0	0	0	0	0	0	0	0	0	0	0	0	0	0	0	hsa:390259	Brain-specific homeobox protein homolog
RNU7-8P	ncRNA	0	0	0	0	0	0	0	0	0	0	0	0	0	0	0	0		RNA, U7 small nuclear 8 pseudogene
BTC	mRNA	0	0	0	0	0	0	0	0	0.186077	0	0	0	0	0.0763989	0	0	hsa:685	Probetacellulin
BTD	mRNA	3.04873	3.59419	3.52486	3.74292	1.29599	2.35814	2.93764	1.42345	2.31127	1.87369	2.448	2.2944	4.27147	3.09018	3.89998	2.86821	hsa:686	Biotinidase
CFDP1	mRNA	12.3004	12.3828	11.8885	12.8551	14.6642	15.5628	14.6959	10.5574	21.9425	21.9344	15.5702	16.7002	37.1572	34.4558	32.4628	28.3481	hsa:10428	Craniofacial development protein 1
CRISPLD1	mRNA	0.0181707	0.0190546	0	0	0.0802322	0	0.0534386	0	0.0379117	0.0395153	0.0195753	0.0589728	0.0479392	0.093394	0.291319	0.0711792	hsa:83690	cDNA FLJ57290, highly similar to Homo sapiens cysteine-rich secretory protein LCCL domain containing 1 (CRISPLD1), mRNA
CRISPLD2	mRNA	33.6307	27.4504	47.6861	39.3841	2.00766	8.41249	3.72506	1.47576	1.21972	0	0.0349883	0	0	0.0208662	0.0801067	0	hsa:83716	Cysteine-rich secretory protein LCCL domain-containing 2
SUB1	mRNA	8.59147	8.11065	10.2516	9.73593	10.5684	10.5584	10.743	8.06786	30.7697	23.8659	23.0376	23.4284	30.2497	19.0172	18.2521	22.2455	hsa:10923	cDNA FLJ51816, highly similar to Activated RNA polymerase II transcriptional coactivator p15
LOC100506974	miscRNA	0.0785563	0	0	0.0297459	0.0289052	0.0260871	0	0	0.245852	0.0569447	0.0282096	0.113312	0.0345421	0.033647	0.0322933	0.102575	hsa:100506974	uncharacterized LOC100506974
BTK	mRNA	32.8382	36.3312	38.1051	36.4477	12.604	20.7094	21.995	11.8641	0.879998	0.753432	0.0324556	0.32592	0.0794824	0.232269	0	0.118014	hsa:695	Tyrosine-protein kinase BTK
OR5G5P	ncRNA	0	0	0	0	0	0	0	0	0	0	0	0	0	0	0	0		olfactory receptor, family 5, subfamily G, member 5 pseudogene
LOC727874	ncRNA	0.190771	0.200051	0.265572	0.252828	0.386073	0.411783	0.28052	0.14269	1.02824	1.3483	1.43862	1.20389	0.503303	0.898814	0.862653	0.415164		WW domain binding protein 11 pseudogene
DHX8	mRNA	17.8347	15.4062	15.9853	15.8467	20.6358	20.4182	21.3523	22.0833	15.3632	14.925	14.9648	15.0914	12.0505	13.9013	14.6777	13.1733	hsa:1659	cDNA FLJ76879, highly similar to Homo sapiens DEAH (Asp-Glu-Ala-His) box polypeptide 8 (DHX8), mRNA
DHX9	mRNA	24.3575	21.4471	26.7141	26.9428	33.4467	34.5124	30.8909	33.6925	89.3825	95.012	93.573	89.3407	50.4499	39.7338	45.2973	44.641	hsa:1660	cDNA FLJ39263 fis, clone OCBBF2009571, highly similar to ATP-dependent RNA helicase A (EC 3.6.1.-)
LOC727838	ncRNA	0	0	0	0	0	0	0	0	0	0	0	0	0	0	0	0		cancer/testis antigen family 47, member A11 pseudogene
NKAIN2	mRNA	0	0	0	0	0	0	0	0.0518988	0	0	0	0	0	0	0	0	hsa:154215	Sodium/potassium-transporting ATPase subunit beta-1-interacting protein 2
NKAIN1	mRNA	0	0	0	0	0	0	0.0197926	0	0.561669	0	0	0.0291231	0.0355114	0.0691826	0	0	hsa:79570	Sodium/potassium-transporting ATPase subunit beta-1-interacting protein 1
LOC390282	ncRNA	0.140717	0	0.335817	0	0	0	0.206919	0.315756	0.146798	0.612028	0.90957	0.608928	0.185625	0.542446	0.867703	0.551225		eukaryotic translation initiation factor 3, subunit F pseudogene
MC2R	mRNA	0	0	0	0	0	0	0	0	0	0	0	0	0	0	0	0	hsa:4158	Adrenocorticotropic hormone receptor
NKAIN4	mRNA	0	0	0	0	0	0	0	0	0	0	0	0	0	0	0	0	hsa:128414	Sodium/potassium-transporting ATPase subunit beta-1-interacting protein 4
NKAIN3	mRNA	0	0	0	0	0	0	0	0	0	0	0	0	0	0	0	0	hsa:286183	Sodium/potassium-transporting ATPase subunit beta-1-interacting protein 3
LOC100288203	ncRNA	0.545238	0.505789	0.325297	0.142933	0.20834	0.480514	0.215856	0	0.109384	0.0684065	0.0225917	0.158807	0.44261	0.29641	0.620693	0.520266		WAS protein homolog associated with actin, golgi membranes and microtubules pseudogene
RACGAP1	mRNA	1.27712	1.76086	1.55212	1.61197	1.5142	2.28547	1.59973	1.03485	57.9551	54.9805	53.1227	45.8494	51.2582	56.0688	58.4797	43.759	hsa:29127	Rac GTPase activating protein 1, isoform CRA_a
OR5G4P	ncRNA	0	0	0	0	0	0	0	0	0	0	0	0	0	0	0	0		olfactory receptor, family 5, subfamily G, member 4 pseudogene
OR7E47P	ncRNA	0.0831512	0.0871961	0	0	0	0.0828388	0	0	0.346976	0.0904132	0.0895789	0	0	0.106845	0	0		olfactory receptor, family 7, subfamily E, member 47 pseudogene
SLC10A4	mRNA	0.0742786	0	0	0.126568	0	0	0	0	0.038744	0.0807657	0	0	0.0489917	0	0.0458023	0.145484	hsa:201780	Sodium/bile acid cotransporter 4
BBS2	mRNA	7.6313	6.6248	8.53886	9.08175	5.43082	5.79248	5.1586	3.73213	3.26606	1.94527	2.65006	3.11481	7.55924	6.75275	6.79133	5.94953	hsa:583	Bardet-Biedl syndrome 2, isoform CRA_a
SLC10A5	mRNA	0	0	0.0712686	0.135698	0	0.0595031	0	0	0	0.129888	0.128689	0	0.0787884	0.0767469	0	0	hsa:347051	Sodium/bile acid cotransporter 5
BBS1	mRNA	2.19411	2.32532	2.22815	3.18184	2.19011	3.39507	2.78015	2.27837	2.43501	2.05579	1.73507	2.04537	3.38697	3.80908	3.39676	3.80978	hsa:582	cDNA FLJ52492, highly similar to Bardet-Biedl syndrome 1 protein
SLC10A6	mRNA	0	0	0	0	0	0	0	0	0	0	0	0	0	0	0.129173	0	hsa:345274	Solute carrier family 10 member 6
XBP1	mRNA	49.2712	35.4878	37.0286	48.8517	149.331	41.9385	69.5278	92.8121	172.777	133.936	142.291	107.027	290.198	270.516	287.723	333.756	hsa:7494	X-box binding protein 1, isoform CRA_b
SLC10A7	mRNA	0.565907	0.593436	0.675257	0.941323	0.736237	1.2081	1.11448	0.453515	4.65962	2.65911	2.04669	3.08293	3.43926	2.72686	2.64208	2.95573	hsa:84068	Sodium/bile acid cotransporter 7
TRDV2	ncRNA	1.36802	2.63004	5.16914	2.33105	2.51685	1.81717	2.01161	3.0697	21.1691	11.1562	20.1415	23.926	22.8582	7.6173	22.2137	32.4509		T cell receptor delta variable 2
HSD17B1P1	ncRNA	0.0726997	0.0762362	0	0	0.0802508	0	0.0534509	0.0815656	0	0.0790489	0.156639	0.0786485	0	0	0.0896573	0		hydroxysteroid (17-beta) dehydrogenase 1 pseudogene 1
TRDV3	ncRNA	2.0761	0.241899	0.550503	0	1.52782	1.60868	0.169601	0.517618	3.12838	2.25741	2.98211	1.99643	6.99877	2.66769	3.98278	7.83138		cDNA FLJ56790
SLC10A1	mRNA	0	0	0	0	0	0	0	0	0	0	0	0	0	0	0	0	hsa:6554	cDNA, FLJ94688, highly similar to Homo sapiens solute carrier family 10 (sodium/bile acid cotransporter family), member 1 (SLC10A1), mRNA
SPDYC	mRNA	0.35674	0	0	0	0	0	0.0655713	0	0	0	0	0	0	0	0	0	hsa:387778	Speedy protein C
SLC10A2	mRNA	0	0	0	0	0	0	0	0	0	0	0	0	0	0	0	0	hsa:6555	Ileal sodium/bile acid cotransporter
TRDV1	ncRNA	0.453378	1.18858	2.43443	1.80259	1.00094	0.677512	0.333337	1.526	9.22287	7.88758	6.59373	23.2976	11.3632	8.44725	11.1826	38.1838		T cell receptor delta variable 1
SLC10A3	mRNA	9.70014	11.7551	10.923	13.9381	6.38205	9.6957	7.29713	5.44154	19.5014	19.3833	22.9069	16.123	14.7872	15.3945	20.3604	17.8665	hsa:8273	P3 protein
SUCO	mRNA	3.19382	3.15381	3.41398	3.05364	4.06907	4.99811	4.33436	4.43435	5.28926	3.55957	2.93893	3.65671	6.00362	5.11278	5.51431	6.49875	hsa:51430	Chromosome 1 open reading frame 9, isoform CRA_d
IL36G	mRNA	0	0	0	0	0.71643	0	0.0954355	0.800985	0	0	0	0.0702126	0	0	0	0	hsa:56300	Interleukin-36 gamma
PEX5L	mRNA	0	0	0	0	0	0	0	0.00958761	0.0178294	0	0.00920604	0.0369789	0	0	0	0.0111582	hsa:51555	PEX5-related protein
LOC100506990	miscRNA	0.516698	0.593436	0.88077	0.894407	0.841968	0.906952	0.578882	0.63492	0.256678	0.160521	0.0265066	0.053236	1.16844	0.37939	0.39447	0.610422	hsa:100506990	uncharacterized LOC100506990
MC1R	mRNA	0.812247	0.638819	1.42351	1.78771	0.616421	0.657472	0.541201	0.62652	0.688466	0.57959	0.793	0.604114	0.937529	0.521849	1.15823	0.86173	hsa:4157	Melanocyte-stimulating hormone receptor
LOC100288211	ncRNA	0.386225	0.405013	0	0	0.142113	0.128258	0.378618	0	0.402913	0.419955	0.554773	0.69638	0.509481	1.81969	0.317542	0.168104		PPPDE peptidase domain containing 1 pseudogene
LOC390298	ncRNA	1.22668	2.41192	1.64668	1.91603	3.38524	2.90243	3.3821	4.30087	3.83906	2.83436	2.64301	1.82471	3.23631	3.15246	2.26922	4.40478
SPDYA	mRNA	0	0.119605	0	0.0431884	0.335742	0.0757521	0.251573	0.341243	0.0396616	0.0413393	0	0.0822597	0	0	0.046887	0	hsa:245711	Speedy protein A
LOC101805491	miscRNA	0	0	0	0	0	0	0	0	0	0	0	0	0	0	0	0	hsa:101805491	uncharacterized LOC101805491
LOC100506999	miscRNA	0	0	0	0	0	0	0.0428399	0	0	0	0	0	0	0	0	0	hsa:100506999	uncharacterized LOC100506999
OR7E46P	ncRNA	0.0832392	0	0.198647	0	0	0	0	0	0	0	0	0	0	0	0	0		olfactory receptor, family 7, subfamily E, member 46 pseudogene
LOC100506993	miscRNA	0	0	0	0	0	0	0	0	0	0	0	0	0	0	0	0
LOC101927802	miscRNA	0	0.0238748	0	0	0	0	0	0	0	0	0	0	0	0	0	0
LOC101927803	miscRNA	0.238884	0.214718	0.244323	0.387665	0.0376709	0.135992	0.0250906	0.114864	0.42721	0.296854	0.330878	0.479944	1.08041	0.964714	1.13633	1.33681	hsa:101927803	uncharacterized LOC101927803
LOC101927800	miscRNA	1.04603	0.658145	0.499259	0	0	0.208419	0.307627	0.234718	0	0	0	0	0	0	0	0.273169	hsa:101927800	uncharacterized LOC101927800
LOC101927801	miscRNA	0	0	0	0	0	0.45298	0.111433	0	0	0	0	0	0	0	0	0	hsa:101927801	uncharacterized LOC101927801
OR3A4P	miscRNA	0	0	0	0	0	0	0	0	0	0	0	0	0	0	0	0	hsa:390756	Putative olfactory receptor 3A4
C8B	mRNA	0	0	0	0	0	0	0	0	0	0	0	0	0	0	0	0	hsa:732	cDNA FLJ77947, highly similar to Human complement protein C8 beta subunit mRNA
C8A	mRNA	0	0	0	0	0	0	0	0	0	0	0	0	0	0	0	0	hsa:731	Complement component C8 alpha chain
MC4R	mRNA	0	0	0	0	0	0	0	0	0	0	0	0	0	0	0	0	hsa:4160	Truncated melanocortin 4 receptor variant
C8G	mRNA	0.86713	0.584557	0.517343	0.211079	0	0.12341	0.227692	0.277965	0.258456	0.336736	0.333628	0.536048	0.163408	0.159174	0.916622	0.404376	hsa:733	Complement component C8 gamma chain
SUFU	mRNA	6.43851	5.80147	6.50652	8.849	3.43956	7.00032	6.96625	3.85264	7.74494	7.3811	9.28253	7.15453	7.98994	8.60001	9.80287	8.51086	hsa:51684	Suppressor of fused homolog
LOC101927806	miscRNA	0	0	0	0	0	0	0.0278583	0	0	0	0	0	0	0	0	0	hsa:101927806	uncharacterized LOC101927806
BBS9	mRNA	1.0569	1.19041	1.09765	1.04498	0.777788	0.95544	0.604385	0.548979	1.18424	0.915111	0.84341	1.33395	1.18765	1.73531	2.65514	1.94229	hsa:27241	Parathyroid hormone-responsive B1, isoform CRA_c
LOC101927807	miscRNA	0	0	0	0	0	0	0	0	0	0	0	0	0	0	0	0	hsa:101927807	uncharacterized LOC101927807
LOC101927804	miscRNA	0	0	0	0	0	0	0	0	0	0	0	0	0	0	0	0	hsa:101927804	uncharacterized LOC101927804
LOC101927805	miscRNA	0.262204	0.274958	0	0.297856	0	0	0.19278	0	0	0	0	0.283659	0.691762	0.673838	0.970092	1.02712	hsa:101927805	uncharacterized LOC101927805
BBS7	mRNA	0.875596	0.747363	0.874706	0.855864	0.674331	0.547727	0.509022	0.388381	2.88898	2.41338	2.89565	2.79767	3.43822	3.19214	2.68703	2.89815	hsa:55212	Bardet-Biedl syndrome 7 protein
BBS5	mRNA	0.0249164	0.0783854	0.059462	0.0566087	0.0550088	0.0744684	0	0.027955	0.181951	0.21674	0.268424	0.323463	0.032868	0.192098	0.215098	0.195207	hsa:129880	Bardet-Biedl syndrome 5 protein
LOC400043	miscRNA	0.281737	0.118177	0	0	0.1244	0	0.124285	0	0.0587821	0	0.0607032	0.487666	0	0	0	0	hsa:400043	uncharacterized LOC400043
LOC101927808	miscRNA	0	0	0	0	0	0	0	0	0	0	0	0	0	0	0	0
BBS4	mRNA	2.0148	2.20084	2.57107	2.54306	2.53297	5.15746	3.99138	3.23378	4.11613	3.4687	4.82343	4.69233	7.30891	5.9689	6.55701	6.86936	hsa:585	cDNA, FLJ95325, highly similar to Homo sapiens Bardet-Biedl syndrome 4 (BBS4), mRNA
LOC101927809	miscRNA	0	0	0	0	0	0	0	0	0.138381	0	0	0	0	0	0	0	hsa:101927809	uncharacterized LOC101927809
LOC101927810	miscRNA	0.392912	0.0824051	0.187534	0	0.520468	0.626298	0.577761	0.969823	0	0	0	0	0	0	0	0
ZHX2	mRNA	7.5728	8.12293	7.69976	7.01224	27.3298	14.1855	12.8019	27.7327	3.97782	3.30526	2.9875	3.10102	2.55014	2.91235	2.20326	2.82022	hsa:22882	Zinc fingers and homeoboxes protein 2
PCYT1B	mRNA	0.155933	0.0594612	0.0845745	0.0805161	0	0	0	0.0318089	0.0739411	0	0	0.0153357	0	0.0182151	0	0	hsa:9468	Choline-phosphate cytidylyltransferase B
PCYT1A	mRNA	20.4333	21.1613	21.5567	22.2191	30.0223	30.6611	37.5786	31.7632	17.9938	15.6291	15.834	13.2784	16.377	15.5181	17.3442	15.0884	hsa:5130	cDNA, FLJ93994, highly similar to Homo sapiens phosphate cytidylyltransferase 1, choline, alpha isoform (PCYT1A), mRNA
ZHX3	mRNA	0.458779	0.383246	0.825782	0.74199	0.403428	0.573255	0.37161	0.183208	1.44392	1.81783	1.72566	1.82544	2.79003	3.46711	3.30844	2.2642	hsa:23051	cDNA FLJ78753, highly similar to Homo sapiens zinc fingers and homeoboxes 3 (ZHX3), mRNA
LOC101927813	miscRNA	0	0	0	0	0	0	0	0	0	0	0	0	0	0	0	0
LOC101927814	miscRNA	0.0590106	0	0	0	0.0651398	0	0	0	0.0615603	0.192493	0.0635721	0.0638392	0	0.0758257	0	0	hsa:101927814	uncharacterized LOC101927814
LOC101927811	miscRNA	0.527927	0.184536	0.10499	0.199903	0	0	0.258765	0	0	0	0	0	0	0	0	0	hsa:101927811	uncharacterized LOC101927811
LOC101927812	mRNA	0	0	0.316562	0.301372	0	0	0	0	0	0.144234	0	0.143504	0	0	0	0
CACYBP	mRNA	4.29294	4.58264	6.25738	6.74556	3.83079	5.5573	6.52049	3.14369	22.7408	28.3985	27.8318	31.1747	18.2774	17.4735	15.5976	19.5689	hsa:27101	Calcyclin binding protein, isoform CRA_a
ZHX1	mRNA	2.45012	1.45911	2.61677	2.26785	2.47088	3.04361	3.72512	2.07017	6.24797	6.11757	4.57843	5.08852	6.68353	4.45036	5.16661	5.23333	hsa:11244	HCG2044510, isoform CRA_a
RNF144A	mRNA	5.04308	1.99752	4.90561	2.8644	2.75319	4.40977	3.0126	2.10641	6.34749	6.8693	4.20755	5.98945	10.973	14.7387	13.3852	10.1817	hsa:9781	cDNA FLJ60099, highly similar to Ubiquitin-conjugating enzyme 7-interacting protein 4
RNF144B	mRNA	12.6762	14.1089	11.2326	11.9516	36.7745	20.2623	19.9822	21.6269	0.124901	0.097638	0.0161228	0.0161906	0.177679	0.0384611	0.0184568	0.0586253	hsa:255488	E3 ubiquitin-protein ligase RNF144B
MC3R	mRNA	0	0	0	0	0	0	0	0	0	0	0	0	0	0	0	0	hsa:4159	Melanocortin receptor 3
TAX1BP1	mRNA	34.1015	38.8802	31.009	36.434	31.6972	38.0376	37.5672	30.5728	27.6041	18.111	16.8755	21.823	40.584	34.9276	32.7163	39.672	hsa:8887	Tax1-binding protein 1
LOC101927817	miscRNA	0	0	0	0	0	0	0	0.047938	0	0	0	0	0	0	0	0	hsa:101927817	uncharacterized LOC101927817
LOC101927818	miscRNA	0	0	0	0	0	0	0	0	0	0	0	0	0	0	0	0	hsa:101927818	uncharacterized LOC101927818
LOC101927815	miscRNA	0	0	0	0	0	0	0	0	0	0	0	0	0	0	0	0	hsa:101927815	uncharacterized LOC101927815
TAX1BP3	mRNA	9.78287	12.5252	12.6234	16.6696	6.71797	9.51946	15.1798	7.97667	15.7237	10.2043	14.4606	19.1977	11.6294	7.89311	9.89031	11.1401	hsa:30851	Tax1-binding protein 3
LOC101927816	miscRNA	0	0	0	0	0	0	0	0	0	0	0	0	0	0	0	0	hsa:101927816	uncharacterized LOC101927816
LOC101927819	miscRNA	0	0	0	0	0	0	0	0	0	0	0	0	0	0	0	0
LOC101927820	miscRNA	0	0	0	0	0	0	0	0	0	0	0	0	0	0	0	0	hsa:101927820	uncharacterized LOC101927820
LOC101927821	miscRNA	0	0	0	0	0	0	0	0	0	0	0	0	0	0	0	0
AMDP1	ncRNA	0	0.15772	0	0	0.110684	0.0998923	0.110581	0.168746	0.104601	0.163539	0.10802	0.216948	0.132268	0.0644205	0.247315	0		adenosylmethionine decarboxylase pseudogene 1
LOC101927824	miscRNA	0.0492864	0.0516839	0.23524	0.055988	0.108811	0.0491012	0.10871	0.0552969	0.25708	0.160772	0.0530962	0.639832	0.195046	0.379984	0.243131	0.514845	hsa:101927824	uncharacterized LOC101927824
LOC101927825	miscRNA	0	0	0	0	0	0	0	0	0	0	0.24924	0.125144	0	0	0	0.302093	hsa:101927825	uncharacterized LOC101927825
LOC101927822	miscRNA	0	0	0	0	0	0.146204	0.215798	0	0	0	0	0	0	0	0	0	hsa:101927822	uncharacterized LOC101927822
LOC101927823	miscRNA	0	0	0	0	1.38807	0	0.616347	0.940539	0	0	0	0	1.47445	0.179531	0.689231	1.64193	hsa:101927823	uncharacterized LOC101927823
RNU7-7P	ncRNA	0	0	0	0	0	0	0	0	0	0	0	0	0	0	0	0		RNA, U7 small nuclear 7 pseudogene
PSMC6P3	ncRNA	0	0	0	0	0	0	0	0	0	0	0	0	0	0	0.170491	0		proteasome 26S subunit, ATPase, 6 pseudogene 3
LOC400061	ncRNA	1.52888	0.801628	2.09796	2.17096	0.168768	1.14235	0.618244	0.171533	1.67469	1.74553	2.4706	1.81939	4.13444	3.83086	3.11108	3.69322		NSA2 ribosome biogenesis homolog (S. cerevisiae) pseudogene
LOC101927828	miscRNA	0	0	0	0	0.314227	0.18906	0	0.106458	0.0989866	0	0	0	0	0	0	0
LOC101927829	miscRNA	0	0	0.0459876	0	0	0	0	0	0	0	0	0	0	0	0	0	hsa:101927829	uncharacterized LOC101927829
LOC101927826	miscRNA	1.56151	0	0.46581	1.33037	0.430925	0.972277	1.29158	0.218992	2.64709	2.9713	1.89249	4.01205	2.05984	4.26374	2.64789	3.05841	hsa:101927826	uncharacterized LOC101927826
LOC101927827	miscRNA	0	0	0	0	0	0	0	0	0	0	0	0	0	0	0	0	hsa:101927827	uncharacterized LOC101927827
LOC727803	ncRNA	0	0.57283	0.651811	0.206844	0.401997	1.08841	0.26775	0.204292	6.64837	9.70142	6.27716	9.25831	3.12254	1.87177	2.24558	2.8531		RAN binding protein 1 pseudogene
LOC101927831	ncRNA	0	0	0	0	0	0	0	0	0	0	0	0	0	0	0	0	hsa:101927831	dnaJ homolog subfamily B member 3-like
PEX16	mRNA	10.3067	11.6728	10.6257	10.6779	12.1964	10.1037	10.2149	13.7839	17.0743	17.2138	19.1424	17.6618	13.9223	15.0978	18.4053	15.0191	hsa:9409	Peroxisomal membrane protein PEX16
LOC101927832	miscRNA	0	0	0	0.143892	0	0	0	0	0	0	0	0	0	0	0	0
PEX19	mRNA	9.06886	9.48753	8.92816	9.57133	7.71519	9.31245	9.85178	6.44646	22.1644	20.0948	18.4542	18.8565	31.76	26.3364	26.4667	28.4703	hsa:5824	cDNA FLJ52066, highly similar to Peroxisomal biogenesis factor 19
LOC101927830	miscRNA	0.231084	0.0484651	0.330884	0	0.102034	0.0920864	0.03398	0	0	0	0	0	0	0	0.227989	0	hsa:101927830	uncharacterized LOC101927830
LOC101927835	miscRNA	0	0	0	0	0	0	0	0	0	0	0	0	0	0	0	0	hsa:101927835	uncharacterized LOC101927835
LOC101927836	miscRNA	0	0.142712	0	0	0	0.135581	0	0	0.425916	0.147977	0.146612	0.441683	0	0	0	0.177702
LOC101927833	ncRNA	0	0	0	0	0	0	0	0	0	0	0	0	0	0	0	0
LOC101927834	miscRNA	0	0	0	0.425509	0	0	0	0	0	0	0	0	0	0	0	0	hsa:101927834	uncharacterized LOC101927834
MT2P1	ncRNA	1.89545	0.198765	2.03553	1.29191	26.9909	6.42031	7.94345	8.29374	7.90938	5.15247	5.71751	6.35669	2.25031	0.487112	0.935028	0.494995		metallothionein 2 pseudogene 1
RNU7-6P	ncRNA	0	0	0	0	0	0	0	0	0	0	0	0	0	0	0	0		RNA, U7 small nuclear 6 pseudogene
PEX10	mRNA	2.42734	1.31248	1.62921	1.85262	2.09333	3.32506	3.2068	1.87231	6.21186	4.20644	4.24934	4.80059	3.5522	2.92408	4.16288	2.72379	hsa:5192	Peroxisome biogenesis factor 10, isoform CRA_a
PEX12	mRNA	1.1141	1.07606	1.22442	1.3988	0.809088	1.54803	1.76757	1.44733	1.2234	2.07212	1.80032	1.26869	1.93374	1.58225	1.62706	2.25866	hsa:5193	Peroxisome assembly protein 12
PEX13	mRNA	1.70737	1.84524	1.66309	1.68224	1.32699	1.45796	1.22969	1.05553	2.48997	2.70895	2.4775	2.14865	3.51627	3.06697	2.57832	3.73083	hsa:5194	Peroxisomal membrane protein PEX13
PEX14	mRNA	4.12752	3.03814	4.49888	5.09451	7.36007	6.16802	5.16478	4.94258	14.0355	14.2408	15.1782	16.8736	10.1565	13.3102	14.4878	11.8155	hsa:5195	cDNA FLJ51918, highly similar to Peroxisomal membrane protein PEX14
PSMC6P2	ncRNA	0.330231	0.277036	0.157617	0.300107	0.218719	0.460587	0.242796	0.296403	0.4134	0.430886	0.569213	0.714506	0.69699	0.933529	0.488711	0.776158		proteasome 26S subunit, ATPase, 6 pseudogene 2
PSMC6P1	ncRNA	7.78417	6.76656	7.45509	8.49355	7.80125	9.18346	10.2791	8.33126	23.7204	22.0509	20.3578	21.1082	18.3749	16.3195	16.484	15.6475		proteasome 26S subunit, ATPase, 6 pseudogene 1
MC5R	mRNA	0	0	0	0	0	0	0	0	0.0622137	0	0	0	0.0786689	0.383153	0.661928	0.155742	hsa:4161	Melanocortin receptor 5
LOC101927839	miscRNA	0	0	0	0	0	0	0	0	0	0	0	0	0	0	0	0	hsa:101927839	uncharacterized LOC101927839
LOC101927837	miscRNA	1.22334	0.962141	1.53272	1.87608	0.337602	0.670312	0.404747	0.137253	0.893342	0.798111	1.64739	0.595551	1.45238	1.65054	1.735	1.67725	hsa:101927837	uncharacterized LOC101927837
LOC101927838	miscRNA	0.0202787	0	0	0.023036	0	0	0	0	0	0	0	0	0.0802508	0.0781715	0	0.105915	hsa:101927838	uncharacterized LOC101927838
LOC101927842	miscRNA	0	0	0	0	0	0	0	0	0	0	0	0	0	0	0.0469097	0	hsa:101927842	uncharacterized LOC101927842
LOC101927843	miscRNA	0	0	0	0	0	0	0	0	0	0	0	0	0	0	0	0	hsa:101927843	uncharacterized LOC101927843
LOC101927840	miscRNA	0	0	0	0	0	0	0.566999	0	0	0	0	1.66858	0	0	0	0	hsa:101927840	uncharacterized LOC101927840
LOC101927841	miscRNA	0.10587	0.177631	0.404246	0.264583	0.116866	0.527359	0.217947	0.0712683	0.375509	1.22023	1.30021	1.28276	0.391037	1.0883	0.36558	0.74649	hsa:101927841	uncharacterized LOC101927841
LOC101927846	miscRNA	0	0	0.365217	0	0	0	0	0	0	0	0	0	0	0	0	0	hsa:101927846	uncharacterized LOC101927846
LOC101927847	miscRNA	0	0	0	0	0	0.147581	0.108915	0	0	0	0	0	0	0	0	0	hsa:101927847	uncharacterized LOC101927847
LOC101927844	miscRNA	0	0	0	0	0	0	0	0	0	0	0	0	0	0	0	0	hsa:101927844	uncharacterized LOC101927844
LOC101927845	miscRNA	0	0	0	0	0.0414272	0	0	0	0	0	0	0	0	0	0	0	hsa:101927845	uncharacterized LOC101927845
INPPL1	mRNA	38.7087	34.4248	39.5743	29.1112	16.5764	25.6527	19.4059	16.2795	29.7933	26.5625	24.8121	31.7434	35.3848	33.2842	30.2219	38.0532	hsa:3636	Phosphatidylinositol 3,4,5-trisphosphate 5-phosphatase 2
RBM22P2	ncRNA	0	0.0640431	0.291493	0.0693764	0	0	0	0	0	0	0	0	0	0.235425	0	0		RNA binding motif protein 22 pseudogene 2
RBM22P1	ncRNA	0	0	0	0	0	0	0	0	0	0	0	0	0	0	0	0		RNA binding motif protein 22 pseudogene 1
IGF1R	mRNA	11.7691	20.3981	18.5183	21.6437	3.63793	6.11338	3.06609	1.46802	2.00004	0.791249	0.670877	0.370911	0.830705	1.46552	0.897434	0.648685	hsa:3480	Tyrosine-protein kinase receptor
PPIP5K1	mRNA	0.624927	0.66927	1.15819	0.906256	0.763223	2.23864	1.34907	1.17851	2.16385	2.81922	3.07969	4.25776	1.15761	2.01605	1.52499	2.25702	hsa:9677	Inositol hexakisphosphate and diphosphoinositol-pentakisphosphate kinase 1
PPIP5K2	mRNA	4.09365	4.58338	6.74836	7.11134	2.37761	3.53868	3.06534	2.44482	7.34531	6.03989	5.99772	6.22732	10.202	7.50987	8.09316	7.30247	hsa:23262	Inositol hexakisphosphate and diphosphoinositol-pentakisphosphate kinase 2
ENPP2	mRNA	0.619004	0.174762	0.284082	0.784306	3.17996	2.94108	3.95595	1.22872	2.70718	0.724838	0.384723	0.849947	2.29261	1.83552	0.381695	0.0621741	hsa:5168	cDNA FLJ55077, highly similar to Ectonucleotidepyrophosphatase/phosphodiesterase 2
ENPP1	mRNA	0.0422795	0	0.0252246	0.0480284	0	0	0.00777128	0	0.0661595	0	0.0113869	0.0571739	0.0139431	0.0407454	0.156424	0.0552064	hsa:5167	cDNA, FLJ95771, highly similar to Homo sapiens ectonucleotide pyrophosphatase/phosphodiesterase 1 (ENPP1), mRNA
ENPP4	mRNA	2.00014	1.18091	2.46685	2.27211	2.18934	3.04755	3.05234	1.90463	2.8756	2.01034	2.2815	2.87296	2.41673	1.12306	2.13503	1.66797	hsa:22875	Bis(5'-adenosyl)-triphosphatase ENPP4
LOC101927848	mRNA	0	0.113776	0.258926	0.123251	0.0598837	0.162136	0.119656	0	0	0.117974	0	0.176064	0	0	0	0.0708356	hsa:101927848	uncharacterized LOC101927848
LOC101927849	miscRNA	0	0	0	0	0	0	0	0	0	0	0	0	0	0	0	0	hsa:101927849	uncharacterized LOC101927849
ENPP3	mRNA	1.0687	0.521248	0.266903	0.90345	0.0274349	0.0990402	0.18273	0.19519	0.155564	0.13512	0.0535492	0.134436	0.0983548	0.0958064	0.122602	0.42188	hsa:5169	cDNA FLJ78063, highly similar to Homo sapiens ectonucleotide pyrophosphatase/phosphodiesterase 3 (ENPP3), mRNA
ENPP6	mRNA	0.019985	0	0.0715402	0	0.26473	0.0398199	0.146936	0.089689	1.18837	0.999599	2.0884	2.20528	1.1336	0.693355	2.93295	4.22746	hsa:133121	Ectonucleotide pyrophosphatase/phosphodiesterase family member 6
ENPP5	mRNA	0.630917	0.405502	0.412842	0.416151	0.247127	0.304135	0.34416	0.0456683	0.0424631	0	0	0	0	0	0	0.0265748	hsa:59084	cDNA FLJ76474, highly similar to Homo sapiens ectonucleotide pyrophosphatase/phosphodiesterase 5 (putative function) (ENPP5), mRNA
ENPP7	mRNA	0	0	0	0	0	0	0.0313973	0.047912	0	0	0	0	0	0.0548728	0	0	hsa:339221	Ectonucleotide pyrophosphatase/phosphodiesterase family member 7
LOC101927853	mRNA	0	0	0	0.0307597	0.0298903	0.0809283	0	0	0.0282478	0.0294427	0.029171	0.0292935	0.0714384	0	0	0	hsa:101927853	WD repeat-containing protein 87-like
LOC101927854	miscRNA	0.805954	0	0.961688	0.366216	0	0.481755	0.118512	0	0	0	0	0	0	0	0	0	hsa:101927854	uncharacterized LOC101927854
SNORA59A	snoRNA	2.58754	2.71341	2.47002	4.70299	4.57007	1.03113	2.6634	1.74185	1.6196	3.93892	0.557511	1.11971	1.36532	3.32486	0.638218	6.75734	hsa:677885	small nucleolar RNA, H/ACA box 59A
LOC101927851	miscRNA	2.57436	4.24936	4.55082	5.7405	8.84101	2.75467	3.08447	5.24175	0.596799	0.0518369	0.102717	0.257872	0.125775	0.061258	0	0.248998	hsa:101927851	uncharacterized LOC101927851
LOC101927852	miscRNA	0	0	0	0	0	0	0	0	0	0	0	0	0	0	0	0	hsa:101927852	uncharacterized LOC101927852
SNORA59B	snoRNA	1.03501	0	0.617505	0	0.571259	0	0.380486	0	0	0	0.557511	0	0	1.32994	0	0	hsa:677882	small nucleolar RNA, H/ACA box 59B
LOC101927857	miscRNA	0	0	0	0	0	0	0	0	0	0	0	0	0	0	0	0	hsa:101927857	uncharacterized LOC101927857
LOC389249	ncRNA	1.48123	1.63504	1.86047	2.83391	1.37691	1.32033	0.974407	0.699734	3.57843	2.71258	2.85552	4.63863	7.71291	9.41637	5.67249	7.53286		peroxiredoxin 6 pseudogene
LOC101927858	miscRNA	0.159297	0.100228	0.152063	0.108574	0.281349	0.158699	0.163968	0.107234	0.199416	0.138568	0.0686445	0.275732	0.210134	0.0409379	0.0785818	0.332804	hsa:101927858	uncharacterized LOC101927858
CPSF1P1	ncRNA	0.247492	0.237903	0.123048	0.374858	0.159365	0.143828	0.166799	0.138837	0.408793	0.560638	1.13315	0.803229	1.95884	0.530025	2.44176	1.48116		cleavage and polyadenylation specific factor 1, 160kDa pseudogene 1
LOC101927855	miscRNA	0	0	0	0	0	0	0	0	0	0	0	0	0	0	0	0	hsa:101927855	uncharacterized LOC101927855
LOC389247	miscRNA	0	0	0	0	0	0	0	0	0.10507	0.109515	0.217008	0	0	0	0.248423	0.263026	hsa:389247	uncharacterized LOC389247
LOC101927856	miscRNA	0.889831	1.30636	2.3359	0.808659	0	0	0.130846	0	0	0	0	0	0	0	0.219478	0	hsa:101927856	uncharacterized LOC101927856
LOC101927850	mRNA	0.211558	0.262185	0.619619	0.284019	0.254762	0.383206	0.155543	0.21578	0.882795	0.815576	0.414384	0.644995	0.862589	0.790812	0.474373	1.38121	hsa:101927850	uncharacterized LOC101927850
NDFIP2-AS1	miscRNA	0	0	0	0	0	0	0	0	0	0	0	0.197442	0	0	0	0	hsa:100874208	NDFIP2 antisense RNA 1
DHDDS	mRNA	4.86612	5.05329	3.5233	5.42044	6.85785	5.69503	6.86018	6.09562	14.9581	13.613	14.6835	13.8252	8.44448	7.64897	8.0404	8.51303	hsa:79947	Dehydrodolichyl diphosphate syntase complex subunit DHDDS
LOC91548	miscRNA	0	0	0	0	0.0470376	0.0424515	0.0626586	0.0478082	0	0	0	0	0	0	0.052551	0	hsa:91548	uncharacterized LOC91548
LOC101927859	mRNA	0	0	0	0	0	0	0.0189557	0	0	0	0	0	0	0	0	0	hsa:101927859	uncharacterized LOC101927859
RBMS2P1	ncRNA	1.54043	0.573192	0.355758	0.790269	0.164557	0.495045	0.0365344	0.167253	1.39963	0.702402	0.428258	0.645087	2.03202	0.89391	0.0612819	0.843493		RNA binding motif, single stranded interacting protein 2 pseudogene 1
LOC101927864	miscRNA	0.0878895	0.276495	0.419489	0	0	0.262678	0.0646189	0.0986077	0	0	0	0	0	0.112934	0	0	hsa:101927864	uncharacterized LOC101927864
LOC101927865	miscRNA	0.389411	0.816708	0.929315	0.973193	1.63346	0.620717	1.83236	0.961181	0	0.0846841	0	0	0	0.100075	0	0.101695	hsa:101927865	uncharacterized LOC101927865
LOC101927862	miscRNA	0	0	0	0	0	0	0	0	0	0	0	0	0	0	0	0
LOC101927863	miscRNA	0	0.705022	0	1.27289	0	0	0.329538	0	0.233789	0	0	0.242444	0.295625	0	0.276379	0	hsa:101927863	uncharacterized LOC101927863
LOC101927868	miscRNA	0.0435795	0.0913989	0	0	0	0.0434158	0	0.0488941	0.54555	0.0947711	0.0469483	0.0471455	0.0574872	0.167993	0.161234	0.0569039
LOC101927869	miscRNA	0	0	0	0	0	0	0	0	0	0	0	0	0	0	0	0	hsa:101927869	uncharacterized LOC101927869
LOC101927866	miscRNA	0	0	0	0	0	0	0	0	0	0	0	0	0	0	0	0	hsa:101927866	uncharacterized LOC101927866
HTRA3	mRNA	0.742086	0.810609	0.0737899	0.0702491	0.785032	0.0616081	0.113667	0.936657	1.19348	0	0	0	0	0.039731	0	0	hsa:94031	Serine protease HTRA3
LOC150577	miscRNA	0	0	0	0	0	0	0	0	0	0	0	0	0	0	0	0
LOC101927867	miscRNA	0	0	0	0	0	0	0	0	0	0	0	0	0	0	0	0	hsa:101927867	uncharacterized LOC101927867
HTRA4	mRNA	0.11184	0.117281	0	0.0846984	0.617284	0.334261	0.49337	0.376439	0	0	0	0	0	0.0479032	0.0459759	0	hsa:203100	cDNA FLJ51303, highly similar to Probable serine protease HTRA4 (EC 3.4.21.-)
HTRA1	mRNA	0.148417	1.78982	0.177096	0.969437	0	0.221789	0.109121	0.291404	1.74184	0	0.0399725	0	0	0	0.183036	0	hsa:5654	cDNA FLJ78224
HTRA2	mRNA	17.2746	19.0207	16.2324	17.0304	33.0981	17.3941	16.2842	18.3084	22.4941	23.0766	23.8273	25.6962	22.4212	19.1449	19.9344	23.2007	hsa:27429	cDNA FLJ75762, highly similar to Homo sapiens protease, serine, 25 (PRSS25), nuclear gene encodingmitochondrial protein, transcript variant 1, mRNA
DAPP1	mRNA	82.5165	47.589	40.7965	30.0492	138.168	121.469	131.927	106.548	16.6745	8.41335	8.88374	11.6727	12.0434	8.3255	7.85847	7.90089	hsa:27071	Dual adapter for phosphotyrosine and 3-phosphotyrosine and 3-phosphoinositide
LOC101927860	miscRNA	0	0	0	0	0	0	0	0	0	0	0	0	0	0	0	0
RNU7-3P	ncRNA	0	0	0	0	0	1.30609	0	0	0	0	0	0	0	0	0	0		RNA, U7 small nuclear 3 pseudogene
LOC101927861	miscRNA	0.0599551	0	0.214621	0.0681073	0	0	0.0440807	0	0	0	0	0	0	0	0	0
LOC390203	ncRNA	0	0	0	0.0949594	0	0	0	0	0	0	0.0900548	0	0.11027	0.107413	0	0.109151
LOC101927875	miscRNA	0	0	0	0	0	0	0	0	0	0	0	0	0	0	0	0	hsa:101927875	uncharacterized LOC101927875
LOC101927876	miscRNA	0	0	0	0	0	0	0	0	0	0	0	0	0	0	0	0	hsa:101927876	uncharacterized LOC101927876
LOC101927873	miscRNA	0	0	0	0	0	0	0	0	0	0	0	0	0	0	0	0
LOC101927874	miscRNA	0	0	0	0	0	0	0	0	0	0	0	0	0	0	0	0	hsa:101927874	uncharacterized LOC101927874
LOC101927879	miscRNA	0	0	0	0	0	0	0	0	0	0	0	0	0	0	0	0	hsa:101927879	uncharacterized LOC101927879
LOC150568	miscRNA	0	0	0	0	0	0.0520701	0	0	0	0	0	0	0	0	0	0
HULC	miscRNA	0	0	0	0	0	0	0	0	0	0	0	0	0	0	0	0	hsa:728655	hepatocellular carcinoma up-regulated long non-coding RNA
LOC101927877	miscRNA	0	0	0	0	0	0	0	0	0	0	0	0	0	0	0	0	hsa:101927877	uncharacterized LOC101927877
LOC101927878	miscRNA	0	0	0	0	0	0	0	0	0	0	0	0	0	0	0	0	hsa:101927878	uncharacterized LOC101927878
CHCHD10	mRNA	7.95838	4.47513	9.6338	10.7438	5.72934	7.92848	6.86883	1.94107	20.2142	23.452	21.8688	23.9571	18.2577	17.34	19.3449	17.0182	hsa:400916	Coiled-coil-helix-coiled-coil-helix domain-containing protein 10, mitochondrial
LOC101927871	miscRNA	0	0	0	0	0	0	0	0	0	0	0	0	0	0	0	0	hsa:101927871	uncharacterized LOC101927871
RNU7-2P	ncRNA	0	0	0	0	0	0	0	0	0	0	0	0	0	0	0	0		RNA, U7 small nuclear 2 pseudogene
LOC101927872	miscRNA	0	0	0	0	0	0	0	0	0	0	0	0	0	0	0	0	hsa:101927872	uncharacterized LOC101927872
IGF2R	mRNA	199.106	250.021	245.539	235.772	192.699	206.693	221.138	260.092	37.4238	37.8214	42.6644	37.8545	37.2894	48.3309	52.917	42.5263	hsa:3482	Insulin-like growth factor type II receptor
LOC101927870	miscRNA	0	0.0605413	0	0	0.0318647	0	0	0	0	0	0	0	0	0	0	0	hsa:101927870	uncharacterized LOC101927870
BSPRY	mRNA	0.234509	0.245917	0.439722	0.342509	0.184905	0.467256	0.369467	0.225521	4.26376	1.63922	2.05719	3.40681	4.33088	2.58285	3.71841	4.63689	hsa:54836	B box and SPRY domain-containing protein
RBM22P6	ncRNA	0	0	0	0	0	0	0	0	0	0	0	0	0	0	0	0		RNA binding motif protein 22 pseudogene 6
RBM22P5	ncRNA	0	0	0	0	0	0	0	0	0	0	0	0	0	0	0	0		RNA binding motif protein 22 pseudogene 5
RBM22P4	ncRNA	0	0	0	0	0	0	0	0	0	0	0	0	0	0	0	0		RNA binding motif protein 22 pseudogene 4
RBM22P3	ncRNA	0	0	0	0	0	0	0	0	0	0	0	0	0	0	0	0		RNA binding motif protein 22 pseudogene 3
OR7M1P	ncRNA	0	0	0.170656	0.324934	0	0	0	0	0	0	0.154076	0	0.188662	0	0.17638	0		olfactory receptor, family 7, subfamily M, member 1 pseudogene
RBM22P8	ncRNA	0	0	0	0	0	0	0	0	0	0	0	0	0	0	0	0		RNA binding motif protein 22 pseudogene 11
LOC101927886	miscRNA	0	0.187899	0	0.407093	0.791174	1.60658	1.3174	1.60827	0.373849	1.16899	1.35123	0.387689	0	0	0	0.233967	hsa:101927886	uncharacterized LOC101927886
LOC101927887	miscRNA	1.08779	3.63601	1.78473	2.54864	3.90253	2.37061	1.94946	1.7544	0	0.0739247	0	0	0.089684	0.0873602	0	0.088774
LOC101927884	miscRNA	0	0	0	0	0	0	0	0	0	0	0	0	0	0	0	0	hsa:101927884	uncharacterized LOC101927884
LOC101927885	miscRNA	0	0	0	0	0	0	0	0	0	0	0	0	0	0	0	0	hsa:101927885	uncharacterized LOC101927885
LOC101927888	miscRNA	0	0	0	0	0	0	0	0	0	0	0	0	0	0	0	0	hsa:101927888	uncharacterized LOC101927888
LOC101927889	miscRNA	0	0	0	0	0	0	0	0	0	0	0	0	0	0	0	0
LOC101927882	miscRNA	0	0	0	0	0	0	0	0	0	0	0	0	0	0	0	0	hsa:101927882	uncharacterized LOC101927882
LOC101927883	mRNA	0	0	0	0	0	0	0	0	0	0	0	0	0	0	0	0
LOC101927880	miscRNA	0	0	0	0	0	0	0	0	0	0	0	0	0	0	0	0	hsa:101927880	uncharacterized LOC101927880
LOC101927881	miscRNA	0	0	0	0	0	0	0	0	0	0	0	0	0	0	0	0	hsa:101927881	uncharacterized LOC101927881
CA1	mRNA	0	0	0.0729866	0	0	0	0	0	0	0	0	0	0	0	0	0	hsa:759	Carbonic anhydrase 1
CA3	mRNA	0	0.141165	0	0	0.544863	0.357629	0.0989741	0.251723	0.0468111	0	0	0	0	0	0	0	hsa:761	Carbonic anhydrase III, muscle specific, isoform CRA_a
ZIC2	mRNA	0	0	0	0	0	0	0	0.0296652	0.0551663	0.115	0.113938	0	0.0348788	0.0679501	0.0326081	0	hsa:7546	Zic family member 2 (Odd-paired homolog, Drosophila), isoform CRA_a
CA2	mRNA	5.61865	4.4066	7.88746	2.94995	14.9062	29.0225	11.8375	8.42279	1.08362	0.872765	0.813845	1.02158	0.311418	0.242679	0.116458	0.0616516	hsa:760	Carbonic anhydrase 2
ZIC3	mRNA	0	0	0	0	0	0	0	0	0	0	0	0	0	0	0	0	hsa:7547	Zinc finger protein ZIC 3
ZIC1	mRNA	0	0	0	0	0	0	0	0	0	0	0	0	0	0	0	0	hsa:7545	Zinc finger protein ZIC 1
CA4	mRNA	10.8432	40.2345	26.2596	29.737	0.14165	0.0639197	0.235864	0.215956	0	0	0	0	0	0	0	0	hsa:762	Carbonic anhydrase 4
LOC100132253	ncRNA	0	0	0	0	0	0	0	0	0	0	0	0	0	0	0	0
CA7	mRNA	0	0	0	0	0	0	0	0	0	0.0502827	0	0	0.061002	0	0	0	hsa:766	Carbonic anhydrase 7
MIR103A2	miRNA	41.3475	41.2438	50.5404	35.5136	35.6231	25.1172	19.278	26.0236	24.1971	25.2207	18.4693	39.2759	43.9003	28.5085	23.6304	47.4053	hsa:406896	microRNA 103a-2
CA6	mRNA	0.0575008	0.0602979	0.274447	0.195958	0	0.229139	0.169105	0.193539	3.29919	7.1901	6.3804	3.42133	7.13001	13.6689	9.85693	12.0881	hsa:765	cDNA FLJ60163, highly similar to Carbonic anhydrase 6 (EC 4.2.1.1)
MIR103A1	miRNA	0	0	0	0	1.11322	0	0.74146	0	2.1041	0	0	0	0	0	0	0	hsa:406895	microRNA 103a-1
CA9	mRNA	0	0	0	0	0	0	0	0	0.0527377	0.0549685	0	0.43752	0	0.389752	0.685798	0.26404	hsa:768	Truncated carbonic anhydrase 9
CA8	mRNA	0.794208	0.181053	0.412031	0.509938	0.381174	0.0688021	0.330044	0.0387418	0.108068	0	0	0	0	0	0	0	hsa:767	cDNA FLJ57482, highly similar to Carbonic anhydrase-related protein
TMEM189-UBE2V1	mRNA	9.81242	9.01766	12.0623	13.8108	14.7893	13.8845	11.3171	11.9466	29.7249	34.4703	36.098	32.9834	28.0213	26.9489	30.8847	31.8554	hsa:387522	TMEM189-UBE2V1 readthrough
SUN3	mRNA	0	0	0	0	0	0	0	0	0.112104	0	0	0.0581268	0.141755	0.0690408	0.132526	0.0701582	hsa:256979	SUN domain-containing protein 3
LOC101927897	miscRNA	0	0	0.109395	0	0	0	0	0	0	0	0	0	0	0	0	0	hsa:101927897	uncharacterized LOC101927897
LOC101927898	miscRNA	3.22209	2.93811	4.34618	4.37634	1.62374	1.60499	1.13299	0.550114	0.511504	1.52326	1.20736	0.681994	1.38599	0.990056	0.259152	2.37801	hsa:101927898	uncharacterized LOC101927898
SUN2	mRNA	113.211	103.475	144.163	142.412	107.663	130.853	112.466	102.652	190.147	156.056	184.768	131.081	194.379	211.826	237.319	202.062	hsa:25777	Unc-84 homolog B (C. elegans), isoform CRA_b
LOC101927895	miscRNA	0.371627	1.03921	0.591249	0.985036	0.683711	2.71503	1.00185	1.38983	0.516912	1.07755	1.20106	1.0721	0.98045	1.43257	1.06939	2.26451	hsa:101927895	uncharacterized LOC101927895
SUN1	mRNA	9.66554	6.64932	11.2265	10.0648	6.31845	9.69752	6.66539	4.3454	11.0128	10.2115	8.49262	12.329	13.8805	13.6089	12.4273	15.1046	hsa:23353	Unc-84 homolog A (C. elegans)
LOC101927896	miscRNA	0	0	0	0	0	0	0	0	0	0	0	0	0	0	0	0	hsa:101927896	uncharacterized LOC101927896
LOC100132260	ncRNA	0	0	0	0	0	0.114402	0	0	0	0	0	0	0	0.295112	0	0		chromodomain protein, Y-like pseudogene
ATP6AP1	mRNA	62.3592	89.1683	71.0104	81.9069	271.208	162.929	145.811	279.057	39.8375	40.2187	36.2948	35.9608	51.2642	52.6326	58.0484	50.3526	hsa:537	V-type proton ATPase subunit S1
LOC101927899	miscRNA	0	0	0	0	0	0	0	0	0	0	0	0	0	0	0	0	hsa:101927899	uncharacterized LOC101927899
CAD	mRNA	5.19021	3.5627	5.348	4.56338	3.92134	6.52679	4.13332	2.61981	30.9283	40.1062	38.1623	46.2841	9.41587	9.05814	12.1603	10.6642	hsa:790	CAD protein
LOC100132261	ncRNA	0.100078	0.209892	0	0	0.331417	0.0997017	0.29432	0.673694	0	0	0	0	0	0	0	0		homeobox protein cut-like 1-like
ATP6AP2	mRNA	34.2447	32.4735	27.1063	31.0267	27.0308	34.6039	42.2398	44.2115	21.6154	17.2045	19.075	18.177	27.8295	25.1721	25.3673	26.1698	hsa:10159	cDNA FLJ59846, highly similar to Renin receptor
HUNK	mRNA	0.0213029	0	0.0127096	0	0	0	0.0234938	0.0119504	0.0444468	0.0115817	0.0114748	0	0	0.0410599	0	0	hsa:30811	Hormonally up-regulated neu tumor-associated kinase
LOC101927890	miscRNA	0	0	0	0	0	0	0	0	0	0	0	0	0	0	0	0	hsa:101927890	uncharacterized LOC101927890
LOC101927893	ncRNA	0.0552978	0	0	0	0.0305207	0.05509	0	0	0.115374	0.0901908	0.0595723	0.0598226	0	0.0355275	0.0340981	0
LOC101927894	miscRNA	0.182297	0.525703	0.0543805	0.155313	0.201231	0	0.13403	0.0511321	0	0	0.0981942	0.0493034	0	0	0	0.119017	hsa:101927894	uncharacterized LOC101927894
LOC101927891	miscRNA	0.133249	0	0	0.0252278	0.171603	0.066374	0.0489841	0.0249164	0	0	0	0	0.0292954	0	0	0
SUN5	mRNA	0	0	0	0	0	0	0	0	0	0	0	0	0	0	0	0	hsa:140732	SUN domain-containing protein 5
LOC101927892	miscRNA	0	0	0	0	0	0	0	0	0	0	0	0	0	0	0	0	hsa:101927892	uncharacterized LOC101927892
RBM48P1	ncRNA	0	0	0	0	0	0	0	0	0.0720455	0	0.0744	0.0747126	0	0.0887407	0	0		RNA binding motif protein 48 pseudogene 1
CAT	mRNA	76.9169	132.375	102.471	141.184	8.98516	14.8554	18.5068	10.0533	19.73	19.5234	16.9852	23.0504	35.3701	37.9254	38.3819	32.7337	hsa:847	Similar to catalase
MIR103B2	Precursor_miRNA	0	0	0	0	0	0	0	0	0	0	0	0	0	0	0	0	hsa:100302282	microRNA 103b-2
MIR103B1	Precursor_miRNA	0	0	0	0	0	0	0	0	0	0	0	0	0	0	0	0	hsa:100302238	microRNA 103b-1
LOC100132268	ncRNA	0	0	0	0	0.0653358	0	0	0.0664063	0.123491	0.321787	0.19129	0.192094	0.234231	0.076054	0.145988	0.15457
SHANK3	mRNA	0.089147	0.0233709	0.0132966	0.0126586	0.0369024	0.0333045	0	0.0125023	0.081374	0	0.0120048	0.0120552	0	0	0	0	hsa:85358	SH3 and multiple ankyrin repeat domains protein 3
SHANK2	mRNA	0.00739226	0.00775186	0	0.00839741	0	0.00736449	0	0.00829376	0	0.00803787	0.00796369	0	0	0	0	0	hsa:22941	SH3 and multiple ankyrin repeat domains protein 2
OR5G1P	ncRNA	0	0	0	0	0	0	0	0	0	0	0	0	0	0	0	0		olfactory receptor, family 5, subfamily G, member 1 pseudogene
SHANK1	mRNA	0.0181142	0.0094977	0.0432289	0.0411545	0	0.0270693	0	0.0101617	0	0	0	0	0	0	0	0	hsa:50944	SH3 and multiple ankyrin repeat domains protein 1
DAPL1	mRNA	0	0.123855	0	0	0	0	0	0	0	0	0	0	0	0	0	0	hsa:92196	Death-associated protein-like 1 isoform 4
CBL	mRNA	11.7036	16.8633	17.1074	13.637	8.30352	9.79657	10.0466	8.42385	11.0402	8.79603	8.01314	8.72117	12.0755	15.8305	12.7232	14.2942	hsa:867	E3 ubiquitin-protein ligase CBL
SV2C	mRNA	0	0	0	0	0.0267009	0	0	0	0	0	0	0	0	0	0	0.0315841	hsa:22987	cDNA FLJ37598 fis, clone BRCOC2008642, highly similar to Synaptic vesicle glycoprotein 2C
SV2B	mRNA	0	0	0	0.0315108	0.00765506	0.00690871	0.00509864	0.015561	0.0144688	0.00754041	0.00747083	0	0.00914787	0.0178217	0	0	hsa:9899	Synaptic vesicle glycoprotein 2B
SV2A	mRNA	0.587821	0.410943	0.595132	0.708217	0.353932	0.621104	0.432183	0.519611	11.9113	6.48842	7.84858	8.03572	23.1919	19.7986	17.5961	21.8867	hsa:9900	cDNA FLJ75880, highly similar to Homo sapiens synaptic vesicle glycoprotein 2A (SV2A), mRNA
CBS	mRNA	4.70752	4.93651	4.34876	1.65603	2.8832	1.30105	1.2058	1.70374	1.39407	1.18885	1.01428	4.59987	0.400634	0.351228	0.224732	0.317256	hsa:875	Cystathionine beta-synthase
TBX22	mRNA	0	0	0	0	0	0	0	0	0	0	0	0	0	0	0	0	hsa:50945	cDNA FLJ40195 fis, clone TESTI2019787, highly similar to T-box transcription factor TBX22
TBX21	mRNA	13.4874	7.2802	16.0935	17.7532	14.0443	12.3094	11.4454	15.0979	32.9898	47.9532	45.0396	31.3988	38.7301	48.4157	63.3275	45.8448	hsa:30009	T-box 21 variant
TBX20	mRNA	0	0	0	0.097979	0	0.0429636	0	0	0	0.0937839	0.0464592	0.0466544	0.0568883	0.0554143	0	0	hsa:57057	T-box transcription factor TBX20
CLVS2	mRNA	0	0	0	0	0	0	0	0	0	0	0	0	0	0	0	0	hsa:134829	Clavesin-2
CASP3P1	ncRNA	0.38813	0.271341	0	0.440905	0.142815	0.257781	0.285365	0	0.539867	0.422028	0.557511	0.83978	0.68266	0.332486	0.319109	0.5068		caspase 3, apoptosis-related cysteine peptidase pseudogene 1
CLVS1	mRNA	0	0	0	0.0246774	0	0.021642	0	0	0	0	0	0	0	0	0	0	hsa:157807	Clavesin-1
LOC100132280	ncRNA	0	0	0.0824063	0	0	0.0688021	0.101552	0	0.0720455	0	0	0	0.0911013	0	0	0.270531		ataxin 3 pseudogene
CCK	mRNA	0	0	0	0	0	0	0	0	0	0	0	0	0	0	0	0	hsa:885	Cholecystokinin
ZIC4	mRNA	0	0	0	0	0	0	0	0	0	0	0	0	0	0	0	0	hsa:84107	cDNA FLJ31832 fis, clone NT2RP6000127, highly similar to Zinc finger protein ZIC 4
ZIC5	mRNA	0	0	0	0	0	0	0	0	0	0	0	0	0	0	0	0	hsa:85416	Zinc finger protein ZIC 5
SUOX	mRNA	4.02571	5.26017	3.69801	6.09746	4.30277	3.34215	3.73501	3.44126	3.06641	1.70228	2.27171	3.1108	4.0039	4.02332	2.79758	5.25656	hsa:6821	Sulfite oxidase, isoform CRA_a
TBX19	mRNA	1.39371	1.60766	1.4302	0.918266	2.64617	2.83249	2.47977	2.06405	0.988673	0.818333	0.630607	0.844343	1.5811	1.18196	1.44379	1.89263	hsa:9095	cDNA FLJ34085 fis, clone FCBBF3004842, highly similar to TBX19 PROTEIN
TBX18	mRNA	0	0	0	0	0	0	0	0	0	0	0	0	0	0	0	0	hsa:9096	T-box transcription factor TBX18
CD2	mRNA	40.0029	25.9347	60.2245	37.0956	65.9452	60.7118	41.2746	34.5904	378.587	273.407	193.023	242.513	346.388	296.501	244.655	319.234	hsa:914	cDNA FLJ59767, highly similar to T-cell surface antigen CD2
TBX15	mRNA	0	0	0.046351	0	0.0428797	0.038699	0	0	0	0	0	0	0	0	0	0.0507218	hsa:6913	T-box transcription factor TBX15
CCS	mRNA	21.4978	25.1274	21.4623	23.2314	12.1033	12.2734	13.4055	11.9561	21.3343	15.8068	13.6038	16.9929	25.0269	20.7375	23.1698	27.3469	hsa:9973	Copper chaperone for superoxide dismutase
CD4	mRNA	91.8045	75.9877	83.9103	93.4853	29.5941	55.8726	60.9635	15.9472	119.35	62.6866	52.3735	63.9041	114.896	44.6844	23.4848	26.263	hsa:920	cDNA, FLJ79547, highly similar to T-cell surface glycoprotein CD4
LOC390250	ncRNA	1.49831	0.654663	0.744927	0.851017	1.37828	1.61707	0.917998	1.40086	1.95381	2.17221	1.74864	1.62091	0.823526	2.08569	1.38585	1.30427		polymerase (RNA) II (DNA directed) polypeptide E, 25kDa pseudogene
CD6	mRNA	33.5104	20.9039	57.7254	33.0438	48.7321	65.6499	38.222	37.1412	99.2897	122.254	106.088	115.067	170.071	205.161	142.964	187.29	hsa:923	cDNA FLJ76332, highly similar to Homo sapiens CD6 antigen (CD6), mRNA
LOC390251	ncRNA	0.233416	0.16318	0	0	0	0	0	0	0.081167	0.169201	0	0.168344	0.410541	0	0.191907	0.101594		SH3-domain GRB2-like 1 pseudogene
RPS16P10	ncRNA	15.8424	11.7014	29.2596	18.9355	16.2714	19.6257	13.6735	12.2103	24.1437	35.8002	32.65	28.4653	36.5265	32.2168	42.3035	29.1406		ribosomal protein S16 pseudogene 10
CD5	mRNA	14.0235	14.5751	30.0485	20.1746	14.7927	25.7083	14.7973	14.7556	69.6391	69.1993	59.4909	79.1425	120.752	172.386	125.332	135.984	hsa:921	T-cell surface glycoprotein CD5
TBX10	mRNA	0	0	0	0	0	0	0	0	0	0	0	0	0	0	0	0	hsa:347853	T-box transcription factor TBX10
CD7	mRNA	24.892	14.4016	35.4813	28.6248	11.8437	14.1095	12.306	9.42384	130.861	110.997	114.332	96.2406	148.408	195.534	197.421	210.947	hsa:924	T-cell antigen CD7
LOC390255	ncRNA	0.804904	1.07426	0.960436	1.32996	0.807733	1.23927	0.914582	1.23145	2.13737	2.86429	1.26127	1.97902	1.25482	2.3506	2.79747	2.77082		DEAD (Asp-Glu-Ala-Asp) box polypeptide 39B pseudogene
CD9	mRNA	13.715	11.0245	15.8557	26.4312	5.59632	9.88873	12.4378	12.5136	5.84551	6.20883	9.54349	7.90935	7.18044	7.81725	20.7313	15.9572	hsa:928	Tetraspanin
LOC100132287	miscRNA	10.1521	13.9115	6.78719	6.05254	2.14595	4.2859	4.35408	4.56416	0.413116	0.176151	0.058175	0.214205	0.261192	0.323812	0.19979	0.305549	hsa:100132287	uncharacterized LOC100132287
LOC389273	miscRNA	0	0	0	0	0	0	0	0	0	0	0	0	0	0	0	0	hsa:389273	uncharacterized LOC389273
MNX1-AS1	miscRNA	0	0	0	0	0.087975	0	0	0	0	0	0	0	0	0	0	0	hsa:645249	MNX1 antisense RNA 1 (head to head)
RPL36AP13	ncRNA	0.57839	0	0.690153	1.31407	0.319233	0	0	0.648926	1.50845	0.628904	1.55775	0.312859	1.14446	4.08762	3.92317	2.2657		ribosomal protein L36a pseudogene 13
CDA	mRNA	77.7598	166.436	283.44	215.294	3.70842	5.14274	6.08461	4.04497	0	0	0.0882725	0	0	0	0	0	hsa:978	Small cytidine deaminase
RPL36AP14	ncRNA	0	0	0	0	0	0	0	0	0	0	0	0	0	0	0	0		ribosomal protein L36a pseudogene 14
RPL36AP11	ncRNA	0.198139	0	0	0	0	0	0	0	0	0.215443	0	0	0.261371	0	0.244356	0		ribosomal protein L36a pseudogene 11
RPL36AP12	ncRNA	0	0	0	0	0	0.180983	0	0	0	0.197531	0	0	0.23964	0	0	0		ribosomal protein L36a pseudogene 12
RPL36AP17	ncRNA	0	0	0	0	0	0	0	0	0	0	0	0	0	0	0	0		ribosomal protein L36a pseudogene 17
RPL36AP18	ncRNA	0	0	0	0	0	0	0	0	0	0	0	0	0	0	0	0		ribosomal protein L36a pseudogene 18
RPL36AP15	ncRNA	0.609776	0.639438	0.485069	0	0.897481	0.202495	0.149442	1.36828	0.424082	0.44202	0	0	0	0.261178	0.25067	0		ribosomal protein L36a pseudogene 15
CLEC10A	mRNA	16.4814	4.806	3.68081	5.15616	13.426	51.2339	39.7223	10.9761	0.0459719	0	0	0	0	0	0	0	hsa:10462	C-type lectin domain family 10, member A, isoform CRA_c
RPL36AP16	ncRNA	0.592923	0.621765	1.65082	0	0	1.37829	0.581245	0.221744	1.44326	1.50431	1.49043	0.213813	3.38929	2.79355	4.38735	2.06455		ribosomal protein L36a pseudogene 16
RPL36AP19	ncRNA	0	0	0	0	0	0	0.144947	0	0.205664	0.428726	0	0.213277	0.260061	0.253323	0.243131	0.514845		ribosomal protein L36a pseudogene 19
SCN11A	mRNA	0.0121017	0	0.0144401	0.0137472	0.0667933	0.0241125	0.00889752	0.0271551	0.0378738	0	0.0260743	0.0654598	0.0478912	0.0466503	0	0	hsa:11280	Sodium channel protein type 11 subunit alpha
RPL36AP20	ncRNA	0	0	0	0	0	0	0	0	0	0	0	0	0	0	0	0		ribosomal protein L36a pseudogene 20
RPL36AP21	ncRNA	0.634364	1.1087	1.51388	1.20103	0.466835	1.68528	1.08827	0.711725	3.30887	2.98898	2.0502	1.83006	5.57873	2.71709	2.60777	2.48496		ribosomal protein L36a pseudogene 21
LOC100132215	miscRNA	0	0	0	0.0431884	0	0	0	0	0	0	0	0	0	0	0	0	hsa:100132215	uncharacterized LOC100132215
RPL36AP24	ncRNA	0	0	0	0	0	0	0	0	0	0	0	0	0	0	0	0		ribosomal protein L36a pseudogene 24
RPL36AP25	ncRNA	0	0	0	0	0	0	0	0	0	0	0	0	0	0	0	0		ribosomal protein L36a pseudogene 25
RPL36AP23	ncRNA	0	0	0.718322	0.227951	0.664526	0.199912	0	0.450275	0.209336	0.218191	0.432355	0.868344	0.264705	1.03138	1.23736	0.524039		ribosomal protein L36a pseudogene 23
SSTR5-AS1	miscRNA	0	0	0	0	0	0	0	0	0	0	0	0	0	0	0	0	hsa:146336	SSTR5 antisense RNA 1
RPL36AP28	ncRNA	0	0.455732	0.259284	0.740526	0.239866	0.216479	0.159762	0	1.13342	0.70882	0	0.470153	2.86642	3.62979	3.21577	1.7024		ribosomal protein L36a pseudogene 28
RPL36AP29	ncRNA	0	0	0	0	0	0	0	0	0	0	0	0	0	0	0	0		ribosomal protein L36a pseudogene 29
RPL36AP26	ncRNA	0.389411	0	0.696986	0.44236	0	0	0	0.655351	0.203118	0.635131	0.839026	1.26383	1.02737	0.500375	0.960487	0.508473		ribosomal protein L36a pseudogene 26
RPL36AP27	ncRNA	0	0	0	0	0	0	0	0	0	0.223903	0.221837	0	0.271634	0.264596	0.761852	0		ribosomal protein L36a pseudogene 27
CLEC11A	mRNA	0.645645	0.56421	0.577802	0.794554	0.0593922	0.32161	0.712045	0.12073	0.0561285	0.526524	0.173888	0.174619	0.212923	0.207406	0.0663538	0.140508	hsa:6320	Stem cell growth factor; lymphocyte secreted C-type lectin
HUS1	mRNA	2.89406	2.51536	2.61329	2.75445	3.4249	3.5845	2.74122	2.6912	3.78068	5.44313	3.67953	3.01805	3.5425	5.15932	3.92281	4.32362	hsa:3364	HUS1 checkpoint homolog (S. pombe)
FLJ34503	miscRNA	0	0	0.04679	0	0.649287	0.390656	0.403626	0.61593	0	0	0	0	0	0	0	0	hsa:285759	uncharacterized FLJ34503
CEL	mRNA	0.300577	0.157599	0.286926	0.443882	0.232258	0.359338	0.265192	0.337233	0.627129	0.620973	0.55048	0.422724	0.555102	0.579341	0.33362	0.313983	hsa:1056	cDNA FLJ51297, highly similar to Bile salt-activated lipase (EC 3.1.1.3)
NUP93	mRNA	4.95708	3.88001	5.40552	5.59069	6.84649	9.02627	8.50986	6.02729	15.2911	20.8508	21.3738	18.6797	8.60401	8.13726	8.08776	7.74247	hsa:9688	cDNA FLJ78686, highly similar to Homo sapiens nucleoporin 93kDa (NUP93), mRNA
BCAN	mRNA	0	0	0	0	0.0250234	0.0677512	0.0166668	0.0254334	0	0.0246487	0	0.0245238	0.0299033	0.0291284	0.111826	0.118399	hsa:63827	cDNA FLJ76746, highly similar to Homo sapiens brevican (BCAN), transcript variant 1, mRNA
SCN10A	mRNA	0	0	0	0	0	0	0	0	0	0	0	0	0	0	0	0	hsa:6336	Sodium channel protein type 10 subunit alpha
BCAM	mRNA	0.0458532	0	0	0	0	0.0228404	0	0	0.0956687	0	0	0	0	0.0294595	0	0	hsa:4059	Basal cell adhesion molecule (Lutheran blood group)
LOC100132229	ncRNA	0	0	0	0	0	0	0	0	0	0	0	0	0	0	0	0	hsa:100132229	nuclear pore associated protein 1 pseudogene
HECW2	mRNA	0.936845	1.25465	2.86875	1.26938	0.0498386	0	0.0331949	0.0759827	0.1413	0.270007	0.352634	0.378538	0.208452	0.217554	0.0974407	0.162122	hsa:57520	E3 ubiquitin-protein ligase HECW2
HECW1	mRNA	0	0	0	0.012421	0	0	0	0	0	0	0	0	0	0.01405	0	0	hsa:23072	HECT type E3 ubiquitin ligase
SRFBP1	mRNA	0.721152	0.407202	0.496443	0.724685	0.765438	1.35399	1.26435	0.840217	2.98031	2.41272	3.49604	2.46051	2.08553	1.67509	1.53929	2.42654	hsa:153443	Serum response factor-binding protein 1
NUP98	mRNA	31.5275	37.8196	38.8019	42.5935	46.8089	38.7453	40.0185	48.0179	39.0683	38.615	37.8341	38.2733	24.0919	26.9545	24.1065	23.0388	hsa:4928	Nucleoporin 98kDa, isoform CRA_a
RPL36AP31	ncRNA	0	0	0	0	0	0	0.135126	0	0	0.199839	0	0	0.24244	0	0.226657	0		ribosomal protein L36a pseudogene 31
LOC100132223	ncRNA	0	0	0	0	0	0	0	0	0	0	0	0	0.0966148	0	0.18065	0.191269		actin, beta pseudogene
RPL36AP32	ncRNA	0	0	0	0	0	0	0	0	0	0	0	0	0	0	0	0		ribosomal protein L36a pseudogene 32
CFB	mRNA	1.1079	0.0941997	0.250105	0.136059	230.647	105.81	80.0032	134.044	0.124948	0.0976752	0	0.064787	0.157997	0.0384757	0	0.0390984	hsa:629	Complement factor B
RPL36AP30	ncRNA	0	0	0	0	0	0	0	0	0	0	0	0	0	0	0	0		ribosomal protein L36a pseudogene 30
CFD	mRNA	16.2285	11.4625	74.8166	17.5971	1.33245	5.01058	3.84573	1.88094	0.0699572	0	0	0	0.265382	0.172337	0.496211	0.0875631	hsa:1675	Complement factor D preproprotein
CFH	mRNA	0.476503	0.379759	0.841495	0.649553	0.336637	1.19628	1.07904	0.491844	0.775463	1.5129	1.45788	1.09285	0.930284	1.76338	1.76295	0.97062	hsa:3075	Complement factor H
CFI	mRNA	0	0	0	0	0	0	0.0518457	0	0.44138	0	0.151935	0.190716	0	0.0453051	0	0	hsa:3426	Complement factor I
LOC642502	ncRNA	1.86338	2.5821	3.89101	2.49473	3.81999	5.10503	3.2293	3.95724	6.87303	8.32154	5.4487	6.62351	9.91994	8.29471	7.6327	7.12551		succinate dehydrogenase complex, subunit C, integral membrane protein, 15kDa pseudogene
CFP	mRNA	116.11	143.078	128.908	125.85	36.9312	31.7303	37.1163	33.0566	1.96293	2.24556	0.939376	1.24121	5.81177	5.95604	6.1692	4.01498	hsa:5199	Properdin
LOC100132239	ncRNA	0	0	0	0	0	0	0	0	0	0	0	0	0	0	0	0		calcium activated nucleotidase 1 pseudogene
RRP7A	mRNA	3.30218	2.47992	4.42204	4.75041	4.87083	6.43589	5.3222	4.72413	16.4721	21.3396	18.2377	19.6715	7.45658	6.2628	7.30903	5.94993	hsa:27341	Ribosomal RNA-processing protein 7 homolog A
RRP7B	miscRNA	1.75402	1.521	3.21992	1.80093	2.56919	3.83091	2.08321	2.19499	4.96159	7.84889	8.10351	6.96984	4.2716	2.60058	4.45111	3.39142	hsa:91695	ribosomal RNA processing 7 homolog B (S. cerevisiae)
NUP85	mRNA	11.9472	12.4927	14.2558	16.2397	11.6852	15.1238	13.2885	8.78339	44.3855	45.8928	48.5862	45.0344	29.4994	26.7232	28.0407	24.4001	hsa:79902	Nuclear pore complex protein Nup85
NUP88	mRNA	5.33156	3.75595	6.94902	5.28003	4.34609	7.40891	5.6286	4.20257	24.3014	28.7184	26.8628	33.1872	17.3482	16.5122	14.7351	17.3506	hsa:4927	Nuclear pore complex protein Nup88
CGA	mRNA	0	0	0	0	0	0	0	0	0	0	0	0	0	0	0	0	hsa:1081	Glycoprotein hormones alpha chain
CGB	mRNA	0	0	0	0	0	0	0	0	0	0	0	0	0	0	0	0	hsa:1082	Choriogonadotropin subunit beta
C3orf18	mRNA	2.56187	1.1906	2.53584	1.32282	2.18524	1.94319	1.45548	1.43715	8.38213	8.26187	4.73575	4.81863	20.4687	27.0084	26.9989	23.15	hsa:51161	Uncharacterized protein C3orf18
LOC100421409	ncRNA	0.292965	0	0	0	0	0	0.215396	0	0.305623	1.59275	0.789028	0.158469	0.772919	0	0.18065	0.191269		glucosamine-phosphate N-acetyltransferase 1 pseudogene
C3orf17	mRNA	2.62366	2.78525	3.36252	3.16438	3.57551	4.54995	3.34596	2.56204	5.71057	5.59992	4.2048	4.73057	7.34917	7.32523	6.49125	7.6764	hsa:25871	Uncharacterized protein C3orf17
MCAM	mRNA	0.0598638	0	0.0952418	0.113339	0	0.159037	0.0586848	0.0447762	1.79025	0.716012	1.09635	1.96446	0.710715	1.94869	1.15663	1.51123	hsa:4162	Melanoma cell adhesion molecule, isoform CRA_a
LOC100421401	ncRNA	0.0396096	0.0138455	0.01289	0.0122715	0.0755228	0.055006	0.0264747	0.11716	0.00375646	0.00391535	0.00258615	0.00259701	0.00158334	0.00308463	0	0.00313456		guanylate binding protein family, member 6 pseudogene
LOC100421400	ncRNA	0.135156	0.141731	0.161273	0.153534	0	0.269297	0.0993709	0	0.986974	0.587841	0.291208	0.877296	0.356578	0.17367	0.333365	0.17648		alanyl-tRNA synthetase domain containing 1 pseudogene
CGN	mRNA	0.0153695	0.0161171	0	0.0174593	0.0848294	0.061247	0.0113001	0.0862192	0.22447	0.0668471	0.347709	0.399051	0.0810976	0.0987453	0.132682	0.0401374	hsa:57530	Cingulin
C3orf14	mRNA	0.0892608	0.117004	0.0798815	0.0506989	0.172431	0.377933	0.426576	0.100146	0.721661	0.558074	0.528884	1.15878	0.323804	0.200718	0.743049	0.582761	hsa:57415	chromosome 3 open reading frame 14
LOC100421402	ncRNA	1.84613	2.10427	2.20285	2.46187	1.94927	3.27856	2.65564	2.16132	18.8403	16.8444	14.5271	13.9803	11.4353	9.69502	12.2746	10.1663		heterogeneous nuclear ribonucleoprotein A1 pseudogene
MCAT	mRNA	0.916885	1.40217	0.866127	1.90952	0.80126	1.17986	0.84265	0.85725	4.10499	5.6079	6.99664	5.12487	2.46938	1.27633	1.97882	1.8956	hsa:27349	Malonyl-CoA-acyl carrier protein transacylase, mitochondrial
LOC100421404	ncRNA	0.434592	3.19013	1.68535	0.617105	0.119933	0.324719	0.559167	1.34087	1.70014	1.18137	0.702279	1.528	0.573284	1.39607	1.07192	0.851201		retinitis pigmentosa 9 (autosomal dominant) pseudogene
LOC100132249	miscRNA	0.130341	0.068341	0.233291	0	0	0.129852	0.143746	0.0731184	0.135973	0.0708624	0.210625	0.21151	0.257906	0	0.562605	0.0850966	hsa:100132249	uncharacterized LOC100132249
ZNF559-ZNF177	mRNA	0.110712	0.145122	0.165132	0.377298	0.0611058	0.220593	0.142448	0.155267	0	0.0300953	0.0596352	0.0598858	0.146044	0.21339	0.0341341	0.252984	hsa:100529215	ZNF559-ZNF177 readthrough
OR10AH1P	ncRNA	0	0	0	0	0	0	0	0	0	0	0	0	0	0	0	0		olfactory receptor, family 10, subfamily AH, member 1 pseudogene
LOC100132242	ncRNA	0	0	0	0	0	0	0	0	0	0	0	0	0	0	0	0		exosome component 8 pseudogene
RPL36AP10	ncRNA	0	0	0	0	0	0	0	0	0	0	0	0	0	0	0	0		ribosomal protein L36a pseudogene 10
MOCS2	mRNA	0.978325	1.0851	1.99799	1.13272	1.18378	1.63066	1.39709	1.03431	4.10201	4.90969	6.16155	4.1521	6.10524	5.00423	6.24144	4.64302	hsa:4338	Molybdopterin synthase catalytic subunit
MOCS3	mRNA	1.26374	1.0818	1.07709	1.37697	1.4804	2.64644	2.02893	1.6204	2.7443	3.95405	3.11182	4.12933	2.51756	2.58489	2.48089	2.32364	hsa:27304	Adenylyltransferase and sulfurtransferase MOCS3
TMEM110-MUSTN1	mRNA	9.59676	5.42756	6.1759	8.63558	5.59434	5.31747	5.74771	3.44789	11.0238	9.55555	9.9901	11.8402	10.0279	5.12653	6.58253	6.47667	hsa:100526772	TMEM110-MUSTN1 readthrough
STON1	mRNA	0.181536	0.0878618	0.116639	0.0793155	0.0924885	0.166942	0.0924028	0.0626692	0.262219	0.258126	0.300876	0.513638	0.0552624	0.071774	0.0516648	0.0911695	hsa:11037	cDNA, FLJ95267, highly similar to Homo sapiens stoned B-like factor (SBLF), mRNA
CHM	mRNA	1.58999	1.13682	0.827879	1.29717	1.62749	1.82882	1.97668	1.36224	3.21182	2.34181	2.18005	2.5645	4.0232	3.78895	3.22651	4.05788	hsa:1121	cDNA FLJ78016, highly similar to Homo sapiens choroideremia (Rab escort protein 1) (CHM), transcript variant, mRNA
STON2	mRNA	0.188417	0.184835	0.311854	0.372838	0.0134185	0.0363308	0.0491557	0.0204576	0.0570653	0	0.0458346	0.0460272	0.0400882	0.0156198	0.0224871	0.0158726	hsa:85439	Stonin-2
MCEE	mRNA	1.35623	2.18071	3.45235	3.3894	1.49709	2.88241	2.79198	1.01441	4.81041	5.50544	4.578	6.26006	10.4957	8.71342	6.69029	8.9725	hsa:84693	Methylmalonyl-CoA epimerase, mitochondrial
FGD5-AS1	miscRNA	24.1048	25.234	26.7398	28.3452	18.5529	21.8311	21.3552	16.955	26.6344	21.467	19.2868	20.2401	23.5072	20.9058	20.3707	21.3521	hsa:100505641	FGD5 antisense RNA 1
RRP12	mRNA	11.872	26.3155	36.7088	24.9335	2.66811	6.95835	4.44273	8.29499	12.6816	26.2236	19.2803	23.4182	1.8521	3.21999	3.39729	2.92401	hsa:23223	RRP12-like protein
CIC	mRNA	22.7095	22.9818	19.5705	19.34	16.321	15.563	13.9139	15.7454	21.2359	16.7239	14.8439	18.3261	14.9971	14.9364	16.0662	17.8621	hsa:23152	Protein capicua homolog
RRP15	mRNA	0.404896	0.233525	0.603917	0.356461	0.391082	0.584893	0.424209	0.397489	1.41501	1.82707	1.7884	1.91637	0.907988	0.663346	0.661625	0.555126	hsa:51018	RRP15-like protein
ZIK1	mRNA	0.365704	0.438278	0.76884	0.712164	0.461358	0.624565	0.486537	0.273534	1.43518	1.21186	1.27572	1.05501	2.2972	1.18597	1.99731	1.54624	hsa:284307	cDNA FLJ35219 fis, clone PROST2000717, highly similar to Homo sapiens zinc finger protein interacting with K protein 1 (ZIK1), mRNA
EDARADD	mRNA	1.79579	1.25543	2.43499	1.66907	3.39396	2.95463	3.12075	2.9306	14.2491	17.544	15.1544	22.1354	19.1664	28.3893	24.1265	18.1548	hsa:128178	Ectodysplasin-A receptor-associated adapter protein
MIR4659A	miRNA	0	0	1.15877	0	0	0	0	0	1.01308	0	0	0	0	0	0	0	hsa:100616348	microRNA 4659a
MIR4659B	miRNA	0	0	0	0	0	0	0	0	0	0	0	0	0	0	0	0	hsa:100616372	microRNA 4659b
LOC642513	ncRNA	0.164563	0.086284	0.0981807	0.373878	0.181656	0.327889	0.241983	0.0923158	0.77253	0.984142	0.354567	0.445072	0.759781	1.16301	1.01474	1.71902
CIT	mRNA	0.180664	0.198925	0.16168	0.164183	0.428772	0.215982	0.0730561	0.25337	17.6314	13.6036	13.4683	14.639	10.7601	14.6019	14.1147	10.1792	hsa:11113	Citron Rho-interacting kinase
SLC9B1P3	ncRNA	0	0	0	0	0	0	0	0	0	0	0	0	0	0	0	0		solute carrier family 9, subfamily B (NHA1, cation proton antiporter 1), member 1 pseudogene 3
SLC9B1P2	ncRNA	0	0	0	0	0	0	0	0	0	0	0	0	0	0	0	0		solute carrier family 9, subfamily B (NHA1, cation proton antiporter 1), member 1 pseudogene 2
SLC9B1P5	ncRNA	0	0	0	0	0	0	0	0	0	0	0	0	0	0	0	0		solute carrier family 9, subfamily B (NHA1, cation proton antiporter 1), member 1 pseudogene 5
SLC9B1P4	ncRNA	0	0	0	0	0	0	0	0	0	0	0	0	0	0	0	0		solute carrier family 9, subfamily B (NHA1, cation proton antiporter 1), member 1 pseudogene 4
PLIN4	mRNA	4.61071	4.97495	2.1717	4.34172	1.04471	0.447251	0.597697	0.490073	0.0253154	0	0	0	0	0	0	0	hsa:729359	cDNA FLJ59021, moderately similar to Mus musculus plasma membrane associated protein, S3-12 (S3-12), mRNA
PLIN3	mRNA	55.0628	54.1809	43.6412	47.5042	30.5023	36.1352	38.1852	30.7003	33.6656	20.14	22.9237	24.1837	19.1121	20.6903	20.0237	16.548	hsa:10226	Perilipin-3
PLIN2	mRNA	12.1853	7.47027	11.1398	18.0588	7.94643	11.3178	9.37251	7.27737	38.7614	24.0938	24.5581	26.3243	41.8915	42.7813	26.7723	42.054	hsa:123	Perilipin-2
PLIN1	mRNA	0.0530419	0.0556221	0	0.030127	0	0.0792639	0.0389979	0.0297552	0	0.0288371	0	0	0.0699692	0.0340781	0	0	hsa:5346	Perilipin-1
RCCD1	mRNA	0.710707	0.417357	1.22117	1.06569	0.376572	1.10454	0.606138	0.414637	7.3845	7.72777	5.02263	6.12014	4.57508	4.09125	3.96171	3.3037	hsa:91433	RCC1 domain-containing protein 1
MOCS1	mRNA	0.0944764	0.0396289	0.135279	0.042929	0.104289	0.0564729	0.152816	0.127198	0.11827	0.041091	0	0.0613243	0	0.0242795	0	0	hsa:4337	Molybdenum cofactor synthesis 1, isoform CRA_c
PLIN5	mRNA	6.05581	7.16108	3.34393	7.57447	0.888937	1.09108	0.781539	0.83122	0.100811	0	0	0	0	0	0	0	hsa:440503	Perilipin-5
TRBV12-1	ncRNA	0	0	0.272851	0	0	0.455614	0	0.256552	0.238546	0.248636	0	0.247377	0.30164	2.3506	0.564007	1.79148		T cell receptor beta variable 12-1 (pseudogene)
DCAF12L2	mRNA	0	0	0	0	0	0	0	0	0.221015	0	0	0	0	0	0	0	hsa:340578	DDB1 and CUL4 associated factor 12-like 2
DCAF12L1	mRNA	0	0	0	0	0	0	0	0	0.0484129	0	0	0	0	0	0	0	hsa:139170	DDB1- and CUL4-associated factor 12-like protein 1
TRBV12-2	ncRNA	0	0	0	0	0.252417	0	0	0	0.477092	0.497273	0	0.247377	1.20656	0	0.564007	0.59716		T cell receptor beta variable 12-2 (pseudogene)
TRBV12-3	ncRNA	0	0	0	0	0	0	0	0	0	0	0	0	0	0	0	0		T-cell receptor beta chain V region YT35
SLC9B1P1	ncRNA	0	0	0	0	0	0	0	0	0	0	0	0	0	0	0	0		Putative SLC9B1-like protein SLC9B1P1
TRBV12-4	ncRNA	0	0	0	0	0	0	0	0	0	0	0	0	0	0	0	0		T cell receptor beta variable 12-4
TRBV12-5	ncRNA	0	0	0	0	0	0	0	0	0	0	0	0	0	0	0	0		T cell receptor beta variable 12-5
RASSF10	mRNA	0	0	0	0	0	0	0	0	0	0	0	0	0	0	0	0	hsa:644943	Ras association domain-containing protein 10
MINOS1	mRNA	2.9545	2.91108	3.62004	3.91936	3.23949	2.7261	3.65927	2.31369	5.72992	4.9805	4.76364	3.75399	5.78067	3.84735	4.93972	4.71225	hsa:440574	MICOS complex subunit MIC10
LOC642550	ncRNA	0.266197	0.279146	0.952901	0.453588	0.587691	0.928188	1.07643	1.04531	1.66619	1.73667	1.29048	1.2959	2.45804	3.07845	2.29802	2.60689		v-ral simian leukemia viral oncogene homolog A (ras related) pseudogene
RRP36	mRNA	13.3703	16.8676	16.2778	16.1135	14.3845	20.0816	16.1675	15.8385	57.1374	59.9233	58.4198	53.1585	41.8101	27.0349	31.8063	32.7897	hsa:88745	cDNA, FLJ94435
CKB	mRNA	4.15425	1.47097	2.96131	5.88358	2.44176	1.07497	2.10233	0.907962	26.7342	0.645295	1.27868	2.62647	5.19533	5.75397	5.32286	4.93128	hsa:1152	cDNA FLJ52237, highly similar to Creatine kinase B-type (EC 2.7.3.2)
PAIP2	mRNA	28.562	38.6598	34.9582	35.4458	14.1262	16.4652	12.3115	13.6245	20.9623	16.4016	13.3756	18.4098	45.1836	40.9691	40.2274	47.0006	hsa:51247	Polyadenylate-binding protein-interacting protein 2
ZIM2	mRNA	0	0	0	0	0	0	0	0	0	0	0	0	0	0	0	0	hsa:23619	HCG1685807, isoform CRA_b
PAIP1	mRNA	1.77241	1.4751	2.58486	1.72578	3.13661	2.71869	2.56488	2.17794	5.48827	4.34385	4.69776	5.53926	7.23678	6.50702	6.34931	5.69395	hsa:10605	Poly(A) binding protein interacting protein 1, isoform CRA_a
ZIM3	mRNA	0	0	0	0	0	0	0	0	0	0	0	0	0	0	0	0	hsa:114026	Zinc finger, imprinted 3
BCHE	mRNA	0	0	0	0	0	0	0	0	0	0	0	0	0	0	0	0	hsa:590	Butyrylcholinesterase, isoform CRA_b
HIPK4	mRNA	0.0641608	0	0.0382793	0.0364424	0	0	0	0	0.0334665	0.0348821	0	0	0.0423182	0	0	0.0418889	hsa:147746	cDNA FLJ53935, highly similar to Homeodomain-interacting protein kinase 4 (EC 2.7.11.1)
CKM	mRNA	0.0456006	0	0	0.103602	0	0.0908586	0	0	0	0	0	0	0	0	0	0	hsa:1158	cDNA, FLJ93793, highly similar to Homo sapiens creatine kinase, muscle (CKM), mRNA
MCF2	mRNA	0.219334	0.125456	0.261716	0.0906026	0.286136	0.635665	0.278541	0.246082	0.187209	0.108404	0.0644423	0.0647131	0.131514	0.128106	0.0491808	0.130179	hsa:4168	cDNA, FLJ94537, highly similar to Homo sapiens MCF.2 cell line derived transforming sequence (MCF2), mRNA
MOCOS	mRNA	0.0288453	0.0907454	0	0.0655349	0.0318413	0	0.0212079	0.032363	0.511558	0.156822	0.0932251	0.218439	0.114152	0.0370648	0.142294	0.150659	hsa:55034	Molybdenum cofactor sulfurase
G0S2	mRNA	119.666	399.418	173.491	64.5819	366.08	119.868	170.859	717.212	8.26563	0.888172	0.879975	0.353469	0	0.734714	0.100736	0.426632	hsa:50486	G0/G1 switch protein 2
RRP1B	mRNA	4.34515	2.99984	6.14422	4.2509	3.90886	7.13254	4.58169	3.41774	25.1325	39.7306	39.5139	36.468	12.6263	12.7363	13.1965	11.6704	hsa:23076	Ribosomal RNA processing protein 1 homolog B
HIPK1	mRNA	23.3031	28.9705	31.7604	28.0403	18.7013	22.1245	20.627	14.8301	21.3495	18.3902	18.2307	14.4955	26.0667	35.3153	26.6482	32.0321	hsa:204851	Homeodomain interacting protein kinase 1, isoform CRA_f
HIPK3	mRNA	31.0933	34.3367	30.2145	27.2158	15.7978	20.8348	18.1876	14.7684	7.7536	5.9525	5.42267	5.12383	7.64067	7.64029	7.73747	6.70644	hsa:10114	cDNA FLJ75520
HIPK2	mRNA	4.79185	3.36974	5.23174	4.95498	4.47771	3.89461	4.62538	2.31045	4.93398	4.87201	5.19274	5.84496	3.43294	4.49258	4.66766	5.55517	hsa:28996	Homeodomain interacting protein kinase 2
HERC2P10	miscRNA	0.246586	0.129291	0	0.140058	0	0	0.543892	0.138329	0.385861	0.402183	0.664119	0.66691	1.30112	0.158426	0.76026	1.6099	hsa:390561	WUGSC:H_DJ1086D14.1 protein
LOC100134868	miscRNA	0.0505859	0	0.0603606	0.0574642	0	0	0	0	0.105543	0.110008	0.0544962	0.0547252	0.133459	0.130001	0	0	hsa:100134868	uncharacterized LOC100134868
FOSB	mRNA	14.4781	22.4132	10.4649	11.9032	19.5462	0.228289	0.934287	24.3306	21.6668	0.317117	0.83036	0.585948	0.769439	1.17779	0.847803	2.20329	hsa:2354	FBJ murine osteosarcoma viral oncogene homolog B, isoform CRA_a
CLC	mRNA	172.358	111.808	181.642	359.262	23.7312	62.6429	94.3798	23.2834	2.20382	0.40536	0.133873	0.134436	0.983548	0	0	0	hsa:1178	Galectin-10
TMEM229A	mRNA	0	0	0	0	0	0	0	0	0.0963898	0	0	0	0	0	0	0	hsa:730130	Transmembrane protein 229A
LOC100132202	miscRNA	0	0	0	0	0	0	0	0	0	0	0	0	0	0	0	0	hsa:100132202	golgin subfamily A member 6-like protein 1-like
RNASEH2CP1	ncRNA	0	0	0	0	0	0	0	0	0.143713	0	0	0	0	0	0	0		ribonuclease H2, subunit C pseudogene 1
RBMS1P1	ncRNA	14.3376	15.3335	12.8204	11.8011	9.62174	13.6103	9.12891	9.97896	7.90536	8.78133	6.78393	5.08046	9.15154	10.5601	9.43328	9.52323		RNA binding motif, single stranded interacting protein 1 pseudogene 1
MSX2P1	miscRNA	0.327451	0.419687	1.04193	0.950604	0.0401625	0.616195	0.133751	0.081641	0.721155	1.06815	1.01909	0.551049	1.34385	1.21553	1.61532	0.760123	hsa:55545	HPX-5 protein
TMEM229B	mRNA	7.04712	4.33409	6.13618	7.48607	5.84482	16.2993	15.9638	5.89784	1.84784	1.926	1.14904	0.824191	8.1906	5.87365	6.52992	8.08263	hsa:161145	Transmembrane protein 229B
LOC100506907	miscRNA	0	0	0	0	0	0	0	0	0	0	0	0	0	0	0	0
LOC100506908	miscRNA	1.64219	1.03325	0.783806	0.746195	2.17532	0.981614	1.44887	2.21095	0	0	0	0	0.216627	0	0	0.214429	hsa:100506908	uncharacterized LOC100506908
LOC100506901	miscRNA	0.0819813	0	0	0	0	0	0.0904125	0	0.0427618	0.222853	0	0.0443448	0	0	0	0	hsa:100506901	uncharacterized LOC100506901
LOC100421455	ncRNA	0	0	0	0	0	0	0	0	0	0	0	0	0	0	0	0		eukaryotic translation initiation factor 4E pseudogene 4
DNM3OS	miscRNA	0.00988577	0	0	0	0	0	0	0	0	0	0	0	0	0	0	0	hsa:100628315	DNM3 opposite strand/antisense RNA
CLU	mRNA	12.3704	9.94257	12.4416	14.0524	10.901	3.06136	3.53376	3.06458	7.64431	7.68208	9.95962	3.18228	5.47404	4.08353	4.0488	3.0522	hsa:1191	cDNA FLJ57622, highly similar to Clusterin
MT1DP	miscRNA	0.156384	0	0.559806	0.177648	0.517881	0	0.459912	0	0	0.510125	1.17931	0	0.412582	0.200946	0.192861	0.204198	hsa:326343	Putative metallothionein MT1DP
LOC100288268	ncRNA	0	0	0	0	0	0	0	0	0	0	0	0	0	0	0	0		serine/arginine repetitive matrix protein 1-like
OIP5	mRNA	0	0	0	0.14459	0.351259	0	0.0467912	0.0714029	11.6849	11.8332	10.2156	11.7044	6.63219	7.19633	8.86896	5.5677	hsa:11339	Opa interacting protein 5, isoform CRA_a
IFNA11P	ncRNA	0	0	0	0	0	0	0	0	0	0	0	0	0	0	0	0		interferon, alpha 11, pseudogene
DIO1	mRNA	0	0	0	0	0	0.042132	0	0	0	0	0	0	0	0	0	0	hsa:1733	Type I iodothyronine deiodinase
LOC100421465	ncRNA	0.29242	0.383306	0.436156	0.166091	0.48419	1.01963	0.268745	0.492122	2.66923	3.17959	2.44144	1.73992	4.53246	3.94533	2.34409	3.34099		ubiquitin-like modifier activating enzyme 2 pseudogene
LOC642555	ncRNA	0	0	0	0	0	0	0	0	0	0	0	0	0	0	0	0
DIO2	mRNA	0	0	0	0	0	0.0245968	0	0	0.0128782	0	0	0.0534198	0	0	0	0	hsa:1734	Type II iodothyronine deiodinase
LOC642554	ncRNA	0	0	0	0	0.0645346	0.0291213	0	0.032796	0.0304942	0.15892	0.0944723	0.0316231	0.0385598	0	0.072099	0.0381685		leucine rich repeat containing 59 pseudogene
DIO3	mRNA	0	0	0	0	0	0	0	0	0	0	0	0	0	0	0	0	hsa:1735	Type III iodothyronine deiodinase
FAM91A1	mRNA	11.0326	10.2064	9.95707	11.3583	7.4506	8.81355	9.59917	7.7218	10.7544	10.4706	9.62611	9.7784	8.31907	8.71081	9.14356	9.62318	hsa:157769	family with sequence similarity 91, member A1
LOC100421468	ncRNA	1.49652	0.392331	1.11606	1.06251	0.929229	1.4909	0.893984	1.99385	4.78113	5.89868	5.4412	4.85694	6.04572	4.56704	4.26794	5.00734		ubiquitin-like modifier activating enzyme 2 pseudogene
MTNR1A	mRNA	0	0	0	0	0	0	0	0	0	0	0	0	0	0	0	0	hsa:4543	Melatonin receptor type 1A
MT1CP	ncRNA	0	0	0	0.146888	0	0	0	0	0	0	0	0.0466289	0.0568572	0	0	0		metallothionein 1C, pseudogene
MTNR1B	mRNA	0	0	0	0	0	0	0	0	0	0	0	0	0	0	0	0	hsa:4544	Melatonin receptor type 1B
TBCAP1	ncRNA	0.646884	1.3567	2.00689	1.91059	2.57066	1.93336	2.75852	3.33855	5.12874	6.04906	4.32071	5.03868	5.63195	6.15099	6.38218	7.09521		tubulin folding cofactor A pseudogene 1
TBCAP2	ncRNA	0	0.176255	0.200557	0	0.185537	0	0	0	0	0.182758	0	0.181833	0	0.647921	0.414569	0		tubulin folding cofactor A pseudogene 2
TBCAP3	ncRNA	0	0	0	0.170854	0.332051	0	0.110581	0	0.156902	0.327078	0	0.162711	0.198402	0	0	0.392778		tubulin folding cofactor A pseudogene 3
LOC100421462	ncRNA	0	0	0	0	0	0	0	0	0	0	0	0	0	0	0	0		trafficking protein particle complex 2-like pseudogene
IFNA12P	ncRNA	0	0	0	0	0	0	0	0	0	0	0	0	0	0	0	0		interferon, alpha 12, pseudogene
PMM2P2	ncRNA	0	0	0	0.122072	0	0	0.0790081	0.241131	0.336311	0.350537	0.115767	0.116254	0.141755	0	0	0		phosphomannomutase 2 pseudogene 2
LOC100506929	miscRNA	0	0	0	0	0	0	0	0	0	0	0	0	0	0	0	0	hsa:100506929	uncharacterized LOC100506929
OR7E62P	ncRNA	0	0	0	0	0	0	0	0	0	0	0	0	0	0	0	0		olfactory receptor, family 7, subfamily E, member 62 pseudogene
LOC100506923	miscRNA	0	0	0	0	0	0	0	0	0	0	0	0	0	0	0	0
CNP	mRNA	14.4006	7.28203	10.6047	8.5558	16.2123	17.0477	13.8327	10.0388	38.7671	36.132	30.8815	36.8127	19.9104	17.6137	17.3881	17.9578	hsa:1267	2',3'-cyclic nucleotide 3' phosphodiesterase, isoform CRA_a
GLUD1P2	ncRNA	0	0	0.0150999	0	0	0	0	0	0	0	0	0	0	0	0	0.0165237	hsa:414212	glutamate dehydrogenase 1 pseudogene 7
PMM2P1	ncRNA	0	0	0	0	0	0	0	0	0	0.116846	0	0.116254	0	0.138082	0	0		phosphomannomutase 2 pseudogene 1
LOC100421476	ncRNA	0	0	0	0	0.170258	0	0	0	0	0	0	0	0	0	0	0		family with sequence similarity 71, member A pseudogene
LOC100421478	ncRNA	0	0	0	0	0	0	0	0	0	0	0	0	0	0	0	0
LOC642590	ncRNA	1.17897	0.890153	1.1817	0.964282	0.468514	0.422836	0.554762	0.58201	1.77108	2.9741	2.18459	2.80598	1.11976	1.81791	1.22134	1.35471		spermine synthase pseudogene
LOC100421472	ncRNA	0	0	0	0	0	0	0	0	0	0	0	0	0	0	0	0		mitochondrial fission regulator 2 pseudogene
LOC100421471	ncRNA	0	0	0	0	0	0	0	0	0	0	0	0	0	0	0	0		non-SMC element 4 homolog A (S. cerevisiae) pseudogene
LOC100288289	mRNA	0	0	0	0	0	0	0	0	0	0	0	0	0	0	0	0	hsa:100288289	double homeobox protein 4-like protein 2-like
LOC100421474	ncRNA	0.596822	0.594561	0.605324	0.677973	0.55999	0.713495	0.52656	0.167401	0.155652	0.227131	0.546513	0.387395	0.27555	0.88192	0.66243	0.389649		family with sequence similarity 49, member B pseudogene
CD300LB	mRNA	19.8196	34.3039	31.9143	51.1445	2.83886	6.21732	7.73976	3.80869	0	0	0	0	0	0	0.0422882	0	hsa:124599	CMRF35-like molecule 7
CD300LD	mRNA	2.44289	0.256173	0.145747	8.60267	0.269663	0.121686	1.52667	0.13704	0	0.132812	0	0	0	0	0.301271	0	hsa:100131439	CMRF35-like molecule 4
LOC100506922	mRNA	0.822682	1.19451	1.35921	1.00643	0.349281	0.630455	2.14027	1.49102	0.132035	0.27524	0.13635	0.410769	0.584353	0.243948	0.546311	0.41316	hsa:100506922	basic proline-rich protein-like
CD300LF	mRNA	50.0912	78.6824	61.8605	87.3195	14.8249	19.9446	27.8437	20.2619	0.04351	0.0453504	0	0	0	0	0	0	hsa:146722	CMRF35-like molecule 1
CD300LG	mRNA	0	0	0	0	0	0	0	0	0	0	0	0	0	0	0	0	hsa:146894	CMRF35-like molecule 9
MCL1	mRNA	670.824	646.634	507.032	585.73	216.473	209.41	215.507	230.476	118.962	79.103	68.3949	61.0578	195.488	190.943	155.025	206.479	hsa:4170	cDNA FLJ50136, highly similar to Induced myeloid leukemia cell differentiation protein Mcl-1
LOC100506917	miscRNA	0	0	0	0	0	0	0	0	0	0	0	0	0	0	0	0
LOC400026	ncRNA	0	0.0363862	0	0	0	0.034568	0.0255112	0.0389298	0.0723951	0.0754574	0.0373805	0.0750752	0.0457717	0.222928	0.0855838	0.0906145		protein-kinase, interferon-inducible double stranded RNA dependent inhibitor, repressor of (P58 repressor) pseudogene
SRSF10P1	ncRNA	0.0710579	0	0	0	0	0	0	0	0	0	0.0765507	0.0768723	0.0937347	0.182612	0	0		serine/arginine-rich splicing factor 10 pseudogene 1
SRSF10P2	ncRNA	0	0.228497	0.260002	0.123763	0.120265	0	0	0.122235	0.227313	0.355392	0.234741	0.117864	0	0	0.268724	0		serine/arginine-rich splicing factor 10 pseudogene 2
TCEANC	mRNA	1.93966	1.09947	1.65765	1.75676	1.41777	1.85403	1.67662	0.764613	0.628916	0.484514	0.423567	0.595485	0.829838	1.71771	1.16372	1.16368	hsa:170082	cDNA FLJ77132
LOC642579	ncRNA	0	0	0	0	0	0	0	0	0	0	0	0	0	0	0	0		tripartite motif containing 64B pseudogene
BCL9	mRNA	1.92316	1.73991	3.68964	1.99903	1.69278	2.19143	1.18292	0.860257	6.7662	6.8884	7.04149	8.62127	6.28423	9.0125	11.5642	8.5675	hsa:607	B-cell CLL/lymphoma 9, isoform CRA_a
UBOX5	mRNA	2.98713	3.58807	3.34831	4.66835	2.97765	3.28252	3.78017	3.08736	3.96607	4.50784	3.35456	4.48501	3.22398	4.07094	4.57696	3.68769	hsa:22888	RING finger protein 37
LOC100421480	ncRNA	0.165952	0.174024	0	0.188516	0.183188	0.165328	0.122012	0.18619	0.346244	0.180445	0	0.179531	0.218912	0.42648	0	0.216691
OR6C64P	ncRNA	0	0	0	0	0	0	0	0	0	0	0	0	0	0	0	0		olfactory receptor, family 6, subfamily C, member 64 pseudogene
BCL6	mRNA	274.135	218.299	180.845	137.211	133.384	104.835	108.969	140.616	1.59201	1.13926	0.588909	1.14581	9.23919	12.6436	7.52815	15.3911	hsa:604	B-cell CLL/lymphoma 6
LOC100421483	ncRNA	0	0	0	0	0	0	0	0	0	0	0	0	0	0	0	0		transforming growth factor, beta receptor 1 pseudogene
LOC100421482	ncRNA	0	0	0	0	0	0	0	0	0	0	0	0	0	0	0	0		DnaJ (Hsp40) homolog, subfamily C, member 2 pseudogene
CPD	mRNA	26.461	26.3891	20.956	28.9819	13.8173	14.628	9.77862	26.7895	4.77314	4.81425	4.61051	3.88647	9.74189	7.30991	7.19818	8.8707	hsa:1362	cDNA FLJ59794, highly similar to Carboxypeptidase D (EC 3.4.17.22)
BCL3	mRNA	68.1114	55.7292	40.1642	41.57	201.066	97.6449	120.176	175.324	34.9081	21.9742	26.7792	20.2936	11.829	11.4377	10.5303	12.7421	hsa:602	B-cell lymphoma 3 protein
GLUD1P3	miscRNA	1.54654	0.750071	0.784288	1.01018	0.938948	1.2711	0.909651	0.563923	1.31086	0.987946	0.833046	1.19208	1.60657	1.2917	1.14437	1.46406	hsa:2749	glutamate dehydrogenase 1 pseudogene 3
BCL2	mRNA	4.79818	2.89697	6.2169	5.46436	3.21003	3.06606	1.81733	1.57693	20.2495	19.7095	15.6117	12.7935	42.436	46.4587	39.9124	36.8635	hsa:596	B-cell CLL/lymphoma 2, isoform CRA_a
CPE	mRNA	0.064795	0	0	0.0736053	0	0.0968273	0	0.0363484	0.168987	0	0	0	0	0	0	0.0423029	hsa:1363	cDNA FLJ45230 fis, clone BRCAN2021325, highly similar to Carboxypeptidase E (EC 3.4.17.10)
LOC400036	ncRNA	1.5481	0.82702	1.32444	0.829528	2.48274	1.74598	1.91133	2.26124	1.67593	2.15971	2.04538	2.27517	2.15774	2.13937	1.65705	2.05957		DEAD (Asp-Glu-Ala-Asp) box polypeptide 23 pseudogene
GLUD1P4	ncRNA	0	0	0	0	0	0	0.027685	0	0	0	0	0	0.0496718	0	0.0464381	0		glutamate dehydrogenase 1 pseudogene 4
GLUD1P5	ncRNA	0	0	0	0	0	0	0	0	0	0	0	0	0	0	0	0		glutamate dehydrogenase 1 pseudogene 5
GLUD1P6	ncRNA	0	0	0	0	0	0	0	0	0	0	0	0	0	0	0	0		glutamate dehydrogenase 1 pseudogene 8
LOC100506911	ncRNA	0.227344	0	0.271274	0	0.250958	0	0.16715	0	0.237167	0.247199	0.244918	0.491894	0	0.292126	0.560747	0.593708	hsa:100506911	chromosome 6 open reading frame 35 pseudogene
GLUD1P7	miscRNA	0	0	0.0255126	0	0	0	0	0	0	0	0	0	0	0	0.0527367	0	hsa:414212	glutamate dehydrogenase 1 pseudogene 7
OR51H2P	ncRNA	0	0	0	0	0	0	0	0	0	0	0	0	0	0	0	0		olfactory receptor, family 51, subfamily H, member 2 pseudogene
LOC100134822	miscRNA	13.7493	17.2328	9.02005	8.27608	5.92582	5.78464	5.67868	9.46456	0	0	0	0	0	0.070387	0	0	hsa:100134822	uncharacterized LOC100134822
GLUD1P8	ncRNA	0	0	0	0.0146751	0	0	0.0379924	0	0	0	0	0	0	0	0	0		glutamate dehydrogenase 1 pseudogene 8
GLUD1P9	ncRNA	0	0	0	0	0	0	0	0	0	0	0	0	0	0	0	0		glutamate dehydrogenase 1 pseudogene 9
OSCP1	mRNA	0.310709	0.108608	0.432538	0.705913	0.114327	0.206361	0.190368	0.1743	0.324134	0	0.223151	0.224089	0.0683109	0.066541	0.447047	0.202854	hsa:127700	Protein OSCP1
LOC100421417	ncRNA	0	0	0	0	0	0	0	0	0	0	0	0	0	0	0	0		ATPase, H+/K+ exchanging, beta polypeptide pseudogene
CPM	mRNA	1.30925	0.742128	1.32297	0.978115	3.97114	3.3137	2.66232	2.59376	1.98105	0.089776	0.139775	0.216923	0.0622368	0.0303121	0.0290926	0.0308027	hsa:1368	Carboxypeptidase M
CPP	ncRNA	0	0	0	0	0.0984854	0	0	0.0333663	0	0	0	0.032173	0	0.0382139	0	0		ceruloplasmin (ferroxidase) pseudogene
RPL36AP55	ncRNA	0	0	0	0	0	0	0	0	0	0	0	0.0894823	0	0	0	0		ribosomal protein L36a pseudogene 55
CPO	mRNA	0	0	0	0	0.143642	0	0	0.0729975	0	0	0	0	0	0	0.0802392	0	hsa:130749	Carboxypeptidase O
LOC100421419	ncRNA	0.720926	0.587997	0	0.363979	1.23792	0.638416	0.88341	1.16833	1.42059	0.783888	0.431475	1.03989	1.47933	1.02928	0.889086	0.627566		protein phosphatase 4, regulatory subunit 2 pseudogene
MCM7	mRNA	19.7864	21.0163	23.9444	25.0836	22.1511	18.95	14.1163	22.4282	250.249	267.322	298.779	292.808	114.898	110.643	112.48	93.1895	hsa:4176	DNA helicase
LOC100506946	ncRNA	0.218503	0	0.130362	0.248213	0.482396	0.326523	0.0803249	0.122575	1.36766	0.593965	0.70618	0.827339	0.432351	0.280766	0.53894	0.427965	hsa:100506946	peptidylprolyl isomerase A (cyclophilin A) pseudogene
CPQ	mRNA	50.7322	54.8083	42.0905	56.3007	10.4251	14.5955	25.1039	11.0487	2.3578	1.00934	2.00006	1.87748	2.66199	2.95604	5.3258	3.84707	hsa:10404	Plasma glutamate carboxypeptidase, isoform CRA_a
COL14A1	mRNA	0	0	0	0	0	0	0	0.0136531	0	0	0	0	0	0	0	0	hsa:7373	cDNA FLJ77224, highly similar to Homo sapiens collagen, type XIV, alpha 1 (undulin) (COL14A1), mRNA
MCM8	mRNA	0.820455	0.645274	1.15031	0.65241	0.633971	0.858241	1.04056	0.598332	13.4377	13.3147	13.0372	15.555	9.36179	7.9859	7.76579	9.15967	hsa:84515	DNA helicase MCM8
MCM9	mRNA	4.55327	3.58504	5.12624	4.77715	3.45656	5.03348	4.20408	2.56276	4.22924	4.30944	4.80746	4.63128	3.91112	4.12078	3.8244	3.87144	hsa:254394	cDNA FLJ16101 fis, clone TESTI2014780, highly similar to Homo sapiens minichromosome maintenance deficient domain containing 1 (MCMDC1), mRNA
LOC100421411	ncRNA	0	0	0	0	0	0	0	0	0	0	0	0	0	0	0	0
CPZ	mRNA	0	0	0	0	0	0	0	0	0.032307	0.0673472	0.133451	0	0	0	0.0763852	0.16175	hsa:8532	cDNA FLJ45947 fis, clone PLACE7007379, highly similar to Homo sapiens carboxypeptidase Z (CPZ), transcript variant 2, mRNA
LOC100421414	ncRNA	0	0	0	0	0	0	0	0	0	0	0	0	0	0	0	0		glial cells missing homolog 1 (Drosophila) pseudogene
KBTBD13	mRNA	0	0	0	0	0	0	0	0	0	0	0	0	0	0	0	0	hsa:390594	Kelch repeat and BTB domain-containing protein 13
KBTBD12	mRNA	0.0274463	0	0	0	0	0	0	0	0	0	0	0	0	0	0	0	hsa:166348	kelch repeat and BTB (POZ) domain containing 12
SRIP1	ncRNA	0	0.170782	0	0	0	0	0	0	0	0	0.175448	0	0.429666	0.209266	0	0.425307		sorcin pseudogene 1
OR51H1P	ncRNA	0	0	0	0	0	0	0	0	0	0	0	0	0	0	0	0		Putative olfactory receptor 51H1
SRIP2	ncRNA	0.339056	0	0	0	0	0	0.249284	0.380405	0	0	0	0.3668	0	0	0	0		sorcin pseudogene 2
SRIP3	ncRNA	1.70262	0.357089	0.812647	0	1.12768	1.35698	0.250363	0.764103	0.710475	0.740527	1.83423	2.94711	2.24598	0.437557	0.419953	1.33392		sorcin pseudogene 3
CEP170B	mRNA	0.222902	0.0369072	0.265974	0.17325	0.0777014	0.292191	0.396772	0.210598	2.11728	0.982234	2.79312	1.40878	1.31543	0.994929	2.27151	1.57782	hsa:283638	Centrosomal protein of 170 kDa protein B
LOC100506943	ncRNA	0	0	0	0	0	0	0	0	0	0	0	0	0	0	0	0		uncharacterized LOC100506943
LOC100506944	mRNA	0	0	0	0	0	0	0	0	0	0	0	0	0	0	0	0	hsa:100506944	chitinase-like protein PB1E7.04c-like
TCEB3C	mRNA	0	0	0	0	0	0	0	0	0	0	0	0	0	0	0	0	hsa:162699	RNA polymerase II transcription factor SIII subunit A3
OIT3	mRNA	0.0666337	0.0349375	0.119264	0	0.147109	0.0331917	0	0.11214	0	0	0	0.108129	0	0	0	0	hsa:170392	Oncoprotein-induced transcript 3 protein
TCEB3B	mRNA	0	0	0	0	0	0	0	0	0	0	0	0	0	0	0	0	hsa:51224	RNA polymerase II transcription factor SIII subunit A2
DPRXP5	ncRNA	0	0	0	0	0	0	0	0	0	0	0	0	0	0	0	0		divergent-paired related homeobox pseudogene 5
DPRXP4	miscRNA	0.469618	2.83166	3.082	1.06695	0.129599	0.701781	0.258958	0.790334	0	0	0	0.127011	1.0841	0.301719	0.14479	0.459902	hsa:503645	divergent-paired related homeobox pseudogene 4
CR2	mRNA	0.622498	0.553873	1.0579	0.364284	0.520572	0.789293	0.277381	0.253968	0.13775	0.061533	0	0.0816285	0.0248835	0	0	0.0246311	hsa:1380	CD21 protein
DPRXP3	ncRNA	0	0.129088	0	0.279677	0.135886	0	0.0905069	0	0	0	0.132616	0.133173	0	0.158178	0	0		divergent-paired related homeobox pseudogene 3
CR1	mRNA	33.987	42.328	40.6673	39.1463	2.50056	3.09814	2.62881	2.33785	0.00823398	0	0.0170061	0.0170776	0	0	0	0	hsa:1378	Complement receptor type 1
DPRXP2	ncRNA	0.784258	0.493445	0.37432	0.178179	0	0	0.0576609	0.26397	0	0	0	0	0	0	0	0		divergent-paired related homeobox pseudogene 2
GGPS1	mRNA	6.02938	4.77128	6.32844	5.01007	5.6388	8.4261	8.70176	5.35537	4.92126	4.6438	4.7513	3.68414	9.09503	7.13771	7.98656	6.8523	hsa:9453	Geranylgeranyl diphosphate synthase 1, isoform CRA_a
DPRXP1	ncRNA	0	0	0	0	0	0	0	0	0	0	0	0	0	0	0	0		divergent-paired related homeobox pseudogene 1
SGIP1	mRNA	0	0	0	0	0.0176164	0	0	0.0537151	0	0	0	0.0172647	0	0	0	0	hsa:84251	SH3-containing GRB2-like protein 3-interacting protein 1
DIS3	mRNA	2.77845	2.60067	3.15571	2.89907	3.52142	4.61336	4.22178	3.23274	8.47007	7.76537	6.64053	8.48305	8.0226	6.63789	5.96472	7.82027	hsa:22894	cDNA FLJ10484 fis, clone NT2RP2000161, highly similar to Exosome complex exonuclease RRP44 (EC 3.1.13.-)
LOC100506937	miscRNA	0	0	0	0	0	0	0	0	0	0	0	0	0	0	0	0	hsa:100506937	uncharacterized LOC100506937
LOC100421420	ncRNA	0.0955785	0.200456	0.228094	0.108574	0	0.0952194	0	0	0.0997082	0	0.102967	0.206799	0.756484	0.614069	1.06085	0.249603
HMGN2P19	ncRNA	0	0	0	0.337196	0.327665	0.591438	0.436482	0.666067	0.30966	0.322758	0.31978	0.96337	0.783127	0.381418	0	0.387591		high mobility group nucleosomal binding domain 2 pseudogene 19
HMGN2P18	ncRNA	0.0870145	0.182495	0.103828	0.148269	0.0480262	0.0866876	0.0319878	0.048813	0.272323	0.378455	0.328093	0.141202	0	0.335428	0.4829	0.284047		high mobility group nucleosomal binding domain 2 pseudogene 18
DPRXP7	ncRNA	0	0	0	0	0	0	0	0	0	0	0	0	0	0	0	0		divergent-paired related homeobox pseudogene 7
HMGN2P17	ncRNA	0.791226	0.898858	0.62941	0.299604	0.218352	0.59119	0.290866	0.221929	2.68259	2.58098	2.91233	2.06859	1.39164	3.13479	1.54499	1.46362		high mobility group nucleosomal binding domain 2 pseudogene 17
DPRXP6	ncRNA	0	0.125171	0	0	0.131762	0	0	0	0	0	0	0	0	0	0	0		divergent-paired related homeobox pseudogene 6
HMGN2P16	ncRNA	0	0	0	0	0	0	0	0	0	0	0	0	0	0	0	0		high mobility group nucleosomal binding domain 2 pseudogene 16
OR6C66P	ncRNA	0	0	0	0	0	0	0	0	0	0	0	0	0	0	0	0		olfactory receptor, family 6, subfamily C, member 66 pseudogene
HMGN2P15	ncRNA	0.334443	0.56114	0.798136	0.303935	0.516853	0.399824	0.0491785	0.150092	2.3027	1.89099	2.23384	1.88141	0.617645	1.11733	1.73231	1.83413		high mobility group nucleosomal binding domain 2 pseudogene 15
HMGN2P14	ncRNA	0.212598	0.817444	0.169118	0.0805016	0	0	0	0	0	0	0	0	0	0	0	0		high mobility group nucleosomal binding domain 2 pseudogene14
HMGN2P13	ncRNA	0.450964	0.0675574	0.153744	0.21955	0.213345	0.128363	0.047366	0.14456	0.672071	0.490349	0.624631	0.487866	0.254949	0.165562	0.556154	0.0841208		high mobility group nucleosomal binding domain 2 pseudogene 13
LOC100288235	ncRNA	0	0	0	0	0	0	0	0	0	0	0	0	0	0	0	0.393531
SAPCD2	mRNA	0.533574	0.301285	0.318338	0.83925	0	0.0408899	0.105619	0.0230248	6.93644	11.9828	14.9895	13.454	4.27727	5.95959	9.08591	5.33253	hsa:89958	Suppressor APC domain-containing protein 2
SAPCD1	mRNA	0.94462	0.540311	1.02468	0.682858	0.379176	0.342208	0.25255	0.192694	3.94174	3.73497	2.86789	2.13673	4.64447	3.86206	2.85944	4.82161	hsa:401251	suppressor APC domain containing 1
HMGN2P11	ncRNA	0.117317	0.061512	0.139986	0	0.0647512	0.0584381	0.129382	0.065812	0.244772	0.191344	0.252771	0.0634584	0.154757	0.301494	0.0723409	0.153187		high mobility group nucleosomal binding domain 2 pseudogene 11
HMGN2P10	ncRNA	0	0	0	0	0	0	0	0	0	0.322758	0.639559	0.96337	0.783127	1.14425	0	0.387591		high mobility group nucleosomal binding domain 2 pseudogene10
LOC100288233	ncRNA	0	0	0	0	0	0	0	0	0	0	0	0	0	0	0	0		ribosomal protein L23 pseudogene
XCL2	mRNA	8.77106	4.81786	5.98051	15.0246	4.14946	3.1901	8.29123	3.90504	9.44051	11.3537	9.59905	14.1578	32.6904	44.1871	10.9887	95.9853	hsa:6846	Cytokine SCM-1 beta
MCM3	mRNA	11.6226	8.74245	12.7274	13.7879	15.726	17.9058	13.9717	8.88592	199.65	215.294	215.605	228.793	95.775	101.013	107.684	96.9164	hsa:4172	DNA helicase
CRH	mRNA	0	0	0	0	0	0	0	0	0	0	0	0	0	0	0	0	hsa:1392	Corticoliberin
ST20-MTHFS	mRNA	5.72206	9.65126	8.71976	9.59352	6.54469	5.15111	3.67481	4.91159	1.8699	2.43624	1.37399	2.16287	2.50089	2.30322	1.87047	1.8904	hsa:100528021	ST20-MTHFS readthrough
XCL1	mRNA	2.014	0.663762	1.57922	1.69954	1.96911	1.60515	1.69229	1.22665	11.4656	16.956	5.20724	17.9907	69.6064	73.4962	30.2311	174.993	hsa:6375	Lymphotactin
MCM4	mRNA	1.87175	1.16437	1.47633	1.58568	1.34826	1.51706	1.14292	1.01441	76.384	90.412	95.4902	94.1583	38.5638	36.9938	38.5181	34.1543	hsa:4173	MCM4 minichromosome maintenance deficient 4 (S. cerevisiae), isoform CRA_a
MCM5	mRNA	26.8486	23.5864	27.8338	40.3264	19.5081	27.4864	23.7378	15.1134	295.912	346.625	387.528	410.748	102.99	114.137	113.812	100.13	hsa:4174	DNA helicase
IGKV3D-7	ncRNA	0	0	0.525831	0.250299	0.729675	0	0.647999	0	0	0	0	0	0	0	0	0		immunoglobulin kappa variable 3D-7
MCM6	mRNA	2.11868	2.09105	3.84167	2.78429	3.39346	5.8769	3.68048	2.14401	96.4263	97.727	113.16	107.254	61.7325	48.6028	48.4662	42.3648	hsa:4175	cDNA FLJ51591, highly similar to DNA replication licensing factor MCM6
CRK	mRNA	15.1468	16.4975	14.9013	14.7404	12.1429	11.1048	14.4181	13.6554	5.67422	6.31205	5.70199	4.8288	5.82367	5.61009	4.6023	4.61804	hsa:1398	V-crk sarcoma virus CT10 oncogene homolog (Avian)
MCM2	mRNA	2.82615	1.78758	1.95376	2.26768	3.293	3.61997	2.81996	3.42245	130.472	144.234	158.223	165.682	50.0033	58.1899	64.5622	47.8852	hsa:4171	DNA helicase
CRP	mRNA	0	0	0	0	0	0	0.17221	0	0	0	0	0	0	0	0	0	hsa:1401	C-reactive protein
RPL36AP35	ncRNA	0	0	0	0	0	0	0	0	0	0	0	0	0	0	0	0		ribosomal protein L36a pseudogene 35
LOC100421439	ncRNA	0.109556	0.344655	0.392176	0.124452	0	0.109144	0.161097	0	0.228579	0.595619	0.236049	0	0.289037	0.844644	0.270221	0.715262
RPL36AP36	ncRNA	0	0	0	0.45016	0	0.197394	0	0	0.2067	0	0.213455	0.214352	0.784113	1.0184	0.733067	0.517439		ribosomal protein L36a pseudogene 36
RPL36AP33	ncRNA	0	0	0	0	0	0.393797	0	0	0	0	0	0	0	0	0	0		Uncharacterized protein
RPL36AP34	ncRNA	0	0	0	0	0	0	0	0	0	0	0	0	0	0	0	0		ribosomal protein L36a pseudogene 34
RPL36AP39	ncRNA	0.198639	0.208302	0.237022	0	0	0	0.146045	0	0.207222	0.647962	0.213994	0	1.31016	0.255242	1.71481	0.259373		ribosomal protein L36a pseudogene 39
LOC402634	ncRNA	0	0.0791627	0	0	0	0	0	0	0	0	0	0	0	0.0970016	0	0		neugrin, neurite outgrowth associated pseudogene
RPL36AP37	ncRNA	112.508	110.644	261.502	192.031	95.3892	159.368	89.9484	58.5531	252.886	246.929	273.984	249.361	504.604	375.146	382.673	395.538		ribosomal protein L36a pseudogene 37
RPL36AP38	ncRNA	0	0	0	0	0	0	0	0	0	0	0	0	0	0	0	0		ribosomal protein L36a pseudogene 38
CRX	mRNA	0	0	0	0	0	0	0	0	0	0	0	0	0	0	0	0	hsa:1406	Cone-rod homeobox protein
LOC100288241	ncRNA	0	0	0	0	0	0	0	0	0	0	0	0	0	0	0	0.242817		protein (peptidylprolyl cis/trans isomerase) NIMA-interacting, 4 (parvulin) pseudogene
C1RL-AS1	miscRNA	4.58061	2.40954	3.77437	2.79664	3.62346	3.19586	3.28003	2.32688	3.84461	3.87745	3.37552	3.90623	8.83729	7.22791	5.99867	8.92297	hsa:283314	C1RL antisense RNA 1
LOC100421438	ncRNA	3.32673	3.03842	3.45735	2.80383	4.14611	5.13171	5.36522	5.89965	8.1724	6.18436	6.70534	9.4037	11.7496	9.92831	8.99949	9.38837		DnaJ (Hsp40) homolog, subfamily C, member 8 pseudogene
HMGN2P29	ncRNA	0	0	0.342558	0	0.633805	0	0.211073	0	0.299489	1.56078	0.309276	0.621151	1.13611	0	0.354048	0		high mobility group nucleosomal binding domain 2 pseudogene 29
LOC100421437	ncRNA	0	0	0.142429	0	0.263525	0	0.0877601	0	0	0	0.128591	0.258263	0	0.153377	0	0.15586		DnaJ (Hsp40) homolog, subfamily B, member 7 pseudogene
HMGN2P28	ncRNA	0.481318	0.144209	0.574323	0.312436	0.0759015	0.0685014	0	0.231435	0.430384	0.747648	0.0740748	0.446317	0.362812	0.265059	0.593588	0.179566		high mobility group nucleosomal binding domain 2 pseudogene 28
HMGN2P27	ncRNA	0	0	0.695265	0.330951	0	0.290243	0.2142	0.326866	1.2157	0.633562	0.627716	0.94553	1.53725	0.374354	0.718587	1.14124		high mobility group nucleosomal binding domain 2 pseudogene 27
HMGN2P26	ncRNA	0	0	0	0	0	0	0	0	0	0	0	0	0	0	0	0		high mobility group nucleosomal binding domain 2 pseudogene 26
STOX2	mRNA	0.0598053	0.0358369	0.0713615	0.0291159	0.0565861	0.00851152	0.0251261	0.0670987	0.0178255	0	0	0	0	0	0	0	hsa:56977	Storkhead-box protein 2
HMGN2P25	ncRNA	0.156384	0.327982	0.186602	0.177648	0.345254	0.103864	0.114978	0.11697	0.652563	0.680166	0.617732	0.394754	0.0687636	0.200946	0.385722	0.136132		high mobility group nucleosomal binding domain 2 pseudogene 25
HMGN2P24	ncRNA	0.331344	0.27797	0.0790739	0.301118	0.219456	0.0660198	0.0974455	0	0.691321	0.720564	0.49974	0.931988	0.174835	0.425761	0.408632	0.432652		high mobility group nucleosomal binding domain 2 pseudogene 24
HMGN2P23	ncRNA	0	0	1.04677	0	0.322793	0	0	0	0.305055	0.317959	0.315025	0	0.771482	0	0	1.14548		high mobility group nucleosomal binding domain 2 pseudogene 23
HMGN2P22	ncRNA	0	0	0	0	0	0	0	0	0	0	0	0	0	0	0	0		high mobility group nucleosomal binding domain 2 pseudogene 22
HMGN2P21	ncRNA	0	0.916528	0.695265	0	0	0	0	0.326866	0.607851	0.950344	0.941573	1.26071	0	0.748709	0.359293	0.380413		high mobility group nucleosomal binding domain 2 pseudogene 21
HMGN2P20	ncRNA	0.268599	0.523092	0.366286	0.784596	0.0847135	0.152908	0.197482	0.172203	1.08079	1.08478	1.11611	0.913243	1.41727	2.02151	2.46072	1.6033	hsa:646049	high mobility group nucleosomal binding domain 2 pseudogene 20
LOC100506963	miscRNA	0.798221	0.837051	2.59762	1.31892	0.88113	0.650636	0.800284	0.895566	1.21122	1.10464	0.703574	1.02054	2.10592	2.89054	1.96882	1.51604
IL21R	mRNA	2.97935	1.33898	3.93124	4.02911	4.69829	6.06194	7.151	3.07739	10.3603	9.20443	9.61197	9.3795	5.03226	4.98289	6.29879	2.84052	hsa:50615	cDNA, FLJ93262, highly similar to Homo sapiens interleukin 21 receptor (IL21R), mRNA
LOC402641	ncRNA	0	0.0753311	0	0	0	0.0715667	0	0.0805972	0.224822	0	0	0.15543	0.284286	0.27692	0.354371	0.281402		v-ral simian leukemia viral oncogene homolog A (ras related) pseudogene
CSK	mRNA	150.432	167.685	147.505	164.919	109.395	122.41	115.942	87.3843	154.267	190.696	181.607	168.705	116.072	108.896	106.781	106.198	hsa:1445	Non-specific protein-tyrosine kinase
BCO2	mRNA	0.162076	0.254941	0.354556	0.122743	0.0894554	0.242201	0.417071	0.181842	0.140899	0.117488	0.116403	0.116892	0.142533	0.312391	0.266509	0.493806	hsa:83875	Beta,beta-carotene 9',10'-dioxygenase variant 2
RPL36AP42	ncRNA	38.7062	50.4091	59.8424	49.4063	82.2371	60.329	68.0849	67.2411	87.4871	88.925	90.3462	95.9037	161.686	94.1234	96.7526	135.318		ribosomal protein L36a pseudogene 42
DKFZp434L192	miscRNA	0	0	0	0	0	0	0	0	0	0	0	0	0	0	0	0	hsa:222029	uncharacterized protein DKFZp434L192
RPL36AP43	ncRNA	0.197146	0	0	0.223952	0	0	0.144947	0.663563	0.205664	0.857453	0	0.639832	1.04024	1.51994	0.729392	1.28711		ribosomal protein L36a pseudogene 43
STOX1	mRNA	0.0465313	0	0.111045	0.105716	0	0.162248	0	0	0.412605	1.13839	0.375961	0.151016	0.276214	1.13602	0.516464	0.273411	hsa:219736	Storkhead-box protein 1
RPL36AP40	ncRNA	0.313391	0	0.186974	0.534005	0.172971	0.156107	0.460828	0.175805	0.326932	0.681521	0.337616	0.169517	1.86032	0.402692	0.193245	0.818419		ribosomal protein L36a pseudogene 40
RPL36AP41	ncRNA	1.28531	0	0	1.16806	1.13505	0.76829	0.377999	0	0.536339	1.39756	0.8308	1.39049	1.6955	1.32125	1.90214	1.00698		ribosomal protein L36a pseudogene 41
RPL36AP46	ncRNA	0.989448	0.259395	2.06612	0.561993	1.09222	0	0.545603	0.832584	2.32245	1.34483	1.06593	1.07041	2.61042	0.317848	0.30506	1.61496		ribosomal protein L36a pseudogene 46
SLC35A2	mRNA	6.3073	6.99207	7.49023	8.35908	21.5504	11.4601	10.5112	20.5555	7.08115	7.60928	6.66543	7.24581	6.06183	6.32929	6.6673	6.03955	hsa:7355	cDNA FLJ53300, highly similar to UDP-galactose translocator
SLC35A1	mRNA	7.27738	6.90254	6.58586	7.24515	3.8361	4.72474	4.71929	3.99069	4.09446	3.2452	4.22827	4.68833	9.76161	6.35663	6.35299	6.93997	hsa:10559	cDNA FLJ57952, highly similar to CMP-sialic acid transporter
RPL36AP47	ncRNA	0	0	0	0	0	0	0	0	0	0	0.225978	0.226927	0	0.53907	0	0		ribosomal protein L36a pseudogene 47
SLC35A4	mRNA	28.1546	18.8756	26.9889	24.1469	32.8763	38.8141	33.3465	32.6842	63.9925	67.5041	60.8851	67.0981	41.4745	38.3837	46.0036	36.1829	hsa:113829	Probable UDP-sugar transporter protein SLC35A4
RPL36AP44	ncRNA	0	0	0	0	0	0	0	0	0	0	0	0	0	0	0	0		ribosomal protein L36a pseudogene 44
SLC35A3	mRNA	1.23222	0.955075	0.671233	0.730313	0.45833	0.560421	0.738556	0.480866	1.74655	1.48547	1.25532	1.9561	2.63254	2.65038	2.70892	3.25291	hsa:23443	UDP-N-acetylglucosamine transporter
RPL36AP45	ncRNA	1.73153	1.55637	0.29516	2.24797	3.0036	2.71076	1.81868	1.9427	1.0322	1.88276	1.33242	1.60562	3.91564	1.90709	1.5253	1.29197		ribosomal protein L36a pseudogene 45
PEX12P1	ncRNA	0	0	0	0	0	0	0	0	0	0	0	0	0	0	0	0		peroxisomal biogenesis factor 12 pseudogene 1
RPL36AP48	ncRNA	0.406517	0.213146	0.242534	0.230896	0	0	0.149442	0	0.212041	0.22101	0.656912	0	0.268125	0.522355	1.00268	0.796214		ribosomal protein L36a pseudogene 48
LOC402644	ncRNA	0	0	0	0	0.175063	0	0	0	0.330887	0.172441	0.51255	0	0.209202	0.203782	0.195583	0.414159		Similar to peptidylprolyl isomerase A
RPL36AP49	ncRNA	0.57839	0.404351	2.07046	0.657035	0.425644	0	0	0	1.20676	0.838538	1.2462	0.625718	3.05189	0.990938	3.32875	2.01395		ribosomal protein L36a pseudogene 49
LOC100421444	ncRNA	0	0	0	0	0	0	0	0	0	0	0	0	0	0	0	0		glucosamine-phosphate N-acetyltransferase 1 pseudogene
OR6C69P	ncRNA	0	0	0	0	0	0	0	0	0	0	0	0	0	0	0	0		olfactory receptor, family 6, subfamily C, member 69 pseudogene
LOC100421446	ncRNA	0	0	0	0	0	0	0	0	0	0	0	0	0	0	0	0		Wolf-Hirschhorn syndrome candidate 1-like 1 pseudogene
KBTBD11	mRNA	2.08451	3.25431	2.5432	4.3235	0.698063	0.630004	0.783517	0.381028	0.647487	0.050934	0.06308	0.114021	0.169928	0	0.0288847	0	hsa:9920	kelch repeat and BTB (POZ) domain containing 11
CPPED1	mRNA	166.67	216.82	151.387	178.859	7.77425	13.8795	14.5926	7.87289	13.3182	12.3221	15.8503	14.8086	4.98299	4.80451	3.93217	3.1601	hsa:55313	Serine/threonine-protein phosphatase CPPED1
HMGN2P39	ncRNA	0	0	0	0	0	0	0	0	0	0	0.202731	0	0	0	0	0		high mobility group nucleosomal binding domain 2 pseudogene 39
MAB21L3	mRNA	0.462856	0.30655	0.813906	0.221386	0.134455	0.364039	0.0895539	0.109327	0	0	0	0	0	0	0	0	hsa:126868	mab-21-like 3 (C. elegans)
HMGN2P38	ncRNA	0.191389	0	0	0.217413	0.633805	0	0.28143	0.21473	0.399318	0.208104	0.206184	0.20705	0.757404	0.245926	0	0.499813		high mobility group nucleosomal binding domain 2 pseudogene 38
ASXL1	mRNA	14.6058	14.3553	19.7616	15.957	24.8442	22.511	18.3304	25.4142	41.0474	35.5903	36.237	39.3512	35.3497	40.0483	36.0115	37.5884	hsa:171023	Putative Polycomb group protein ASXL1
HMGN2P37	ncRNA	0	0	0	0	0	0	0	0	0	0	0	0	0	0.381418	0	0		high mobility group nucleosomal binding domain 2 pseudogene 37
HMGN2P36	ncRNA	0	0	0	0	0	0	0	0.326866	0.303925	0.316781	0	0	0.384312	0	0.359293	0		high mobility group nucleosomal binding domain 2 pseudogene 36
HMGN2P35	ncRNA	0	0	0	0.330951	0	0	0	0.326866	0	0	0	0.315177	0.384312	0.374354	0.359293	0		high mobility group nucleosomal binding domain 2 pseudogene 35
HMGN2P34	ncRNA	0	0	0.348925	0	0	0	0	0	0.915166	0	0	0	0	0	0	0		high mobility group nucleosomal binding domain 2 pseudogene 34
HMGN2P33	ncRNA	0.574168	0.602099	0.342558	0	0	0	0	0	0.299489	0.312157	0.309276	0.310575	3.78702	0.737779	1.77024	1.12458		high mobility group nucleosomal binding domain 2 pseudogene 33
CTH	mRNA	0.514605	0	0.175441	0.208778	0.121726	0.109858	0.216201	0.164961	0.958643	1.19903	0.831577	1.9485	1.50313	0.85017	0.725302	0.623949	hsa:1491	Cystathionine gamma-lyase
HMGN2P32	ncRNA	0	0.306645	0.348925	0.996544	0	0.291322	0.429992	0	0.61011	1.58979	0.630049	1.26539	1.54296	2.25448	1.80314	1.90914		high mobility group nucleosomal binding domain 2 pseudogene 32
MAB21L1	mRNA	0.0226298	0	0	0	0	0	0	0	0.0236076	0	0	0	0	0	0	0	hsa:4081	Protein mab-21-like 1
ASXL3	mRNA	0	0	0	0.00785554	0.00763352	0	0	0	0	0	0	0	0	0	0	0	hsa:80816	Putative Polycomb group protein ASXL3
LOC100288255	mRNA	0	0	0	0	0	0	0	0	0	0	0	0	0	0	0	0
ASXL2	mRNA	7.08323	7.17483	9.21076	7.44848	8.12153	9.9732	9.98026	7.77481	10.6607	11.2666	9.47348	12.4906	19.1937	21.3874	17.6737	21.2181	hsa:55252	Putative Polycomb group protein ASXL2
MAB21L2	mRNA	0	0	0	0	0	0	0	0	0	0	0	0	0	0	0	0	hsa:10586	Protein mab-21-like 2
LIFR-AS1	miscRNA	0	0	0	0	0	0	0	0	0	0	0	0	0	0	0	0	hsa:100506495	LIFR antisense RNA 1
HMGN2P31	ncRNA	0.18014	0.377806	0.143299	0.136423	0.0662835	0.119642	0.044148	0.134739	0.438488	0.130582	0.711571	0.19488	0.554466	0.694413	0.444317	1.09768		high mobility group nucleosomal binding domain 2 pseudogene 31
HMGN2P30	ncRNA	0	0	0	0.074402	0	0	0.0481548	0	0.0683263	0.142433	0.0705592	0.212567	0.0863983	0.252479	0.0807737	0.0855217		high mobility group nucleosomal binding domain 2 pseudogene 30
RPL36AP50	ncRNA	0	0.302152	0	0.654629	0	0	0.211846	0	0.300586	0	0.310409	0.311713	0.760178	0.740481	0.355345	1.1287		ribosomal protein L36a pseudogene 50
BCOR	mRNA	12.2082	7.57477	11.2903	7.23558	33.6779	23.589	21.0482	23.329	27.0483	18.7322	18.895	27.0885	19.6965	23.2636	18.7131	21.5458	hsa:54880	cDNA FLJ38041 fis, clone CTONG2013986, highly similar to BCoR protein
LOC100506955	ncRNA	0	0	0	0	0	0	0	0	0	0	0	0	0	0	0	0		cancer/testis antigen 83 pseudogene
RPL36AP53	ncRNA	0	0	0	0	0	0	0	0	0	0	0	0	0	0.501616	0	0		ribosomal protein L36a pseudogene 53
RPL36AP54	ncRNA	0	0	0.935489	0.296866	0	0	0	0	0.545248	0	0	0	0	0	0	0		ribosomal protein L36a pseudogene 54
RPL36AP51	ncRNA	0	0	0.238831	0.454742	0.220945	0.398807	0.44148	0	0.835215	0	0.431255	0	0.528063	2.05752	0.246843	0.522705		ribosomal protein L36a pseudogene 51
OR7E66P	ncRNA	0.150692	0.158022	0	0	0.166344	0.300251	0.110793	0	0	0.327705	0	0.489067	0.198782	0	0	0		olfactory receptor, family 7, subfamily E, member 66 pseudogene
RPL36AP52	ncRNA	0	0.105214	0.239441	0.227951	0.110754	0.0999561	0.0737677	0	0.523341	0.436382	0.324266	0.217086	0.661762	0.515692	0.742417	0.786058		ribosomal protein L36a pseudogene
SLC35B3	mRNA	3.0186	3.57508	4.23751	3.18699	1.96008	3.50257	3.96874	2.47031	3.03788	2.81885	3.71103	2.42039	4.3567	5.06519	5.43076	3.9879	hsa:51000	Solute carrier family 35, member B3, isoform CRA_b
SLC35B2	mRNA	8.79153	8.32962	7.59168	9.76793	94.3652	39.5285	32.4323	82.5001	25.9052	32.6191	28.0395	31.7448	32.2992	27.4985	33.0973	32.3239	hsa:347734	cDNA FLJ41755 fis, clone HSYRA2009102, highly similar to Adenosine 3'-phospho 5'-phosphosulfate transporter 1
IL1RN	mRNA	81.657	49.7825	50.4593	40.3153	582.847	192.087	131.171	294.194	2.36403	0.417631	0.3724	2.70085	0.607994	0.14806	0.0947355	0.200609	hsa:3557	Interleukin 1 receptor antagonist, isoform CRA_a
SLC35B4	mRNA	1.01558	0.726123	1.43215	0.878361	0.828057	1.35668	1.06911	0.608559	3.92481	4.59277	4.16497	4.73181	3.25786	3.72212	3.82856	3.72209	hsa:84912	Solute carrier family 35, member B4, isoform CRA_a
OR5H8P	ncRNA	0	0	0	0	0	0	0	0	0	0	0	0	0	0	0	0		olfactory receptor, family 5, subfamily H, member 8 (gene/pseudogene)
LOC100506869	miscRNA	0	0	0	0	0	0	0	0	0	0	0	0	0	0	0	0	hsa:100506869	uncharacterized LOC100506869
IL23R	mRNA	0.0556696	0	0.0996399	0.0632391	0	0	0.0204649	0	0.813049	0.575049	0.809633	0.572136	0.587484	0.39343	0.205964	0.218071	hsa:149233	Interleukin 23 receptor
SLC35B1	mRNA	9.03309	9.93332	11.0699	15.0315	15.9541	18.0956	17.3035	13.312	34.9429	31.0056	36.2427	35.7083	24.2825	22.6495	21.8587	30.4756	hsa:10237	cDNA FLJ59156, highly similar to Solute carrier family 35 member B1
OSBPL9P6	ncRNA	0	0	0.0587364	0	0	0	0	0	0	0	0	0	0	0	0.121413	0.0642751		oxysterol binding protein-like 9 pseudogene 6
CALR4P	ncRNA	0.0104721	0	0	0	0	0	0	0	0	0	0	0	0	0	0	0		calreticulin 4, pseudogene
OSBPL9P1	ncRNA	0	0	0	0	0	0	0	0	0	0	0	0	0	0	0	0		oxysterol binding protein-like 9 pseudogene 1
OSBPL9P2	ncRNA	0.0588781	0.123484	0.105383	0.234093	0.357464	0.117314	0.0865777	0.264233	0.184266	0.288091	0.095144	0.191088	0.271838	0.151311	0.217835	0.30752		oxysterol binding protein-like 9 pseudogene 2
OSBPL9P3	ncRNA	0.928546	0.417306	0.633125	0.150686	0.439282	0.528604	0.390111	0	0.553523	1.15387	0.42871	0.287007	1.74982	1.19314	1.30872	2.07848		oxysterol binding protein-like 9 pseudogene 3
OSBPL9P4	ncRNA	0.0125097	0.0131182	0	0	0.0276181	0.0124627	0.0091975	0	0.0261005	0.0136022	0	0	0	0.0321488	0	0.0163345		oxysterol binding protein-like 9 pseudogene 4
MGC45922	miscRNA	0.252119	0.0881277	0.200557	0	0.0927685	0.418619	0	0	0.263012	0.182758	0.271608	0.818247	0.110859	0.323961	0	0.219469	hsa:284365	uncharacterized LOC284365
LOC727980	ncRNA	0	0.061329	0	0	0.0645586	0	0.128998	0	0.366066	0.254367	0.756059	1.39193	0.0771482	0.375746	0.577006	0.152731		translocase of outer mitochondrial membrane 40 homolog (yeast) pseudogene
LOC727982	miscRNA	0	0	0	0	0	0	0	0	0	0	0	0	0	0	0	0
ARFIP2	mRNA	6.15626	5.55493	6.19881	7.80652	10.0016	8.88387	10.0901	11.1293	15.2555	14.4553	16.7897	17.3249	14.2184	13.009	15.8403	15.6231	hsa:23647	cDNA FLJ51105, highly similar to Arfaptin-2
ARFIP1	mRNA	14.9382	13.9036	11.8123	10.0602	39.4688	30.6008	37.1963	49.4804	7.08831	4.56571	4.16717	4.79036	6.24399	4.3818	4.67628	5.08407	hsa:27236	cDNA FLJ53696, highly similar to Arfaptin-1
LOC100506860	miscRNA	0.276004	0.434145	0.494004	0.313533	3.50372	3.16212	2.23219	6.19326	0	0	0	0	0	0	0	0	hsa:100506860	uncharacterized LOC100506860
SLC35A5	mRNA	6.77822	6.17202	5.29604	4.68568	8.4142	10.6698	12.0598	9.66165	5.20895	5.27192	4.41769	4.25358	7.15945	6.602	6.45538	6.51987	hsa:55032	cDNA FLJ52858, highly similar to Homo sapiens solute carrier family 35, member A5 (SLC35A5), mRNA
NDUFS5P7	ncRNA	0.636932	0.834894	0.760006	1.26619	0.351544	1.42771	0.819509	0.893258	3.98671	2.42395	2.74467	3.96204	3.78089	1.84146	2.3565	1.87126		NADH dehydrogenase (ubiquinone) Fe-S protein 5, 15kDa (NADH-coenzyme Q reductase) pseudogene 7
TANGO6	mRNA	2.59591	1.35254	2.45464	2.5965	2.61323	2.71628	2.66482	1.59363	6.82981	7.77554	7.3696	9.06084	5.21191	4.40554	5.09409	4.37025	hsa:79613	Transport and Golgi organization protein 6 homolog
OR5H7P	ncRNA	0	0	0	0	0	0	0	0	0	0	0	0	0	0	0	0		olfactory receptor, family 5, subfamily H, member 7 pseudogene
IL1R1	mRNA	5.33905	12.8726	6.61112	7.30744	2.49406	1.30466	1.76697	7.87924	0.930792	0.0938869	0.124027	0.404782	0	0.11095	0.0354955	0.018791	hsa:3554	Interleukin-1 receptor type 1
LOC100506858	miscRNA	0	0	0	0	0	0	0	0	0	0	0	0	0	0	0	0	hsa:100506858	uncharacterized LOC100506858
IL1R2	mRNA	75.6917	128.062	75.823	126.032	10.7273	16.2432	23.2606	20.4735	0.844817	0.352221	0.523455	0.642467	0	0	0	0	hsa:7850	Interleukin-1 receptor type 2
LOC100506859	mRNA	0	0	0	0	0	0	0	0	0	0	0	0	0	0	0	0	hsa:100506859	serine/threonine-protein kinase Nek5-like
SLC35C2	mRNA	22.4278	18.9275	23.4208	26.6277	32.7796	30.2958	25.1395	34.553	23.9561	24.4513	24.8353	26.0996	21.1772	19.9013	22.48	22.168	hsa:51006	cDNA FLJ52752, highly similar to Solute carrier family 35 member C2
TANGO2	mRNA	22.5582	29.3138	26.6844	27.8409	15.034	15.8998	17.0634	13.2381	12.682	11.2038	11.7308	12.1317	13.0777	12.1959	13.7497	11.502	hsa:128989	Transport and Golgi organization protein 2 homolog
SLC35C1	mRNA	6.04391	4.39871	6.51213	6.45582	4.43119	5.7516	5.32244	3.31458	11.9984	15.3504	16.6422	14.126	10.0254	9.9395	12.1261	11.4844	hsa:55343	Solute carrier family 35, member C1, isoform CRA_b
LOC727993	miscRNA	0.0873042	0.0457756	0.104174	0	0.192744	0.0869762	0.545603	0.391804	0	0	0	0	0	0	0	0	hsa:727993	uncharacterized LOC727993
IL23A	mRNA	0.754905	0.87079	1.71147	3.60171	6.41652	0.827275	1.05455	4.74301	5.90642	3.85792	2.43978	4.57339	5.87533	4.85008	8.47201	11.9272	hsa:51561	Interleukin-23 subunit alpha
NDUFS5P1	ncRNA	0	0	0	0	0	0	0	0	0	0	0	0	0	0	0	0		NADH dehydrogenase (ubiquinone) Fe-S protein 5, 15kDa (NADH-coenzyme Q reductase) pseudogene 1
NDUFS5P2	ncRNA	0	0	0	0	0	0	0	0	0.21538	0	0	0	0	0	0	0		NADH dehydrogenase (ubiquinone) Fe-S protein 5, 15kDa (NADH-coenzyme Q reductase) pseudogene 2
OR3B1P	ncRNA	0	0	0	0	0	0	0	0	0	0	0	0.0916014	0	0	0	0		olfactory receptor, family 3, subfamily B, member 1 pseudogene
NDUFS5P3	ncRNA	0	0	0	0	0	0	0	0	0	0.53793	0	0	0.217535	0.211899	0	0		NADH dehydrogenase (ubiquinone) Fe-S protein 5, 15kDa (NADH-coenzyme Q reductase) pseudogene 3
NDUFS5P4	ncRNA	0	0	0	0	0	0	0	0	0	0	0	0	0	0	0	0		NADH dehydrogenase (ubiquinone) Fe-S protein 5, 15kDa (NADH-coenzyme Q reductase) pseudogene 4
NDUFS5P5	ncRNA	0	0.174392	0	0.566745	0.183576	0.165678	0.244541	0.186583	0	0.904132	0.895789	0.179911	0.658125	0.854763	0.61528	0.434298		NADH dehydrogenase (ubiquinone) Fe-S protein 5, 15kDa (NADH-coenzyme Q reductase) pseudogene 5
LOC100506851	miscRNA	0	0	0	0	0	0	0	0	0	0	0	0	0	0	0	0	hsa:100506851	uncharacterized LOC100506851
SLC35D1	mRNA	1.29072	0.702293	1.39483	1.21724	0.577979	0.970471	0.922119	0.464494	4.17921	4.19711	3.94849	3.91239	4.5939	6.55584	5.49619	6.23265	hsa:23169	UDP-glucuronic acid/UDP-N-acetylgalactosamine transporter
LOC101927901	miscRNA	0.0253664	0	0	0	0	0	0	0	0.0264624	0	0	0.027442	0.0334616	0	0.0312832	0	hsa:101927901	uncharacterized LOC101927901
LOC101927902	miscRNA	0.965167	1.15671	1.48071	1.56629	1.67422	1.8544	1.31786	0.850827	5.39394	2.84853	1.7082	3.13243	9.36698	5.66945	2.89072	7.74162	hsa:101927902	uncharacterized LOC101927902
SH2D2A	mRNA	9.58594	6.7015	12.4475	17.9888	14.5238	16.1506	11.3664	6.37917	128.972	115.676	105.345	109.702	86.0364	87.4903	76.9583	107.007	hsa:9047	SH2 domain-containing protein 2A
SLC35D3	mRNA	0.0333451	0.0349672	0.0795767	0	0	0	0	0	0	0.108772	0.0718454	0.108221	0	0	0	0	hsa:340146	cDNA, FLJ78994, highly similar to Homo sapiens solute carrier family 35, member D3 (SLC35D3), mRNA
SLC35D2	mRNA	2.75257	2.67817	3.58919	3.22355	2.88185	3.19456	3.90149	2.38782	3.04912	1.32678	0.733694	1.25866	6.10158	8.67822	6.89423	8.81867	hsa:11046	Solute carrier family 35, member D2, isoform CRA_a
LOC101927900	miscRNA	0	0	0	0	0	0	0	0	0	0	0	0	0	0	0	0
OR2AI1P	ncRNA	0	0	0	0	0	0	0	0	0	0	0	0	0	0	0	0		olfactory receptor, family 2, subfamily AI, member 1 pseudogene
LOC100288325	mRNA	0	0	0	0	0	0	0	0	0	0	0	0	0	0	0	0
MT1JP	miscRNA	0	0	0	0	0.851288	0	0.14175	0	0.201127	0.419269	0	0.417146	0	0	0	0	hsa:4498	Metallothionein
LOC101927905	miscRNA	0.39862	0.139337	0	0	0	0.132374	0	0	1.38615	0	0.286289	0.287492	0.175278	0.341472	0	0.520498	hsa:101927905	uncharacterized LOC101927905
LOC101927906	miscRNA	0	0	0	0.266737	0	0	0	0	0	0	0	0	0	0	0	0	hsa:101927906	uncharacterized LOC101927906
LOC727967	ncRNA	1.82933	6.7141	8.73123	0	1.00967	0.911227	6.72487	4.10483	8.58766	127.302	115.288	5.93705	7.23937	10.5777	21.4323	2.38864
LOC101927903	mRNA	0.0830634	0.116139	0.363417	0.283073	0.0611273	0.275838	0.0610706	0.0931932	0.173305	0.15053	0.119312	0.0299534	0.219143	0.249043	0.136585	0.253073	hsa:101927903	protein FAM27D1-like
OR7E59P	ncRNA	0	0	0	0	0	0	0	0	0	0.0891876	0.0883646	0	0	0.105397	0	0		olfactory receptor, family 7, subfamily E, member 59 pseudogene
LOC101927904	miscRNA	0	0	0	0	0	0	0	0	0	0	0	0	0	0	0	0	hsa:101927904	uncharacterized LOC101927904
LOC101927909	miscRNA	0	0	0	0	0	0	0	0	0	0	0	0	0	0	0	0	hsa:101927909	uncharacterized LOC101927909
LOC100506882	miscRNA	0	0.138868	0	0	0	0	0	0	0	0	0	0	0	0	0	0	hsa:100506882	uncharacterized LOC100506882
LOC101927907	miscRNA	0	0	0	0	0	0	0	0	0	0	0	0	0	0	0	0	hsa:101927907	uncharacterized LOC101927907
LOC101927908	miscRNA	0	0	0	0	0	0	0	0	0	0	0	0	0	0	0	0	hsa:101927908	uncharacterized LOC101927908
LOC100506885	miscRNA	0	0	0	0	0	0	0	0	0	0	0	0	0	0	0.277963	0	hsa:100506885	uncharacterized LOC100506885
LOC727964	ncRNA	0	0	0	0	0	0	0	0	0	0	0	0	0	0	0	0		chromosome 2 open reading frame 69 pseudogene 1
XCR1	mRNA	0.515623	0.480627	0.0683618	0.520651	0.569178	0.342457	0.631834	0.642782	0.0597668	0	0	0	0	0	0	0	hsa:2829	cDNA, FLJ95031, highly similar to Homo sapiens chemokine (C motif) receptor 1 (XCR1), mRNA
SLC35E2	mRNA	3.56187	3.94483	3.99661	3.79064	1.71069	2.62713	1.72748	1.29002	2.46414	1.95686	2.12729	2.17679	5.37451	4.94619	4.34646	4.97728	hsa:9906	Solute carrier family 35 member E2
LOC101927912	miscRNA	0.162523	0.340858	0.581782	0.369243	3.04986	1.13339	2.27034	4.19389	0	0	0	0	0	0	0	0
LOC101927913	miscRNA	0	0	0	0.242159	0	0	0	0	0	0	0	0	0	0	0	0	hsa:101927913	uncharacterized LOC101927913
SLC35E1	mRNA	8.78817	9.37763	9.65699	10.4568	8.60982	9.47834	9.32292	7.4859	18.3358	20.8747	18.6022	20.5852	24.2857	28.5981	23.8285	28.9198	hsa:79939	Solute carrier family 35, member E1, isoform CRA_c
LOC101927910	mRNA	0.972366	0.562575	1.64036	1.59974	0.814275	1.13573	0.640955	0.639521	0.489701	0.729164	0.397339	0.652923	1.06153	0.473927	0.702965	0.437816	hsa:101927910	keratin-associated protein 5-5-like
SLC35E4	mRNA	0.216612	0.0973496	0.221544	0.386674	0.751491	0.493253	0.477778	0.451338	2.00146	1.74965	2.13354	2.5777	0.489839	0.596434	0.610601	0.565681	hsa:339665	Solute carrier family 35 member E4
SLC35E3	mRNA	2.81531	3.37401	3.75923	4.72102	2.66376	3.67286	3.57304	2.557	1.74819	2.62387	2.34691	2.39303	3.27165	4.17739	3.26533	5.29531	hsa:55508	Solute carrier family 35, member E3, isoform CRA_a
LOC101927911	miscRNA	0	0	0	0	0	0	0	0	0	0	0	0	0	0	0	0	hsa:101927911	uncharacterized LOC101927911
SH2D1A	mRNA	3.34396	1.96633	3.84095	4.33116	2.62184	3.23799	3.67637	2.03366	20.1808	15.5295	17.2715	22.1112	31.3725	24.0542	28.0583	27.2184	hsa:4068	SH2 domain-containing protein 1A
SH2D1B	mRNA	6.206	2.92855	5.18363	12.584	12.2283	6.05903	15.3083	3.58586	0.971123	0.30366	0.902573	0.537106	0.61399	0.119616	0.574019	0.486209	hsa:117157	SH2 domain-containing protein 1B
LOC100288337	ncRNA	0	0	0	0	0	0	0	0	0	0	0	0	0	0	0	0		NADH dehydrogenase (ubiquinone) 1 beta subcomplex, 5, 16kDa pseudogene
LOC100506870	miscRNA	0.30687	0.214532	4.394	0.697192	0.225829	0.203812	0.601653	0.114765	2.34762	1.33468	1.65296	0.553301	4.58776	3.94314	8.32589	6.27756	hsa:100506870	uncharacterized LOC100506870
MT1IP	miscRNA	0	0	0	0	0	0	0	0	0	0	0	0	0	0	0	0	hsa:644314	Uncharacterized protein
LOC101927916	miscRNA	0	0	0	0	0	0	0	0	0	0	0	0	0	0	0	0	hsa:101927916	uncharacterized LOC101927916
LOC101927917	miscRNA	0	0	0	0	0	0	0	0	0	0	0	0	0	0	0	0
OR5H5P	ncRNA	0	0	0	0	0	0	0	0	0	0	0	0	0	0	0	0		olfactory receptor, family 5, subfamily H, member 5 pseudogene
LOC727978	mRNA	0	0	0	0	0	0.0492865	0	0	0	0	0	0	0	0	0	0	hsa:727978	mucin-5AC-like
LOC101927914	miscRNA	0	0	0	0.0328156	0.191329	0.115116	0.021239	0.162053	0	0	0	0	0	0	0	0	hsa:101927914	uncharacterized LOC101927914
LOC389199	miscRNA	0	0	0	0	0	0	0	0	0	0	0	0	0	0	0	0	hsa:389199	uncharacterized LOC389199
LOC101927915	miscRNA	0	0	0	0	0	0	0	0	0	0	0	0	0	0	0	0	hsa:101927915	uncharacterized LOC101927915
LOC101927918	mRNA	0	0	0	0	0	0	0	0	0	0	0	0	0	0	0	0	hsa:101927918	serine/threonine-protein kinase Nek4-like
LOC101927919	miscRNA	0	0	0	0	0	0	0	0.0535847	0	0.311588	0.514521	0.465015	0	0	0	0	hsa:101927919	uncharacterized LOC101927919
SLC35F6	mRNA	5.48985	4.34919	4.85322	4.23341	7.45343	7.58505	7.73377	6.83372	5.62254	6.49216	6.25957	6.00409	6.66037	5.40649	5.70788	7.77008	hsa:54978	Chromosome 2 open reading frame 18, isoform CRA_c
MRPS31P1	ncRNA	0	0	0	0	0	0	0	0	0	0	0	0	0	0	0	0		mitochondrial ribosomal protein S31 pseudogene 1
LOC101927920	ncRNA	0	0	0	0	0	0	0	0	0	0.323368	0	0.32173	0	0	0.366764	0		probable ribosome biogenesis protein RLP24-like
TRIM49D2P	mRNA	0.095289	0	0	0.108246	0	0	0.0700592	0.0534548	0	0	0	0	0	0	0	0	hsa:729384	Tripartite motif-containing protein 49D1
SLC35F3	mRNA	0.027209	0.11413	0.227266	0.278178	0.24028	0.243961	0.100024	0.0305271	4.99569	2.95852	2.22773	5.91651	2.72781	1.853	1.04022	0.426336	hsa:148641	Putative thiamine transporter SLC35F3
LOC101927923	ncRNA	0.539514	0.339455	0.772517	0.245149	0.23822	0	0	0	0	0.117326	0	0.350196	0	0	0	0		small integral membrane protein 12-like
LOC101927924	miscRNA	0	0	0	0	0	0	0	0	0	0	0	0	0	0	0	0	hsa:101927924	uncharacterized LOC101927924
SLC35F2	mRNA	0.446656	0.442362	0.858663	0.507389	1.01349	0.889956	1.0764	1.14145	9.03435	11.0084	9.62365	13.8787	2.09493	2.00876	2.6624	3.53172	hsa:54733	cDNA FLJ58947, highly similar to Homo sapiens solute carrier family 35, member F2 (SLC35F2), mRNA
CAB39L	mRNA	0.833863	1.25559	1.45422	1.33586	2.73782	3.15251	3.44268	4.62979	1.8067	1.34841	1.24383	1.06401	1.91791	2.17042	2.34678	2.09388	hsa:81617	Calcium-binding protein 39-like
SLC35F5	mRNA	2.00161	2.40192	2.58536	1.57054	2.91564	3.61814	2.59433	2.89395	2.43252	2.44566	1.48942	2.25469	3.32089	2.73106	2.72298	3.42192	hsa:80255	Solute carrier family 35, member F5, isoform CRA_c
LOC101927921	miscRNA	0	0	0	0	0	0.0757521	0	0	0	0	0	0	0	0	0	0
LOC101927922	miscRNA	0	0	0	0	0	0	0	0	0	0	0	0	0	0	0	0
SLC35F4	mRNA	0	0	0	0	0	0	0	0	0	0	0	0	0	0	0	0	hsa:341880	Solute carrier family 35 member F4
SLC35F1	mRNA	0	0	0	0.036833	0	0	0	0.0727567	0	0	0	0	0	0	0	0	hsa:222553	cDNA FLJ46884 fis, clone UTERU3016273, highly similar to Homo sapiens solute carrier family 35, member F1 (SLC35F1), mRNA
LOC100421499	ncRNA	0	0	0	0	0	0	0	0	0	0	0	0	0	0	0	0
SIPA1L2	mRNA	11.0139	9.50591	10.4109	10.0787	5.86631	7.22471	7.0647	10.6281	0.437369	0.16017	0.183106	0.0735503	0.104631	0.10192	0.139742	0	hsa:57568	SIPA1L2 protein
MRPS31P4	ncRNA	0.122605	0.0953901	0.165173	0.121305	0.0916817	0.153666	0.0552488	0.0266239	0.214546	0.167716	0.247122	0.239603	0.359985	0.325247	0.273142	0.407975		mitochondrial ribosomal protein S31 pseudogene 4
MRPS31P5	miscRNA	0.652509	0.566276	0.912834	0.89459	0.993494	1.05354	0.694801	0.35342	1.52571	1.51685	1.72101	1.84995	2.43383	1.59015	2.19214	2.29162	hsa:100887750	mitochondrial ribosomal protein S31 pseudogene 5
SIPA1L3	mRNA	2.86332	2.34858	3.15726	2.16844	2.18017	2.76784	2.04267	2.2371	2.28711	2.04477	1.83247	1.69705	2.24382	2.23425	1.96955	1.78918	hsa:23094	Signal-induced proliferation-associated 1 like 3
MRPS31P2	ncRNA	0.067757	0.0964292	0.0635248	0.0604765	0.0641098	0.0867889	0.0533753	0.0705901	0.0858314	0.0736746	0.0521391	0.083773	0.0766118	0.0808456	0.0835617	0.0884736		mitochondrial ribosomal protein S31 pseudogene 2
LOC100421490	ncRNA	1.39128	0.673368	0.893912	0.607869	1.77207	0.639719	0.865541	0.840514	17.8634	14.8952	13.1436	11.3464	7.0588	6.46334	6.73125	5.03077		DnaJ (Hsp40) homolog, subfamily C, member 9 pseudogene
SIPA1L1	mRNA	43.6794	31.0628	33.0015	23.5634	39.3099	49.0165	36.5669	44.7262	14.9634	11.1891	10.6852	12.6388	13.1215	13.3942	13.22	14.8937	hsa:26037	SIPA1L1 protein
LOC100421494	ncRNA	0	0	0	0	0	0	0	0	0	0	0	0	0	0	0	0		MAP/microtubule affinity-regulating kinase 2 pseudogene
LOC100421493	ncRNA	0	0	0	0	0	0	0.0623882	0	0	0.0922664	0	0	0	0.109035	0	0.1108		family with sequence similarity 64, member A pseudogene
IGHD2-21	ncRNA	0	0	0	0	0	0	0	0	0	0	0	0	0	0	0	0		immunoglobulin heavy diversity 2-21
LOC101927927	miscRNA	0	0	0	0	0	0	0	0	0	0	0	0	0	0	0	0
LOC727944	miscRNA	0	0	0	0	0	0	0	0	0	0	0	0	0	0	0	0	hsa:727944	uncharacterized LOC727944
LOC101927928	miscRNA	0	0	0	0	0	0	0	0	0	0	0	0	0	0	0	0
LOC101927925	miscRNA	0.5455	0.343221	2.34326	1.11541	1.08389	2.28249	0.882348	1.59126	2.16246	1.77942	1.29287	2.00646	1.15134	1.68226	0.672741	2.27931
SGK196	mRNA	1.30859	0.965658	1.0988	1.2663	0.856008	0.77255	0.962117	0.271885	1.11233	0.790489	1.09647	0.89135	0.639337	1.43237	1.07589	1.2657	hsa:84197	Protein O-mannose kinase
RNA5-8SP3	ncRNA	0	0	0	0	0	0	0	0	0	0	0	0	0	0	0.602542	0		RNA, 5.8S ribosomal pseudogene 3
LOC101927926	miscRNA	0	0	0	0	0	0	0	0	0	0	0	0	0	0	0	0	hsa:101927926	uncharacterized LOC101927926
RNA5-8SP2	ncRNA	2.07003	8.14022	3.70503	7.64236	4.57007	3.09338	1.90243	2.32247	10.7973	10.6914	4.46008	16.7956	21.8451	9.3096	7.0204	12.8389		RNA, 5.8S ribosomal pseudogene 2
RNA5-8SP5	ncRNA	0	0	0	0.587874	0	0	0	0	0	0	0	0	0	0	0	0		RNA, 5.8S ribosomal pseudogene 5
RNA5-8SP4	ncRNA	0	0	0	0	0	0	0	0	0	0	0	0	0	0	0	0		RNA, 5.8S ribosomal pseudogene 4
LOC101927929	miscRNA	0.0777283	0.0815094	0.370991	0.353189	0.0858017	0.232309	0.457185	0.174415	0.162174	0.338067	0.418684	0.252266	1.23041	1.49816	0.671012	1.01494	hsa:101927929	uncharacterized LOC101927929
RNA5-8SP7	ncRNA	0	0	0	0	0	0	0	0	0	0	0	0	0	0	0	0		RNA, 5.8S ribosomal pseudogene 7
RNA5-8SP6	ncRNA	361.737	1970.48	737.301	1422.65	902.018	292.324	390.379	204.378	1274.63	1085.45	537.998	1389	1847.28	919.656	554.612	1649.47		RNA, 5.8S ribosomal pseudogene 6
LOC101927930	mRNA	0	0	0	0	0	0	0.0755012	0	0.0535639	0.0558296	0	0	0	0.131953	0.126644	0	hsa:101927930	aflatoxin B1 aldehyde reductase member 4-like
LOC101927931	miscRNA	2.16996	3.12884	2.91292	2.46502	2.09593	1.0809	1.79484	0.608648	3.96151	2.94934	3.50655	5.57537	4.6515	3.13683	3.01063	12.042
LOC101927934	miscRNA	0	0	0.089733	0	0	0.0749193	0.0552905	0	0	0	0	0	0	0	0	0	hsa:101927934	uncharacterized LOC101927934
LOC727947	ncRNA	5.27812	4.28507	6.29802	6.18922	3.57099	4.24056	3.12954	1.71923	7.45999	8.88633	8.43748	7.55196	17.0695	14.6582	14.6984	13.7838		ubiquinol-cytochrome c reductase binding protein pseudogene
SLC35G4	mRNA	0	0	0	0	0	0	0	0	0	0	0	0	0	0	0	0	hsa:646000	Putative solute carrier family 35 member G4
LOC101927935	miscRNA	0	0	0	0	0	0	0	0	0	0	0	0	0	0	0	0	hsa:101927935	uncharacterized LOC101927935
SLC35G3	mRNA	0	0	0	0	0	0	0	0	0	0.0456408	0	0	0	0	0	0	hsa:146861	Solute carrier family 35 member G3
SLC35G6	mRNA	0	0	0	0	0	0	0	0	0	0	0	0	0	0	0	0	hsa:643664	Solute carrier family 35 member G6
LOC101927932	miscRNA	0	0	0.26665	0.253855	0	0	0	0	0.233125	0.242986	0.361115	0.362632	0.294785	0.143573	0.688986	0.437691	hsa:101927932	uncharacterized LOC101927932
LOC101927933	miscRNA	0	0	0.25645	0.146487	0.0948976	0.299759	0	0.241131	0.179366	0.186953	0.0926138	0.139504	0	0.386628	0.159031	0.336759	hsa:101927933	uncharacterized LOC101927933
SLC35G5	mRNA	0.130993	0.0686824	0.156304	0.37201	0	0.0652502	0.0481548	0.0734837	0.0683263	0	0	0	0	0.168319	0	0.256565	hsa:83650	Solute carrier family 35 member G5
MT1P3	ncRNA	0.444413	0	0	0	9.32088	0.885486	0.65349	1.49583	6.49061	1.9329	3.83013	5.28856	0.586239	2.2842	1.09615	0		metallothionein 1 pseudogene 3
SLC35G2	mRNA	0	0.080085	0	0	0.168605	0.0380415	0.0842241	0	0.278844	0.788877	0.12341	0.454405	0.302226	0.0490659	0.0470918	0.09972	hsa:80723	Solute carrier family 35 member G2
SLC35G1	mRNA	0.0687196	0.0720625	0.0546656	0.182148	0.0505715	0.0228205	0.0673662	0.0257	0.549615	0.622677	0.666285	0.669085	0.362601	0.294338	0.367245	0.299102	hsa:159371	Uncharacterized protein
GLTSCR2	mRNA	77.6274	54.9556	113.348	87.9478	61.3867	98.961	70.9434	39.894	86.8584	74.6288	81.0669	73.8035	87.1975	131.691	168.969	101.564	hsa:29997	Glioma tumor suppressor candidate region gene 2 protein
MT1P1	ncRNA	0	0	0	0	0	0	0	0	0	0.214363	0	0	0	0.253323	0	0		metallothionein 1 pseudogene 1
GLTSCR1	mRNA	2.88565	2.04114	1.96525	1.93279	1.0668	1.234	1.0508	1.09955	1.97375	1.06562	1.08511	1.42836	1.72372	1.55663	1.25899	1.74178	hsa:29998	Glioma tumor suppressor candidate region gene 1 protein
MIR105-2	miRNA	0	0	0	0	0	0	0	0	0	0	0	0	0	0	0	0	hsa:406898	microRNA 105-2
MIR105-1	miRNA	0	0	0	0	0	0	0	0	0	0	0	0	0	0	0	0	hsa:406897	microRNA 105-1
LOC101927938	miscRNA	1.51758	0	0.905409	0.861963	0.2792	0.755938	0.371922	0.283775	0.263858	0.550038	0	0	0.667295	0.650005	0.93578	0.660524
LOC101927939	ncRNA	0.866448	0.973496	0.590784	0.351522	0.409904	0.431596	0.68254	0.41662	0.0645632	0	0	0	0	0	0	0.0808116		uncharacterized LOC101927939
LOC100506899	miscRNA	0	0	0	0	0	0	0	0	0	0	0	0	0	0	0	0
LOC101927936	miscRNA	0	0	0	0	0	0	0	0	0	0	0	0	0	0	0	0	hsa:101927936	uncharacterized LOC101927936
LOC101927937	ncRNA	0	0	0	0	0	0	0	0	0	0	0	0	0	0	0	0
MPRIPP1	ncRNA	3.2491	2.51833	4.55117	3.02224	2.2611	3.0727	1.92145	1.45285	10.6351	8.78094	10.9827	9.29681	10.4976	13.2206	11.1789	11.713		myosin phosphatase Rho interacting protein pseudogene 1
LOC100506895	miscRNA	0	0	0	0	0	0	0	0.0302654	0	0	0	0	0	0	0	0	hsa:100506895	uncharacterized LOC100506895
RPS3AP9	ncRNA	0	0	0	0	0	0	0	0	0	0	0	0	0	0	0.11254	0		ribosomal protein S3a pseudogene 9
LOC101927941	mRNA	0.211739	0.11102	0	0.180397	0.116866	0.158208	0.0778383	0.0593903	0	0.115116	0.17108	0.0572663	0.0698279	0.136037	0.130564	0.207358	hsa:101927941	uncharacterized LOC101927941
AMER1	mRNA	0.968939	0.429877	0.889359	0.603262	1.46039	1.86563	1.63713	0.668986	1.23435	1.02317	0.97358	0.967592	1.48709	1.24504	1.45922	1.14354	hsa:139285	APC membrane recruitment protein 1
LOC727919	ncRNA	0.897701	0.353014	1.07116	0.382411	0.371603	0.894329	0.165004	0.125897	2.57534	2.31824	3.50572	2.91347	1.77628	0.576752	2.49096	1.46521		NADH dehydrogenase (ubiquinone) complex I, assembly factor 2 pseudogene
LOC101927942	miscRNA	0	0	0.130725	0	0	0	0	0	0	0	0	0	0	0	0	0	hsa:101927942	uncharacterized LOC101927942
AMER2	mRNA	0	0	0	0	0	0	0	0	0	0	0	0	0	0	0	0	hsa:219287	APC membrane recruitment protein 2
AMER3	mRNA	0	0	0	0	0	0	0	0	0	0	0	0	0	0	0	0	hsa:205147	APC membrane recruitment protein 3
LOC101927940	miscRNA	0	0	0	0	0	0	0	0	0	0	0	0	0	0	0	0	hsa:101927940	uncharacterized LOC101927940
LOC101927945	miscRNA	0.0536204	0	0	0.0609113	0	0	0	0	0	0	0	0	0	0	0	0
RPS3AP5	ncRNA	8.76965	5.94505	16.0663	16.1003	9.97387	8.11895	6.51283	4.17417	13.2146	14.9294	18.4179	19.0703	27.2265	42.5702	31.3532	24.5212		ribosomal protein S3A pseudogene 5
LOC727914	ncRNA	0	0	0.0133079	0.0126693	0.0123113	0	0.0245997	0	0.0116347	0	0.012015	0	0.0147121	0.0286618	0.0275086	0
LOC101927946	miscRNA	0	0	0	0	0	0	0	0	0	0	0	0	0	0	0	0	hsa:101927946	uncharacterized LOC101927946
RPS3AP6	ncRNA	142.121	147.882	377.847	277.849	148.392	192.219	153.842	89.2813	189.531	217.86	262.512	219.332	311.293	304.992	319.261	279.796		ribosomal protein S3A pseudogene 6
RPS3AP7	ncRNA	0.0911484	0.286747	0.435044	0.207084	0.301847	0.090806	0.26806	0.102264	0.190173	0.792871	0.589165	0.29582	0.240474	0.819849	0.224819	0.357051		ribosomal protein S3a pseudogene 7
ZNRD1-AS1	miscRNA	0.550077	0.475041	1.23552	0.294058	0.500057	1.28944	0.428223	0.399339	0.742623	1.19624	0.453164	0.595089	0.939044	1.28891	0.917816	1.01402	hsa:80862	ZNRD1 antisense RNA 1
LOC101927943	miscRNA	0.114278	0.0399455	0.318172	0.0432721	0	0.113848	0.140034	0.128214	0.119215	0.455613	0.28726	0.247257	0.401993	0.440524	0.234889	0.497393	hsa:101927943	uncharacterized LOC101927943
RPS3AP8	ncRNA	0	0	0.121581	0	0.112476	0	0	0	0	0	0	0	0	0	0	0		ribosomal protein S3a pseudogene 8
LOC101927944	miscRNA	0	0	0	0	0	0	0	0	0	0	0	0	0	0	0	0
RGPD6	mRNA	0.154439	0.053984	0.13514	0.105263	0.193211	0.174374	0.363354	0.103964	0.365188	0.291074	0.266204	0.345292	0.258053	0.171987	0.228556	0.215103	hsa:729540	Epididymis luminal protein 161
RPS3AP1	ncRNA	0	0	0.25857	0	0	0	0	0	0	0	0	0	0	0	0.267243	0		ribosomal protein S3A pseudogene 1
RGPD5	mRNA	0.222836	0.333823	0.278556	0.241081	0.363115	0.570854	0.421291	0.178579	0.265673	0.484594	0.331513	0.562497	0.545907	0.463587	0.458023	0.332534	hsa:84220	RANBP2-like and GRIP domain-containing protein 5/6
RPS3AP2	ncRNA	0	0	0.154376	0	0.285629	0.128891	0.0951215	0.145154	0.134967	0	0.139378	0	0.170665	0	0.319109	0		ribosomal protein S3A pseudogene 2
RGPD8	mRNA	0.290978	0.429446	0.64297	0.281574	0.594817	0.998492	0.697271	0.423193	1.18047	0.820272	0.754652	1.59726	1.33633	0.91396	0.917062	1.12576	hsa:727851	RANBP2-like and GRIP domain-containing protein 8
RPS3AP3	ncRNA	0	0	0	0	0	0	0.216606	0	0.30734	0	0	0	0.38863	0.378561	0	0		ribosomal protein S3A pseudogene 3
RPS3AP4	ncRNA	0	0	0	0	0.131963	0	0	0	0.249422	0	0	0.129328	0	0.15361	0.294861	0.156097		ribosomal protein S3A pseudogene 4
RGPD2	mRNA	0.125634	0.307407	0.266508	0.111002	0.708827	1.07083	0.667117	0.407205	0.218438	0.607141	0.0751922	0.317134	0.497185	0.681611	0.327094	0.56505	hsa:729857	cDNA FLJ54867, highly similar to Ran-binding protein 2-like 6
RGPD1	mRNA	0.493689	0.369789	0.757394	0.146881	0.856376	1.3584	0.483966	0.540707	0.56407	0.370651	0.151957	0.470504	0.635735	0.770302	0.594348	1.013	hsa:400966	cDNA FLJ58076, highly similar to Ran-binding protein 2-like 6
AGAP2-AS1	miscRNA	0	0	0	0	0	0.204743	0	0.0576446	0.321593	0	0.0553505	0	0.135551	0.132039	0	0	hsa:100130776	AGAP2 antisense RNA 1
RGPD4	mRNA	0.230324	0.218525	0.235568	0.199346	0.556922	0.415211	0.564469	0.246107	0.274601	0.417399	0.401731	0.308497	0.868079	0.465072	0.405783	0.60149	hsa:285190	cDNA FLJ59078, highly similar to Ran-binding protein 2-like 6
RGPD3	mRNA	0.133937	0.140452	0.335617	0.228223	0.532254	0.413644	0.354507	0.405731	0.34931	0.567973	0.461729	0.507138	0.653717	0.860512	0.627677	0.384753	hsa:653489	RanBP2-like and GRIP domain-containing protein 3
BEGAIN	mRNA	0.572081	0.599909	1.16046	0.812335	0.031575	0.199476	0.042061	0	0.17904	0.311022	0.0924454	0.0309446	0.188662	0.294038	0.211656	0.186748	hsa:57596	Likely ortholog of rat brain-enriched guanylate kinase-associated protein, isoform CRA_a
TCEAL8	mRNA	4.28352	3.60713	4.80146	4.49733	3.15229	4.07346	3.96057	1.3107	15.5047	12.8438	12.6553	14.0425	27.0541	17.8467	18.0892	19.2372	hsa:90843	Transcription elongation factor A protein-like 8
TCEAL7	mRNA	0	0	0	0	0	0	0	0	0.0693073	0	0	0	0	0	0	0	hsa:56849	Transcription elongation factor A protein-like 7
TCEAL6	mRNA	0	0	0	0.116654	0.113357	0	0.0755012	0.057607	0.107128	0	0	0	0	0	0	0	hsa:158931	Transcription elongation factor A (SII)-like 6, isoform CRA_a
TCEAL5	mRNA	0	0	0	0	0	0	0	0.0756895	0.351886	0	0	0	0	0	0	0	hsa:340543	Transcription elongation factor A protein-like 5
TCEAL4	mRNA	3.42203	1.48324	2.06886	1.29578	2.56868	2.81825	1.57668	1.38217	5.14064	0.0992238	0.933927	1.3821	0.662069	0.234514	0.11254	0.417042	hsa:79921	Transcription elongation factor A (SII)-like 4 variant 1
TCEAL3	mRNA	1.39842	0.439934	1.66864	1.42971	1.3893	1.6718	1.69646	0.784479	3.13651	0.532192	0.677933	0.832066	0.18447	0.628916	0.172461	0.456496	hsa:85012	Transcription elongation factor A protein-like 3
TCEAL2	mRNA	0.14289	0.0749206	0	0.243479	0.394329	0.21353	0.105057	0	0.149064	0	0	0	0	0	0	0	hsa:140597	Transcription elongation factor A protein-like 2
TCEAL1	mRNA	1.40031	1.40459	2.83326	2.14401	0.806483	1.45571	1.83529	1.02462	2.73109	1.19161	2.23004	3.09566	1.28501	1.17348	0.750845	1.35147	hsa:9338	Transcription elongation factor A protein-like 1
LOC101927949	miscRNA	1.44902	0.434145	3.45803	1.64605	0	0	0.608778	0.232247	0	0	0.446008	0	0	0	0.255287	0.270294	hsa:101927949	uncharacterized LOC101927949
LOC101927947	miscRNA	0	0	0	0	0.379176	0	0	0	0	0	0	0	0	0	0	0	hsa:101927947	uncharacterized LOC101927947
LOC101927948	miscRNA	0	0	0	0	0	0	0	0	0	0	0	0	0	0	0	0	hsa:101927948	uncharacterized LOC101927948
LOC727924	miscRNA	0	0	0	0	0	0	0	0	0	0	0	0	0	0	0	0	hsa:727924	uncharacterized LOC727924
LOC101927952	miscRNA	0.108051	0	0.0644648	0	0.0596369	0	0	0	0.676317	0.234975	0.814823	0.584462	0	0	0.199882	0	hsa:101927952	uncharacterized LOC101927952
LOC101927953	miscRNA	0	0	0	0	0	0	0	0	0	0	0	0	0	0	0	0
SVIL	mRNA	23.8728	35.8048	40.2197	35.6265	4.36467	5.03282	5.30116	7.46322	1.97021	1.87146	2.10476	2.07334	1.01862	1.1835	2.39798	1.31199	hsa:6840	cDNA FLJ60365, highly similar to Supervillin
LOC101927950	miscRNA	0	0	0	0	0	0.0972277	0	0	0	0	0	0	0	0	0	0	hsa:101927950	uncharacterized LOC101927950
LOC101927951	miscRNA	0	0	0	0	0	0	0	0	0	0	0	0	0	0	0	0
LOC101927956	miscRNA	0	0.278674	0	0	0	0.264748	0	0	0	0	0	0	0	0	0.327734	0	hsa:101927956	uncharacterized LOC101927956
LOC101927957	miscRNA	0.331205	0	0	0	0	0	0	0.371596	0.518273	0.180065	0.53521	0.179153	0.873805	0.212791	1.02115	0.43247
LOC101927954	miscRNA	0	0	0	0	0	0.0214995	0	0.0242123	0	0	0	0	0	0	0	0	hsa:101927954	uncharacterized LOC101927954
LOC101927955	mRNA	0	0	0	0	0	0	0	0	0	0	0	0	0	0	0	0	hsa:101927955	zinc finger protein 616-like
SVIP	mRNA	5.9463	5.46354	8.51437	5.98285	8.37682	10.7195	11.3669	8.06929	22.3316	11.6381	13.3	17.3994	14.6421	9.82377	9.91743	9.61303	hsa:258010	Small VCP/p97-interacting protein
SPCS3	mRNA	7.78738	8.36362	7.96469	8.5935	4.9877	7.84337	6.94611	4.51255	24.5858	21.0478	19.2125	17.9046	25.2412	20.8045	21.9938	25.6332	hsa:60559	Signal peptidase complex subunit 3 homolog (S. cerevisiae), isoform CRA_a
SPCS2	mRNA	1.68476	1.61442	1.62905	1.81485	1.89182	2.11251	2.0716	1.79245	5.33328	5.96948	4.9756	5.1222	8.50653	4.96421	6.87805	9.14087	hsa:9789	cDNA FLJ56339, highly similar to Signal peptidase complex subunit 2 (EC 3.4.-.-)
SPCS1	mRNA	15.496	14.9381	18.0757	21.7866	21.7078	18.4145	23.5525	14.2672	43.1322	37.6276	33.163	41.2709	53.8071	39.1088	46.5336	53.3519	hsa:28972	Signal peptidase complex subunit 1 homolog (S. cerevisiae)
QPCT	mRNA	84.5272	106.803	111.663	84.7919	61.3377	57.6583	78.7533	69.0796	0.481855	0.351566	0.149281	0.499693	0.0609303	0.0593516	0	0.482497	hsa:25797	Glutaminyl-peptide cyclotransferase
LOC101927958	miscRNA	0	0	0	0	0	0	0	0	0	0	0	0	0	0	0	0	hsa:101927958	uncharacterized LOC101927958
AP1B1P2	ncRNA	0	0	0	0	0	0	0	0	0	0	0.8308	0	0	0	0	0		adaptor-related protein complex 1, beta 1 subunit pseudogene 2
LOC101927959	miscRNA	0.294611	0	0	1.00401	0.650422	1.76102	1.08303	0.991617	0.614681	0.640681	0	0	0	0	0	0	hsa:101927959	uncharacterized LOC101927959
IGHD2-15	ncRNA	0	0	0	0	0	0	0	0	0	0	0	0	0	0	0	0		immunoglobulin heavy diversity 2-15
AP1B1P1	miscRNA	0	0.199486	0	0	0.104996	0	0.0699322	0	0	0.103423	0	0.308698	0	0	0	0.372593	hsa:23782	adaptor-related protein complex 1, beta 1 subunit pseudogene 1
NUPL2	mRNA	5.60302	4.728	5.84998	5.66871	3.43073	4.88422	4.15168	3.24138	15.3891	15.7068	14.9489	20.4575	17.7271	11.5306	14.9536	12.2888	hsa:11097	cDNA, FLJ93452, highly similar to Homo sapiens nucleoporin like 2 (NUPL2), mRNA
NUPL1	mRNA	6.71582	7.00596	6.48845	6.52028	6.77207	5.92661	5.68088	7.28714	16.5695	15.906	13.2432	16.1648	12.369	13.7505	12.0079	10.2863	hsa:9818	cDNA FLJ41961 fis, clone PUAEN2004083, highly similar to Nucleoporin p58/p45
LOC727930	ncRNA	0.00127086	0	0	0.00144366	0.0182372	0	0	0.00285168	0	0.00138185	0	0.00412455	0	0	0	0		chondroitin sulfate proteoglycan 4-like
SIPA1	mRNA	84.2735	88.8957	88.1981	79.2888	53.5819	51.8983	42.6664	53.0253	42.974	47.2658	37.3517	39.7591	50.9389	54.9094	57.671	45.0459	hsa:6494	Signal-induced proliferation-associated gene 1, isoform CRA_a
LOC101927963	miscRNA	3.94824	5.41424	6.52314	7.93516	1.78803	4.13512	4.24264	4.54332	3.27395	1.32094	3.49	4.59987	3.20508	5.46355	6.3674	11.104	hsa:101927963	uncharacterized LOC101927963
LOC101927964	miscRNA	0	0	0	0	0.265771	0.23986	0.126441	0	0	0	0	0	0	0	0	0	hsa:101927964	uncharacterized LOC101927964
LOC101927961	miscRNA	0	0	0	0	0	0	0	0	0	0	0	0	0	0	0	0	hsa:101927961	uncharacterized LOC101927961
SOCS2P2	ncRNA	0	0	0	0	0	0	0	0	0	0	0	0	0	0	0	0		suppressor of cytokine signaling 2 pseudogene 2
LOC101927962	miscRNA	0	0	0	0	0	0	0	0	0	0	0	0	0	0	0	0	hsa:101927962	uncharacterized LOC101927962
APOOP5	miscRNA	0	0	0.177096	0.0842989	0	0.14786	0	0	0.46449	0.403448	0.239835	0.160562	0.587345	0.286063	0.366072	0.387591	hsa:644649	apolipoprotein O pseudogene 5
LOC101927967	miscRNA	0	0	0	0	0	0	0	0	0	0	0	0	0	0	0	0	hsa:101927967	uncharacterized LOC101927967
APOOP4	ncRNA	0	0	0	0.116806	0	0	0.1512	0	0.536339	0.22361	0.221547	0	0.271279	0.132125	0.380428	0.134263		apolipoprotein O pseudogene 4
LOC100132172	ncRNA	0.916084	0.448302	0.364366	0.693764	0.202247	0.486743	0.583727	0.13704	2.03875	2.98827	2.10538	2.70885	1.53069	1.2556	1.73231	1.27592		histone deacetylase 2 pseudogene
LOC101927968	mRNA	0	0	0	0	0	0	0	0	0	0	0	0	0	0	0	0
APOOP3	ncRNA	0	0	0	0	0	0	0	0	0	0	0	0	0.115294	0	0	0		apolipoprotein O pseudogene 3
APOOP2	ncRNA	0	0	0	0	0	0	0	0	0	0	0	0	0	0.174569	0	0.177395		apolipoprotein O pseudogene 2
LOC101927965	miscRNA	0	0	0	0	0	0	0	0	0	0	0	0	0	0	0	0
LOC100132174	mRNA	0	0	0	0	0	0	0	0	0	0	0	0	0	0	0	0	hsa:100132174	uncharacterized LOC100132174
APOOP1	ncRNA	0	0	0	0	0	0	0	0	0	0	0	0	0	0	0	0		apolipoprotein O pseudogene 1
LOC101927966	ncRNA	0	0	0	0	0	0.107645	0	0.121228	0	0.117488	0	0	0	0	0	0		40S ribosomal protein S24-like
C3orf65	miscRNA	0	0	0	0	0	0	0	0	0	0	0	0	0	0	0	0	hsa:646600	IGF2BP2 antisense RNA 1
CLEC18C	mRNA	0.5047	0.41584	0.430159	0.491421	0.437738	0.143658	0.58311	0.0808927	0.0376076	0	0	0	0	0.0463225	0	0	hsa:283971	C-type lectin domain family 18 member C
CLEC18B	mRNA	0.526296	0.254722	0.386457	0.827804	0.268136	0.403322	0.446479	0.408793	0	0	0.0872276	0.0437971	0	0	0	0.158587	hsa:497190	C-type lectin domain family 18 member B
LOC101927960	miscRNA	0	0	0	0	0	0	0	0	0	0	0	0	0	0	0	0	hsa:101927960	uncharacterized LOC101927960
SOCS2P1	ncRNA	0	0	0	0	0	0	0	0	0	0	0	0.0943433	0	0	0	0		suppressor of cytokine signaling 2 pseudogene 1
C3orf67	mRNA	0	0	0	0	0	0.0190763	0	0	0.139829	0.104103	0.247541	0.227866	0.0757773	0.393674	0.519523	0.225025	hsa:200844	chromosome 3 open reading frame 67
CLEC18A	mRNA	1.79622	1.42159	0.849236	0.923983	1.08492	0.675274	0.523271	0.950602	0.176777	0.0368509	0.0730216	0.0366642	0.0447067	0.0435483	0	0	hsa:348174	C-type lectin domain family 18 member A
LOC159007	ncRNA	0	0	0	0.16988	0	0	0.329851	0	0.156007	0.162606	0.161106	0	0.591812	0.384318	0.368856	0.195269		aldo-keto reductase family 7, member A2 (aflatoxin aldehyde reductase) pseudogene
OR5H15	mRNA	0	0	0	0	0	0	0	0	0	0	0	0	0	0	0	0	hsa:403274	Olfactory receptor 5H15
OR5H14	mRNA	0	0	0	0	0	0	0	0	0	0	0	0	0	0	0	0	hsa:403273	Olfactory receptor 5H14
C3orf62	mRNA	13.1905	20.7483	16.8374	16.8757	5.56301	4.9988	4.51072	5.89998	3.4744	1.64391	2.26607	2.65486	2.60133	1.4922	1.62132	2.54633	hsa:375341	chromosome 3 open reading frame 62
FPGT	mRNA	1.409	1.78324	1.66194	1.54539	0.554205	1.22623	1.22645	0.363409	1.30093	1.28552	1.36089	1.27901	1.5382	1.66483	1.11849	1.28997	hsa:8790	cDNA FLJ57976, highly similar to Fucose-1-phosphate guanylyltransferase (EC 2.7.7.30)
FPGS	mRNA	6.51555	4.31177	8.07648	6.86255	16.6889	15.4084	15.1619	13.7331	40.3535	48.354	47.7034	52.4547	27.6204	28.6117	35.886	33.6177	hsa:2356	cDNA, FLJ96589, highly similar to Homo sapiens folylpolyglutamate synthase (FPGS), mRNA
LOC390101	ncRNA	0	0	0	0	0	0	0	0	0	0	0	0	0	0	0	0		MAS-related GPR, member X1 pseudogene
LOC101927969	miscRNA	0	0	0	0	0	0	0	0	0	0	0	0	0	0	0	0	hsa:101927969	uncharacterized LOC101927969
GATSL2	mRNA	0.953468	0.833208	1.61175	1.17337	0.263125	0.158314	0.29209	0.0891454	0.248666	0.259185	0.256793	0.257872	0.104812	0.714677	0.587935	0.207498	hsa:729438	GATS protein-like 2
LOC100132179	ncRNA	0	0	0	0	0	0	0	0	0	0	0	0	0	0	0	0		solute carrier family 35, member E3 pseudogene
GATSL1	mRNA	0.124464	0.130518	1.18811	0.0706937	0	0.0619981	0	0.0698211	0	0	0.26817	0.201972	0.082092	0.399825	0.0767478	0.243777	hsa:729438	GATS protein-like 2
LOC101927974	miscRNA	2.71245	2.64123	2.85127	2.05418	0.427741	0.514716	0.569792	0.289832	0.875844	1.12356	0.834893	0.908268	1.27789	1.74268	1.11505	1.18059	hsa:101927974	uncharacterized LOC101927974
LOC101927975	miscRNA	0.127078	0	1.06143	0	0	0.2532	0	0	0.397705	0.276352	0.410702	0.274952	0.670529	0.163289	0	0	hsa:101927975	uncharacterized LOC101927975
IGHVII-33-1	ncRNA	0	0	0	0	0	0	0	0	0.299489	0	0	0	0	0	0	0		immunoglobulin heavy variable (II)-33-1 (pseudogene)
LOC101927972	miscRNA	0	0	0	0	0	0	0	0	0	0	0	0	0	0	0	0	hsa:101927972	uncharacterized LOC101927972
LOC101927973	miscRNA	0	0	0.819745	0	0	0	0	0	0	0	0	0	0	0	0	0	hsa:101927973	uncharacterized LOC101927973
LOC101927978	miscRNA	0	0	0	0	0	0	1.11937	0.28469	1.32355	1.65544	0	1.64705	1.00417	1.63025	0.312933	1.32531	hsa:101927978	uncharacterized LOC101927978
LOC101927979	miscRNA	2.7497	2.78048	1.52333	2.00802	1.51765	2.2502	1.15523	1.32216	2.45872	2.98984	2.22169	2.65598	5.31128	2.9023	2.17998	5.12917	hsa:101927979	uncharacterized LOC101927979
LOC101927976	miscRNA	0.442745	0.309522	1.58489	0.335298	0.488732	0.735136	0.434025	0.993478	0.923751	1.60471	0.794949	0.638632	2.14148	0.948177	1.82006	1.92705
LOC101927977	miscRNA	0	0	0	0	0	0	0	0	0	0	0	0	0	0	0	0
LOC101927970	miscRNA	0	0	0.0465579	0	0	0.0388718	0	0	0.0407043	0.0424261	0	0	0	0.0501368	0	0.101896
LOC101927971	miscRNA	0	0	0	0	0	0	0	0	0	0	0	0	0	0	0	0	hsa:101927971	uncharacterized LOC101927971
C3orf79	mRNA	0	0	0	0	0	0	0	0	0	0	0	0	0	0	0	0	hsa:152118	chromosome 3 open reading frame 79
CLEC19A	mRNA	0	0	0	0	0	0	0	0	0	0	0	0	0	0	0	0	hsa:728276	C-type lectin domain family 19 member A
C3orf72	mRNA	0	0	0	0	0	0	0.0283847	0	0	0	0	0	0	0.0496077	0	0	hsa:401089	FOXL2 neighbor
C3orf70	mRNA	0.0266603	0	0.0636236	0.045428	0	0.10624	0.0196014	0	0.0278122	0.115954	0.0143606	0.0288418	0	0	0	0	hsa:285382	chromosome 3 open reading frame 70
SPECC1L	mRNA	4.1541	3.79645	4.8045	4.99576	3.98356	4.30034	4.18035	3.08544	8.52193	9.51325	9.01294	9.4023	8.21971	8.8417	8.61477	7.71208	hsa:23384	Cytospin-A
TIMELESS	mRNA	3.0007	1.46095	2.21042	2.36522	3.80246	5.06371	4.10848	2.61086	32.9485	37.1389	36.6642	34.2842	21.7707	24.3345	22.0716	19.3509	hsa:8914	Protein timeless homolog
IGHV3OR15-7	ncRNA	0.132426	0.138868	0	0	0.146181	0	0	0	0	0	0	0	0	0	0	0		immunoglobulin heavy variable 3/OR15-7 (pseudogene)
LOC149684	miscRNA	0	0	0	0	0	0	0	0	0	0	0	0	0	0	0	0	hsa:149684	uncharacterized LOC149684
NUPR1	mRNA	0	0	0.720423	0	0.476049	0.257781	0.697558	0.0967697	1.43965	0	0	0	0	0	0	0	hsa:26471	Nuclear protein 1
LOC101927985	mRNA	0	0	0	0	0	0	0	0	0	0	0	0	0	0	0	0
LOC101927986	miscRNA	0	0	0	0	0	0	0.084429	0	0	0	0	0	0	0	0	0	hsa:101927986	uncharacterized LOC101927986
LOC101927983	miscRNA	0	0	0	0	0	0	0	0	0	0	0	0	0	0	0	0
LOC101927984	ncRNA	0	0	0	0	0	0	0	0	0	0	0	0	0	0	0	0		uncharacterized LOC101927984
LOC101927989	mRNA	0.0796971	0.208935	0.190194	0.0905337	0.0439875	0.0396989	0.0585956	0	0	0	0	0	0	0	0	0	hsa:101927989	uncharacterized LOC101927989
LOC101927987	miscRNA	0	0	0	0	0	0	0	0	0	0	0	0	0	0	0	0	hsa:101927987	uncharacterized LOC101927987
LOC101927988	miscRNA	0	0	0	0	0	0	0	0	0	0	0	0	0	0	0	0
CLEC16A	mRNA	6.52941	6.28442	7.7366	7.00227	7.2958	6.6982	6.63021	4.52092	13.5635	13.045	13.2812	18.0297	10.8718	12.585	13.0922	16.5	hsa:23274	Protein CLEC16A
LOC101927981	miscRNA	2.78685	1.69689	3.21808	1.8382	1.58777	0.537364	0.859246	0.806893	1.21917	1.36849	1.45271	1.16705	5.21786	2.42582	2.32822	4.34323
LOC101927982	miscRNA	0	0	0	0	0	0	0	0	0	0	0	0	0	0	0	0	hsa:101927982	uncharacterized LOC101927982
CAMSAP1	mRNA	3.14889	2.50059	3.502	3.87803	3.54345	4.56853	4.32312	3.1899	6.93134	5.31867	5.05002	6.87925	4.79905	4.72708	5.25325	4.55076	hsa:157922	CAMSAP1 protein
CAMSAP2	mRNA	0.255635	0.145205	0.305032	0.217796	0.846561	0.710967	1.01806	0.585571	0.111117	0.0694903	0.0114748	0.0230461	0	0	0	0.0139081	hsa:23271	cDNA FLJ44873 fis, clone BRAMY2023939, highly similar to Homo sapiens calmodulin regulated spectrin-associated protein 1-like 1 (CAMSAP1L1), mRNA
LOC101927980	miscRNA	0.20865	0	0	0	0.115161	0	0	0	0	0	0	0	0	0	0	0
C3orf80	mRNA	0	0	0.0364084	0	0	0.0303978	0	0	0.0318308	0	0	0.0990276	0	0	0	0	hsa:401097	Uncharacterized membrane protein C3orf80
C3orf83	mRNA	0	0	0	0	0	0	0	0	0	0	0	0	0	0	0	0	hsa:100129480	MKRN2 opposite strand
C3orf84	mRNA	0	0	0.133705	0	0	0	0	0	0	0	0	0	0	0	0	0	hsa:646498	chromosome 3 open reading frame 84
NPC1L1	mRNA	0.0779131	0.0163406	0	0	0.120408	0.0776204	0.0343704	0.0349659	0	0	0.0167872	0.0168577	0	0	0	0	hsa:29881	Niemann-Pick C1-like protein 1
NAGPA-AS1	miscRNA	0.190771	0	0	0.0722367	0	0.190054	0.0935067	0	0	0.0691438	0	0	0	0.163421	0.078423	0.0830328	hsa:100507589	NAGPA antisense RNA 1
AMELX	mRNA	0	0	0	0	0	0	0	0	0	0	0	0	0	0	0	0	hsa:265	Amelogenin, X isoform
AMELY	mRNA	0	0	0	0	0	0	0	0	0	0	0	0	0	0	0	0	hsa:266	Amelogenin, Y isoform
LOC101927996	ncRNA	0	0	0	0	0	0	0	0	0	0	0	0	0	0	0	0		spidroin-2-like
LOC101927997	miscRNA	0	0	0	0	0	0	0	0	0	0	0	0	0	0	0	0	hsa:101927997	proline-rich protein 23C-like
LOC101927994	miscRNA	0	0	0	0	0	0	0	0	0	0	0	0	0	0	0	0
RWDD4P1	ncRNA	0.979764	2.49517	2.00414	1.11299	1.54504	1.95217	1.64652	0.942213	3.65035	2.73942	4.67436	3.63406	4.61585	2.69775	1.55353	2.55865		RWD domain containing 4 pseudogene 1
LOC353194	ncRNA	0	0	0	0	0	0	0	0	0	0	0	0	0	0	0	0
PNPT1	mRNA	3.61503	1.03713	2.15678	1.37532	2.86112	2.82	2.01848	1.51139	8.28959	10.6056	7.5134	12.452	6.34328	3.61532	3.23855	4.43087	hsa:87178	Polyribonucleotide nucleotidyltransferase 1, mitochondrial
LOC101927995	miscRNA	0	0	0	0	0	0	0	0	0	0	0	0	0	0	0	0	hsa:101927995	uncharacterized LOC101927995
RWDD4P2	ncRNA	0.766976	0.6756	0.76875	0.697011	0.677311	1.03917	0.69924	0.309784	1.82426	2.73539	2.11524	2.45602	1.7402	1.45858	1.92959	1.9629		RWD domain containing 4 pseudogene 2
LOC101927998	miscRNA	0	0	0	0	0	0	0	0	0	0	0	0	0	0	0	0	hsa:101927998	uncharacterized LOC101927998
LOC101927999	miscRNA	24.6105	26.5081	5.8548	10.9726	7.03271	4.42758	5.38297	10.7795	0.267994	0.474861	0.0830257	0.750371	0.101663	0.429126	0.0633633	0.670879	hsa:101927999	putative uncharacterized protein encoded by LINC00174-like
CLEC17A	mRNA	0.94597	0.610454	1.8668	1.23992	1.80731	2.75476	0.909506	0.77559	0.0379555	0.474732	0	0.118082	0.0479946	0.280506	0.0897402	0	hsa:388512	C-type lectin domain family 17, member A
LOC101927992	miscRNA	0	0	0	0	0	0	0	0	0	0	0	0	0	0	0	0
LDLRAD4-AS1	miscRNA	0	0	0	0	0	0	0	0	0	0	0	0	0	0	0	0	hsa:100288122	LDLRAD4 antisense RNA 1
LOC101927993	miscRNA	0	0.233235	0.265393	0	4.09196	1.77264	3.65209	5.73942	0	0	0	0.0802052	0	0	0	0	hsa:101927993	uncharacterized LOC101927993
LOC101927990	miscRNA	0	0	0	0	0	0	0	0	0	0	0	0	0	0	0	0	hsa:101927990	uncharacterized LOC101927990
LOC101927991	miscRNA	0	0	0	0	0	0	0	0	0	0	0	0	0	0	0	0	hsa:101927991	uncharacterized LOC101927991
DAK	mRNA	3.07893	2.1784	3.00992	2.80228	2.76403	2.62389	2.55009	2.62202	4.25682	3.85202	2.57762	3.99303	3.54771	4.05161	3.95722	3.99609	hsa:26007	Dihydroxyacetone kinase 2 homolog (Yeast), isoform CRA_a
CAMSAP3	mRNA	0.018796	0	0.0224279	0	0	0.0374507	0	0	0.0196081	0.040875	0	0.122004	0.074383	0	0	0	hsa:57662	KIAA1543 protein
DAP	mRNA	36.5764	50.5421	37.9932	50.1726	34.0726	37.8109	45.1658	48.9127	47.7223	45.2123	47.9792	47.2361	35.6662	37.8063	39.1433	45.6106	hsa:1611	Death-associated protein 1
DAO	mRNA	0	0	0	0	0	0	0	0	0	0	0	0	0	0	0	0	hsa:1610	D-amino-acid oxidase, isoform CRA_a
SKIV2L	mRNA	29.1631	28.1288	26.5601	30.4499	27.8193	24.6184	24.0905	23.7883	27.4714	28.3667	26.9263	29.876	23.8384	22.3482	20.4952	20.9857	hsa:6499	Superkiller viralicidic activity 2-like (S. cerevisiae), isoform CRA_b
DNAJC3-AS1	miscRNA	1.03612	1.527	1.67071	1.71779	0.278206	0.502164	0.432364	0.534111	0.175279	0.243591	0.512854	0.363536	0.3694	0.287862	0.414422	0.731303	hsa:100289274	DNAJC3 antisense RNA 1 (head to head)
C3orf27	mRNA	0	0	0	0	0	0	0	0	0	0	0	0	0	0	0	0	hsa:23434	long intergenic non-protein coding RNA 1565
C3orf22	mRNA	0	0	0	0	0	0	0	0	0	0	0	0	0	0	0	0	hsa:152065	chromosome 3 open reading frame 22
DBI	mRNA	64.67	52.8181	53.1754	82.5285	157.99	86.2124	164.129	83.254	240.774	288.146	256.346	279.623	264.538	190.699	262.398	215.708	hsa:1622	Diazepam binding inhibitor (GABA receptor modulator, acyl-Coenzyme A binding protein), isoform CRA_a
CLEC14A	mRNA	0	0	0	0	0	0	0	0	0	0	0	0	0	0	0	0	hsa:161198	C-type lectin domain family 14 member A
C3orf20	mRNA	0.165453	0.223073	0.16922	0.2148	0.704461	0.329663	0.677741	0.95467	0.0493148	0.205603	0.0763897	0.178992	0	0.0303713	0.116598	0.0925885	hsa:84077	Uncharacterized protein C3orf20
DBH	mRNA	0.0285004	0	0	0	0.0314606	0.0283933	0	0	0	0	0	0	0	0	0	0	hsa:1621	Dopamine beta-hydroxylase
PEG3-AS1	antisense_RNA	0	0	0	0	0	0	0	0	0	0	0	0	0	0	0	0	hsa:100169890	PEG3 antisense RNA 1
DBP	mRNA	4.6919	3.7152	7.94075	6.30882	2.95956	3.72034	3.44962	2.09489	2.84687	2.3426	2.01152	2.22715	8.33651	8.48962	7.91189	8.00187	hsa:1628	D site-binding protein
SGK110	mRNA	0	0	0	0	0	0	0	0.069546	0	0	0	0	0	0	0	0	hsa:100130827	Uncharacterized serine/threonine-protein kinase SBK3
DBT	mRNA	0.74188	0.48051	0.841839	0.768394	0.393411	0.826045	0.604275	0.481459	1.07744	1.41563	1.38689	0.873402	2.01484	1.5888	1.40827	1.62401	hsa:1629	cDNA FLJ57294, highly similar to Lipoamide acyltransferase component of branched-chain alpha-keto acid dehydrogenase complex, mitochondrial (EC 2.3.1.168)
OR5H4P	ncRNA	0	0	0	0	0	0	0	0	0	0	0	0	0	0	0	0		olfactory receptor, family 5, subfamily H, member 4 pseudogene
STPG1	mRNA	0.300859	0.229451	0.522174	0.621396	0.784984	0.517714	0.402183	0.490982	2.08288	2.7063	2.12149	1.95287	2.6338	3.02243	3.06948	2.39279	hsa:90529	O(6)-methylguanine-induced apoptosis 2
C3orf38	mRNA	5.73973	4.95861	4.22285	4.49318	10.9647	15.9101	15.2183	13.0796	10.5173	9.28067	9.13095	7.56066	13.1422	10.3942	10.8929	10.5624	hsa:285237	Uncharacterized protein C3orf38
STPG2	mRNA	0	0.149615	0	0	0	0.0473794	0.0699322	0	0	0	0	0	0	0	0	0.0620989	hsa:285555	sperm-tail PG-rich repeat containing 2
SVOP	mRNA	0	0.0264553	0	0.0286584	0	0	0	0.0566093	0	0	0	0	0	0	0	0	hsa:55530	Synaptic vesicle 2-related protein
LOC150622	miscRNA	0	0	0	0	0	0	0	0	0	0	0	0	0	0	0	0
DCD	mRNA	0	0	0	0	0	0	0	0	0	0	0	0	0	0	0	0	hsa:117159	Dermcidin
DCC	mRNA	0	0	0	0	0	0	0	0	0	0	0	0	0	0	0	0	hsa:1630	Netrin receptor DCC
TAF9BP1	ncRNA	0.0296722	0.0311156	0	0	0	0.0591215	0.0218159	0.0665816	0.21668	0.129055	0.223761	0	0.0391416	0.0762548	0	0.0774889		TAF9B RNA polymerase II, TATA box binding protein (TBP)-associated factor, 31kDa pseudogene 1
C3orf33	mRNA	0.285152	0.17087	0.437466	0.231374	0.044967	0.243497	0.149751	0.182815	0.467456	0.310055	0.658272	0.5729	0.161208	0.314062	0.351665	0.372336	hsa:285315	Protein C3orf33
C3orf30	mRNA	0	0	0	0	0	0	0	0	0	0	0	0	0	0	0	0	hsa:152405	chromosome 3 open reading frame 30
C3orf36	mRNA	0.0471589	0	0	0	0	0	0	0	1.03313	0	0	0	0	0	0.058159	0	hsa:80111	chromosome 3 open reading frame 36
C3orf37	mRNA	8.60401	10.0013	12.7723	10.9667	5.11909	8.36829	6.09004	5.79197	26.3188	26.9881	23.2513	24.9898	29.0479	30.5438	29.8905	28.3723	hsa:56941	Embryonic stem cell-specific 5-hydroxymethylcytosine-binding protein
DCK	mRNA	5.46132	4.30315	6.84064	4.96998	10.3585	12.5048	10.9811	6.22889	29.7455	18.471	20.966	18.6386	30.9263	30.9779	29.0246	28.682	hsa:1633	cDNA FLJ51425, highly similar to Deoxycytidine kinase (EC 2.7.1.74)
DCN	mRNA	0.0343798	0	0	0.273382	0	0	0.0252771	0.0385725	3.72999	0	0.0370374	0	0.181406	0.0441764	0.0847982	0	hsa:1634	Decorin, isoform CRA_f
C1QTNF9B	mRNA	0	0	0	0	0	0	0	0	0	0	0	0	0	0	0	0	hsa:387911	Complement C1q and tumor necrosis factor-related protein 9B
C3orf35	mRNA	0.13428	0.168974	0.128181	0.12203	0.237163	0.21404	0.256688	0.301311	0.0280163	0.0584028	0.14466	0.116214	0.212559	0.276069	0.198721	0.105201	hsa:339883	AP20 region protein 1
TAF9BP2	ncRNA	0	0	0	0	0	0	0	0	0	0	0	0	0	0	0	0		TAF9B RNA polymerase II, TATA box binding protein (TBP)-associated factor, 31kDa pseudogene 2
ZAP70	mRNA	37.3723	24.8832	59.3769	45.5653	22.7462	29.352	20.4385	16.5422	96.6133	104.958	118.633	95.3161	106.128	111.338	110.299	118.688	hsa:7535	cDNA FLJ60205, highly similar to Tyrosine-protein kinase ZAP-70 (EC 2.7.10.2)
DCT	mRNA	0.0327345	0	0	0.0371855	0	0.130446	0	0.11018	0	0	0	0	0.172725	0	0.0807401	0	hsa:1638	L-dopachrome tautomerase
OR5H3P	ncRNA	0	0	0	0	0	0	0	0	0	0	0	0	0	0	0	0		olfactory receptor, family 5, subfamily H, member 3 pseudogene
DCX	mRNA	0	0	0	0	0	0	0	0	0	0	0	0	0	0	0	0	hsa:1641	cDNA FLJ77057, highly similar to Homo sapiens doublecortex; lissencephaly, X-linked (doublecortin) (DCX), transcript variant 2, mRNA
DNASE2	mRNA	5.28847	8.91424	12.3403	11.6591	15.9566	15.2204	17.2522	11.8229	17.2865	18.4011	20.2992	18.435	27.0779	29.5979	30.4362	28.1331	hsa:1777	Deoxyribonuclease II, lysosomal, isoform CRA_a
DNASE1	mRNA	5.61139	4.68619	6.5745	5.30718	3.50352	4.47731	4.10699	2.79176	4.23808	5.46647	3.30979	3.13142	7.16771	9.55945	9.42536	9.15055	hsa:1773	Deoxyribonuclease 1
LOC100132147	miscRNA	0	0	0	0	0	0	0.044148	0	0	0	0	0.0649601	0	0	0	0	hsa:100132147	uncharacterized LOC100132147
LOC100132146	mRNA	0	0	0	0	0	0	0	0	0	0	0	0	0	0	0	0	hsa:100132146	uncharacterized LOC100132146
MIR1289-1	Precursor_miRNA	0	0	0	0	0	0	0	0	0	0	0	0	0	0	0	0	hsa:100302125	microRNA 1289-1
MIR1289-2	miRNA	0	0	0	0	0	0	0	0	0	0	0	0	0	0	0	0	hsa:100302134	microRNA 1289-2
C3orf49	miscRNA	0	0	0	0	0	0	0	0	0	0	0	0	0	0	0	0	hsa:132200	chromosome 3 open reading frame 49
DDC	mRNA	0	0	0	0	0	0	0	0	0	0.114704	0	0.342369	0	0	0	0	hsa:1644	cDNA FLJ51516, highly similar to Aromatic-L-amino-acid decarboxylase (EC 4.1.1.28)
LOC147004	miscRNA	0	0	0	0	0	0	0	0	0	0	0	0	0	0	0	0	hsa:147004	uncharacterized LOC147004
CLEC12A	mRNA	136.177	153.358	141.606	44.9945	8.20849	10.8351	15.6207	7.66192	0.369401	0.330023	0.108992	0.383076	4.13723	2.34002	1.62202	2.7742	hsa:160364	C-type lectin domain family 12 member A
CLEC12B	mRNA	4.67294	5.79863	3.62433	1.56301	0.487172	0.465538	0.248132	0.291267	0.0541649	0.028228	0	0.0561701	0.0684913	0.233508	0.128065	0.406778	hsa:387837	C-type lectin domain family 12 member B, isoform CRA_b
C3orf43	mRNA	0	0	0	0	0	0	0	0	0	0	0.139915	0	0	0	0	0	hsa:255798	Single-pass membrane and coiled-coil domain-containing protein 1
DDO	mRNA	1.10466	0.482666	1.5378	0.470574	1.27021	2.06346	1.42131	0.77461	0	0.100095	0	0	0	0	0	0	hsa:8528	D-aspartate oxidase
DDN	mRNA	0.0420198	0.0660958	0.0250696	0.119333	0.510227	0.125586	0.169918	0.400726	0.0657531	0.365517	0.203706	0.659143	0.0277148	0.0539934	0.155463	0.0274336	hsa:23109	Dendrin
SNORA18	snoRNA	1.19183	1.87472	1.42213	2.03084	0.657813	0.593678	2.19068	0.66859	4.97332	4.53573	6.41982	8.38083	0.786093	3.0629	2.20475	3.11247	hsa:677805	small nucleolar RNA, H/ACA box 18
SNORA19	snoRNA	0	0	0	0	0	0.612231	0	0	0	1.33642	0	0.664826	0.810659	0	0	1.60487	hsa:641451	small nucleolar RNA, H/ACA box 19
DDT	mRNA	5.31872	7.99924	11.2733	5.88292	6.02566	7.66923	5.60845	5.96735	10.44	9.66408	12.4398	8.85803	14.0322	21.0425	11.1336	16.2657	hsa:1652	D-dopachrome decarboxylase
SNORA17	snoRNA	1.77431	0	1.41144	1.34371	0.652867	0.589215	0.434841	0	1.85097	1.92927	6.37155	3.83899	2.34055	0.759968	0.729392	0.772267	hsa:677804	small nucleolar RNA, H/ACA box 17
LOC100132154	mRNA	0	0	0	0	0	0	0	0	0	0	0	0	0	0	0	0	hsa:100132154	putative ankyrin repeat domain-containing protein 30B-like
SNORA15	snoRNA	0.591437	0	1.41144	0	0	0	0	0	0	0	0	0.639832	0	1.51994	0	0.772267	hsa:677803	small nucleolar RNA, H/ACA box 15
SNORA12	snoRNA	0.535109	0.56114	1.91553	0.607869	0	0	1.57371	1.20073	0.55823	0	0	0.578896	2.11764	0.68759	0	1.39744	hsa:677800	small nucleolar RNA, H/ACA box 12
SNORA13	snoRNA	1.18287	0	1.41144	0	0.652867	0.589215	0	0	0.616991	1.92927	0.637155	0.639832	0	0.759968	0.729392	2.3168	hsa:654322	small nucleolar RNA, H/ACA box 13
LOC392787	ncRNA	0.00755557	0	0	0	0.00834035	0	0	0	0	0	0	0	0	0.00970855	0	0		Similar to Filamin C (Gamma-filamin) (Filamin 2) (Protein FLNc) (Actin-binding like protein) (ABP-L) (ABP-280-like protein)
SNORA10	snoRNA	7.68868	8.06269	2.11716	6.0467	7.83441	8.83822	6.52262	16.5891	14.1908	21.222	24.2119	21.7543	5.46128	5.31977	5.83514	6.17814	hsa:574042	small nucleolar RNA, H/ACA box 10
SNORA11	snoRNA	0.600466	1.25935	0	0	0.662835	0	0.88296	2.02108	1.25282	0	0	0	0	1.54314	0	1.56812	hsa:677799	small nucleolar RNA, H/ACA box 11
LOC91450	miscRNA	0.71294	1.0799	0.567135	0.179973	0.524661	0.552426	0.757141	0.799885	0.661107	0.172268	0.938729	0.34279	0.522479	0	0.586158	0.620614	hsa:91450	uncharacterized LOC91450
SNAPC5P1	ncRNA	0	0	0	0	0	0	0	0	0	0	0	0	0	0	0	0		small nuclear RNA activating complex, polypeptide 5, 19kDa pseudogene 1
LOC100132161	ncRNA	0	0	0	0	0	0.273051	0.100756	0	0.428884	0.298017	0.147633	0	0.180774	0.35218	0.169006	0.17894
C3orf55	mRNA	0	0	0	0	0	0	0	0	0	0	0	0	0	0	0	0	hsa:152078	PQ loop repeat containing 2-like
C3orf52	mRNA	0	0.144842	0.0412031	0.156904	0.0381174	0.034401	0.025388	0	1.18875	0.63829	0.4836	0.933908	0.546608	0.399333	0.298097	0.270531	hsa:79669	TPA-induced transmembrane protein
DEK	mRNA	29.3712	18.6466	19.2887	17.0559	33.057	43.0451	40.6711	35.4737	66.4253	52.3136	52.9524	51.3076	54.9362	48.4079	49.3324	54.1642	hsa:7913	cDNA FLJ53031, highly similar to Protein DEK
C3orf58	mRNA	2.83577	1.93197	2.45698	1.94923	1.25611	2.17732	1.55375	0.911924	2.03501	1.74793	1.61505	1.75862	3.6931	3.551	2.65077	2.57074	hsa:205428	cDNA FLJ37842 fis, clone BRSSN2012103
C3orf56	mRNA	0	0	0	0	0	0	0	0	0	0	0	0	0	0	0	0	hsa:285311	chromosome 3 open reading frame 56
DES	mRNA	0.349916	0.110081	1.37785	0.317996	0.0772521	0.0348601	0.0514536	0.196294	0.073007	0.0760951	0.188482	0.151419	0.0461585	0.089925	0.0863071	0.0456902	hsa:1674	Mutant desmin
RPL31P49	ncRNA	9.96611	8.21143	17.8378	17.7905	13.5551	9.39677	9.6826	6.38942	10.768	24.1886	14.9544	19.8305	34.2751	24.9259	26.9958	28.1179		ribosomal protein L31 pseudogene 49
LOC101927688	miscRNA	0.164219	0	0	0.186549	0.906381	0.65441	0.724433	0.921231	0	0	0	0.177657	0	0	0.202524	0
MDC1	mRNA	4.37718	2.28386	4.24208	3.42001	5.95139	6.71127	4.58401	4.28813	17.4856	15.6017	15.4463	18.0636	10.675	13.1283	12.9951	13.9681	hsa:9656	Mediator of DNA damage checkpoint 1 variant 3
SNORA40	snoRNA	0.619379	0.649508	0.739061	0.703597	0	0	0.455385	0	0.646141	2.02042	1.33451	2.01018	0	0	0	0	hsa:677822	small nucleolar RNA, H/ACA box 40
RPL31P48	ncRNA	0	0.184536	0.419959	0	0	0	0	0	0.917895	0	0.379157	0.190375	1.39281	0.904481	0.434046	0.45956		ribosomal protein L31 pseudogene 48
LOC101927689	ncRNA	0	0	0	0	0	0	0	0	0	0	0	0	0	0	0	0		peptidyl-prolyl cis-trans isomerase A-like
LOC101927686	miscRNA	0.0843098	0	0	0	8.74828	2.51979	3.59525	5.86468	0.263858	0.183346	0	0	0	0	0	0	hsa:101927686	uncharacterized LOC101927686
LOC101927687	miscRNA	0	0	0	0	0	0	0	0	0	0	0	0	0	0	0	0	hsa:101927687	uncharacterized LOC101927687
LOC100132570	ncRNA	0	0	0	0	0	0	0	0	0	0	0	0	0	0	0	0		chromosome 17 open reading frame 58 pseudogene
RPL31P41	ncRNA	0	0	0	0	0	0	0	0	0	0	0	0	0	0	0	0		ribosomal protein L31 pseudogene 41
LOC101927680	mRNA	0	0	0	0	0	0	0	0	0	0	0	0	0	0	0	0	hsa:101927680	ERV-FRD provirus ancestral Env polyprotein-like
LOC101927681	mRNA	0.0422909	0	0	0.0960826	0.093367	0	0	0	0	0	0	0	0	0	0	0	hsa:101927681	5E5 antigen-like
RPL31P40	ncRNA	0	0	0	0	0	0	0	0	0	0	0	0	0	0	0	0		ribosomal protein L31 pseudogene 40
RPL31P43	ncRNA	0.881851	0.924748	0.63135	4.80844	0	0	0	0	0	0	0	0.381604	0	0	0	0		ribosomal protein L31 pseudogene 43
RPL31P42	ncRNA	0	0	0	0	0	0	0	0	0	0	0	0	0	0	0	0		ribosomal protein L31 pseudogene 42
LOC101927684	miscRNA	0	0	0	0	0	0	0	0	0	0	0	0	0	0	1.15487	0	hsa:101927684	uncharacterized LOC101927684
RPL31P45	ncRNA	0	0	0	0	0	0	0	0	0	0	0	0	0	0	0	0		ribosomal protein L31 pseudogene 45
MIR4666A	Precursor_miRNA	0	0	0	0	0	0	0	0	0	0	0	0	0	0	0	0	hsa:100616308	microRNA 4666a
RPL31P44	ncRNA	0.682526	0.178932	0.81441	0.77533	0.188354	0	0.752719	0.38288	0.534012	1.1132	0.367643	1.47675	1.12543	1.75403	1.26259	0.445603		ribosomal protein L31 pseudogene 44
LOC101927685	mRNA	0	0	0	0	0	0	0	0	0.136312	0	0	0.0471194	0	0	0	0	hsa:101927685	heat shock transcription factor, X-linked-like
LOC101927682	miscRNA	0	0.112152	0.127615	0	0	0	0	0	0	0	0.0576082	0.1157	0	0.137424	0.131896	0.279297
RPL31P47	ncRNA	0	0	0	0	0	0	0	0	0	0	0	0	0	0	0	0		ribosomal protein L31 pseudogene 47
MIR4666B	Precursor_miRNA	0	0	0	0	0	0	0	0	0	0	0	0	0	0	0	0	hsa:100847047	microRNA 4666b
LOC101927683	miscRNA	0	0	0	0	0	0	0	0	0	0	0	0	0	0	0	0	hsa:101927683	uncharacterized LOC101927683
RPL31P46	ncRNA	8.37595	8.40151	4.56268	9.51485	3.81897	3.80944	3.88237	3.26866	2.65935	3.16781	0.784645	1.18191	0.48039	2.33972	2.02102	1.18879		ribosomal protein L31 pseudogene 46
KRTAP3-4P	ncRNA	0	0	0	0	0	0	0	0	0	0	0	0	0	0	0	0		keratin associated protein 3-4, pseudogene
IL4I1	mRNA	1.40525	0.753937	1.13085	0.853846	85.2801	76.7702	93.6587	70.6911	10.2277	6.36063	4.82327	10.2881	1.68127	1.25977	1.12848	2.30429	hsa:259307	Interleukin 4 induced 1
SNORA38	snoRNA	1.19183	0.624906	0	0	1.31563	0	0	1.33718	0	0	0.641982	0	0	0	0	0	hsa:677820	small nucleolar RNA, H/ACA box 38
RPL31P50	ncRNA	0	0	0	0	0	0	0	0	0	0	0	0	0	0	0	0		ribosomal protein L31 pseudogene 50
SNORA39	snoRNA	0.57839	0	0	0.657035	0.638466	2.30487	0.850498	0	0.603381	0.628904	0	1.87715	0	2.97281	2.13991	0	hsa:677821	small nucleolar RNA, H/ACA box 71E
LOC100132571	ncRNA	0	0.144715	0.329336	0.156766	0.152336	0.137483	0	0	0	0	0	0	0.182043	0	0.170192	0.180196		short coiled-coil protein pseudogene
SNORA37	snoRNA	0.609776	0	0	0.692688	1.34622	0	0	0	0.636123	0.66303	0.656912	0	0	0	0	0	hsa:677819	small nucleolar RNA, H/ACA box 37
SNORA34	snoRNA	0.574168	2.4084	1.37023	3.91344	0	0.572011	0	1.28838	0.598977	1.24863	1.2371	4.34806	0	0	0	2.24916	hsa:677815	small nucleolar RNA, H/ACA box 34
TGIF2P1	ncRNA	0.0645186	0.155611	0.292545	0.139254	0.021366	0.0964143	0.0379487	0.021716	0.0605757	0.0280613	0.0556047	0.0209394	0.0510651	0.0580323	0.0238704	0.067396		TGFB-induced factor homeobox 2 pseudogene 1
SNORA35	snoRNA	0	0	0	0	0	0	0	0	0	0	0	0	0	0	0	0	hsa:677816	small nucleolar RNA, H/ACA box 35
SNORA32	snoRNA	3.90055	0.681715	3.87854	2.21546	1.43523	1.94295	2.8678	0	2.03454	3.53434	1.40069	1.40657	0.857556	0.835336	1.60346	1.69771	hsa:692063	small nucleolar RNA, H/ACA box 32
SNORA33	snoRNA	1.77431	1.86062	2.11716	0.671856	1.30573	2.35686	1.30452	1.32713	4.31894	9.00325	3.82293	2.55933	0	1.51994	2.18818	3.86134	hsa:594839	small nucleolar RNA, H/ACA box 33
SNORA30	snoRNA	1.21955	0.639438	0	4.84882	2.69244	1.21497	0.89665	1.36828	3.18061	1.32606	0	3.29836	0	0.783533	2.25603	0	hsa:677813	small nucleolar RNA, H/ACA box 30
SNORA31	snoRNA	7.26102	18.4011	9.38608	8.24832	3.33967	3.61687	5.78339	7.46764	5.04984	3.28965	2.60743	3.92759	5.58731	5.44254	9.70092	4.74053	hsa:677814	small nucleolar RNA, H/ACA box 31
RPL31P38	ncRNA	4.75007	2.78943	5.66792	3.88508	3.77528	3.97506	2.23513	1.27904	4.55888	7.43747	4.29849	8.222	8.77235	7.08018	7.02965	5.95429		ribosomal protein L31 pseudogene 38
LOC101927699	miscRNA	0.490482	0.450049	0.219472	0.0696468	1.15053	0.549719	1.08185	0.756659	0.0639594	0	0	0.0663271	0	0	0.151222	0.0800558	hsa:101927699	uncharacterized LOC101927699
RPL31P37	ncRNA	0.17837	0.187047	0.638509	0.607869	0	0.355399	0.131143	0.600367	0.372154	1.35763	1.15295	1.73669	0.470587	0.229197	1.7598	0.698718		ribosomal protein L31 pseudogene 37
LOC101927697	miscRNA	0	0.0226863	0	0	0	0	0	0	0	0	0	0	0	0.0277986	0	0	hsa:101927697	uncharacterized LOC101927697
RPL31P39	ncRNA	1.0678	0.186623	1.69884	0.606494	0.392902	1.06379	0.261692	0.19967	0.742623	0.774035	1.34206	0.962643	1.1738	0.914712	0.877911	0.697137		ribosomal protein L31 pseudogene 39
LOC101927698	miscRNA	0.337601	0.354024	0	0	0	0.336333	0.248214	0	0	0	0	0	0	0	0	0
RPL31P30	ncRNA	0	0	0	0	0	0	0	0	0	0	0	0	0	0	0.263612	0		ribosomal protein L31 pseudogene 30
LOC101927691	miscRNA	0	0	0	0.0362062	0	0	0	0	0	0	0.0343361	0	0	0	0.0393068	0	hsa:101927691	uncharacterized LOC101927691
LOC101927692	miscRNA	0	0	0	0	0	0	0	0	0	0	0	0	0	0	0	0	hsa:101927692	uncharacterized LOC101927692
RPL31P32	ncRNA	0	0	0	0	0	0	0	0	0	0	0	0	0	0	0	0		ribosomal protein L31 pseudogene 32
RPL31P31	ncRNA	2.05528	1.37153	3.34421	1.48574	2.8875	2.79212	0.824236	1.46741	2.14408	4.26639	3.82444	3.84051	9.61237	6.48229	5.76064	8.05102		ribosomal protein L31 pseudogene 31
LOC101927690	miscRNA	0	0.0370564	0	0.0401423	0	0	0	0	0	0	0	0	0	0	0	0	hsa:101927690	uncharacterized LOC101927690
RPL31P34	ncRNA	0.217898	0.456995	0	0.247526	0	0	0	0	0	0	0	0	0	0	0.268724	0.569039		ribosomal protein L31 pseudogene 34
SNORA2A	snoRNA	0	0	1.39053	0	0.643195	0	0	0	0	0	0.627716	1.26071	0.768625	0	0	0	hsa:677793	small nucleolar RNA, H/ACA box 2A
LOC101927695	miscRNA	0	0	0	0	0	0	0	0	0	0	0	0	0	0	0	0	hsa:101927695	uncharacterized LOC101927695
RPL31P33	ncRNA	0	0	0	0	0	0	0	0	0	0	0	0	0	0	0	0		ribosomal protein L31 pseudogene 33
LOC101927696	miscRNA	0	0	0	0.220091	0	0	0.427344	0.217374	0.202118	0.210667	0	0.2096	1.02231	1.49373	1.67257	1.77089	hsa:101927696	uncharacterized LOC101927696
SNORA2B	snoRNA	1.14834	0.602099	0.685115	1.30448	0	0	1.68858	0	1.19795	1.87294	0.618552	0	0	0	0.708096	1.49944	hsa:677794	small nucleolar RNA, H/ACA box 2B
LOC101927693	miscRNA	0	0	0	0	0	0	0	0	0	0	0	0	0	0	0	0	hsa:101927693	uncharacterized LOC101927693
RPL31P36	ncRNA	0	0.190502	0.216769	0.206367	0	0	0.133566	0	0.189515	0	0.391416	0	0.23964	0.466862	0.22404	0		ribosomal protein L31 pseudogene 36
RPL31P35	ncRNA	3.07137	2.50504	6.10808	4.26432	3.01367	2.88984	6.77447	1.72296	5.69613	9.46221	7.35285	10.3372	9.67867	6.13909	6.5234	6.68405		ribosomal protein L31 pseudogene 35
LOC101927694	miscRNA	0	0	0	0	0	0	0	0	0	0	0	0	0	0	0	0	hsa:101927694	uncharacterized LOC101927694
AR	mRNA	0.0295274	0.0154819	0.00880825	0.0335423	0	0.0367706	0	0	0.00770081	0	0	0	0.0389506	0.0189707	0.0455186	0.0481942	hsa:367	Androgen receptor splice variant 3
SNORA29	snoRNA	3.37119	1.76759	2.68174	2.55305	1.24045	1.11951	0.826198	0	0.586142	1.83281	1.81589	2.43136	1.48235	1.44394	0.692923	2.20096	hsa:677812	small nucleolar RNA, H/ACA box 29
SNORA27	snoRNA	0.624294	1.96399	5.21449	2.12754	4.82396	3.10974	3.67199	4.903	1.95381	4.75172	6.05297	7.42916	0.823526	2.40656	1.53983	4.89103	hsa:619499	small nucleolar RNA, H/ACA box 27
SNORA28	snoRNA	4.37006	9.81995	4.46956	2.83672	2.75655	0	0	1.40086	0.651269	0	0	0	0	0.802188	1.53983	0	hsa:677811	small nucleolar RNA, H/ACA box 28
SNORA25	snoRNA	1.76107	0.615579	2.80181	0.666842	0.647995	0.584818	1.29479	0	0.612387	0.63829	0.6324	0.635057	1.54872	2.26289	0.723949	1.53301	hsa:684959	small nucleolar RNA, H/ACA box 25
SNORA26	snoRNA	2.57905	0	0.769351	0	0	1.92702	0.948097	0	2.01787	4.90751	2.08381	3.48761	0.850527	3.31396	3.97579	3.36759	hsa:677810	small nucleolar RNA, H/ACA box 26
SNORA23	snoRNA	0	0	0.496618	0	0.459425	0.414633	0	0	0.434179	0.452545	0.448368	0.900505	0	2.13917	0.513276	1.63034	hsa:677808	small nucleolar RNA, H/ACA box 23
SNORA24	snoRNA	1.8014	0	0	1.36423	1.32567	0	1.76592	0.673694	0.626411	1.30582	1.94065	1.2992	0.792094	0.77157	2.22158	0.784058	hsa:677809	small nucleolar RNA, H/ACA box 24
SNORA21	snoRNA	1.18287	1.86062	2.11716	1.34371	1.30573	1.76764	2.60905	1.99069	1.23398	3.85854	0.637155	1.27966	3.12073	0.759968	1.45878	0.772267	hsa:619505	small nucleolar RNA, H/ACA box 21
SNORA22	snoRNA	0	0	0	0	0	0	0	0	0.612387	0.63829	0	1.27011	0	0	1.4479	0.766504	hsa:677807	small nucleolar RNA, H/ACA box 22
RWDD1P3	ncRNA	0.159233	0.834894	0.665005	0.542653	0.43943	1.03113	0.526827	0.267978	2.40864	2.07767	1.02925	2.06715	3.99094	2.35298	2.65106	3.01481		RWD domain containing 1 pseudogene 3
CGGBP1	mRNA	20.6054	17.1735	18.1146	15.9657	22.1143	21.8747	19.4436	19.599	24.5511	19.1639	19.1177	18.7856	30.2446	29.4164	29.6862	28.9873	hsa:8545	CGG triplet repeat-binding protein 1
PHC1P1	ncRNA	2.27105	2.16503	7.39061	5.39424	23.0183	16.8661	16.5457	56.9829	3.87684	1.79592	0.444838	2.68024	3.54052	2.9182	3.31003	1.88709		polyhomeotic homolog 1 (Drosophila) pseudogene 1
SNORA20	snoRNA	0	0	0.711066	0.676946	0	0	1.75254	0	1.865	0	1.92595	1.93404	1.57219	2.29718	1.46984	2.33435	hsa:677806	small nucleolar RNA, H/ACA box 20
GRID2IP	mRNA	0.0509463	0.0534246	0.0202636	0	0.0374919	0	0.0749144	0.0190531	0.124011	0.0369304	0.0731793	0.0183717	0.201615	0.0218212	0	0.066523	hsa:392862	Delphilin
RWDD1P1	ncRNA	0	0	0	0	0	0.124786	0.0920922	0	0	0	0	0.135506	0	0	0.46342	0.163553		RWD domain containing 1 pseudogene 1
SNORA61	snoRNA	4.2356	0	1.44401	4.81152	2.67173	4.8225	4.44876	1.35775	9.46844	14.4745	18.252	15.7103	15.9637	4.66503	5.9698	7.90089	hsa:677838	small nucleolar RNA, H/ACA box 61
SNORA62	snoRNA	3.5755	1.07127	3.65691	3.48143	2.25536	5.08867	1.87772	1.71923	11.7228	15.5511	15.9578	19.3404	10.1069	11.814	7.55916	6.00262	hsa:6044	small nucleolar RNA, H/ACA box 62
SNORA60	snoRNA	3.47034	0	0.690153	0	0	0.576217	0	0.648926	1.81014	0	0	0	0	0	0	0	hsa:677837	small nucleolar RNA, H/ACA box 60
DHH	mRNA	0	0	0.0484818	0	0	0	0	0	0	0	0	0	0.0535973	0	0	0	hsa:50846	Desert hedgehog protein
ACTL7A	mRNA	0	0	0	0	0	0	0	0	0	0	0	0	0	0	0	0	hsa:10881	Actin-like protein 7A
ACTL7B	mRNA	0	0	0.0666625	0	0.06167	0	0	0	0	0	0.0601858	0	0	0	0	0	hsa:10880	Actin-like protein 7B
FPR1	mRNA	1342.52	1660.04	1065.54	1672.82	624.54	457.904	938.715	727.467	0.538686	0	0.0618101	0	0	0.0737241	0	0	hsa:2357	Formyl peptide receptor 1, isoform CRA_a
RPL31P63	ncRNA	8.2894	6.10334	11.7852	12.2214	7.59287	9.48821	6.35395	4.55121	9.38353	14.7665	12.9202	13.5469	28.1513	19.9432	22.186	19.5751		ribosomal protein L31 pseudogene 63
RPL31P62	ncRNA	0	0	0	0	0	0	0	0	0	0	0	0	0	0	0	0		ribosomal protein L31 pseudogene 62
FPR3	mRNA	0.781298	0.655443	0.484779	1.38455	27.5639	51.5276	47.2873	23.4222	0	0	0	0	0	0	0	0	hsa:2359	N-formyl peptide receptor 3
FPR2	mRNA	179.657	201.44	171.479	208.618	56.9089	55.6859	84.0044	82.8999	0	0	0	0	0	0	0	0	hsa:2358	Formyl peptide receptor-like 1, isoform CRA_a
SNORA5B	snoRNA	3.5755	0.624906	2.84427	3.38473	4.60469	5.34311	4.38136	1.33718	4.97332	8.4235	3.20991	3.86808	1.57219	3.0629	0	2.33435	hsa:677795	small nucleolar RNA, H/ACA box 5B
C2	mRNA	6.45808	1.45327	0.826821	1.38538	36.4092	21.8971	42.6724	29.0137	0.318061	0.150689	0.0298596	0.239881	0.109687	0.178076	0.0683645	0.0361915	hsa:717	cDNA FLJ38939 fis, clone NT2NE2015747, highly similar to COMPLEMENT C2 (EC 3.4.21.43)
SNORA5C	snoRNA	2.87084	1.2042	4.79581	3.2612	1.90142	2.28805	4.6436	3.86514	5.39079	9.98901	8.65973	6.21151	4.54442	2.21334	5.66477	2.24916	hsa:677796	small nucleolar RNA, H/ACA box 5C
DYNC2LI1	mRNA	0.263081	0.0459797	0.470873	0.39847	0.48401	0.567866	0.322374	0.393552	1.37224	1.23958	1.32261	1.94482	2.60278	1.91559	2.32519	3.37792	hsa:51626	Cytoplasmic dynein 2 light intermediate chain 1
C3	mRNA	2.66778	0.840885	2.44726	1.62913	375.055	217.307	259.158	275.073	0.144783	0.26828	0.0166127	0.100095	0.10171	0.0594446	0.0380354	0.18122	hsa:718	cDNA FLJ57339, highly similar to Complement C3
SNORA5A	snoRNA	3.52214	0.615579	6.30408	3.33421	0.647995	1.16964	6.47394	3.95167	6.12387	5.10632	5.0592	11.431	4.64616	3.77148	1.4479	4.59902	hsa:654319	small nucleolar RNA, H/ACA box 5A
C5	mRNA	1.43936	0.588658	0.635471	0.506873	0.381327	0.372828	0.179904	0.129191	0.525543	0.313013	0.232594	0.311428	0.531638	0.388397	0.426024	0.394683	hsa:727	Complement C5
C6	mRNA	0	0	0	0	0	0	0	0	0	0	0	0	0	0	0	0	hsa:729	cDNA FLJ78071, highly similar to Human MHC class III complement component C6 mRNA
C7	mRNA	0.0392129	0	0	0.0445448	0	0	0.100907	0	0.961319	0	0	0	0.0258635	0.0503867	0	0.0256011	hsa:730	cDNA FLJ78207, highly similar to Human complement protein component C7 mRNA
C9	mRNA	0	0	0	0	0	0	0	0	0	0	0	0	0	0	0	0	hsa:735	Complement component 9, isoform CRA_a
SNORA58	snoRNA	0	0	0	0	0	0	0	0	0	0	0.718149	0	0	0	0	0	hsa:677836	small nucleolar RNA, H/ACA box 58
SNORA56	snoRNA	0	0.639438	5.82082	1.38538	0.673111	1.82245	0.448325	1.36828	2.54449	0.66303	3.28456	2.63869	0.804375	0	2.25603	0	hsa:677835	small nucleolar RNA, H/ACA box 56
SNORA57	snoRNA	1.05585	0.553608	0	2.99855	1.74828	0.525943	2.32888	0	3.85516	4.01823	3.98115	3.99788	1.39281	2.03508	2.60427	2.75736	hsa:692158	small nucleolar RNA, H/ACA box 57
SNORA54	snoRNA	0	0	0	0	0	1.27424	0	0	0	0	1.37791	0.691851	0.843612	0.821754	0	1.67011	hsa:677833	small nucleolar RNA, H/ACA box 54
SNORA55	snoRNA	5.16752	4.21469	1.37023	3.2612	1.90142	0.572011	0.84429	1.93257	2.99489	4.99451	2.47421	6.83266	0.757404	2.21334	2.12429	2.99888	hsa:677834	small nucleolar RNA, H/ACA box 55
SNORA52	snoRNA	9.97939	3.07789	9.1059	4.00105	4.53597	7.60263	4.31596	7.90334	12.2477	10.8509	10.7508	14.6063	6.96925	7.54296	2.8958	3.06602	hsa:619565	small nucleolar RNA, H/ACA box 52
LOC100132599	ncRNA	0	0	0	0	0	0	0	0	0	0	0	0	0	0	0	0		zinc finger protein 114 pseudogene
SNORA53	snoRNA	0.943933	1.3198	0.375443	1.07228	0.694651	0	0	0.353016	0.328239	1.71062	1.0169	0.340391	0.415057	1.21291	0	0.410846	hsa:677832	small nucleolar RNA, H/ACA box 53
SNORA50	snoRNA	1.15678	1.81958	2.07046	0.657035	3.83079	2.88109	2.5515	3.24463	1.20676	0.628904	0.6231	0.625718	0	1.48641	0	1.51046	hsa:677830	small nucleolar RNA, H/ACA box 76A
RPL31P59	ncRNA	0	0	0	0	0	0	0	0	0	0	0	0	0	0	0	0		ribosomal protein L31 pseudogene 59
SNORA51	snoRNA	0.595917	0	0.711066	0.676946	1.97344	1.78104	0.438136	0.66859	1.865	4.53573	2.56793	8.38083	0.786093	1.53145	2.20475	0.778118	hsa:677831	small nucleolar RNA, H/ACA box 51
PES1P1	ncRNA	0	0	0	0.0447231	0	0	0.0289459	0	0.041071	0.171233	0.169653	0.170366	0	0.0505884	0.242766	0		pescadillo ribosomal biogenesis factor 1 pseudogene 1
PES1P2	ncRNA	0	0.0413886	0.0941904	0.179341	0.348545	0.196602	0.116074	0.0885639	0.452914	0.944145	0.722834	0.683173	0.572708	0.507154	0.681449	0.566898		pescadillo ribosomal biogenesis factor 1 pseudogene 2
RPL31P52	ncRNA	0	0	1.05462	0.502005	0	0.220128	0	0.495809	0	0	0	0.239038	0.291473	0	0.272498	0.288516		ribosomal protein L31 pseudogene 52
RPL31P51	ncRNA	0	0	0	1.00627	0	0	0	0	0.184819	0	0.190859	0	0.467407	0	0.218489	0		ribosomal protein L31 pseudogene 51
RPL31P54	ncRNA	0	0	0	0	0	0	0	0	0	0	0	0	0	0	0	0		ribosomal protein L31 pseudogene 54
RPL31P53	ncRNA	0	0	0	0	0	0	0	0	0	0	0	0	0	0	0	0		ribosomal protein L31 pseudogene 53
RPL31P56	ncRNA	0	0	0	0	0.287521	0	0	0	0	0	0	0	0	0	0	0		ribosomal protein L31 pseudogene 56
CP	mRNA	0	0	0	0	0	0.016795	0.049579	0.0189143	0	0	0	0	0	0	0	0	hsa:1356	CP protein
RPL31P55	ncRNA	0.582675	1.42571	1.39053	1.76507	1.07199	0.967476	0.856798	0.435822	0.405234	1.26712	1.04619	1.26071	3.33071	2.24613	2.39529	1.26804		ribosomal protein L31 pseudogene 55
RPL31P58	ncRNA	0	0	0	0	0	0.546736	0	0	0.190837	0	0	0	0.482625	0	0	0.238864		ribosomal protein L31 pseudogene 58
RPL31P57	ncRNA	0	0	0	0	0	0	0	0	0	0	0	0	0	0	0	0		ribosomal protein L31 pseudogene 57
CS	mRNA	25.854	23.1602	32.13	31.5692	42.5202	46.7691	43.5005	38.1083	66.991	78.5598	88.8575	82.6631	35.8998	50.8405	51.8286	41.7202	hsa:1431	Citrate synthase, mitochondrial
SNORA49	snoRNA	0	0	0	1.30448	0	0	0.422145	1.28838	0	0.624313	0	0	0	0	0	0	hsa:677829	small nucleolar RNA, H/ACA box 49
RPL31P61	ncRNA	1.4302	2.06219	2.55984	1.42159	1.97344	1.42483	0.525763	0.802308	2.98399	3.3046	2.88892	1.93404	4.00908	3.67548	3.30713	2.33435		ribosomal protein L31 pseudogene 61
RPL31P60	ncRNA	0	0	0	0	0	0	0	0	0	0	0	0	0	0	0	0		ribosomal protein L31 pseudogene 60
SNORA47	snoRNA	0.570008	0.597736	0	0	0	0	0	0	0	0	0	0	0	0	0	0	hsa:677828	small nucleolar RNA, H/ACA box 47
SNORA48	snoRNA	11.6535	15.2755	13.9053	13.8999	9.00473	9.28777	5.56919	14.3821	14.5884	15.8391	9.41573	24.5838	13.0666	12.7281	7.90445	19.0207	hsa:652965	small nucleolar RNA, H/ACA box 48
SNORA45	snoRNA	1.20093	4.40773	5.73196	2.72845	3.97701	1.79463	2.64888	2.69478	10.649	4.57035	3.23441	1.9488	1.58419	1.54314	2.96211	2.35217	hsa:677826	small nucleolar RNA, H/ACA box 45B
SNORA46	snoRNA	0	0	1.39053	0.661902	0.643195	0	0	0	0	0	0	0	0	0.748709	0	0	hsa:677827	small nucleolar RNA, H/ACA box 46
SNORA43	snoRNA	0	0.615579	0	0.666842	0	0.584818	0	0	4.8991	0.63829	0.6324	1.90517	0	0	0	0.766504	hsa:677824	small nucleolar RNA, H/ACA box 43
SNORA44	snoRNA	5.95917	8.12377	8.5328	5.41556	4.60469	7.71782	8.76271	8.69168	14.92	11.6633	10.9137	13.5383	12.5775	4.59435	13.9634	11.6718	hsa:677825	small nucleolar RNA, H/ACA box 44
SNORA41	snoRNA	0.595917	1.24981	1.42213	1.35389	2.63125	1.18736	3.06695	3.34295	7.45999	2.59185	5.77784	5.80211	1.57219	5.36008	0	2.33435	hsa:619569	small nucleolar RNA, H/ACA box 41
DMRTC1B	mRNA	0	0	0	0	0	0	0	0	0	0	0	0	0	0	0	0	hsa:728656	HCG1731871, isoform CRA_b
SNORA42	snoRNA	1.17405	4.30905	5.60363	1.33368	3.23998	2.33927	1.29479	5.26889	1.83716	2.55316	5.6916	6.98563	3.8718	4.52578	2.8958	4.59902	hsa:677823	small nucleolar RNA, H/ACA box 80E
SNORA84	snoRNA	0	0	0	0	0.652867	0	0	0	0.616991	1.28618	0	1.9195	1.56037	0	0	0.772267	hsa:100124534	small nucleolar RNA, H/ACA box 84
SNORA81	snoRNA	17.2347	19.4634	28.4746	12.5501	18.0492	7.48435	7.79783	11.8994	25.8166	21.623	23.3277	23.4258	21.569	22.1458	26.1598	23.6583	hsa:677847	small nucleolar RNA, H/ACA box 81
LRSAM1	mRNA	8.64001	9.83552	10.7506	9.73609	4.97272	6.07592	7.32053	4.43214	7.51914	7.88743	6.04764	8.67222	10.026	10.4786	9.40177	11.1309	hsa:90678	Leucine rich repeat and sterile alpha motif containing 1, isoform CRA_a
DCAF13P3	miscRNA	0.321722	0.337372	0.268722	0.182734	0.106542	0.288462	0.307501	0.397052	0.637684	0.909531	0.79716	0.904924	0.848788	0.661436	0.595148	0.378079	hsa:100132724	DDB1 and CUL4 associated factor 13 pseudogene 3
DCAF13P2	ncRNA	0	0	0	0	0	0	0	0	0	0	0	0	0	0	0	0		DDB1 and CUL4 associated factor 13 pseudogene 2
SNORA80	snoRNA	0	0	0	0	0	0	0	0	0	0.628904	0	0	0	0	0	0	hsa:677846	small nucleolar RNA, H/ACA box 80A
RPLP1	mRNA	854.517	865.153	1144.11	1404.4	724.669	996.712	849.661	479.881	1610.26	1742.02	2053.99	2037.03	1996.65	1809.29	2031.89	1676.49	hsa:6176	Ribosomal protein, large, P1, isoform CRA_a
RPLP0	mRNA	233.307	176.722	328.958	309.073	196.951	279.611	209.328	116.322	1072.82	1285.94	1511.4	1478.84	861.556	1140.22	1489.06	855.252	hsa:6175	Ribosomal protein, large, P0, isoform CRA_b
QPRT	mRNA	0.478183	0.4513	0.62764	0.814804	0.158355	0.142916	0.421889	0.1073	5.08821	5.35543	6.13024	4.08676	7.00173	4.85409	3.77422	6.55606	hsa:23475	cDNA FLJ58446, highly similar to Nicotinate-nucleotide pyrophosphorylase (carboxylating) (EC 2.4.2.19)
DCAF13P1	ncRNA	0.0920013	0	0	0	0.0677047	0.122207	0.0901893	0.034407	0.127969	0.533526	0.198226	0.165882	0.161816	0.197029	0.113461	0.080087		DDB1 and CUL4 associated factor 13 pseudogene 1
ECSIT	mRNA	5.65174	5.00366	6.74382	7.68321	5.98308	6.92275	5.55178	3.48234	10.487	13.2477	13.9739	12.2284	10.2664	12.2624	10.2837	10.2833	hsa:51295	Evolutionarily conserved-signaling intermediate in Toll pathway, mitochondrial
SNORA7B	snoRNA	3.39544	3.56061	0.675257	5.14284	2.49874	1.69134	1.24821	1.90476	1.77108	3.07665	0.609652	0	0.746506	1.45433	0.697908	1.47786	hsa:677797	small nucleolar RNA, H/ACA box 7B
IGLV2-33	ncRNA	0	0	0	0	0	0	0	0	0	0	0	0	0	0	0	0		V1-9 protein
SNORA7A	snoRNA	1.13181	1.18687	2.02577	0.642855	1.24937	1.69134	0.416071	1.90476	5.31323	5.53797	1.82896	4.28549	0	0	0.697908	1.47786	hsa:619563	small nucleolar RNA, H/ACA box 7A
IGLV2-34	ncRNA	0.222206	0	0	0	0	0	0.163373	0.249305	0	0	0	0	0	0	0	0		immunoglobulin lambda variable 2-34 (pseudogene)
RPLP2	mRNA	174.802	127.099	229.553	212.394	133.365	183.911	140.875	88.5248	263.156	262.473	261.248	259.263	308.427	306.826	311.573	293.444	hsa:6181	Ribosomal protein, large, P2, isoform CRA_a
SNORA78	snoRNA	0	0.649508	0	1.40719	0	0	0	0	0	0	0	0.670061	0.817042	0	0	0	hsa:677844	small nucleolar RNA, H/ACA box 78
SNORA79	snoRNA	0	0	0	0	0	0	0	0	0	0	0	0.607841	0	0	0	0	hsa:677845	small nucleolar RNA, H/ACA box 79
SNORA76	snoRNA	0	0.620207	0	0	0	0	0	0	3.08496	17.3634	17.2032	8.31782	0	1.51994	0.729392	0.772267	hsa:677842	small nucleolar RNA, H/ACA box 76C
SNORA77	snoRNA	0.629289	1.9797	3.00354	5.00398	0.694651	1.25385	0	0	2.62592	2.73699	0.677933	1.36156	3.32046	3.23442	0.776074	1.64338	hsa:677843	small nucleolar RNA, H/ACA box 77
SNORA75	snoRNA	0	2.4084	0.685115	0	1.26761	1.71603	2.53287	0.644189	2.99489	2.49725	0.618552	4.34806	0	2.21334	4.24858	5.24804	hsa:654321	small nucleolar RNA, H/ACA box 75
SNORA72	snoRNA	0	1.24981	1.42213	1.35389	0	0	1.31441	0	0	0	0.641982	0	0	0	0	0	hsa:26775	small nucleolar RNA, H/ACA box 72
SNORA70	snoRNA	66.4249	63.546	120.281	117.819	152.437	99.263	105.386	123.556	161.688	104.538	104.829	168.304	109.145	87.5989	84.7932	120.971	hsa:26778	small nucleolar RNA, H/ACA box 70
ACTL6B	mRNA	0	0	0	0.172503	0	0	0	0.0567915	0	0	0	0	0	0	0	0	hsa:51412	Actin-like protein 6B
ACTL6A	mRNA	4.86989	3.59206	5.31845	3.93808	3.59899	5.01605	4.46043	2.8708	37.4565	30.3352	31.478	38.6199	27.4926	22.1136	24.3286	24.0882	hsa:86	Actin-like protein 6A
SIRT4	mRNA	0.371043	0.302627	0.393546	0.187331	0.409582	0.0821442	0.212179	0.370037	0.215042	0.493103	0.266483	0.0446005	1.08768	0.529747	0.30506	0.484488	hsa:23409	NAD-dependent protein deacetylase sirtuin-4
SIRT5	mRNA	0.98803	1.30875	2.17175	1.51619	0.841908	1.41604	0.904849	0.602881	1.97103	2.24288	1.43788	1.35016	5.37343	3.76417	3.31345	4.32303	hsa:23408	NAD-dependent protein deacylase sirtuin-5, mitochondrial
SIRT6	mRNA	10.8183	10.6387	9.23691	10.5961	25.2108	16.5736	18.6652	25.516	15.3486	13.9589	15.2286	11.7035	10.5287	8.64951	10.3769	11.1752	hsa:51548	cDNA FLJ52470, highly similar to Mono-ADP-ribosyltransferase sirtuin-6 (EC 2.4.2.31)
SIRT7	mRNA	38.7711	45.3952	44.8252	49.0778	38.0481	35.9247	36.7631	37.4162	22.8942	26.6699	24.9404	22.252	20.435	19.9055	18.2025	21.0143	hsa:51547	NAD-dependent protein deacetylase sirtuin-7
F2	mRNA	0	0.0410386	0	0.0889122	0	0	0.0287731	0	0	0	0.04216	0	0	0	0	0	hsa:2147	cDNA FLJ54622, highly similar to Prothrombin (EC 3.4.21.5)
F3	mRNA	0.0328713	0	0.0392231	0.112023	3.15684	2.42334	2.77931	8.18737	0.342916	0	0	0	0	0	0	0	hsa:2152	cDNA, FLJ93022, highly similar to Homo sapiens coagulation factor III (thromboplastin, tissue factor) (F3), mRNA
SIRT1	mRNA	4.20781	6.76986	7.65742	5.78397	5.13268	7.71405	7.48705	8.2994	3.90857	3.69784	4.0984	3.34654	4.15666	3.2836	3.57801	4.34028	hsa:23411	Sirtuin (Silent mating type information regulation 2 homolog) 1 (S. cerevisiae), isoform CRA_a
BIVM-ERCC5	mRNA	6.4544	5.96643	7.59208	7.10615	4.8793	6.18635	5.18402	3.22608	7.67466	6.9682	7.00276	7.33002	15.6161	13.2658	13.0528	14.4192	hsa:100533467	ERCC5-202 protein
SIRT2	mRNA	27.1062	31.6096	27.8593	33.5951	24.8509	25.4537	28.1075	27.2173	28.9507	34.3032	35.4181	32.6509	36.0571	39.2693	46.3509	45.1594	hsa:22933	Sirtuin (Silent mating type information regulation 2 homolog) 2 (S. cerevisiae), isoform CRA_a
F5	mRNA	12.6917	10.8917	10.154	6.85338	0.586506	0.734223	0.598564	0.471124	3.61174	1.3884	1.35712	2.06741	0.486095	0.176186	0.211372	0.156658	hsa:2153	cDNA FLJ50218, highly similar to Coagulation factor V
SIRT3	mRNA	2.819	3.12668	4.07528	3.41785	1.52598	3.42951	1.15588	1.42934	5.08986	4.62728	3.76694	5.13167	7.65181	6.72213	6.88625	8.95452	hsa:23410	NAD-dependent protein deacetylase sirtuin-3, mitochondrial
F7	mRNA	0.0251474	0.158224	0	0.0571335	0.0555188	0.0250529	0	0	0	0	0	0.0272051	0	0.129253	0	0	hsa:2155	cDNA FLJ55738, highly similar to Coagulation factor VII (EC 3.4.21.21)
F8	mRNA	0.539729	0.100416	0.197361	0.316447	0.451646	0.294868	0.371222	0.136737	0.653863	0.681521	0.712745	0.367287	1.43543	1.24163	1.4064	0.522879	hsa:2157	Truncated coagulation factor VIII
BDH2	mRNA	0.861972	0.619819	1.11669	0.895247	0.815573	0.637916	0.633746	0.414467	2.02966	1.66027	2.14905	2.31794	5.52284	4.43037	5.01143	5.30601	hsa:56898	3-hydroxybutyrate dehydrogenase, type 2, isoform CRA_b
F9	mRNA	0	0	0	0	0	0	0	0	0	0	0	0	0	0	0	0	hsa:2158	Serine protease
BDH1	mRNA	1.08697	0.97701	1.95874	1.43636	1.17538	1.94477	1.50048	0.920867	16.8007	22.5043	21.4124	24.8382	15.5676	23.1454	15.5663	16.3945	hsa:622	3-hydroxybutyrate dehydrogenase
CDC42EP5	mRNA	0	0	0	0	0	0	0	0	0	0	0	0	0	0	0	0	hsa:148170	Cdc42 effector protein 5
CDC42EP4	mRNA	4.04974	3.16706	3.74023	4.31449	1.59115	1.70955	2.55694	1.36052	0.883134	0.248781	0.221837	0.173265	0.633814	1.23478	0.931153	0.687134	hsa:23580	CDC42 effector protein (Rho GTPase binding) 4, isoform CRA_a
TGIF2LX	mRNA	0	0	0	0	0	0	0	0	0	0	0	0	0	0	0	0	hsa:90316	Homeobox protein TGIF2LX
CDC42EP3	mRNA	22.0361	33.4425	27.7887	21.1079	29.9617	21.5008	26.7058	29.8813	3.35993	7.72248	6.93947	5.58384	5.55589	6.4554	10.1338	7.63822	hsa:10602	Cdc42 effector protein 3
OR10AK1P	ncRNA	0	0	0	0	0	0	0	0	0	0	0	0	0	0	0	0		olfactory receptor, family 10, subfamily AK, member 1 pseudogene
TGIF2LY	mRNA	0	0	0	0	0	0	0	0	0	0	0	0	0	0	0	0	hsa:90655	Homeobox protein TGIF2LY
CDC42EP2	mRNA	46.4268	68.1756	37.4886	42.2269	43.0079	32.2294	37.7078	51.5651	1.01409	0.718747	0.628336	1.17782	0.359046	0.849376	0.527485	0.304631	hsa:10435	Cdc42 effector protein 2
SNORA69	snoRNA	0	2.49962	0	0.676946	0	0	0	0.66859	0	1.29592	0	0.644679	0.786093	0.765725	0	0.778118	hsa:26779	small nucleolar RNA, H/ACA box 69
FLJ22447	miscRNA	0.230003	0.120596	0	0.195958	0.888625	0.515563	0.887801	0.774157	0.479882	0.187568	0.557511	0.124412	0.455107	0.886629	0.496392	0.825897	hsa:400221	uncharacterized LOC400221
CDC42EP1	mRNA	1.73186	0.181611	1.15724	0.393469	4.81759	3.45071	0.993184	0.738364	0.469739	0.451947	0.0373147	0	0.137073	0.31155	0.213583	0.407047	hsa:11135	CDC42 effector protein (Rho GTPase binding) 1, isoform CRA_a
LOC100132541	ncRNA	0	0	0	0	0	0	0	0	0	0.0718747	0	0	0.0871969	0	0	0
SNORA67	snoRNA	22.9667	34.9217	45.2176	32.612	41.1973	23.4525	28.2837	54.7561	37.7356	39.3317	26.5977	60.8728	38.6276	21.3956	46.0263	43.4837	hsa:26781	small nucleolar RNA, H/ACA box 67
SNORA68	snoRNA	0.591437	5.58186	3.5286	3.35928	5.22294	2.35686	3.04389	6.63563	9.87186	13.5049	9.55732	7.03815	3.90091	3.79984	2.18818	1.54453	hsa:26780	small nucleolar RNA, H/ACA box 68
SNORA65	snoRNA	0.57839	2.4261	2.07046	0.657035	1.27693	0.576217	2.12625	1.94678	3.62029	4.40233	2.4924	5.63146	1.52595	0.743204	0	3.02093	hsa:26783	small nucleolar RNA, H/ACA box 65
LOC100132543	ncRNA	0	0	0	0	0	0	0	0	0	0	0	0	0	0	0	0		family with sequence similarity 98, member B pseudogene
SNORA66	snoRNA	1.18287	0.620207	2.11716	0.671856	0.652867	2.35686	0.434841	1.32713	3.70195	0.64309	0	1.9195	0.780183	0.759968	0.729392	3.08907	hsa:26782	small nucleolar RNA, H/ACA box 66
DLD	mRNA	7.01114	7.02953	7.92008	8.48877	6.25943	9.28388	7.77259	7.27435	21.6442	25.0451	24.1036	28.2708	17.9754	18.4981	15.7752	19.0557	hsa:1738	cDNA FLJ56112, highly similar to Dihydrolipoyl dehydrogenase, mitochondrial (EC 1.8.1.4)
SNORA63	snoRNA	21.559	19.5526	23.639	15.8857	14.1503	15.0926	9.85318	7.84479	26.1376	20.274	13.182	20.8017	20.7529	23.9587	37.3665	21.3031	hsa:6043	small nucleolar RNA, H/ACA box 63
MDFI	mRNA	0	0	0	0	0	0	0	0	0.152245	0	0	0	0	0	0	0	hsa:4188	MyoD family inhibitor, isoform CRA_a
SNORA64	snoRNA	15.2626	9.23368	15.41	11.3363	18.1439	13.4508	7.33714	23.0514	27.5574	21.7019	20.2368	31.7529	8.51797	4.52578	8.68739	7.66504	hsa:26784	small nucleolar RNA, H/ACA box 64
RPL31P27	ncRNA	0.170262	0	0	0.193413	0	0	0	0	0	0	0	0	0	0	0	0		ribosomal protein L31 pseudogene 27
RPL31P26	ncRNA	0.54374	0.57019	1.08135	1.23535	0	0.541697	0.133258	0.20335	0.756312	1.37953	1.75731	0.78431	1.43453	1.63025	1.56466	2.60329		ribosomal protein L31 pseudogene 26
NARSP1	ncRNA	0	0	0	0	0	0	0	0	0	0.0262687	0	0	0	0	0	0		asparaginyl-tRNA synthetase pseudogene 1
FH	mRNA	3.32845	3.79964	6.23392	4.69039	4.09275	6.25413	4.92533	2.64715	34.8985	35.9166	38.3085	39.7913	20.8418	18.5152	18.0301	19.6951	hsa:2271	Fumarate hydratase, mitochondrial
RPL31P29	ncRNA	0	0	0	0	0	0	0	0	0	0	0	0	0	0	0	0		ribosomal protein L31 pseudogene 29
RPL31P28	ncRNA	0.17637	0.18495	0.841801	0.200352	0	0.175708	0.259345	0	0.367981	0	0.380007	0.381604	0.930622	0	0.870038	1.38177		ribosomal protein L31 pseudogene 28
ARL14EPL	mRNA	0	0	0	0	0	0	0	0	0	0.266451	0	0	0	0	0	0	hsa:644100	ADP-ribosylation factor-like 14 effector protein-like
RPL31P21	ncRNA	0	0.227866	0	0.246842	0.479731	0	0	0	0	0.236273	0.234093	0.235076	0	0.558429	0	0.283734		ribosomal protein L31 pseudogene 21
RPL31P20	ncRNA	0	0	0	0	0	0	0	0	0	0	0	0	0	0	0	0		ribosomal protein L31 pseudogene 20
RPL31P23	ncRNA	0.176766	0	0	0.200802	0	0.176102	0	0	0.184404	0	0	0	0.932713	1.13568	0.435996	0		ribosomal protein L31 pseudogene 23
CCNDBP1	mRNA	43.8562	57.4249	54.8764	53.5896	16.0578	24.6476	21.9927	17.2881	18.0981	16.5672	17.2966	17.6257	32.6644	33.5627	32.1592	34.4998	hsa:23582	cDNA FLJ42199 fis, clone THYMU2034374, highly similar to Homo sapiens cyclin D-type binding-protein 1 (CCNDBP1), transcript variant 2, mRNA
RPL31P22	ncRNA	0	0	0	0	0	0	0	0	0.230505	0	0	0	0	0	0	0		ribosomal protein L31 pseudogene 22
RPL31P25	ncRNA	0	0	0	0	0	0	0	0	0	0	0	0	0	0	0	0		ribosomal protein L31 pseudogene 25
RPL31P24	ncRNA	0	0	0	0	0	0	0.122529	0	0	0	0	0	0	0	0.205528	0		ribosomal protein L31 pseudogene 24
HLA-DMA	mRNA	120.334	66.5766	81.4294	83.3997	201.526	253.068	321.299	240.6	61.4902	61.3542	61.7672	78.3655	70.0063	61.0947	73.4683	71.8524	hsa:3108	Beta-2-microglobulin
HLA-DMB	mRNA	119.653	69.6745	82.6405	92.8748	167.758	292.651	285.526	223.13	18.3856	29.7552	29.3593	29.2999	42.0405	32.7031	37.3593	44.9225	hsa:3109	cDNA FLJ56696, highly similar to HLA class II histocompatibility antigen, DMbeta chain
OR6C71P	ncRNA	0	0	0	0	0	0	0	0	0	0	0	0	0	0	0	0		olfactory receptor, family 6, subfamily C, member 71 pseudogene
DMD	mRNA	0.0111711	0.0175717	0.0333241	0.019035	0.0308284	0.144678	0.0533864	0.062667	0.285517	0.0971735	0.0361038	0.132937	0.0957847	0.05024	0.0137768	0.0510531	hsa:1756	Dystrophin
CSMD3	mRNA	0	0	0	0.00680762	0	0	0	0	0	0	0	0	0	0	0	0	hsa:114788	CUB and sushi domain-containing protein 3
CSMD2	mRNA	0	0	0	0	0	0	0	0	0	0	0	0	0	0	0	0	hsa:114784	CUB and sushi domain-containing protein 2
GC	mRNA	0	0	0	0	0	0	0	0	0	0	0	0	0	0	0	0	hsa:2638	Vitamin D-binding protein
CSMD1	mRNA	0	0.011523	0	0.0686544	0	0	0.0161581	0	0	0	0	0	0	0	0	0	hsa:64478	CUB and sushi domain-containing protein 1
RPL31P16	ncRNA	0	0	0	0	0	0	0	0	0	0	0	0	0.155569	0	0	0		ribosomal protein L31 pseudogene 16
RPL31P15	ncRNA	0	0.492463	0.280181	0.266737	1.03679	0.233927	0.517915	0.263445	0	0	0	0.254023	0	0	0.28958	0.306602		ribosomal protein L31 pseudogene 15
RPL31P18	ncRNA	0.546258	0.190943	0.651811	0.620533	0.200998	0.544205	0.26775	0.612875	0.379907	0	0.196161	0.393971	0.960781	0	0.673675	0		ribosomal protein L31 pseudogene 18
RPL31P17	ncRNA	1.58733	1.4796	3.7881	3.00527	1.7522	1.22995	1.03738	0	2.0239	4.60256	2.66005	3.24363	5.81639	4.30592	5.43774	4.14531		ribosomal protein L31 pseudogene 17
MDH1	mRNA	14.6357	12.1982	17.0087	19.9834	17.8399	21.8474	18.8574	12.409	99.0189	93.773	93.0103	96.1346	106.217	91.3357	90.6595	94.1834	hsa:4190	Malate dehydrogenase, cytoplasmic
GK	mRNA	26.6097	12.7001	9.08065	9.67918	65.6497	81.2749	78.3707	88.4659	2.02506	1.71846	1.09189	2.08145	1.74489	1.28028	1.05928	1.09912	hsa:2710	Glycerol kinase, isoform CRA_c
RPL31P19	ncRNA	0	0	0	0.213772	0	0	0	0	0	0	0	0	0	0.241808	0.232079	0.245721		ribosomal protein L31 pseudogene 19
MDH2	mRNA	31.8783	26.7726	31.5938	34.3404	32.4408	35.3221	37.6449	28.1327	125.376	141.166	148.099	171.599	74.0645	86.7007	93.5492	80.5024	hsa:4191	Malate dehydrogenase, mitochondrial
HNRNPUL2-BSCL2	miscRNA	16.2848	15.7207	17.4907	17.0521	12.3519	13.4904	12.7655	8.94852	28.4163	27.7006	30.865	29.7863	26.3418	28.6809	30.3788	27.533	hsa:100534595	HNRNPUL2-BSCL2 readthrough (NMD candidate)
RPL31P10	ncRNA	3.53533	0.741461	3.37477	2.00802	1.17076	2.99374	1.4296	1.98323	5.53212	4.2285	2.28517	5.16323	6.99535	11.8111	6.53995	7.15519		ribosomal protein L31 pseudogene 10
RPL31P12	ncRNA	0	0	0.439629	0	0	0.367052	0	0	0.192178	0	0	0.398584	0.972031	0	0.681563	0.481085		ribosomal protein L31 pseudogene 12
RPL31P11	miscRNA	0.605862	0.317667	1.38562	1.31913	0.390128	1.10657	0.296965	0.283228	1.0534	1.86653	1.19661	1.03778	2.86384	2.07601	3.36232	3.09849	hsa:641311	ribosomal protein L31 pseudogene 11
LOC644838	miscRNA	0	0	0	0	0	0	0	0	0	0	0	0	0	0	0	0	hsa:644838	uncharacterized LOC644838
RPL31P14	ncRNA	0	0.185365	0	0	0	0	0	0	0	0.192204	0	0.191231	0	0	0.217998	0		ribosomal protein L31 pseudogene 14
RPL31P13	ncRNA	0	0	0	0	0	0	0	0	0	0	0	0	0	0	0	0		ribosomal protein L31 pseudogene 13
TTLL7	mRNA	0.215628	0.13567	0.0771881	0.367421	0.0714073	0	0.0951215	0.0725772	0.292428	0.257906	0.0929184	0.349908	0.199109	0.249364	0.159555	0.197089	hsa:79739	Tubulin polyglutamylase TTLL7
TTLL6	mRNA	0	0	0	0	0	0	0.0334881	0	0	0.0247629	0	0	0	0	0	0	hsa:284076	Tubulin tyrosine ligase-like family, member 6, isoform CRA_a
LPGAT1P1	ncRNA	0.54689	0.669076	0.435044	0.724795	0.201231	0.272418	0.335075	0.511321	0.475434	0.495544	0	0	0.240474	0.468485	1.68614	0.119017		lysophosphatidylglycerol acyltransferase 1 pseudogene 1
TTLL5	mRNA	2.04768	2.36997	2.20806	2.51564	1.42319	1.60176	1.57242	1.29335	5.47488	6.46512	6.32376	5.72678	5.30227	6.41225	6.8838	5.0108	hsa:23093	Tubulin polyglutamylase TTLL5
TTLL4	mRNA	8.79959	11.4727	11.3264	12.589	6.91592	9.04881	10.2427	13.2637	7.84963	10.7834	10.5143	9.99647	4.77602	4.87477	3.92152	4.2137	hsa:9654	Tubulin tyrosine ligase-like family, member 4, isoform CRA_a
TTLL3	mRNA	25.2245	22.0694	23.4426	29.1698	16.2809	14.6935	16.4743	11.3924	8.08763	6.2709	7.10933	7.32331	17.2109	16.765	16.347	19.7522	hsa:26140	cDNA, FLJ96107, highly similar to Homo sapiens tubulin tyrosine ligase-like family, member 3 (TTLL3),mRNA
OR6C72P	ncRNA	0	0	0	0	0	0	0	0	0	0	0	0	0	0	0	0		olfactory receptor, family 6, subfamily C, member 72 pseudogene
TTLL2	mRNA	0	0	0	0	0	0	0	0	0	0	0	0	0	0	0	0	hsa:83887	cDNA FLJ54193, highly similar to Tubulin--tyrosine ligase-like protein 2
OR9R1P	ncRNA	0	0	0	0	0	0	0	0	0	0	0	0	0	0	0	0		olfactory receptor, family 9, subfamily R, member 1 pseudogene
TTLL1	mRNA	1.67632	0.922876	1.30015	1.80904	0.508868	1.00201	1.66384	0.611242	2.5794	2.96191	3.88267	3.80831	5.5282	5.70806	6.20197	5.36267	hsa:25809	Tubulin tyrosine ligase-like family, member 1, isoform CRA_a
LOC100132562	ncRNA	0.686996	1.98114	1.43455	1.95102	0.568764	0.513311	0	1.34886	0	0	0.370051	0	0.906239	0.662068	1.69448	0.224261
GGT3P	miscRNA	0.15454	0	0.276603	0.0438884	0.085296	0.03849	0.0568113	0	0.403044	0.58813	0.24973	0.292576	0.152894	0.34751	0.142941	0.0504477	hsa:2679	Putative gamma-glutamyltranspeptidase 3
TTLL9	mRNA	0.0285004	0	0	0	0.125843	0.227147	0.0838172	0	0.118927	0	0.0307035	0	0	0	0	0	hsa:164395	Probable tubulin polyglutamylase TTLL9
TTLL8	mRNA	0	0	0	0	0	0	0	0	0	0	0	0	0	0	0	0	hsa:164714	Protein monoglycylase TTLL8
IFNA22P	miscRNA	0	0	0	0	0	0	0	0	0	0	0	0	0	0	0	0	hsa:3453	interferon, alpha 22, pseudogene
EMCN-IT3	miscRNA	0	0	0	0	0	0	0	0	0	0	0	0	0	0	0	0	hsa:100874275	long intergenic non-protein coding RNA 1216
HP	mRNA	6.54135	9.91465	3.47632	2.74752	0.182036	1.15002	0.444565	1.04844	0	0	0	0	0	0	0	0	hsa:3240	cDNA FLJ31310 fis, clone LIVER1000165, highly similar to Haptoglobin
FLJ10489	miscRNA	0.0283157	0	0.101362	0.128664	19.0979	7.33443	6.5162	28.8144	0	0	0	0	0	0	0	0
LOC100421332	ncRNA	0	0	0	0	0	0.145661	0	0	0	0	0	0	0.578612	0	0.360629	0.381827		zinc finger with KRAB and SCAN domains 1 pseudogene
HR	mRNA	0.0570008	0	0	0.0323757	0	0	0.0104772	0	0.0297318	0	0	0	0	0	0	0	hsa:55806	Lysine-specific demethylase hairless
LOC100421336	ncRNA	0	0.0898557	0	0	0	0	0	0	0	0	0	0.092699	0	0	0	0		RAB3A interacting protein (rabin3)-like 1 pseudogene
HPGDS	mRNA	0.194826	0	0	0.442634	0	0.242618	0	0	0.203244	0	0.524716	0.790381	0.449753	0.125171	0.24027	1.97155	hsa:27306	Hematopoietic prostaglandin D synthase
OR6C73P	ncRNA	0	0	0	0	0	0	0	0	0	0	0	0	0	0	0	0		olfactory receptor, family 6, subfamily C, member 73 pseudogene
ABCB10P1	ncRNA	0.0416417	0.0218337	0.0993761	0.0236519	0.0229834	0.0414852	0.0612323	0	0.217204	0.0905568	0.224303	0.202721	0.439447	0.107015	0.205419	0.163121		ATP-binding cassette, sub-family B (MDR/TAP), member 10 pseudogene 1
ABCB10P4	ncRNA	0.0362995	0	0	0	0	0.0361631	0	0	0.0757359	0.118409	0.117316	0.196349	0.0478839	0.0466432	0.0447666	0		ATP-binding cassette, sub-family B (MDR/TAP), member 10 pseudogene 4
LOC100421330	ncRNA	0	0	0	0	0	0	0	0	0	0	0	0	0	0	0	0		lysophosphatidylcholine acyltransferase 3 pseudogene
ABCB10P3	ncRNA	0.0800214	0.0629356	0.023871	0.0227255	0.0662497	0.0398604	0.029417	0	0.166958	0.34804	0.193966	0.194781	0.290287	0.308471	0.14803	0.313464		ATP-binding cassette, sub-family B (MDR/TAP), member 10 pseudogene 3
PABPC4L	mRNA	0	0	0	0	0	0	0	0	0	0	0	0	0	0	0	0	hsa:132430	Polyadenylate-binding protein 4-like
GGT4P	ncRNA	0	0	0	0	0	0	0	0	0	0	0	0	0	0	0	0		gamma-glutamyltransferase 4 pseudogene
HLA-DOA	mRNA	7.53882	4.00011	8.69929	4.15375	10.34	13.5594	10.0566	6.81214	4.66222	8.39357	6.66261	7.44757	1.6376	2.11722	2.42175	1.14943	hsa:3111	Beta-2-microglobulin
HLA-DOB	mRNA	11.2373	6.85392	6.02022	7.62008	70.06	21.1907	48.6867	40.7177	8.25383	1.43383	6.97945	10.11	2.2689	1.2524	1.97978	5.24039	hsa:3112	cDNA FLJ55403, highly similar to HLA class II histocompatibility antigen, DObeta chain
IK	mRNA	62.9289	68.7609	73.3424	79.9362	56.4067	64.5959	58.6409	46.7951	60.3469	59.8495	64.8591	58.4469	96.2032	79.9726	70.7891	77.9228	hsa:3550	IK cytokine, down-regulator of HLA II, isoform CRA_a
VPS33A	mRNA	4.94875	4.33429	5.37421	5.60059	7.34506	8.38312	8.25809	8.00607	8.12091	8.42411	8.10676	7.61949	6.9437	6.07312	7.56599	7.35728	hsa:65082	cDNA, FLJ96613, highly similar to Homo sapiens vacuolar protein sorting 33A (yeast) (VPS33A), mRNA
VPS33B	mRNA	4.97779	4.62605	6.93552	6.39956	5.75805	6.47355	5.15004	2.57505	10.4168	12.5428	11.2389	11.3507	10.8522	9.23048	10.1457	10.1972	hsa:26276	cDNA FLJ55636, highly similar to Vacuolar protein sorting 33B
LOC100421344	ncRNA	0	0	0	0	0	0	0	0	0	0	0	0	0	0	0	0		DEAD (Asp-Glu-Ala-Asp) box polypeptide 55 pseudogene
LOC100421343	ncRNA	0	0	0	0	0	0	0	0	0	0	0	0	0	0	0	0		DEAD (Asp-Glu-Ala-Asp) box polypeptide 19B pseudogene
LOC100421347	ncRNA	0	0	0	0	0	0	0	0	0	0	0	0	0	0	0	0		golgi reassembly stacking protein 2, 55kDa pseudogene
LOC100421349	ncRNA	0.0881851	0	0	0	0	0	0	0	0.0919954	0	0	0	0	0.113314	0	0		heterogeneous nuclear ribonucleoprotein A1 pseudogene
LONRF2P2	ncRNA	0	0	0	0	0	0	0	0	0	0	0	0	0	0	0	0		LON peptidase N-terminal domain and ring finger 2 pseudogene 2
LONRF2P1	ncRNA	0	0	0	0	0	0	0	0	0	0	0	0	0	0	0	0		LON peptidase N-terminal domain and ring finger 2 pseudogene 1
NSMAF	mRNA	11.039	10.259	19.3243	13.8666	14.1557	31.5438	25.2234	45.9563	15.4695	16.052	16.3312	17.7585	16.5093	17.8935	15.6519	19.1038	hsa:8439	Protein FAN
LOC100506804	miscRNA	0.181945	0.0635987	0.0723676	0.068895	0.200843	0.0604206	0.089181	0.476313	0.253076	0.13189	0.130673	0.328056	0.160007	0.311722	0.44877	0.0791916	hsa:100506804	uncharacterized LOC100506804
ECSCR	mRNA	0	0.366611	0	0	0	0.522437	0	0	0.547066	0.380137	0.753259	0.94553	0	0	0.646728	0.684744	hsa:641700	Endothelial cell-specific chemotaxis regulator
DPT	mRNA	0	0	0	0	0	0	0	0	0	0	0	0	0	0	0	0	hsa:1805	Dermatopontin
LOC100421358	ncRNA	0.65163	0.488092	0.833084	0.317243	0.256897	0.185481	0.27377	0.41777	1.69946	0.45549	0.802287	1.51061	2.02617	0.777505	0.459215	1.5194		CREB regulated transcription coactivator 2 pseudogene
IGLV2-11	ncRNA	24.6649	12.5828	3.71201	8.32987	28.9438	3.54195	8.49537	11.9666	0.695422	0	0	0.240389	0.29312	0.571049	0	0.580291		V1-3 protein
IGLV2-14	ncRNA	13.7768	7.4565	11.136	10.6017	15.453	5.53429	7.84188	13.2132	1.15904	0.724838	0	0	0.879359	0.285525	0	0.580291		immunoglobulin lambda variable 2-14
LOC644893	ncRNA	0	0	0	0	0	0	0	0	0	0	0	0	0	0	0	0	hsa:644893	melanoma antigen family E, 1 pseudogene
LOC727681	ncRNA	0.0639001	0	0	0	0	0	0	0	0	0	0	0	0	0	0	0		NSL1, MIND kinetochore complex component, homolog (S. cerevisiae) pseudogene
IGLV2-18	ncRNA	3.5553	1.16508	0.265143	0.25242	4.16987	0.221372	0.326745	0.747915	0	0	0	0	0	0	0	0		V1-5 protein
LOC100506801	miscRNA	0.580637	0.705022	1.20334	0.763733	1.21442	1.06558	0.561712	0.994314	0.223162	0.232602	0.296299	0.396726	0.080625	0.19634	0.150752	0.11971	hsa:100506801	uncharacterized LOC100506801
MDN1	mRNA	3.76579	2.35611	5.18392	3.53319	3.34351	4.67941	2.96482	1.92231	11.8185	14.9974	11.7275	13.3809	11.4558	12.6577	12.3659	12.349	hsa:23195	Midasin
KL	mRNA	0.125707	0.0329555	0.243745	0.303449	0.242836	0.0939259	0.0808704	0.123407	0.0327846	0.0170857	0	0.0169991	0	0	0.0193786	0.0205177	hsa:9365	cDNA FLJ40030 fis, clone STOMA2009250, highly similar to Klotho (EC 3.2.1.31)
DR1	mRNA	15.7126	18.5591	17.5203	15.6771	11.9329	14.4325	14.4179	12.1559	29.2285	28.999	24.823	27.5261	28.8432	31.8125	29.4746	31.3672	hsa:1810	Protein Dr1
BDNF	mRNA	0	0	0.0394622	0	0	0	0	0	0.172503	0	0.0178141	0	0	0	0.0203929	0	hsa:627	Brain-derived neurotrophic factor BDNF7
LOC100421368	ncRNA	0	0	0	0	0	0	0	0	0	0	0	0	0	0	0	0		zinc finger and SCAN domain containing 5A pseudogene
KY	mRNA	0.206858	0.21692	0.230374	0.281982	0.0608915	0.0549548	0.0608351	0.0464169	0	0	0	0	0	0	0	0	hsa:339855	Kyphoscoliosis peptidase
ZC3HC1	mRNA	1.58052	2.37986	2.61127	2.25579	3.6683	3.51252	3.75429	2.95544	10.3156	9.95878	11.0893	13.2842	6.46856	6.71755	7.5968	6.87919	hsa:51530	Nuclear interacting partner of anaplastic lymphoma kinase (ALK)
LOC100132524	ncRNA	0	0	0	0	0	0	0	0	0	0	0	0	0	0	0	0		UBX domain protein 2A pseudogene
LOC100132529	miscRNA	0	0	0	0.127108	0	0.111473	0	0	0	0.121666	0	0	0	0	0	0
LOC100421362	ncRNA	0.452075	0.474066	0.35962	0.342363	0.332687	1.05088	0.553964	0.169069	0.628811	1.96623	0.974042	1.95627	1.19269	2.12995	1.30089	0.787062		hydroxysteroid (17-beta) dehydrogenase 12 pseudogene
LOC100421361	ncRNA	0	0	0	0	0	0	0	0	0	0	0	0	0	0	0	0		isopentenyl-diphosphate delta isomerase 1 pseudogene
LOC100421364	ncRNA	0	0	0	0	0	0	0	0	0	0	0	0	0	0	0	0		fibroblast growth factor binding protein 1 pseudogene
IGLV2-23	ncRNA	6.22178	2.56317	5.56801	1.76694	13.2455	1.99234	3.75757	4.23818	0.463615	0	0	0.480778	0.29312	0.856574	0	0		V1-7 protein
MDM2	mRNA	7.65096	6.16318	7.87704	8.08324	7.71577	8.49004	7.57744	7.15922	7.14944	6.78998	5.44969	5.7905	7.76675	7.26882	6.7434	6.92053	hsa:4193	E3 ubiquitin-protein ligase Mdm2
HLA-DRA	mRNA	899.563	397.358	619.921	570.767	4489.25	4770.75	5073.79	4438.69	247.59	242.56	266.671	336.335	227.39	205.31	217.968	218.021	hsa:3122	cDNA, FLJ93608, Homo sapiens major histocompatibility complex, class II, DR alpha(HLA-DRA), mRNA
MDM4	mRNA	5.80767	5.70545	7.31177	6.38453	5.17869	6.08914	4.5684	4.87818	2.54885	1.89277	1.47165	1.47783	3.75846	4.31305	3.33087	4.4542	hsa:4194	Mdm4, transformed 3T3 cell double minute 4, p53 binding protein (Mouse), isoform CRA_a
IGLV2-28	ncRNA	0	0	0	0	0.253893	0	0	0	0	0	0	0	0	0	0	0		immunoglobulin lambda variable 2-28 (pseudogene)
LOC100132520	ncRNA	0.118287	0.124041	0	0.134371	0.130573	0.235686	0.173937	0.132713	0.123398	0.128618	0	0.511866	0.312073	0.151994	0.291757	0
SNORA80B	snoRNA	0	0	0	0	0	0.576217	0	1.29785	1.81014	0.628904	0.6231	0.625718	0	1.48641	0	0	hsa:100302743	small nucleolar RNA, H/ACA box 80B
MDM1	mRNA	4.0801	5.66772	6.29111	6.71154	2.69063	3.58966	3.21408	2.08076	11.3043	7.95101	8.70535	7.59545	7.2345	7.76196	7.77642	6.95353	hsa:56890	cDNA, FLJ95264, highly similar to Homo sapiens Mdm4, transformed 3T3 cell double minute 1, p53 binding protein (mouse) (MDM1), transcript variant 2, mRNA
SH2D4A	mRNA	0.0925697	0	0.0552285	0.0262891	0	0	0	0	1.85896	0.805234	0.872597	1.22677	1.16006	0.951581	0.599351	0.392836	hsa:63898	SH2 domain-containing protein 4A
SH2D4B	mRNA	0.0394984	0.124259	0.0471307	0.0673036	0.152603	0.059025	0.275883	0.155104	0.0618076	0	0	0.0213652	0	0.0253768	0	0.180512	hsa:387694	SH2 domain containing 4B
GGT8P	miscRNA	0.0950013	0	0	0.107919	0.139825	0.0630963	0.0465651	0	0	0.0344327	0.034115	0	0.0417731	0.0406907	0.0390536	0	hsa:645367	gamma-glutamyltransferase 8 pseudogene
LOC100506827	miscRNA	0	0	0	0	0	0	0	0	0	0	0	0	0	0	0	0	hsa:100506827	uncharacterized LOC100506827
MGC21881	miscRNA	0.243816	0.0319595	0.218196	0.173105	0.13457	0.0607249	0.0448151	0.102581	0.540495	0.265109	0.22983	0.494562	0.0402032	0.0783229	0.187929	0
MIR4662A	miRNA	0	0	0	0	0	0	0	0	0	0	0	0	0	0	0	0	hsa:100616221	microRNA 4662a
MIR4662B	Precursor_miRNA	0	0	0	0	0	0	0	0	0	0	0	0	0	0	0	0	hsa:100616255	microRNA 4662b
WHSC1L2P	ncRNA	0.963348	0.971356	1.23792	1.17852	0.613504	1.03355	0.599315	0.332563	1.97129	1.45036	1.83613	1.68352	1.51516	1.99961	2.01055	1.40303		Wolf-Hirschhorn syndrome candidate 1-like 2, pseudogene
MB	mRNA	0	0	0	0	0	0.133958	0	0	0.140273	0	0.144857	0.654598	0.532125	0	0.165828	2.1069	hsa:4151	Myoglobin
DSE	mRNA	5.40534	7.55397	6.06666	7.67236	32.9886	38.8575	46.0688	43.6526	0.982619	0.686668	0.368993	0.474759	0.367107	0.330088	0.105603	0.237596	hsa:29940	Dermatan-sulfate epimerase
MDP1	mRNA	3.32371	4.22471	6.12919	6.06391	3.78011	3.61224	2.73989	2.93803	3.25718	4.59961	4.44866	4.46736	6.1116	4.01197	4.72004	6.44413	hsa:145553	Magnesium-dependent phosphatase 1, isoform CRA_a
SPG11	mRNA	24.978	21.215	22.0551	21.7311	21.5852	23.3648	18.9512	18.0293	11.759	10.1148	7.98669	9.47351	25.195	23.3611	18.4851	23.4754	hsa:80208	Spatacsin
LOC100421308	ncRNA	0	0	0	0	0	0	0	0	0	0	0	0	0	0	0	0		phosphoribosyl pyrophosphate synthetase 2 pseudogene
DSP	mRNA	0.161688	0.135642	0.559499	0	0.0356963	0.0724861	0	0.0544217	0.236143	0.00879043	0	0.0262377	0	0.010388	0.00997011	0	hsa:1832	cDNA FLJ53584, highly similar to Desmoplakin
LOC100421307	ncRNA	0	0	0	0	0	0	0.0329538	0	0	0	0	0	0	0	0	0
LOC100421309	ncRNA	0.926982	3.05509	0.31603	1.05303	0	0.131929	0	0.594303	0	0	0.142663	0	0.524062	0	0	0		DEAD (Asp-Glu-Ala-Asp) box helicase 25 pseudogene
DST	mRNA	0.382053	0.255869	0.363935	0.488707	0.219727	0.534143	0.276175	0.10446	0.338274	0.0907638	0.155642	0.187555	0.038116	0.0536298	0.0316752	0.0586899	hsa:667	cDNA FLJ55162, highly similar to Bullous pemphigoid antigen 1 isoforms 1/2/3/4/5/8
SH2D3A	mRNA	2.70721	1.59489	3.3755	3.10987	9.36811	3.63645	3.377	9.58985	6.15608	4.432	5.6691	5.19932	4.85518	6.64457	7.69021	6.11662	hsa:10045	cDNA FLJ78700, highly similar to Homo sapiens SH2 domain containing 3A, mRNA
SH2D3C	mRNA	85.7441	79.5322	86.7185	73.633	19.9321	37.8411	31.2824	20.8463	33.9531	38.291	34.8478	28.4918	49.2831	58.0368	54.5946	53.4725	hsa:10044	cDNA FLJ78051, highly similar to Homo sapiens SH2 domain containing 3C, mRNA
LOC642236	miscRNA	1.83616	0.308077	1.57749	1.91896	0.567525	0.658534	0.701999	0.49442	1.83888	1.11805	0.632991	0.953475	4.16607	3.30313	2.71734	2.20576	hsa:642236	FSHD region gene 1 pseudogene
VPS37C	mRNA	21.2434	26.7805	18.8134	27.4717	24.6908	20.9339	29.2878	27.068	4.05939	3.3222	2.88786	4.08494	2.12928	2.18522	2.63052	1.84422	hsa:55048	Vacuolar protein sorting-associated protein 37C
CALM2P4	ncRNA	2.67984	3.80203	2.82147	3.40236	2.08813	3.76908	2.89749	1.94548	4.93346	6.17057	4.07575	3.92234	6.03039	5.06391	4.27696	4.1167		calmodulin 2 pseudogene 4
LOC100421300	ncRNA	0	0	0	0	0	0	0	0	0	0	0	0	0	0	0	0		pregnancy specific beta-1-glycoprotein 9 pseudogene
VPS37D	mRNA	0.04901	0	0	0	0	0	0	0	0.0511276	0	0	0	0	0.188927	0.362651	0.127989	hsa:155382	Vacuolar protein sorting-associated protein 37D
CALM2P3	ncRNA	3.81233	6.79623	4.39735	5.91863	3.92775	4.93741	3.27009	2.70893	5.70044	6.63245	5.74983	4.81166	8.71687	5.22524	6.89565	8.9603		calmodulin 2 pseudogene 3
VPS37A	mRNA	3.71641	3.10698	3.51493	3.03498	2.26862	2.74697	3.41236	2.8438	5.64575	5.28865	5.01845	5.00248	5.48982	4.88544	5.51261	5.65775	hsa:137492	Vacuolar protein sorting-associated protein 37A
CALM2P2	ncRNA	5.3459	6.11558	6.71026	6.07279	4.06184	6.77831	5.66599	3.50523	6.01145	6.34122	4.9364	6.75975	6.96036	7.76133	6.25037	4.80469		calmodulin 2 pseudogene 2
VPS37B	mRNA	13.2649	19.1561	19.0152	18.0514	3.49824	4.55535	4.29385	3.73333	7.95803	8.46695	8.36442	8.15468	14.0045	16.3466	16.0798	15.3402	hsa:79720	Vacuolar protein sorting-associated protein 37B
CALM2P1	ncRNA	0.347443	0.510082	0.580411	0.394686	0.536943	0.55382	0.45981	0.233889	0.507437	0.604459	0.44916	0.676572	0.549988	0.535737	0.514183	0.453673		calmodulin 2 pseudogene 1
LOC100421303	ncRNA	0	0	0.0969636	0	0	0	0	0	0	0	0.087543	0	0	0	0	0		DEAH (Asp-Glu-Ala-His) box helicase 9 pseudogene
LOC100421306	ncRNA	0.173072	0.181491	0.413029	0.294907	0.286572	0.258632	0.254495	0	0.451374	0.846841	1.39838	0.28085	1.82643	1.00075	0.853766	1.01695		RecQ helicase-like pseudogene
VPS26BP1	ncRNA	0	0	0	0	0	0	0	0	0	0	0	0	0	0.134409	0	0		VPS26B pseudogene 1
LOC100506810	miscRNA	0	0.0217473	0.0494916	0	0.045785	0.0826423	0.0457426	0	3.02884	2.86381	4.31192	3.8589	1.83291	2.05189	2.94122	1.51644
IL6RP1	ncRNA	0	0	0	0	0	0	0	0	0	0	0	0	0	0	0	0		interleukin 6 receptor pseudogene 1
LOC100506811	ncRNA	3.30182	3.66611	1.85404	4.63332	0.643195	1.35447	0.713999	1.74329	1.01308	1.26712	1.04619	0	0.768625	1.49742	0.718587	1.26804		H3 histone, family 3B (H3.3B) pseudogene
BDP1	mRNA	2.00236	1.38511	2.48988	1.86759	1.68296	2.36581	1.96809	1.18239	4.96933	5.38579	4.52621	5.03168	7.25683	6.03963	5.96993	7.02725	hsa:55814	Transcription factor TFIIIB component B'' homolog
DTL	mRNA	0.285262	0.224354	0.234014	0.32405	0.118084	0.0177619	0.0131083	0.140022	31.1165	33.2082	29.8286	31.7863	20.2731	20.0685	17.4361	14.6664	hsa:51514	Denticleless protein homolog
OSTM1-AS1	miscRNA	0	0	0	0	0	0	0	0	0	0	0	0.0255242	0	0	0	0	hsa:100287366	OSTM1 antisense RNA 1
RNFT2	mRNA	0	0.227709	0.291493	0.15417	0.0299625	0.189289	0.0598695	0	0.679585	0.885413	0.672552	0.910293	0.465471	0.453411	0.234322	0.248096	hsa:84900	Transmembrane protein 118, isoform CRA_b
IFNA20P	ncRNA	0	0	0	0	0	0	0	0	0	0	0	0	0	0	0	0		interferon, alpha 20, pseudogene
COL15A1	mRNA	0.0145078	0	0.0346222	0.0824021	0.0320293	0.0867195	0.0533326	0.065108	0.211885	0.0946488	0.468876	0.172644	0.382753	0.149134	0.214701	0.265209	hsa:1306	cDNA FLJ38566 fis, clone HCHON2005118, highly similar to Collagen alpha-1(XV) chain
LOC100421311	ncRNA	1.49356	1.21817	1.78217	0.848324	0.274783	0.909305	0.793081	0.465474	3.72212	3.78934	2.41353	5.38593	2.29858	1.70592	2.45593	2.81698		BRCA1/BRCA2-containing complex, subunit 3 pseudogene 1
HSD17B14	mRNA	0.0635902	0	0	0.144473	2.24624	1.07697	1.77663	3.35322	0.199013	0.207432	0.205517	0.206381	0.671071	0.245131	0	1.74369	hsa:51171	17-beta-hydroxysteroid dehydrogenase 14
HSD17B13	mRNA	0.229907	0.413299	0.391903	0.186549	0.0362553	0.065441	0.0724433	0.110548	0.034263	0.0357123	0.0353827	0.0710628	0.0433254	0.253217	0.405049	0.0857717	hsa:345275	17-beta-hydroxysteroid dehydrogenase 13
HSD17B12	mRNA	3.48247	4.42069	6.77985	4.51122	2.9	4.89975	4.73901	2.0564	9.65597	16.5415	13.5257	12.1615	10.4772	16.3684	14.3913	13.4423	hsa:51144	cDNA FLJ90530 fis, clone NT2RP4002187, highly similar to Homo sapiens hydroxysteroid (17-beta) dehydrogenase 12 (HSD17B12), mRNA
HSD17B11	mRNA	79.0811	107.282	85.7926	95.1772	9.36462	18.1584	19.3603	10.0364	8.06141	7.39776	10.2251	8.58701	20.2764	20.6684	26.4665	25.9932	hsa:51170	Estradiol 17-beta-dehydrogenase 11
HSD17B10	mRNA	15.3565	11.992	16.277	20.0426	15.6892	19.6117	15.7947	12.372	69.2779	94.3238	98.3812	83.5071	39.4369	30.0183	36.5673	27.1978	hsa:3028	3-hydroxyacyl-CoA dehydrogenase type-2
CRHR1-IT1	miscRNA	0.447119	0.267925	0.990816	0.435356	0.282034	0.954513	0.305254	0.286655	0.56639	0.555621	0.41287	0.518256	1.39027	1.47736	0.984665	1.83488	hsa:147081	Putative uncharacterized protein encoded by CRHR1-IT1
RNFT1	mRNA	7.60859	7.48771	7.0768	7.53505	9.56178	10.6509	11.3029	10.7691	4.80311	3.69107	4.24549	3.54574	6.99997	5.36463	7.02547	5.29861	hsa:51136	RING finger and transmembrane domain-containing protein 1
SLITRK2	mRNA	0	0	0	0	0	0	0	0.0181108	0.101038	0	0	0	0	0	0	0	hsa:84631	SLIT and NTRK-like family, member 2, isoform CRA_b
SLITRK1	mRNA	0	0	0	0	0	0	0	0	0	0	0	0	0	0	0	0	hsa:114798	SLIT and NTRK-like protein 1
SLITRK4	mRNA	0.503258	0.245022	0.0965094	0.2348	0.0198404	0.0984829	0.105717	0.0302481	0.0375002	0	0	0	0	0	0	0	hsa:139065	SLIT and NTRK-like protein 4
SLITRK3	mRNA	0	0	0	0	0	0	0	0.0118525	0	0	0	0	0	0	0	0	hsa:22865	SLIT and NTRK-like protein 3
SLITRK6	mRNA	0	0	0	0	0	0	0	0	0	0	0	0	0	0	0	0	hsa:84189	SLIT and NTRK-like protein 6
SLITRK5	mRNA	0.0492967	0.0172316	0.0392149	0.0186666	0	0.032741	0.0241629	0	0	0	0	0	0	0	0	0	hsa:26050	SLIT and NTRK-like protein 5
LOC100506844	miscRNA	2.25067	2.47817	3.89408	3.96289	2.36022	3.47544	2.15119	1.89386	6.33939	7.21935	10.1835	9.73936	8.60992	14.46	22.2053	10.7267	hsa:100506844	uncharacterized LOC100506844
LINGO2	mRNA	0.0729244	0.0764718	0.232041	0.193293	0	0.387469	0.536161	0	0.278943	0.0264311	0	0	0	0.0937043	0.0299781	0	hsa:158038	Leucine-rich repeat and immunoglobulin-like domain-containing nogo receptor-interacting protein 2
LINGO1	mRNA	0	0	0	0.0269147	0	0	0	0.0265825	0	0	0	0	0	0	0	0	hsa:84894	Leucine-rich repeat and immunoglobulin-like domain-containing nogo receptor-interacting protein 1
LINGO4	mRNA	0.0301846	0	0.0720344	0.0685778	0	0.0300712	0	0	0.251911	0.492312	0.292661	0.0979636	0.0796349	0	0.0372253	0.11824	hsa:339398	Leucine-rich repeat and immunoglobulin-like domain-containing nogo receptor-interacting protein 4
DUT	mRNA	8.17401	8.95601	7.52286	5.45468	2.30633	4.56463	2.45242	2.38524	52.5015	51.0954	51.0977	52.4624	32.0577	31.0386	30.1063	31.7324	hsa:1854	Deoxyuridine 5'-triphosphate nucleotidohydrolase, mitochondrial
LINGO3	mRNA	0.221581	0.232359	0.132198	0.251709	0.0407659	0.0735827	0	0	0	0	0.0795696	0.119856	0.194863	0.0949068	0.136633	0.241107	hsa:645191	Leucine-rich repeat and immunoglobulin-like domain-containing nogo receptor-interacting protein 3
LOC400347	ncRNA	0.417965	0.175319	0.299237	0.284878	0.645929	0.582953	0.3073	0	0.959254	1.3634	1.08066	1.71823	0.882162	0.644478	0.515458	0.982363		REX4, RNA exonuclease 4 homolog (S. cerevisiae) pseudogene
LOC100506837	miscRNA	0	0	0	0	0	0	0	0	0	0	0	0	0	0	0	0
MAGOH3P	ncRNA	0.0734464	0	0.350554	0.333732	0.081075	0.146341	0.0539999	0	1.83888	1.35763	1.81985	1.82749	0.484427	0.18875	0.452891	1.15083		mago-nashi homolog 2, proliferation-associated (Drosophila), pseudogene
LOC642262	ncRNA	3.12561	1.63883	1.86478	1.7753	0.575042	1.03795	0	0.584463	0.543443	1.69929	1.12241	0.563561	3.43591	0.669376	1.92734	0.680209		nuclear receptor coactivator 4 pseudogene
PC	mRNA	0.590327	0.193451	0.528297	0.796332	0.224002	0.477839	0.461152	0.289764	2.75201	1.56459	1.94763	3.07342	1.28975	1.28004	1.25129	1.18032	hsa:5091	Pyruvate carboxylase, mitochondrial
SLAMF6P1	ncRNA	0	0.732138	0	0.264369	0	0	0	0	0	0	0	0	0	0	0	0		SLAM family member 6 pseudogene 1
LOC100506834	miscRNA	0.0179264	0.0187984	0.0427807	0	0	0	0	0	0	0	0	0	0	0.0691037	0.132647	0	hsa:100506834	uncharacterized LOC100506834
PABPC1L	mRNA	17.0128	14.9211	16.5354	16.7259	10.9606	8.90588	10.8254	11.4872	12.843	12.3436	9.3639	15.1924	11.7107	8.82375	9.57503	10.7033	hsa:80336	Polyadenylate-binding protein 1-like
MDGA2	mRNA	0	0	0	0.0161178	0	0	0	0	0	0	0	0	0	0	0	0	hsa:161357	MAM domain-containing glycosylphosphatidylinositol anchor protein 2
MDGA1	mRNA	1.72212	0.351917	1.63337	0.0601932	3.92871	3.82722	0.0194792	1.28809	3.15083	3.20729	0.114169	1.26113	5.82488	5.01577	0.032674	2.51388	hsa:266727	MAM domain-containing glycosylphosphatidylinositol anchor protein 1
SPG21	mRNA	48.289	62.1802	50.0163	56.5002	52.3911	48.8084	47.1859	60.3525	23.6122	25.7358	23.8489	25.6054	24.1807	21.0021	24.0864	26.745	hsa:51324	Maspardin
SPG20	mRNA	9.44247	7.84577	9.18956	6.37881	20.2578	26.674	20.7695	20.8536	4.99068	3.78621	4.08923	3.95369	8.19355	4.69604	3.4432	4.69012	hsa:23111	Spastic paraplegia 20, spartin (Troyer syndrome), isoform CRA_a
LOC100506747	ncRNA	0	0	0	0	0	0	0	0	0	0	0	0	0	0	0	0	hsa:100506747	alpha-1,3-mannosyl-glycoprotein 4-beta-N-acetylglucosaminyltransferase-like protein LOC641515 homolog
RGSL1	mRNA	0	0	0	0	0	0	0.0150218	0	0	0	0	0	0	0	0	0	hsa:353299	Regulator of G-protein signaling protein-like
TXNDC11	mRNA	12.1529	10.0298	11.501	12.0972	12.9526	11.6652	12.5056	12.7223	36.7482	22.9977	19.6518	29.9215	22.9576	19.7654	23.1959	24.3019	hsa:51061	cDNA FLJ53404, highly similar to Thioredoxin domain-containing protein 11
TXNDC12	mRNA	18.6783	22.7953	23.2885	24.4974	16.3694	20.083	21.1163	17.911	26.4095	22.2949	23.9233	22.5023	33.4923	26.442	30.4295	31.2194	hsa:51060	Thioredoxin domain-containing protein 12
TXNDC15	mRNA	3.21979	2.70561	2.79878	3.51226	2.51856	2.86781	2.61812	1.77034	9.16472	9.11186	7.09817	7.91231	14.0359	11.4529	12.0966	12.6684	hsa:79770	cDNA FLJ56237, highly similar to Homo sapiens thioredoxin domain containing 15 (TXNDC15), mRNA
TXNDC16	mRNA	1.05085	1.17306	1.37525	1.17448	0.767094	0.793618	0.66046	0.475404	1.98033	1.49278	1.6616	1.46689	3.4208	3.9202	2.96818	3.09839	hsa:57544	TXNDC16 protein
TXNDC17	mRNA	4.73862	7.15555	5.33762	6.76097	3.5151	5.43838	4.45948	4.29573	9.6099	12.1598	12.9461	9.84262	9.25128	5.94276	7.38672	6.28644	hsa:84817	Thioredoxin domain-containing protein 17
MGC45800	miscRNA	0	0	0	0	0	0	0	0	0	0	0	0	0	0	0	0.0207372
LOC100506746	miscRNA	0.283099	0.16964	0.0965149	0.183767	0.0446434	0.564071	0.44602	0.136124	0.168761	0.219874	0.43569	0.393768	0.266746	0.207868	0.798019	0.580888	hsa:100506746	uncharacterized LOC100506746
SLC34A3	mRNA	0	0	0	0	0	0	0	0	0	0	0	0	0	0.046751	0	0	hsa:142680	Sodium-dependent phosphate transport protein 2C
HNRNPCP10	ncRNA	0.0889831	0.0933117	0	0	0	0	0	0	0.185656	0.0967544	0	0.0962643	0	0.343017	0.109739	0		heterogeneous nuclear ribonucleoprotein C pseudogene 10
SLC34A2	mRNA	0.0173415	0.0181851	0.0413848	0.0393989	0.0191427	0.0172764	0.0255	0.0194563	0.090454	0.0942801	0.0747281	0.037521	0.0686272	0.022283	0.085546	0.0905746	hsa:10568	cDNA FLJ78634, highly similar to Homo sapiens solute carrier family 34 (sodium phosphate), member 2 (SLC34A2), mRNA
CAPNS1P1	ncRNA	0	0	0	0.13962	0.271348	0.367338	0.271096	0.137897	0	0	0	0	0	0	0	0		calpain, small subunit 1 pseudogene 1
LOC100506737	miscRNA	0	0	0	0	0	0	0	0	0	0.0907972	0.0899592	0	0	0.107299	0	0.109036	hsa:100506737	uncharacterized LOC100506737
SLC34A1	mRNA	0.365017	0.0318977	0.145183	0.0691081	0.0335775	0.0606075	0	0	0.0317323	0.0661492	0.0983081	0.296164	0.682132	1.368	2.25079	1.70789	hsa:6569	Solute carrier family 34 (Sodium phosphate), member 1, isoform CRA_b
TIMD4	mRNA	0.344753	0.180762	0.8913	0.522173	0.126854	0.744158	0.464699	0.064466	13.307	9.80888	4.82823	3.41883	18.6457	17.8673	10.5583	14.5552	hsa:91937	T-cell immunoglobulin and mucin domain-containing protein 4
DLEC1P1	ncRNA	0	0	0.0489623	0	0	0	0	0	0	0.0223085	0	0	0	0	0	0		deleted in lung and esophageal cancer 1 pseudogene 1
MDS2	miscRNA	1.30208	0.321276	2.6504	1.1311	1.60642	1.90763	0.281567	0.343735	0.159805	0.166565	0	0	0.808291	0.59051	0.0944588	0	hsa:259283	Myelodysplastic syndrome 2 translocation-associated protein
OR5E1P	miscRNA	0	0	0	0	0	0	0	0	0	0	0	0	0	0	0	0	hsa:26343	Putative olfactory receptor
LOC100506734	ncRNA	0	0	0	0	0	0	0	0	0	0.0698782	0	0.208573	0	0	0.0792559	0
LOC100506730	miscRNA	0.189545	0.231893	0.339256	0.28709	0.069744	0.220305	0.0929059	0.141773	0.428425	0.446547	0.374361	0.512637	0.583414	0.77126	0.506474	0.907492	hsa:100506730	CDNA FLJ23873 fis, clone LNG12941
TMEM72-AS1	miscRNA	0.0599703	0.0209625	0	0.0454164	0.397195	0.099575	0.338038	0.403703	0	0	0	0	0	0	0	0	hsa:220980	TMEM72 antisense RNA 1
LOC100506731	miscRNA	0	0	0	0	0	0	0.0411239	0	0.0583502	0	0	0	0.0245945	0	0	0	hsa:100506731	uncharacterized LOC100506731
RNF11P1	ncRNA	0.700247	1.71339	2.22815	0.795461	1.54596	2.55793	1.88775	1.83317	0.974004	0.253801	0.754376	1.01006	1.53953	1.49964	0.863583	2.43826		ring finger protein 11 pseudogene 1
EPHA10	mRNA	0.0142735	0	0	0	0.015756	0	0	0.0320283	0	0.01552	0.0153768	0.0308828	0	0	0	0	hsa:284656	Ephrin type-A receptor 10
RNF11P2	ncRNA	0.537547	0	0	0	0.197793	0	0	0	0	0	0	0	0	0	0	0		ring finger protein 11 pseudogene 2
KIF9-AS1	miscRNA	0.216783	0.389705	0.517343	0.140719	0.205113	0.185115	0.182154	0.0694913	0.129228	0.0336736	0	0.167515	0.408521	0.198968	0.267348	0.485251	hsa:285352	KIF9 antisense RNA 1
MST1R	mRNA	0.0329609	0.0345642	0.11799	0.0187213	0.0363844	0.131348	0.0848182	0.110941	0.257888	0.376315	0.142035	0.0713159	0.217399	0.169412	0.264219	0.0860771	hsa:4486	Receptor protein-tyrosine kinase
MST1L	mRNA	0.101107	0.194379	0.22118	0.114855	0.0558042	0.0671513	0.148673	0.151249	0.0351585	0.0183228	0.0181537	0.16407	0.244517	0.173223	0.0623452	0.26404	hsa:11223	Putative macrophage stimulating 1-like protein
OSGEP	mRNA	14.6189	17.5127	20.9093	20.7308	11.5953	16.3965	15.1258	11.2422	24.3402	20.7906	21.5896	31.9444	20.1782	14.3683	21.7301	18.5829	hsa:55644	Probable tRNA N6-adenosine threonylcarbamoyltransferase
SI	mRNA	0	0	0	0	0	0	0	0	0	0	0	0	0	0	0	0	hsa:6476	Sucrase-isomaltase, intestinal
SWI5	mRNA	4.00923	4.28834	7.1759	6.46721	3.71755	4.47347	2.82979	2.42901	7.44478	8.37	9.24297	11.1902	5.07715	6.4911	8.70215	9.10898	hsa:375757	DNA repair protein SWI5 homolog
DYM	mRNA	6.33309	6.34005	7.30938	7.57476	4.26144	4.8154	5.62974	3.68694	10.2512	8.5687	8.98801	10.0612	13.3414	15.312	16.2108	15.789	hsa:54808	Dymeclin
TF	mRNA	0.0281838	0.177329	0.134519	0.448225	0.0933336	0.308857	0.103608	0.189725	0.147008	0	0	0	0.111535	0.144859	0.173789	0.147204	hsa:7018	TF protein
TG	mRNA	0.372228	0.751395	0.233181	0.391128	0.606063	0.389371	0.417351	1.01273	0.0582467	0.0809473	0.0601502	0.0805373	0.0859281	0	0.0114763	0.0850563	hsa:7038	Thyroglobulin
TH	mRNA	0	0	0	0	0	0	0	0	0	0	0	0	0	0	0	0	hsa:7054	Tyrosine 3-monooxygenase
OR12D1P	ncRNA	0	0	0	0	0	0	0	0	0	0	0	0	0	0	0	0		olfactory receptor, family 12, subfamily D, member 1 (gene/pseudogene)
LOC100506753	miscRNA	0	0	0	0.157318	0	0	0.20364	0.155377	0	0	0	0	0.548051	0.3559	0.683163	0.542491	hsa:100506753	uncharacterized LOC100506753
PCSK2	mRNA	0	0	0	0	0	0	0	0.0923351	0	0	0	0	0	0	0	0	hsa:5126	Neuroendocrine convertase 2
PCSK1	mRNA	0	0	0	0	0	0	0	0	0	0	0	0	0	0	0	0	hsa:5122	Proprotein convertase subtilisin/kexin type 1 preproprotein variant
SLC7A14	mRNA	0	0	0	0	0	0	0	0	0	0	0	0	0	0	0	0	hsa:57709	Probable cationic amino acid transporter
PCSK9	mRNA	0	0	0	0	0	0	0	0	0	0	0	0	0	0	0	0	hsa:255738	cDNA FLJ57533, highly similar to Proprotein convertase subtilisin/kexin type 9 (EC 3.4.21.-)
SLC7A13	mRNA	0	0	0	0	0	0	0	0	0	0	0	0	0	0	0	0	hsa:157724	Solute carrier family 7 member 13
SLC7A11	mRNA	0.0733779	0.0427485	0.126471	0.0833552	3.51897	4.0125	2.58958	7.45512	0.0850537	0.265954	0.351333	0.538035	0.0752851	0.146669	0.160878	0.191626	hsa:23657	Cystine/glutamate transporter
PCSK7	mRNA	29.8027	22.2792	32.2478	32.5214	22.954	23.91	20.4676	15.4014	35.7304	35.7934	41.3006	36.0761	51.9119	44.6776	52.013	51.2084	hsa:9159	cDNA FLJ39888 fis, clone SPLEN2016533, highly similar to Proprotein convertase subtilisin/kexin type 7 (EC 3.4.21.-)
PCSK6	mRNA	0.725783	0.398666	0.701069	0.451495	0.0381508	0.0688625	0.0127052	0.193879	2.30748	0.263056	0.316478	0.673005	0.592679	0.33307	0.234425	0.157948	hsa:5046	Proprotein convertase subtilisin/kexin type 6, isoform CRA_g
SLC7A10	mRNA	0	0.127165	0.0482327	0.229591	0	0	0	0	0	0	0	0	0	0	0	0	hsa:56301	Asc-type amino acid transporter 1
PCSK5	mRNA	0.395862	0.40647	0.314903	0.637058	0.172971	0.131458	0.127334	0.12954	0.206483	0.215217	0.071077	0.0535318	0.424283	0.498067	0.244099	0.032306	hsa:5125	cDNA FLJ31640 fis, clone NT2RI2003678, highly similar to Proprotein convertase subtilisin/kexin type 5 (EC 3.4.21.-)
CLYBL	mRNA	0.286288	0.300215	0.748283	0.727863	0.225731	0.638333	0.410951	0.137658	0.440876	0.355761	0.249672	0.368707	0.611436	0.998495	0.857447	0.445024	hsa:171425	Citrate lyase beta like, isoform CRA_a
PCSK4	mRNA	0.352289	0.0263876	0.180155	0	0.166663	0.0752069	0.0555028	0.141161	0.236257	0.109445	0.0271086	0.10889	0.497909	0.388007	0.155165	0.525715	hsa:54760	cDNA FLJ32673 fis, clone TESTI1000138, highly similar to Proprotein convertase subtilisin/kexin type 4 (EC 3.4.21.-)
VDAC1P12	ncRNA	0	0	0	0	0	0	0	0	0	0	0	0	0	0	0	0		voltage-dependent anion channel 1 pseudogene 12
GNGT1	mRNA	0	0	0	0	0	0	0	0	0	0	0	0	0	0	0	0	hsa:2792	Guanine nucleotide-binding protein subunit gamma
VDAC1P11	ncRNA	0	0.0931011	0.105938	0	0	0.265346	0	0.199219	0.185237	0.193072	0.0956452	0	0.351346	0.114081	0.547456	0		voltage-dependent anion channel 1 pseudogene 11
VDAC1P10	ncRNA	0	0	0	0	0	0	0	0	0	0	0	0	0	0	0	0		voltage-dependent anion channel 1 pseudogene 10
GNGT2	mRNA	5.06759	4.12438	6.5883	8.33424	2.92221	7.68585	7.28485	3.05494	17.3588	28.5377	17.8446	18.9015	34.7211	30.7115	25.9313	33.8751	hsa:2793	Guanine nucleotide-binding protein subunit gamma
HYAL1	mRNA	0.154419	0.161931	0.110554	0.315748	0.0340916	0.153839	0.113533	0.10395	0	0	0.166356	0	0	0.119053	0	0.0403265	hsa:3373	Hyaluronidase-1
LOC100421372	ncRNA	2.25605	2.05036	2.51253	2.22111	2.65641	1.04887	1.87988	1.01247	3.60875	5.56033	5.34699	4.23048	5.15846	3.47871	2.5968	3.53501		zinc finger and SCAN domain containing 29 pseudogene
HYAL2	mRNA	4.53124	6.25579	4.20098	5.99909	3.74242	5.06632	5.05717	4.24263	4.52298	4.89153	5.7946	4.65516	2.88115	2.97405	2.57297	2.21343	hsa:8692	Hyaluronidase-2
HYAL3	mRNA	2.22435	1.52676	0.916892	1.4242	0.848224	0.725234	0.624428	1.08899	10.5897	8.83893	11.9379	14.4819	6.77536	3.79359	6.63353	4.43587	hsa:8372	Hyaluronidase-3
MCCD1P2	ncRNA	0	0	0	0	0	0	0	0	0	0	0	0	0	0.584253	0	0		mitochondrial coiled-coil domain 1 pseudogene 2
HYAL4	mRNA	0	0	0	0	0	0	0	0	0	0	0	0.0353102	0	0	0	0	hsa:23553	Hyaluronidase-4
LOC100506787	miscRNA	0	0	0	0	0	0	0	0	0	0	0	0	0	0	0	0
SSSCA1	mRNA	2.13704	2.38403	3.63507	3.66724	4.36666	4.66569	4.44619	3.87705	9.43925	16.0185	15.2339	10.6249	6.05792	5.083	5.55139	5.6996	hsa:10534	Sjoegren syndrome/scleroderma autoantigen 1
L3HYPDH	mRNA	3.15004	1.69883	3.59764	3.16941	3.22885	3.90034	2.05132	1.36319	2.20641	2.34868	1.01806	2.72624	4.0366	3.81636	2.55287	3.46681	hsa:112849	Trans-L-3-hydroxyproline dehydratase
MCCD1P1	ncRNA	0	0	0	0	0	0	0	0	0	0.0991088	0	0	0	0	0	0		mitochondrial coiled-coil domain 1 pseudogene 1
LOC100421387	ncRNA	0	0	0	0	0	0	0	0	0	0	0	0	0	0	0	0		heterogeneous nuclear ribonucleoprotein A3 pseudogene
LOC100421386	ncRNA	0	0	0	0	0	0	0	0	0	0	0	0	0	0	0	0		glutamyl aminopeptidase (aminopeptidase A) pseudogene
LOC100421385	ncRNA	0	0	0	0	0	0	0	0	0	0	0	0	0	0	0	0		testis derived transcript (3 LIM domains) pseudogene
G2E3	mRNA	1.28259	0.990264	1.36225	1.53705	0.886828	1.79731	1.41968	0.759038	4.20518	3.67809	3.58341	3.0343	4.40641	4.745	4.17169	4.65616	hsa:55632	cDNA FLJ58896, weakly similar to Homo sapiens PHD finger protein 7 (PHF7), transcript variant 2, mRNA
LOC100506775	miscRNA	0.879441	2.25432	1.86556	0.99902	1.94157	1.26553	1.22134	1.20595	0	0.212499	0.315807	0.211423	0.1289	0.25112	0.361525	0.382776
IGHMBP2	mRNA	9.27063	5.44493	12.4388	6.93792	10.2116	12.0105	7.69363	7.92366	9.06934	11.1402	8.52988	8.28594	9.26374	11.6056	7.36033	7.61115	hsa:3508	DNA-binding protein SMUBP-2
OR4H12P	ncRNA	0	0	0	0	0	0	0	0	0	0	0	0	0	0	0	0		olfactory receptor, family 4, subfamily H, member 12 pseudogene
LOC100421391	ncRNA	0	0	0	0	0	0	0	0	0.101938	0	0	0	0	0	0	0		eukaryotic translation initiation factor 5 pseudogene 2
LOC100421390	ncRNA	0.639001	0.335043	0.30499	0.290355	1.76343	1.01856	1.17453	2.50925	0.999917	0.83377	1.23911	1.10606	0.92722	1.56006	1.18208	0.834375		eukaryotic translation initiation factor 5 pseudogene 1
ALS2CL	mRNA	1.94243	0.963197	2.22794	1.45393	0.299189	0.70505	0.210345	0.456136	0.141374	0.24559	0.0973296	0.0325795	1.11233	0.503057	0.371398	0.216276	hsa:259173	ALS2 C-terminal like, isoform CRA_c
PLK1S1	mRNA	5.50628	7.46137	9.77005	7.06731	2.72335	5.27186	2.83912	2.24646	5.11009	4.15991	4.35264	5.29926	13.9139	17.5045	12.0821	16.6206	hsa:55857	Centrosomal protein kizuna
PLEKHG4B	mRNA	0	0	0	0.00776004	0	0.013611	0.00502248	0	0.021379	0	0	0	0	0	0	0	hsa:153478	Pleckstrin homology domain-containing family G member 4B
RNY5P10	ncRNA	0	0	0	0	0	0	0	0	0	0	0	0	0	0	0	0		RNA, Ro-associated Y5 pseudogene 10
XG	mRNA	0	0	0	0	0	0	0	0	0	0	0	0	0	0	0.0327955	0	hsa:7499	Glycoprotein Xg
LOC100506790	miscRNA	0	0	0	0.206844	0	0	0	0	0	0	0	0.393971	0	0	0	0	hsa:100506790	uncharacterized LOC100506790
LOC100506791	miscRNA	0	0	0	0.0550905	0	0	0	0	0	0	0	0.0524647	0	0	0	0
LOC100506792	miscRNA	0	0	0	0	0	0	0	0	0	0	0	0	0.249433	0	0	0
XK	mRNA	0.293916	0.162217	0.295334	0.298735	0.153684	0.1387	0.272962	0.0520672	0.0806882	0	0.03333	0	0	0	0	0	hsa:7504	Membrane transport protein XK
THEMIS2	mRNA	266.893	294.356	192.34	279.753	95.6643	127.923	155.448	126.239	8.4983	8.51226	18.6724	14.3444	11.9274	10.5419	25.3656	22.7452	hsa:9473	Protein THEMIS2
GLB1L	mRNA	0.890898	1.3464	1.03178	0.922739	1.33053	2.61044	1.98431	1.7345	0.738047	1.13965	1.10091	1.13388	0.967822	1.2121	1.32491	1.16329	hsa:79411	Beta-galactosidase
LBX2-AS1	miscRNA	1.99142	1.07783	0.804849	0.437845	2.34008	2.39992	3.14084	1.7658	1.64187	1.43192	0.761256	1.42467	3.05065	2.6827	2.05981	2.51641	hsa:151534	LBX2 antisense RNA 1
LOC100506795	miscRNA	0	0	0	0	0	0	0	0	0	0	0	0	0	0	0	0
LOC100506797	miscRNA	0.128953	0	0	0	0	0	0	0	0.269049	0.701073	0.416762	0.139504	0.170105	0.165698	0.477094	0.16838	hsa:100506797	uncharacterized LOC100506797
LOC101927600	miscRNA	0	0	0	0	0	0	0	0	0	0	0	0	0	0	0	0	hsa:101927600	uncharacterized LOC101927600
LOC101927601	mRNA	0	0	0	0.0582129	0.0565676	0	0	0	0	0	0	0	0.0675989	0.0658474	0	0
TRBV11-1	ncRNA	1.36013	1.18858	1.89344	4.89274	3.25305	1.8067	1.66668	2.54334	14.189	6.90163	9.28006	9.07382	20.6333	13.9817	18.1718	23.9759		T cell receptor beta variable 11-1
TRBV11-2	ncRNA	4.0804	3.32803	5.68033	3.34766	8.25773	5.87177	2.66669	3.05201	12.5336	13.8033	7.08215	8.58334	39.7713	29.4197	25.72	28.4159		T cell receptor beta variable 11-2
LOC101927604	miscRNA	0	0	0	0	0	0	0	0	0	0	0	0.107176	0	0	0	0	hsa:101927604	uncharacterized LOC101927604
LOC101927605	miscRNA	0	0	0	0	0	0	0	0	0	0	0	0	0	0	0	0	hsa:101927605	uncharacterized LOC101927605
LOC101927602	miscRNA	0	0	0	0	0	0	0	0	0	0	0	0	0	0	0	0	hsa:101927602	uncharacterized LOC101927602
LOC101927603	miscRNA	2.03653	1.24577	2.63256	1.83148	0.749353	0.338147	0.686271	0.571223	0.177044	0.0922664	0.0914149	0.091799	0.111936	0	0.209297	0.1108	hsa:101927603	uncharacterized LOC101927603
TRBV11-3	ncRNA	0	0	0	0	0	0	0	0	0	0	0	0	0	0	0	0		T cell receptor beta variable 11-3
LOC101927608	miscRNA	0	0	0	0	0	0	0	0	0.0650237	0	0	0	0	0	0	0	hsa:101927608	uncharacterized LOC101927608
LOC101927609	miscRNA	0.425195	0	0	0.48301	0	0	1.56308	0	0	0	0	0.459987	0	1.09271	1.57312	0	hsa:101927609	uncharacterized LOC101927609
LOC101927606	miscRNA	0	0	0	0	0	0	0	0	0	0	0	0	0	0	0	0	hsa:101927606	uncharacterized LOC101927606
LOC101927607	ncRNA	0.0584841	0	0.27914	0.0664363	0.129117	0.174793	0	0	0.488088	0.127184	0.12601	0.569427	0.385741	0.526045	0.144252	0.534558
PAMR1	mRNA	0	0	0	0	0	0	0	0	0.0262256	0	0	0	0	0	0	0	hsa:25891	Inactive serine protease PAMR1
LOC101927611	miscRNA	0	0	0	0	0	0	0	0	0	0	0	0	0	0	0	0	hsa:101927611	uncharacterized LOC101927611
RBPMSLP	ncRNA	0	0	0	0	0	0	0	0	0	0	0	0	0	0	0	0		RNA binding protein with multiple splicing-like pseudogene
LOC101927612	miscRNA	0.959769	1.04839	0.811201	1.31741	0.397296	0.717122	0.411629	0.448673	0.876084	0.913142	0.603143	1.16809	1.21331	0.822171	0.937049	2.08869
LOC101927610	miscRNA	0	0.0371733	0.0422987	0	0	0.0353157	0.026063	0	0.0554708	0.0385448	0.0572836	0.0958739	0.0233809	0.0455501	0.0655763	0.0231437	hsa:101927610	uncharacterized LOC101927610
LOC101927615	miscRNA	0	0	0	0	0	0	0	0	0	0.139075	0	0.13837	0.168722	0	0	0	hsa:101927615	uncharacterized LOC101927615
LOC101927616	miscRNA	0	0	0	0	0	0	0	0	0	0	0	0	0	0	0	0	hsa:101927616	uncharacterized LOC101927616
LOC101927613	miscRNA	1.22908	0.322217	0.549965	0.523575	0.67837	0.153058	0.451827	0	0.480819	0.334105	0.165511	0.166206	2.22931	0.59224	0.568413	0	hsa:101927613	uncharacterized LOC101927613
LOC101927614	mRNA	0.134119	0.773541	0.320071	0.38089	1.62855	0.668078	1.23261	0.451427	0.559658	0.218749	0	0.072547	0.265382	0.430843	0.248105	0.0875631	hsa:101927614	uncharacterized LOC101927614
IGHVIII-76-1	ncRNA	0	0	0	0	0	0	0	0	0	0	0	0	0	0	0	0		immunoglobulin heavy variable (III)-76-1 (pseudogene)
DKC1	mRNA	8.18051	5.88968	10.5989	9.7436	8.82802	13.7451	10.8396	9.55485	43.9117	63.725	60.9666	60.8265	24.2801	20.1602	22.2101	22.4395	hsa:1736	H/ACA ribonucleoprotein complex subunit 4
LOC101927619	miscRNA	0	0	0	0	0	0	0	0	0	0	0	0	0	0	0	0	hsa:101927619	uncharacterized LOC101927619
LOC101927617	miscRNA	0	0	0	0	0	0	0	0	0	0	0	0	0	0	0	0	hsa:101927617	uncharacterized LOC101927617
LOC101927618	miscRNA	0.0664929	0.557819	0.198353	0.0755341	0.220198	0.0662431	0.122219	0.969823	0.0693659	0	0	0.287735	0	0	0.0410014	0.477526
LOC101927622	mRNA	12.034	11.4566	18.0172	19.9312	15.3359	14.8804	14.2906	7.6838	17.0448	17.4466	16.4424	13.9007	16.0895	18.4803	20.7934	14.8617
LOC101927623	miscRNA	0	0	0	0	0	0	0	0	0	0	0	0	0	0	0	0	hsa:101927623	uncharacterized LOC101927623
LOC101927620	miscRNA	0.0731051	0	0.174462	0	0	0	0.053749	0.0820204	0.0762638	0.397449	0.157512	0.0790871	0.289306	0.0939365	0.0901572	0.0954568	hsa:101927620	uncharacterized LOC101927620
LOC101927621	miscRNA	1.25256	0.262699	2.39136	1.42288	0.553066	1.49743	1.10511	1.12425	0.784011	0.817174	0	0.542023	1.98276	1.28759	0.926839	2.28975
LOC101927626	miscRNA	6.29289	6.12765	5.89982	3.40407	12.0737	5.22437	4.84703	15.8017	0.937827	0	0.484238	0.486272	0	0	0.554338	0.586923
LOC101927627	miscRNA	0	0	0	0	0	0	0	0	0	0	0	0	0	0	0	0	hsa:101927627	uncharacterized LOC101927627
LOC101927624	miscRNA	0.550077	0.192279	0	0.624873	0	0	0	0.41144	0	0	0	0	0	0	0	0
LOC101927625	mRNA	0.169437	0	0.0505443	0.0962378	0.0467589	0.0844002	0.155719	0.237625	0	0.184235	0	0.0916507	0.279387	0.0544296	0.104479	0.0553105
RPL18P10	ncRNA	0	0	0	0	0	0	0	0	0.302804	0	0	0	0.382894	0.372973	0	0.189505		ribosomal protein L18 pseudogene 10
RPL18P11	ncRNA	0.372213	0	0.740227	0.281883	0.547832	1.11244	0.182441	0.278404	0.906024	0.539627	0.668309	0.536894	0.654665	0.318851	1.07108	0.648022		ribosomal protein L18 pseudogene 11
RPL18P12	ncRNA	5.63615	2.69819	7.89483	2.22696	2.29927	4.1502	1.98185	3.98655	8.0526	8.52645	5.54384	9.41111	12.6069	14.4844	11.1817	8.95926		ribosomal protein L18 pseudogene 12
RPL18P13	ncRNA	4.17887	2.83551	6.01296	2.7924	3.39185	3.79583	2.07841	2.62004	5.25696	8.41945	4.76672	7.84494	5.83674	8.84412	6.66938	7.38239		ribosomal protein L18 pseudogene 13
HCAR2	mRNA	86.9228	78.5229	34.0438	108.485	336.157	351.581	497.83	714.947	0.0365197	0	0	0.0757434	0	0.0449825	0	0	hsa:338442	cDNA FLJ75123, highly similar to Homo sapiens G protein-coupled receptor HM74a (HM74a), mRNA
TRGC1	ncRNA	5.43531	5.69972	9.18791	7.20343	3.99991	3.91076	3.66318	2.87969	19.2156	8.86501	18.5423	22.2136	42.2227	21.7284	35.0052	42.3858		T-cell receptor gamma chain C region 1
HCAR3	mRNA	94.9675	90.7479	28.6809	76.8126	635.531	712.294	777.578	1274.09	0.0383996	0	0	0.0398211	0.0971121	0.0472979	0	0	hsa:8843	Hydroxycarboxylic acid receptor 3
EBP	mRNA	3.71508	3.18024	4.43294	6.89016	3.93356	3.88995	3.261	3.10484	78.382	113.478	143.877	106.259	97.0134	67.7573	100.609	101.821	hsa:10682	Emopamil binding protein (Sterol isomerase), isoform CRA_a
HCAR1	mRNA	0.105692	0	0	0	1.86671	1.57942	1.96212	4.23927	0.689115	0.172383	0.113862	0.371606	0.209132	0.30557	0.0651725	0.0345017	hsa:27198	Hydroxycarboxylic acid receptor 1
CASP1P1	ncRNA	0	0	0.763096	0	0	0.637118	0	0	0	0	0	0	0	0	0	0		caspase 1, apoptosis-related cysteine peptidase pseudogene 1
LOC389465	ncRNA	1.05941	0.277736	0.442441	0.180519	1.57875	1.05543	1.01258	1.30747	1.27096	2.87983	1.59782	1.89106	1.25775	1.29322	1.63315	1.31415		Sjogren syndrome antigen B pseudogene
CASP1P3	ncRNA	1.71797	0.306645	0.305309	0.415227	3.18758	1.34736	2.25746	1.72243	0.343187	0.0794897	0	0.158174	1.59118	0.422714	0.225393	0.334099		caspase 1, apoptosis-related cysteine peptidase pseudogene 3
LOC101927628	mRNA	0	0.0351609	0	0	0	0	0	0	0	0	0	0.0362735	0	0	0	0.0875631	hsa:101927628	uncharacterized LOC101927628
CASP1P2	ncRNA	1.08249	0.432438	0.676585	0.702675	1.53633	1.18113	0.530586	0.751836	0.860392	0.336295	0.111064	0	3.33188	0.662357	0.190713	0.336539		caspase 1, apoptosis-related cysteine peptidase pseudogene 2
LOC101927629	miscRNA	0	0	0	0	0	0	0	0	0	0	0	0	0	0	0	0	hsa:101927629	uncharacterized LOC101927629
TRGC2	ncRNA	9.81535	13.1922	17.6504	9.10843	6.10414	8.95213	5.69191	7.60007	22.9306	22.3974	28.8926	33.7998	74.2216	69.101	62.5701	105.78		T-cell receptor gamma-2 chain C region
LOC101927633	miscRNA	0	0	0	0	0	0	0	0	0	0	0	0	0	0	0	0	hsa:101927633	uncharacterized LOC101927633
LOC101927634	miscRNA	4.61017	2.41722	4.46956	6.8736	3.81676	4.3058	2.96584	0.323274	1.20234	1.8798	0.931227	0.311713	6.8416	4.44289	4.61949	1.50493	hsa:101927634	uncharacterized LOC101927634
LOC101927631	miscRNA	0.492658	0.258312	0.0979757	0.186549	0	0.327205	0.181108	0.0921231	0.34263	0.624965	0.353827	0.177657	0.216627	0.105507	0.101262	0.428858
PBX2P1	ncRNA	38.3448	44.6808	38.0795	40.7313	10.6635	11.146	10.3094	10.6723	6.16991	5.97537	4.32734	7.01149	6.98914	5.41477	5.01457	6.14596		pre-B-cell leukemia homeobox 2 pseudogene 1
LOC101927632	miscRNA	0.316544	0.497913	0	0	0.349422	0.157677	0	0.355147	0.330221	0	0.170506	0	0	0	0.390379	0	hsa:101927632	uncharacterized LOC101927632
LOC101927637	miscRNA	0	0	0	0	0	0	0	0	0	0	0	0	0	0	0	0	hsa:101927637	uncharacterized LOC101927637
LOC101927638	ncRNA	0	0	0	0	0	0	0	0	0	0	0	0	0	0	0	0		solute carrier family 22 member 24-like
LOC101927635	miscRNA	0	0	0	0	0	0.229139	0	0	0	0	0.247782	0.124412	0	0	0.425479	0	hsa:101927635	uncharacterized LOC101927635
LOC101927636	miscRNA	0	0.0633059	0.144069	0.0685778	0	0	0	0	0	0	0	0	0	0	0.0744506	0	hsa:101927636	uncharacterized LOC101927636
ECD	mRNA	8.08162	8.47475	10.1254	7.87992	7.17399	8.52091	8.4176	7.10263	21.1121	20.7603	19.7343	19.8173	19.9	14.7979	13.7457	16.4004	hsa:11319	Protein SGT1
LOC101927630	miscRNA	0	0	0.219814	0	0.203352	0	0	0	0	0	0	0	0	0	0	0	hsa:101927630	uncharacterized LOC101927630
PHOX2B	mRNA	0	0	0	0	0	0	0	0	0	0	0	0	0	0	0	0	hsa:8929	Paired mesoderm homeobox protein 2B
PHOX2A	mRNA	0	0	0	0	0	0	0	0	0	0	0.0498773	0	0	0	0	0	hsa:401	Paired mesoderm homeobox protein 2A
FERP1	ncRNA	0	0	0	0	0	0	0	0	0	0	0	0	0	0	0	0		fer (fps/fes related) tyrosine kinase (phosphoprotein NCP94) pseudogene 1
STT3A	mRNA	8.67934	6.97913	8.26775	8.4717	12.761	13.3879	12.9101	11.2517	31.0435	34.3987	33.3348	35.9209	30.5953	26.991	33.9555	32.4039	hsa:3703	Dolichyl-diphosphooligosaccharide--protein glycosyltransferase subunit STT3A
RHPN2P1	ncRNA	0	0	0	0.00184324	0	0.00161652	0	0	0.00169272	0.00176432	0	0	0	0	0	0		rhophilin, Rho GTPase binding protein 2 pseudogene 1
IGHV3OR16-6	ncRNA	0	0	0	0	0	0.032183	0	0.0362439	0	0	0	0	0	0	0	0		immunoglobulin heavy variable 3/OR16-6 (pseudogene)
IGHV3OR16-7	ncRNA	0	0	0	0	0.14058	0	0.031211	0	0	0	0	0	0	0	0	0		immunoglobulin heavy variable 3/OR16-7 (pseudogene)
LOC101927639	miscRNA	0	0	0	0	0	0	0	0	0	0	0	0	0	0	0	0
LOC389473	ncRNA	0.0791757	0.166054	0.0472374	0.134912	0	0	0.0291061	0	0.289089	0	0.042648	0.171309	0.104443	0.305211	0	0.206767		chromosome 5 open reading frame 13 pseudogene
IGHV3OR16-8	ncRNA	0.419526	0	0	0.47657	0.23155	0	0	0	0	0	0	0	0	0	0	0		immunoglobulin heavy variable 3/OR16-8 (non-functional)
STT3B	mRNA	11.731	13.1993	16.7595	14.8028	10.1146	14.1822	12.7277	9.14198	44.4201	32.4749	36.6496	33.408	79.6739	49.3768	49.5017	67.4394	hsa:201595	Dolichyl-diphosphooligosaccharide--protein glycosyltransferase subunit STT3B
ACTL10	mRNA	0.15515	0	0.277695	0.176246	0.299714	0.502343	0.0855531	0.0435177	0.890196	0.5061	0.877502	0.419614	0.716322	0.548241	0.908863	0.557114	hsa:170487	actin-like 10
LOC101927644	mRNA	0	0	0	0	0	0	0	0	0	0	0	0	0	0	0	0	hsa:101927644	putative proline-rich protein 21-like
LOC101927645	mRNA	0.181351	0.0713149	0	0.103005	0.100094	0.203254	0.333337	0.279768	0.0472967	0.0246487	0	0	0.0897098	0.0873853	0.307522	0.207199	hsa:101927645	putative uncharacterized protein FLJ44967-like
LOC101927642	miscRNA	0	0	0	0	0	0	0	0	0	0	0	0	0	0	0	0
LOC101927643	miscRNA	0	0	0	0	0	0	0	0	0	0	0	0	0	0	0	0
EDA	mRNA	0.208532	0.046859	0.319919	0.236886	0.0493266	0.207748	0.0876105	0.0334232	0.186464	0.0485879	0.032093	0.0322279	0.392972	0.210535	0.0734779	0.0388985	hsa:1896	Ectodysplasin-A
LOC101927648	miscRNA	0	0	0	0	0	0	0	0	0	0	0	0	0	0	0	0	hsa:101927648	uncharacterized LOC101927648
LOC101927649	ncRNA	0	0	0	0	0	0	0.0997136	0	0	0	0	0	0	0	0	0
LOC101927646	miscRNA	0	0	0	0	0	0	0	0	0	0	0	0	0	0	0	0	hsa:101927646	uncharacterized LOC101927646
LOC101927647	miscRNA	0	0	0	0	0	0	0	0	0	0	0	0	0	0	0	0	hsa:101927647	uncharacterized LOC101927647
MEA1	mRNA	21.0853	26.3527	37.38	34.6087	22.9904	32.2379	30.1192	20.5668	70.5679	71.7749	74.1721	75.9734	73.1118	68.0105	74.1897	67.5379	hsa:4201	Male-enhanced antigen 1
LOC101927640	miscRNA	0	0	0	0	0	0	0	0	0	0	0	0	0	0	0	0	hsa:101927640	uncharacterized LOC101927640
LOC101927641	miscRNA	0	0	0	0	0	0	0	0	0	0	0	0	0	0	0	0	hsa:101927641	uncharacterized LOC101927641
FYTTD1P1	ncRNA	0	0	0	0	0	0	0	0	0	0	0	0	0	0	0	0		forty-two-three domain containing 1 pseudogene 1
LOC100132498	ncRNA	0	0	0	0	0.0639877	0	0	0	0	0	0.124896	0.0627102	0	0	0.071488	0		centromere protein N pseudogene
LOC101927655	mRNA	19.5157	27.8356	18.7365	17.6675	5.44759	5.51241	4.78284	5.78852	3.97819	2.76431	2.98046	2.75031	5.62221	3.55494	3.22749	6.83442
LOC101927656	miscRNA	0	0	0	0	0	0	0	0	0	0	0	0	0	0	0	0	hsa:101927656	uncharacterized LOC101927656
LOC101927653	miscRNA	0	0	0	0	0	0	0	0	0	0	0	0	0	0	0	0	hsa:101927653	uncharacterized LOC101927653
LOC101927654	ncRNA	0	0	0	0	0	0	0	0	0	0	0	0.100588	0	0.119475	0	0.121408		peptidyl-prolyl cis-trans isomerase A-like
LOC101927659	miscRNA	0	0	0	0	0	0	0	0	0	0	0	0	0	0	0	0
EED	mRNA	2.18051	2.1842	3.41736	3.2164	3.87993	4.92824	3.66098	2.77505	21.2534	19.0029	16.6889	26.5468	12.0636	10.5383	10.1545	9.56148	hsa:8726	Polycomb protein EED
LOC101927657	miscRNA	0	0	0	0	0	0	0	0	0	0	0	0	0.145941	0	0	0	hsa:101927657	uncharacterized LOC101927657
LOC101927658	mRNA	0.0709938	0	0.0423559	0.0537646	0.10449	0.0353635	0.0260983	0.0132753	0.0123435	0.0257313	0.0509877	0.0384015	0.124867	0.121631	0.13133	0.04635
DARS2	mRNA	2.29633	1.67088	2.87985	2.28915	2.84523	4.34197	4.22082	2.4975	14.9355	19.1852	17.7208	16.9333	8.99476	9.45421	10.9233	8.53635	hsa:55157	Aspartyl-tRNA synthetase 2 (Mitochondrial), isoform CRA_b
LOC101927651	miscRNA	0	0	0	0	0	0	0	0	0	0	0	0	0	0	0	0	hsa:101927651	uncharacterized LOC101927651
LOC101927652	miscRNA	0	0	0	0	0	0	0	0	0	0	0	0	0	0	0	0	hsa:101927652	uncharacterized LOC101927652
LOC101927650	miscRNA	0	0	0	0	0	0	0	0	0	0	0	0	0	0	0	0	hsa:101927650	uncharacterized LOC101927650
SGK223	mRNA	2.43282	1.49219	3.54192	2.3117	2.31393	3.68887	1.92367	1.21883	1.86754	1.73025	1.08791	1.48975	2.11929	3.77486	1.77375	2.79705	hsa:157285	Tyrosine-protein kinase SgK223
LOC101927666	miscRNA	0.0128678	0	0	0	0	0	0.0189216	0	0	0.0139916	0	0	0	0	0	0	hsa:101927666	uncharacterized LOC101927666
AKR1B1P6	ncRNA	0	0	0	0	0	0	0	0	0	0	0	0.0765956	0	0	0	0		aldo-keto reductase family 1, member B1 pseudogene 6
AKR1B1P7	ncRNA	0.234809	0.184674	0.210136	0.266737	0.518396	0.116964	0.258958	0.0658611	0.48991	0.70212	0.6324	1.01609	1.39385	0.603437	1.08592	1.22641		aldo-keto reductase family 1, member B1 pseudogene 7
LOC101927667	miscRNA	0.0444664	0	0	0	0.049085	0	0	0	0	0	0	0.048105	0	0	0	0
LOC101927664	miscRNA	0	0	0	0	0	0	0	0	0	0	0	0	0	0	0	0	hsa:101927664	uncharacterized LOC101927664
AKR1B1P4	ncRNA	0	0	0	0	0	0	0	0	0	0	0	0	0	0	0	0		aldo-keto reductase family 1, member B1 pseudogene 4
LOC101927665	miscRNA	0	0	0	0	0	0	0	0	0	0	0	0	0.576469	0	0	0	hsa:101927665	uncharacterized LOC101927665
AKR1B1P5	ncRNA	0	0	0	0	0	0	0	0	0	0	0	0.0639832	0	0	0	0		aldo-keto reductase family 1, member B1 pseudogene 5
LOC150776	miscRNA	6.06363	4.39876	9.76271	6.95889	5.11177	8.75096	4.97726	4.24029	13.1928	14.6089	12.6844	13.7711	15.3948	18.1979	14.2646	17.2722	hsa:150776	cDNA FLJ61219, highly similar to Homo sapiens sphingomyelin phosphodiesterase 4, neutral membrane, transcript variant 2, mRNA
AKR1B1P2	ncRNA	0.186254	0	0.148162	0	0.068533	0.185554	0	0.208967	0.0647671	0.40504	0.200651	0.402988	0.409488	0.159551	0.306264	0.324267		aldo-keto reductase family 1, member B1 pseudogene 2
AKR1B1P3	ncRNA	0.116708	0.24477	0.0696296	0.198865	0.193245	0.290673	0.085807	0.130941	0.365252	1.07865	0.628647	0.946933	0.769765	0.37491	1.51127	0.304782		aldo-keto reductase family 1, member B1 pseudogene 3
IGHV1OR16-1	ncRNA	0	0	0	0	0	0	0	0	0	0	0	0	0	0	0	0		immunoglobulin heavy variable 1/OR16-1 (pseudogene)
LOC101927668	miscRNA	0	0	0	0	0.147672	0.133275	0	0	0	0	0	0	0	0	0	0	hsa:101927668	uncharacterized LOC101927668
AKR1B1P1	ncRNA	0.132426	0.208302	0.0790074	0.150432	0.146181	0.131929	0.29209	0	0.276296	0.359979	0.356657	0.573048	0.174687	0.765725	0.653261	0.432288		aldehyde reductase family 1, member B1 pseudogene 1
LOC101927669	miscRNA	0	0	0	0	0	0	0	0	0	0	0	0	0	0	0	0	hsa:101927669	uncharacterized LOC101927669
STSP1	ncRNA	0	0	0	0.00307248	0	0	0	0	0	0.00294093	0	0	0	0	0	0		steroid sulfatase (microsomal) pseudogene 1
ACVR1B	mRNA	6.57887	4.4878	6.40825	6.82521	16.5808	12.7237	11.6852	17.3232	2.08345	3.02926	2.13346	2.14242	2.12532	1.59582	1.88347	1.8627	hsa:91	Activin receptor type-1B
LOC101927662	mRNA	0	0	0.114395	0	0	0.477548	0.0704862	0	0.25003	0.104242	0.10328	0.0518572	0.0632324	0	0.0591159	0.0625908	hsa:101927662	uncharacterized LOC101927662
LOC101927663	miscRNA	2.11254	2.34562	1.63107	1.5528	1.78327	2.3522	1.18774	1.11537	1.426	2.0268	1.74035	1.20992	4.75382	2.39516	2.2988	4.54332	hsa:101927663	uncharacterized LOC101927663
LOC101927660	miscRNA	0	0	0	0	0	0	0	0	0	0	0	0	0	0	0	0	hsa:101927660	uncharacterized LOC101927660
LOC101927661	miscRNA	0	0	0	0	0	0	0	0	0	0	0	0	0	0	0	0	hsa:101927661	uncharacterized LOC101927661
ACVR1C	mRNA	0.07976	0.0557599	0.169195	0.100672	0.068479	0.141263	0.162894	0.0894869	0.064716	0.0385448	0.00954727	0.0287622	0.303951	0.250526	0.17487	0.12729	hsa:130399	Putative uncharacterized protein ACVR1C
EFS	mRNA	0	0	0	0	0	0	0.0185365	0	0.0526025	0	0	0	0	0	0	0	hsa:10278	Embryonal Fyn-associated substrate
APOPT1	mRNA	4.01267	4.00749	6.61205	6.94595	5.20285	6.40884	7.49265	4.78787	9.56811	10.8732	10.8414	10.9559	10.0824	9.57559	9.34744	8.73256	hsa:84334	Apoptogenic protein 1, mitochondrial
MDH1B	mRNA	0	0	0.073877	0	0	0	0	0	0.0645886	0.0336603	0	0	0	0	0.0381776	0.0404217	hsa:130752	cDNA FLJ51389, highly similar to Homo sapiens malate dehydrogenase 1B, NAD (MDH1B), mRNA
LOC101927677	miscRNA	0.130018	0.0454477	0	0	0.0956819	0.0431766	0	0.0972495	0.045212	0	0.0933792	0.0937716	0.0571704	0	0	0.113181
LOC101927678	miscRNA	0	0	0	0	0	0	0.0497068	0	0	0	0	0	0	0	0	0
LOC101927675	miscRNA	0.114611	0.120186	0	0.173593	0	0	0	0	0.199271	0	0	0.0826592	0.201582	0.0981794	0	0.399074	hsa:101927675	uncharacterized LOC101927675
LOC101927676	miscRNA	0	0	0	0	0	0	0	0	0	0	0	0	0	0	0	0	hsa:101927676	uncharacterized LOC101927676
EGF	mRNA	0.224746	0.0736496	0.217891	0.0638263	0	0	0	0	0	0	0	0	0	0	0	0	hsa:1950	Pro-epidermal growth factor
SWT1	mRNA	1.16369	1.43438	1.87575	1.15957	1.9381	2.68473	3.40729	3.02349	0.617632	0.177588	0.41788	0.419636	1.10416	0.813223	1.63654	0.799727	hsa:54823	SWT1 RNA endoribonuclease homolog (S. cerevisiae)
LOC101927679	miscRNA	0	0.202672	1.15308	0.21955	0.213345	0.385089	0.142098	0.65052	0	0	0	0	0	0	0	1.00945
LOC101927670	miscRNA	0	0	0	0	0	0	0	0	0	0	0	0	0	0	0	0	hsa:101927670	uncharacterized LOC101927670
LOC101927673	miscRNA	0.335749	0.251486	0.0572322	0.272429	0.0529459	0.0955677	0.0705291	0	0.400292	0.312918	0.206687	0.311333	0.506167	0.616315	0.591519	0.250516	hsa:101927673	uncharacterized LOC101927673
LOC101927674	miscRNA	0	0.233016	0	0	0	0	0	0	0	0	0	0.240389	0	0	0	0	hsa:101927674	uncharacterized LOC101927674
ACVR2B	mRNA	0.330798	0.144537	0.707204	0.375778	0.365157	0.755231	0.319216	0.208766	1.17187	0.899221	0.475159	0.551711	1.68183	1.58512	1.06239	1.49379	hsa:93	Activin receptor type-2B
ACVR2A	mRNA	0.527927	0.507474	0.699931	0.583052	0.825578	0.847353	0.625348	0.542949	0.198877	0.23918	0.379157	0.174511	1.37347	0.73489	2.47768	3.12118	hsa:92	Activin receptor type-2A
LOC101927671	miscRNA	0	0	0	0	0	0	0	0	0	0	0	0	0	0	0	0
LOC101927672	miscRNA	0	0	0	0	0	0	0	0	0	0	0	0	0	0	0	0
OR7K1P	ncRNA	0	0	0	0	0	0	0	0	0	0	0	0	0	0	0	0		olfactory receptor, family 7, subfamily K, member 1 pseudogene
AKR1B1P8	ncRNA	0	0	0	0	0	0	0	0	0	0	0	0	0	0	0	0		aldo-keto reductase family 1, member B1 pseudogene 8
RPL30	mRNA	278.296	257.885	772.234	498.721	330.398	385.038	263.176	191.801	275.952	317.113	279.923	252.375	687.954	410.688	396.792	462.202	hsa:6156	Ribosomal protein L30, isoform CRA_b
EHF	mRNA	0.0430862	0.0150607	0.0514118	0.146834	0.0634153	0.286162	0.200629	0.145022	0	0	0	0.0155373	0	0.0184546	0	0.0375065	hsa:26298	ETS homologous factor
LOC644906	ncRNA	0	0	0	0	0	0	0	0	0	0.137953	0	0	0	0	0	0		malate dehydrogenase 1, NAD (soluble) pseudogene
TMEM200B	mRNA	0	0	0	0	0	0	0	0	0.0640592	0	0	0	0	0	0	0	hsa:399474	Transmembrane protein 200B
RPL32	mRNA	79.6832	77.1748	232.743	168.566	114.99	139.907	86.0973	71.9494	119.566	163.91	171.973	140.868	232.796	155.325	170.451	167.182	hsa:6161	Ribosomal protein L32, isoform CRA_a
RPL31	mRNA	223.707	205.104	533.705	397.003	224.005	305.947	191.553	130.419	337.683	451.815	425.703	421.185	879.871	666.201	683.378	714.593	hsa:6160	cDNA, FLJ92036, highly similar to Homo sapiens ribosomal protein L31 (RPL31), mRNA
TMEM200A	mRNA	0.187922	0.0821098	0.093431	0.106737	0.069147	0.156013	0.0805967	0.0878498	1.92774	0.578947	1.34966	1.35533	3.44986	5.51359	7.66726	9.59023	hsa:114801	Transmembrane protein 200A
RPL34	mRNA	66.4798	61.5317	179.361	106.993	59.0594	83.5212	50.1071	42.6978	73.7542	79.6442	78.6519	64.3401	171.085	89.1062	90.3325	112.796	hsa:6164	Ribosomal protein L34, isoform CRA_a
LOC644909	ncRNA	0	0	0	0	0	0	0	0	0	0	0	0	0	0	0	0		ligand of numb-protein X 1, E3 ubiquitin protein ligase pseudogene
LOC149844	ncRNA	2.92129	1.41962	2.97566	1.90207	2.79213	3.65564	3.3265	3.59731	13.1192	17.0442	15.3901	16.8808	7.9891	6.95811	8.56739	9.39662		synaptotagmin binding, cytoplasmic RNA interacting protein pseudogene
TMEM200C	mRNA	0	0	0	0	0	0	0	0	0.026548	0	0	0	0	0	0	0	hsa:645369	Transmembrane protein 200C
ABCA12	mRNA	0	0	0	0	0	0	0	0	0	0	0	0	0	0	0	0	hsa:26154	cDNA FLJ41584 fis, clone CTONG2020445, highly similar to ATP-binding cassette sub-family A member 12
ABCA13	mRNA	0.627128	0.748839	0.158401	0.0728	0.267811	0.12313	0.0370212	0.462224	0	0	0	0	0	0	0	0	hsa:154664	ATP-binding cassette sub-family A member 13
GPR174	mRNA	2.84684	1.45275	2.92463	2.61136	2.92407	1.98682	2.66392	1.70803	5.92381	2.84717	2.73889	4.03502	11.8284	7.2183	6.58994	10.5952	hsa:84636	Probable G-protein coupled receptor 174
GSTM5P1	ncRNA	0	0	0.0847884	0.16144	0.0784384	0.0707909	0	0	0.148256	0.540846	0.306203	0.153745	0.187469	0.273918	0.525795	0.835053		glutathione S-transferase mu 5 pseudogene 1
ASB9P1	miscRNA	0.0484068	0	0	0	0	0	0	0	0.0504984	0	0.0521487	0	0	0	0.059698	0.0632071	hsa:728619	ankyrin repeat and SOCS box containing 9 pseudogene 1
GPR173	mRNA	0.0369996	0	0.0220745	0.0630457	0.0204213	0.0552908	0.0816094	0.0207559	0.0771965	0	0	0	0	0.0237713	0	0	hsa:54328	Probable G-protein-coupled receptor 173
GPR176	mRNA	0.034775	0.0364666	0.0414946	0.0395035	0.038387	0.0173222	0.0255676	0	0.181388	0	0.0187316	0.0376206	0.0229364	0.0446842	0.0428865	0.0454074	hsa:11245	Probable G-protein-coupled receptor 176
GPR171	mRNA	3.22254	1.91358	1.94578	2.38167	7.88597	10.3662	6.70827	4.48675	49.6166	40.1058	30.8265	37.6345	121.588	70.7929	76.5156	106.869	hsa:29909	Probable G-protein coupled receptor 171
RPL36	mRNA	96.0925	76.3432	128.469	136.115	99.6054	97.9204	84.8661	58.0142	200.03	258.504	261.326	276.369	253.324	236.032	222.561	234.496	hsa:25873	60S ribosomal protein L36
RPL35	mRNA	148.601	152.961	501.339	309.641	245.204	293.53	165.204	132.573	393.174	543.121	544.925	445.283	885.38	500.325	583.321	628.997	hsa:11224	Ribosomal protein L35, isoform CRA_a
LOC100132450	ncRNA	0.293511	0	0	0.16671	0	0	0.107899	0	0	0	0	0	0	0.188574	0.180987	0
ADNP2	mRNA	2.96366	2.48014	3.95442	3.71491	8.23512	6.26866	6.03241	8.46832	10.8743	13.5567	11.6858	11.9718	10.1877	7.31617	8.76828	6.59581	hsa:22850	KIAA0863 protein, isoform CRA_a
SNORA73A	snoRNA	2.66004	1.19547	2.26717	2.15838	2.09738	0.378578	1.39695	0.426347	8.32491	16.9409	10.2345	5.7554	3.00766	1.46487	2.81186	0	hsa:6080	small nucleolar RNA, H/ACA box 73A
RPL38	mRNA	370.63	357.095	538.742	580.135	308.118	412.619	297.284	211.854	593.259	617.481	782.13	645.396	868.762	746.465	771.124	778.983	hsa:6169	Ribosomal protein L38, isoform CRA_a
RPL37	mRNA	44.0402	54.7465	135.351	92.601	48.5039	70.7786	32.1954	31.0856	72.3904	80.2465	82.9064	64.6092	205.48	111.763	137.667	140.263	hsa:6167	60S ribosomal protein L37
ANKS1A	mRNA	6.1189	6.22329	7.72643	7.39755	4.47584	5.22682	4.19165	4.28725	3.51209	2.64529	2.48851	3.03066	2.5933	3.04711	2.75784	2.51886	hsa:23294	Ankyrin repeat and SAM domain-containing protein 1A
RPL39	mRNA	98.1856	84.6531	122.086	148.857	91.1833	74.812	94.9635	32.6476	110.654	105.74	81.1012	94.034	198.366	158.73	154.196	197.824	hsa:6170	60S ribosomal protein L39
CSRP2BP	mRNA	1.63083	0.955025	2.47667	1.9007	1.5898	2.0889	1.74405	0.974263	4.77246	4.44466	4.33519	4.53671	4.24668	3.97336	4.51874	4.25891	hsa:57325	cDNA FLJ57852, highly similar to Cysteine-rich protein 2-binding protein
ANKS1B	mRNA	0.0159459	0	0.0190271	0.0362282	0.0176021	0	0	0.0715621	0.0499046	0	0.0858926	0.189758	0	0	0	0	hsa:56899	Ankyrin repeat and sterile alpha motif domain-containing protein 1B
GPR179	mRNA	0.00985728	0	0	0	0	0	0	0	0	0	0	0.0213277	0.013003	0	0	0	hsa:440435	Probable G-protein-coupled receptor 179
MED1	mRNA	8.26385	8.10905	9.38838	8.67467	13.3423	11.5894	11.5554	9.58575	20.8977	20.8684	20.863	21.3371	16.1224	17.5034	16.6921	15.3286	hsa:5469	cDNA, FLJ94908, highly similar to Homo sapiens PPAR binding protein (PPARBP), mRNA
MECR	mRNA	1.48661	0.948912	1.50393	1.32163	0.784835	1.86738	0.83163	0.362588	5.49538	8.36334	9.85287	9.57961	2.38735	3.69587	4.54357	2.61632	hsa:51102	cDNA FLJ56723, highly similar to Trans-2-enoyl-CoA reductase, mitochondrial (EC 1.3.1.38)
RPL21	mRNA	1.64888	1.32224	3.12483	2.20362	2.35547	1.83594	1.7828	2.17642	4.95799	3.69122	2.61226	4.82675	3.71044	2.11873	4.42582	2.27966	hsa:6144	Ribosomal protein L21, isoform CRA_f
RPL23	mRNA	449.2	437.456	800.501	671.492	389.612	463.946	341.691	273.021	776.653	1052.61	989.435	910.118	1251.29	819.642	949.244	848.75	hsa:9349	Ribosomal protein L23, isoform CRA_b
RPL22	mRNA	19.6181	14.2425	33.6278	26.7856	10.703	17.4396	11.65	6.51852	27.7469	36.7968	32.149	31.8759	35.5337	43.3874	44.4335	33.449	hsa:6146	60S ribosomal protein L22
MED8	mRNA	12.5424	14.0862	12.3793	15.3032	14.6571	20.9798	15.8531	14.072	19.2631	20.4988	22.645	18.8455	25.5326	16.7133	15.0383	16.4783	hsa:112950	Mediator of RNA polymerase II transcription subunit 8
MED9	mRNA	2.47807	1.81903	2.19656	1.9303	1.32865	2.57457	2.49867	1.27098	4.98563	6.73623	4.53837	4.97871	4.52977	6.27743	5.32634	4.11401	hsa:55090	Mediator of RNA polymerase II transcription subunit 9
AARSD1	mRNA	2.01843	1.14902	2.61489	2.48941	2.3554	2.58537	1.65361	1.48815	6.61773	9.59401	8.2008	8.73437	4.56441	3.55692	4.48063	4.3675	hsa:80755	Alanyl-tRNA-editing protein Aarsd1
MED4	mRNA	10.4904	11.4336	12.8048	11.7606	11.4661	14.0832	14.1866	12.1942	21.2416	18.9238	17.1929	17.9721	26.5876	17.1922	23.4994	23.0394	hsa:29079	Mediator of RNA polymerase II transcription, subunit 4 homolog (Yeast), isoform CRA_b
DKK1	mRNA	0	0	0	0	0	0	0	0	0.0454625	0	0	0	0	0	0	0	hsa:22943	Dickkopf-like protein 1
DKK2	mRNA	0.064884	0.0226801	0.0258072	0	0	0.452482	0.508849	0.0485312	0	0	0	0	0	0	0	0	hsa:27123	Dickkopf-related protein 2
MED6	mRNA	4.79782	4.2603	4.80153	3.99974	3.92941	5.01108	5.2059	3.47286	10.2524	9.55018	11.4628	9.54367	9.9528	9.09831	9.44802	9.09399	hsa:10001	Mediator of RNA polymerase II transcription subunit 6
MED7	mRNA	3.92169	3.93365	4.54384	3.03452	2.3841	3.96358	4.72199	1.97679	7.82652	5.80918	5.69434	5.22638	10.1215	7.30316	9.39251	9.79619	hsa:9443	Mediator of RNA polymerase II transcription subunit 7
DKK3	mRNA	0.142502	0.0597736	0.306068	0.809391	1.88764	2.69736	1.76016	0.991258	2.6164	0.0309895	0	0	0	0.0366216	0.105445	0	hsa:27122	cDNA FLJ35660 fis, clone SPLEN2017538, highly similar to Dickkopf-related protein 3
DKK4	mRNA	0	0	0	0	0	0	0	0	0	0	0	0	0	0	0	0	hsa:27121	cDNA FLJ56584, highly similar to Dickkopf-related protein 4
GPR162	mRNA	22.0101	18.2286	9.62483	13.78	3.41665	3.67533	5.21792	3.8234	0.163076	0	0.0336811	0.0338226	0.0824836	0.160693	0.115671	0	hsa:27239	cDNA, FLJ78837, highly similar to Probable G-protein coupled receptor 162
ABCA10	mRNA	0.0745485	0.0651457	0.177907	0.0705708	0.0411458	0.0247561	0.0730803	0.0557599	0.0777696	0	0	0	0.0491696	0.079826	0.0306458	0.0324472	hsa:10349	cDNA FLJ51271, highly similar to Homo sapiens ATP-binding cassette, sub-family A (ABC1), member 10 (ABCA10), mRNA
GPR161	mRNA	0.0190532	0.00999001	0.0227348	0.0216439	0.105161	0.265742	0.161097	0.0748186	0.238517	0.155379	0.061578	0.113367	0	0.0122412	0.0117487	0.074636	hsa:23432	G-protein-coupled receptor 161
GPR160	mRNA	6.07398	9.90103	6.13539	5.19199	1.56004	2.21676	4.35523	1.75428	2.03895	0.948164	0.939414	1.78913	2.37992	2.27961	2.11373	1.3742	hsa:26996	Probable G-protein coupled receptor 160
RPL24	mRNA	68.5835	68.9842	134.111	131.014	84.3593	94.959	75.1223	63.7564	160.615	234.525	213.663	220.164	344.527	225.172	237.172	250.382	hsa:6152	60S ribosomal protein L24
SNORA74A	snoRNA	0	0.412438	0	0	0	0	0.867508	0	0.410299	1.71062	1.27112	0.425488	0	0	0	0	hsa:26821	small nucleolar RNA, H/ACA box 74A
SNORA74B	snoRNA	0.385594	0.404351	2.30051	0	0.425644	0.384145	0	0	0.402254	0	0	0	0	0	0	0	hsa:677841	small nucleolar RNA, H/ACA box 74B
RPL27	mRNA	187.039	161.476	305.285	318.796	166.295	217.682	157.028	84.6881	339.015	350.072	367.385	284.862	464.11	345.699	569.121	440.311	hsa:6155	60S ribosomal protein L27
RPL26	mRNA	136.708	128.377	251.806	214.764	111.583	157.452	99.8466	62.0821	225.995	264.064	274.582	233.774	460.737	350.163	352.913	358.546	hsa:6154	60S ribosomal protein L26
RPL29	mRNA	135.365	142.543	353.295	269.228	155.047	203.976	146.873	113.905	287.387	418.548	420.538	395.857	560.178	380.888	373.52	414.836	hsa:6159	Ribosomal protein L29, isoform CRA_a
RPL28	mRNA	120.269	115.01	193.499	185.106	122.467	172.144	136.067	105.933	192.243	328.817	371.223	332.235	275.236	358.781	443.008	333.538	hsa:6158	60S ribosomal protein L28
GPLD1	mRNA	0.0269664	0.0565564	0.144797	0.183799	0	0.10746	0.0297397	0.0151275	0.0140658	0.0146608	0.0726274	0.058346	0	0.0173253	0	0	hsa:2822	Phosphatidylinositol-glycan-specific phospholipase D
MEG3	miscRNA	0.0487116	0.0255406	0.0871862	0.166005	0.00896185	0.00808809	0.00596903	0	0.0508163	0	0	0.00878292	0	0	0	0	hsa:55384	Very putative protein from MEG3 locus
OSER1	mRNA	33.6167	40.8394	37.3101	49.8949	27.8216	28.0426	34.355	32.9576	8.9593	8.61408	9.1388	9.10136	15.5831	21.4403	17.8542	19.2241	hsa:51526	Oxidative stress-responsive serine-rich protein 1
TAGLN2P1	ncRNA	94.0346	142.271	114.651	114.388	57.4162	54.3709	48.3205	46.283	36.085	52.6558	57.9666	56.4084	40.2214	43.7885	54.9824	46.6719		transgelin 2 pseudogene 1
VPS26A	mRNA	5.29945	5.01654	6.0842	4.36046	7.84201	7.87651	8.48764	9.38461	10.2201	11.4311	11.3256	10.6605	14.3214	13.5087	15.6147	16.5326	hsa:9559	Vacuolar protein sorting-associated protein 26A
TAGLN2P2	ncRNA	0	0	0.152619	0	0.141189	0	0.0940389	0	0	0.139075	0.137791	0	0	0	0.157739	0		transgelin 2 pseudogene 2
VPS26B	mRNA	15.1576	18.2556	20.7983	21.8704	6.62654	10.1882	8.87448	5.36403	26.6376	25.5031	29.8871	24.9796	34.079	42.6727	40.4007	37.5685	hsa:112936	Vacuolar protein sorting-associated protein 26B
MEFV	mRNA	155.029	149.557	90.4003	111.396	92.8864	79.8661	93.9656	133.73	0.0234524	0.0488888	0	0.0243206	0.118622	0.115548	0.166349	0.0587091	hsa:4210	Pyrin
MEG8	miscRNA	0	0	0	0	0	0	0	0	0	0	0	0	0	0	0	0	hsa:79104	maternally expressed 8 (non-protein coding)
SNORD111B	snoRNA	0	0	0	0	0	0	0	0	0	0	0	0	0	0	0	0	hsa:100113402	small nucleolar RNA, C/D box 111B
MEG9	miscRNA	0	0	0	0	0	0	0	0	0	0	0	0	0	0	0	0	hsa:100507257	maternally expressed 9 (non-protein coding)
LOC644924	ncRNA	0.123681	0	0.22137	0.0702491	0	0	0	0.069382	0.193537	0.0672413	0.0666208	0.200702	0.244727	0.079462	0.0762651	0.0807481		glutamic-oxaloacetic transaminase 2, mitochondrial (aspartate aminotransferase 2) pseudogene
OCSTAMP	mRNA	0	0	0	0	0.177388	0.160093	0	0.180294	0.20955	0.0873656	0.0865594	0	0.21198	0.103244	0.049545	0.314744	hsa:128506	Osteoclast stimulatory transmembrane protein
RPL41	mRNA	85.7998	94.4934	153.488	147.194	94.7116	101.312	74.0749	53.7986	122.247	206.797	201.552	182.435	267.229	155.248	217.606	182.911	hsa:6171	Ribosomal protein L41, isoform CRA_a
SLC16A12	mRNA	0	0	0	0	0	0	0	0	0	0	0	0	0	0	0	0	hsa:387700	Monocarboxylate transporter 12
PRRC2C	mRNA	29.5062	30.3407	30.2731	27.1934	55.7199	42.0111	39.3696	47.1885	45.3555	42.3541	40.4994	41.9727	35.1339	40.1698	35.673	39.3045	hsa:23215	Protein PRRC2C
SLC16A11	mRNA	0.305395	0.0457502	0.208232	0.0495601	0.0481594	0	0	0.0978968	0.0910259	0.142314	0.329002	0.141593	0.517958	1.06514	0.484239	0.740571	hsa:162515	Monocarboxylate transporter 11
SLC16A10	mRNA	0.0815704	0	0.194665	0.0308872	0.150071	0.189616	0.0799639	0.030506	0.17019	0.147824	0.29292	0.441225	0.286939	0.17469	0.301791	0.426042	hsa:117247	Monocarboxylate transporter 10
SLC16A14	mRNA	0.0520819	0.182052	0.124291	0.335261	0.0191638	0	0.012764	0.0389556	0.144886	0.0377537	0.280539	0.131469	0.0687029	0.133846	0.278331	0.226686	hsa:151473	cDNA FLJ30755 fis, clone FEBRA2000452, highly similar to Homo sapiens solute carrier family 16 (monocarboxylic acid transporters), member 14 (SLC16A14), mRNA
PRRC2B	mRNA	19.3526	17.1414	24.2284	20.1352	17.6126	22.4448	17.5101	12.8378	30.7168	35.2927	28.7806	32.5075	42.9476	47.7069	39.7836	47.653	hsa:84726	Protein PRRC2B
RPL3L	mRNA	0	0	0	0	0.227158	0	0	0	0	0	0	0	0	0	0	0	hsa:6123	cDNA, FLJ93657, highly similar to Homo sapiens ribosomal protein L3-like (RPL3L), mRNA
PRRC2A	mRNA	63.7233	69.8373	61.4801	62.1551	52.9532	50.5413	47.2339	61.553	102.625	99.0785	91.5565	99.8254	61.8167	71.1209	72.2649	68.6074	hsa:7916	Protein PRRC2A
SLC16A13	mRNA	1.30502	0.849414	0.805441	0.869031	1.14252	1.21045	0.992573	0.706839	8.16843	9.93294	7.95059	7.6919	8.13256	7.3436	8.49108	7.75625	hsa:201232	Monocarboxylate transporter 13
PHBP14	ncRNA	0	0	0	0	0	0	0	0	0	0	0	0	0	0	0	0		prohibitin pseudogene 14
PHBP13	ncRNA	0	0.213975	0	0	0	0	0	0	0	0	0	0	0	0	0	0		prohibitin pseudogene 13
PHBP15	ncRNA	0	0	0	0	0	0	0	0	0	0	0	0	0	0	0	0		prohibitin pseudogene 15
GPR180	mRNA	0.381118	0.185887	0.645128	0.211436	0.33265	0.423836	0.312792	0.268491	3.32863	2.0431	1.99561	2.33	3.96351	2.20943	2.07682	2.87014	hsa:160897	Putative uncharacterized protein DKFZp686I0613
GPR183	mRNA	7.6678	6.4234	11.2528	9.96191	7.97778	11.1951	8.42398	8.89956	13.8375	7.28331	8.1181	19.9753	7.73146	7.02151	3.69559	7.59548	hsa:1880	Epstein-Barr virus induced gene 2 (Lymphocyte-specific G protein-coupled receptor), isoform CRA_a
GPR182	mRNA	0	0	0	0	0	0	0	0	0	0	0	0	0	0	0	0	hsa:11318	G-protein coupled receptor 182
[truncated: 38,206 more rows]
