# Supplementary material for: A dynamic transcriptomic atlas of cytokine-induced killer cells
Source: J Biol Chem. 2018 Oct 17;293(51):19600–12. doi: 10.1074/jbc.RA118.003280 (PMC6314136; doi:10.1074/jbc.RA118.003280)
Supplement: Supporting Information [file supp_RA118.003280_137179_3_supp_217109_pgfml3.xlsx]

## Sheet: Pathway_Result
PathwayID	PathwayTerm	DifGene	AllDifGene	GeneInPathway	AllGene	P-Value	FDR	Enrichment	(-log2P)
PATH:00280	Valine, leucine and isoleucine degradation	2	17	44	6781	0.0052608	0.215693	18.131	7.5705
PATH:01100	Metabolic pathways	7	17	1166	6781	0.0172133	0.235418	2.39466	5.86033
PATH:00072	Synthesis and degradation of ketone bodies	1	17	9	6781	0.0223512	0.235418	44.3203	5.48351
PATH:00240	Pyrimidine metabolism	2	17	103	6781	0.0267888	0.235418	7.74529	5.22223
PATH:00920	Sulfur metabolism	1	17	19	6781	0.046634	0.235418	20.9938	4.42247
PATH:00900	Terpenoid backbone biosynthesis	1	17	21	6781	0.0514219	0.235418	18.9944	4.28147
PATH:04964	Proximal tubule bicarbonate reclamation	1	17	23	6781	0.0561873	0.235418	17.3427	4.15361
PATH:00230	Purine metabolism	2	17	169	6781	0.0657455	0.235418	4.7205	3.92696
PATH:04710	Circadian rhythm	1	17	30	6781	0.072689	0.235418	13.2961	3.78212
PATH:00650	Butanoate metabolism	1	17	30	6781	0.072689	0.235418	13.2961	3.78212
PATH:00340	Histidine metabolism	1	17	31	6781	0.0750241	0.235418	12.8672	3.7365
PATH:00450	Selenocompound metabolism	1	17	35	6781	0.0843093	0.235418	11.3966	3.56816
PATH:05340	Primary immunodeficiency	1	17	36	6781	0.0866168	0.235418	11.0801	3.52921
PATH:00350	Tyrosine metabolism	1	17	42	6781	0.100348	0.235418	9.4972	3.31692
PATH:04960	Aldosterone-regulated sodium reabsorption	1	17	42	6781	0.100348	0.235418	9.4972	3.31692
PATH:04973	Carbohydrate digestion and absorption	1	17	45	6781	0.10714	0.235418	8.86405	3.22243
PATH:04962	Vasopressin-regulated water reabsorption	1	17	45	6781	0.10714	0.235418	8.86405	3.22243
PATH:00520	Amino sugar and nucleotide sugar metabolism	1	17	48	6781	0.113884	0.235418	8.31005	3.13436
PATH:00510	N-Glycan biosynthesis	1	17	49	6781	0.116121	0.235418	8.14046	3.1063
PATH:04961	Endocrine and other factor-regulated calcium reabsorption	1	17	49	6781	0.116121	0.235418	8.14046	3.1063
PATH:04978	Mineral absorption	1	17	51	6781	0.12058	0.235418	7.82122	3.05194
PATH:04060	Cytokine-cytokine receptor interaction	2	17	265	6781	0.140974	0.262724	3.01043	2.8265
PATH:05212	Pancreatic cancer	1	17	70	6781	0.161895	0.272463	5.69832	2.62687
PATH:04976	Bile secretion	1	17	72	6781	0.166136	0.272463	5.54003	2.58956
PATH:04918	Thyroid hormone synthesis	1	17	72	6781	0.166136	0.272463	5.54003	2.58956
PATH:04260	Cardiac muscle contraction	1	17	78	6781	0.178738	0.27799	5.11388	2.48408
PATH:04350	TGF-beta signaling pathway	1	17	86	6781	0.195263	0.27799	4.63817	2.35651
PATH:04911	Insulin secretion	1	17	87	6781	0.197306	0.27799	4.58485	2.34149
PATH:04974	Protein digestion and absorption	1	17	89	6781	0.201378	0.27799	4.48182	2.31202
PATH:04970	Salivary secretion	1	17	90	6781	0.203407	0.27799	4.43203	2.29756
PATH:04750	Inflammatory mediator regulation of TRP channels	1	17	99	6781	0.221449	0.288801	4.02911	2.17495
PATH:04972	Pancreatic secretion	1	17	101	6781	0.225406	0.288801	3.94933	2.1494
PATH:04919	Thyroid hormone signaling pathway	1	17	119	6781	0.260175	0.323247	3.35195	1.94245
PATH:04261	Adrenergic signaling in cardiomyocytes	1	17	149	6781	0.314879	0.379707	2.67706	1.66713
PATH:04022	cGMP-PKG signaling pathway	1	17	166	6781	0.344165	0.403164	2.40291	1.53883
PATH:04020	Calcium signaling pathway	1	17	185	6781	0.3755	0.427652	2.15612	1.41312
PATH:04015	Rap1 signaling pathway	1	17	213	6781	0.419119	0.46443	1.87269	1.25457
PATH:04014	Ras signaling pathway	1	17	227	6781	0.439838	0.474562	1.75719	1.18496
PATH:04010	MAPK signaling pathway	1	17	275	6781	0.505716	0.518359	1.45048	0.983601
PATH:04080	Neuroactive ligand-receptor interaction	1	17	275	6781	0.505716	0.518359	1.45048	0.983601
PATH:05200	Pathways in cancer	1	17	330	6781	0.572221	0.572221	1.20873	0.805356

## Sheet: Pathway2Gene
PathwayID	PathwayTerm	QueryID	Symbol	Description	P-Value	FDR	Enrichment
PATH:00280	Valine, leucine and isoleucine degradation	HMGCS1	HMGCS1	3-hydroxy-3-methylglutaryl-Coenzyme A synthase 1 (Soluble), isoform CRA_a	0.0052608	0.215693	18.131
PATH:00280	Valine, leucine and isoleucine degradation	MCCC1	MCCC1	cDNA FLJ54709, highly similar to Methylcrotonoyl-CoA carboxylase subunit alpha, mitochondrial (EC 6.4.1.4)	0.0052608	0.215693	18.131
PATH:01100	Metabolic pathways	DCK	DCK	cDNA FLJ51425, highly similar to Deoxycytidine kinase (EC 2.7.1.74)	0.0172133	0.235418	2.39466
PATH:01100	Metabolic pathways	UPRT	UPRT	cDNA FLJ77390	0.0172133	0.235418	2.39466
PATH:01100	Metabolic pathways	ADA	ADA	Adenosine deaminase isoform A	0.0172133	0.235418	2.39466
PATH:01100	Metabolic pathways	GNE	GNE	UDP-N-acetylglucosamine-2-epimerase / N-acetylmannosamine kinase	0.0172133	0.235418	2.39466
PATH:01100	Metabolic pathways	HMGCS1	HMGCS1	3-hydroxy-3-methylglutaryl-Coenzyme A synthase 1 (Soluble), isoform CRA_a	0.0172133	0.235418	2.39466
PATH:01100	Metabolic pathways	ALG2	ALG2	Asparagine-linked glycosylation 2 homolog (Yeast, alpha-1,3-mannosyltransferase), isoform CRA_a	0.0172133	0.235418	2.39466
PATH:01100	Metabolic pathways	MCCC1	MCCC1	cDNA FLJ54709, highly similar to Methylcrotonoyl-CoA carboxylase subunit alpha, mitochondrial (EC 6.4.1.4)	0.0172133	0.235418	2.39466
PATH:00072	Synthesis and degradation of ketone bodies	HMGCS1	HMGCS1	3-hydroxy-3-methylglutaryl-Coenzyme A synthase 1 (Soluble), isoform CRA_a	0.0223512	0.235418	44.3203
PATH:00240	Pyrimidine metabolism	DCK	DCK	cDNA FLJ51425, highly similar to Deoxycytidine kinase (EC 2.7.1.74)	0.0267888	0.235418	7.74529
PATH:00240	Pyrimidine metabolism	UPRT	UPRT	cDNA FLJ77390	0.0267888	0.235418	7.74529
PATH:00920	Sulfur metabolism	ETHE1	ETHE1	cDNA, FLJ96390, highly similar to Homo sapiens protein expressed in thyroid (YF13H12), mRNA	0.046634	0.235418	20.9938
PATH:00900	Terpenoid backbone biosynthesis	HMGCS1	HMGCS1	3-hydroxy-3-methylglutaryl-Coenzyme A synthase 1 (Soluble), isoform CRA_a	0.0514219	0.235418	18.9944
PATH:04964	Proximal tubule bicarbonate reclamation	FXYD2	FXYD2	Sodium/potassium-transporting ATPase subunit gamma	0.0561873	0.235418	17.3427
PATH:00230	Purine metabolism	DCK	DCK	cDNA FLJ51425, highly similar to Deoxycytidine kinase (EC 2.7.1.74)	0.0657455	0.235418	4.7205
PATH:00230	Purine metabolism	ADA	ADA	Adenosine deaminase isoform A	0.0657455	0.235418	4.7205
PATH:04710	Circadian rhythm	BHLHE40	BHLHE40	Class E basic helix-loop-helix protein 40	0.072689	0.235418	13.2961
PATH:00650	Butanoate metabolism	HMGCS1	HMGCS1	3-hydroxy-3-methylglutaryl-Coenzyme A synthase 1 (Soluble), isoform CRA_a	0.072689	0.235418	13.2961
PATH:00340	Histidine metabolism	METTL6	METTL6	Methyltransferase-like protein 6	0.0750241	0.235418	12.8672
PATH:00450	Selenocompound metabolism	METTL6	METTL6	Methyltransferase-like protein 6	0.0843093	0.235418	11.3966
PATH:05340	Primary immunodeficiency	ADA	ADA	Adenosine deaminase isoform A	0.0866168	0.235418	11.0801
PATH:00350	Tyrosine metabolism	METTL6	METTL6	Methyltransferase-like protein 6	0.100348	0.235418	9.4972
PATH:04960	Aldosterone-regulated sodium reabsorption	FXYD2	FXYD2	Sodium/potassium-transporting ATPase subunit gamma	0.100348	0.235418	9.4972
PATH:04973	Carbohydrate digestion and absorption	FXYD2	FXYD2	Sodium/potassium-transporting ATPase subunit gamma	0.10714	0.235418	8.86405
PATH:04962	Vasopressin-regulated water reabsorption	DCTN6	DCTN6	Dynactin subunit 6	0.10714	0.235418	8.86405
PATH:00520	Amino sugar and nucleotide sugar metabolism	GNE	GNE	UDP-N-acetylglucosamine-2-epimerase / N-acetylmannosamine kinase	0.113884	0.235418	8.31005
PATH:00510	N-Glycan biosynthesis	ALG2	ALG2	Asparagine-linked glycosylation 2 homolog (Yeast, alpha-1,3-mannosyltransferase), isoform CRA_a	0.116121	0.235418	8.14046
PATH:04961	Endocrine and other factor-regulated calcium reabsorption	FXYD2	FXYD2	Sodium/potassium-transporting ATPase subunit gamma	0.116121	0.235418	8.14046
PATH:04978	Mineral absorption	FXYD2	FXYD2	Sodium/potassium-transporting ATPase subunit gamma	0.12058	0.235418	7.82122
PATH:04060	Cytokine-cytokine receptor interaction	TNFSF9	TNFSF9	cDNA, FLJ94653, highly similar to Homo sapiens tumor necrosis factor (ligand) superfamily, member 9 (TNFSF9), mRNA	0.140974	0.262724	3.01043
PATH:04060	Cytokine-cytokine receptor interaction	ACVR1	ACVR1	cDNA FLJ60721, highly similar to Activin receptor type-1 (EC 2.7.11.30)	0.140974	0.262724	3.01043
PATH:05212	Pancreatic cancer	RALA	RALA	Ras-related protein Ral-A	0.161895	0.272463	5.69832
PATH:04976	Bile secretion	FXYD2	FXYD2	Sodium/potassium-transporting ATPase subunit gamma	0.166136	0.272463	5.54003
PATH:04918	Thyroid hormone synthesis	FXYD2	FXYD2	Sodium/potassium-transporting ATPase subunit gamma	0.166136	0.272463	5.54003
PATH:04260	Cardiac muscle contraction	FXYD2	FXYD2	Sodium/potassium-transporting ATPase subunit gamma	0.178738	0.27799	5.11388
PATH:04350	TGF-beta signaling pathway	ACVR1	ACVR1	cDNA FLJ60721, highly similar to Activin receptor type-1 (EC 2.7.11.30)	0.195263	0.27799	4.63817
PATH:04911	Insulin secretion	FXYD2	FXYD2	Sodium/potassium-transporting ATPase subunit gamma	0.197306	0.27799	4.58485
PATH:04974	Protein digestion and absorption	FXYD2	FXYD2	Sodium/potassium-transporting ATPase subunit gamma	0.201378	0.27799	4.48182
PATH:04970	Salivary secretion	FXYD2	FXYD2	Sodium/potassium-transporting ATPase subunit gamma	0.203407	0.27799	4.43203
PATH:04750	Inflammatory mediator regulation of TRP channels	HRH1	HRH1	cDNA FLJ78005, highly similar to Homo sapiens histamine receptor H1 (HRH1), mRNA	0.221449	0.288801	4.02911
PATH:04972	Pancreatic secretion	FXYD2	FXYD2	Sodium/potassium-transporting ATPase subunit gamma	0.225406	0.288801	3.94933
PATH:04919	Thyroid hormone signaling pathway	FXYD2	FXYD2	Sodium/potassium-transporting ATPase subunit gamma	0.260175	0.323247	3.35195
PATH:04261	Adrenergic signaling in cardiomyocytes	FXYD2	FXYD2	Sodium/potassium-transporting ATPase subunit gamma	0.314879	0.379707	2.67706
PATH:04022	cGMP-PKG signaling pathway	FXYD2	FXYD2	Sodium/potassium-transporting ATPase subunit gamma	0.344165	0.403164	2.40291
PATH:04020	Calcium signaling pathway	HRH1	HRH1	cDNA FLJ78005, highly similar to Homo sapiens histamine receptor H1 (HRH1), mRNA	0.3755	0.427652	2.15612
PATH:04015	Rap1 signaling pathway	RALA	RALA	Ras-related protein Ral-A	0.419119	0.46443	1.87269
PATH:04014	Ras signaling pathway	RALA	RALA	Ras-related protein Ral-A	0.439838	0.474562	1.75719
PATH:04010	MAPK signaling pathway	DUSP16	DUSP16	Dual specificity phosphatase 16, isoform CRA_a	0.505716	0.518359	1.45048
PATH:04080	Neuroactive ligand-receptor interaction	HRH1	HRH1	cDNA FLJ78005, highly similar to Homo sapiens histamine receptor H1 (HRH1), mRNA	0.505716	0.518359	1.45048
PATH:05200	Pathways in cancer	RALA	RALA	Ras-related protein Ral-A	0.572221	0.572221	1.20873
