# Supplementary material for: A dynamic transcriptomic atlas of cytokine-induced killer cells
Source: J Biol Chem. 2018 Oct 17;293(51):19600–12. doi: 10.1074/jbc.RA118.003280 (PMC6314136; doi:10.1074/jbc.RA118.003280)
Supplement: Supporting Information [file supp_RA118.003280_137179_3_supp_217106_pgfml3.xlsx]

## Sheet: Pathway_Result
PathwayID	PathwayTerm	DifGene	AllDifGene	GeneInPathway	AllGene	P-Value	FDR	Enrichment	(-log2P)
PATH:04141	Protein processing in endoplasmic reticulum	7	51	168	6781	0.000233595	0.026753	5.54003	12.0637
PATH:05168	Herpes simplex infection	7	51	186	6781	0.000435008	0.026753	5.0039	11.1667
PATH:05160	Hepatitis C	5	51	137	6781	0.00348668	0.142954	4.85258	8.16393
PATH:03022	Basal transcription factors	3	51	46	6781	0.00484601	0.149015	8.67136	7.68899
PATH:00480	Glutathione metabolism	3	51	52	6781	0.00683576	0.160308	7.67081	7.19268
PATH:04620	Toll-like receptor signaling pathway	4	51	106	6781	0.00802457	0.160308	5.01739	6.96136
PATH:04668	TNF signaling pathway	4	51	110	6781	0.00912324	0.160308	4.83494	6.77624
PATH:04623	Cytosolic DNA-sensing pathway	3	51	63	6781	0.0115935	0.17825	6.33147	6.43054
PATH:04622	RIG-I-like receptor signaling pathway	3	51	71	6781	0.0160014	0.218686	5.61806	5.96565
PATH:05203	Viral carcinogenesis	5	51	207	6781	0.0190039	0.233748	3.21161	5.71756
PATH:05222	Small cell lung cancer	3	51	89	6781	0.0289434	0.314077	4.48182	5.11062
PATH:04064	NF-kappa B signaling pathway	3	51	91	6781	0.0306416	0.314077	4.38332	5.02836
PATH:05202	Transcriptional misregulation in cancer	4	51	180	6781	0.045628	0.424887	2.95468	4.45394
PATH:03420	Nucleotide excision repair	2	51	47	6781	0.0483611	0.424887	5.65791	4.37001
PATH:05030	Cocaine addiction	2	51	50	6781	0.0540334	0.437187	5.31843	4.21001
PATH:05144	Malaria	2	51	52	6781	0.0579401	0.437187	5.11388	4.10929
PATH:05169	Epstein-Barr virus infection	4	51	201	6781	0.0635519	0.437187	2.64599	3.97592
PATH:05134	Legionellosis	2	51	55	6781	0.0639786	0.437187	4.83494	3.96627
PATH:05162	Measles	3	51	134	6781	0.0791908	0.512656	2.97673	3.65852
PATH:05120	Epithelial cell signaling in Helicobacter pylori infection	2	51	68	6781	0.0923483	0.537918	3.91061	3.43677
PATH:05161	Hepatitis B	3	51	146	6781	0.0965026	0.537918	2.73207	3.37329
PATH:05212	Pancreatic cancer	2	51	70	6781	0.0969936	0.537918	3.79888	3.36597
PATH:05200	Pathways in cancer	5	51	330	6781	0.100586	0.537918	2.01456	3.31349
PATH:00533	Glycosaminoglycan biosynthesis - keratan sulfate	1	51	15	6781	0.10717	0.547666	8.86405	3.22203
PATH:04662	B cell receptor signaling pathway	2	51	76	6781	0.111314	0.547666	3.49897	3.16729
PATH:00120	Primary bile acid biosynthesis	1	51	17	6781	0.12058	0.570436	7.82122	3.05194
PATH:05215	Prostate cancer	2	51	89	6781	0.144023	0.632924	2.98788	2.79562
PATH:05164	Influenza A	3	51	177	6781	0.147417	0.632924	2.25357	2.76203
PATH:03015	mRNA surveillance pathway	2	51	91	6781	0.149226	0.632924	2.92222	2.74443
PATH:05323	Rheumatoid arthritis	2	51	93	6781	0.154467	0.633315	2.85937	2.69463
PATH:03060	Protein export	1	51	23	6781	0.159636	0.633396	5.7809	2.64714
PATH:00601	Glycosphingolipid biosynthesis - lacto and neolacto series	1	51	26	6781	0.178522	0.673051	5.11388	2.48583
PATH:05142	Chagas disease (American trypanosomiasis)	2	51	104	6781	0.183886	0.673051	2.55694	2.44312
PATH:03440	Homologous recombination	1	51	28	6781	0.19088	0.673051	4.7486	2.38926
PATH:05146	Amoebiasis	2	51	108	6781	0.194788	0.673051	2.46224	2.36002
PATH:05216	Thyroid cancer	1	51	29	6781	0.196991	0.673051	4.58485	2.3438
PATH:04710	Circadian rhythm	1	51	30	6781	0.203056	0.675024	4.43203	2.30005
PATH:03020	RNA polymerase	1	51	31	6781	0.209076	0.676747	4.28906	2.2579
PATH:04142	Lysosome	2	51	122	6781	0.233522	0.684637	2.17968	2.09837
PATH:04110	Cell cycle	2	51	124	6781	0.239105	0.684637	2.14453	2.06428
PATH:05330	Allograft rejection	1	51	39	6781	0.255662	0.684637	3.40925	1.96769
PATH:00190	Oxidative phosphorylation	2	51	133	6781	0.26431	0.684637	1.99941	1.9197
PATH:05332	Graft-versus-host disease	1	51	43	6781	0.277934	0.684637	3.09211	1.84718
PATH:03050	Proteasome	1	51	44	6781	0.2834	0.684637	3.02184	1.81909
PATH:04962	Vasopressin-regulated water reabsorption	1	51	45	6781	0.288825	0.684637	2.95468	1.79173
PATH:04940	Type I diabetes mellitus	1	51	45	6781	0.288825	0.684637	2.95468	1.79173
PATH:04910	Insulin signaling pathway	2	51	142	6781	0.289549	0.684637	1.87269	1.78812
PATH:04514	Cell adhesion molecules (CAMs)	2	51	144	6781	0.295152	0.684637	1.84668	1.76047
PATH:00600	Sphingolipid metabolism	1	51	47	6781	0.299554	0.684637	2.82895	1.73911
PATH:04261	Adrenergic signaling in cardiomyocytes	2	51	149	6781	0.309133	0.684637	1.78471	1.6937
PATH:00510	N-Glycan biosynthesis	1	51	49	6781	0.310124	0.684637	2.71349	1.68908
PATH:04672	Intestinal immune network for IgA production	1	51	50	6781	0.31535	0.684637	2.65922	1.66497
PATH:00310	Lysine degradation	1	51	51	6781	0.320538	0.684637	2.60707	1.64143
PATH:03460	Fanconi anemia pathway	1	51	53	6781	0.330797	0.684637	2.50869	1.59598
PATH:05014	Amyotrophic lateral sclerosis (ALS)	1	51	54	6781	0.33587	0.684637	2.46224	1.57402
PATH:05320	Autoimmune thyroid disease	1	51	54	6781	0.33587	0.684637	2.46224	1.57402
PATH:05110	Vibrio cholerae infection	1	51	54	6781	0.33587	0.684637	2.46224	1.57402
PATH:05221	Acute myeloid leukemia	1	51	57	6781	0.350863	0.684637	2.33265	1.51102
PATH:00562	Inositol phosphate metabolism	1	51	61	6781	0.370339	0.684637	2.17968	1.43308
PATH:05131	Shigellosis	1	51	62	6781	0.375117	0.684637	2.14453	1.41459
PATH:04621	NOD-like receptor signaling pathway	1	51	62	6781	0.375117	0.684637	2.14453	1.41459
PATH:01100	Metabolic pathways	10	51	1166	6781	0.378636	0.684637	1.14032	1.40112
PATH:00970	Aminoacyl-tRNA biosynthesis	1	51	63	6781	0.37986	0.684637	2.11049	1.39646
PATH:04721	Synaptic vesicle cycle	1	51	64	6781	0.384568	0.684637	2.07751	1.37869
PATH:04150	mTOR signaling pathway	1	51	64	6781	0.384568	0.684637	2.07751	1.37869
PATH:05152	Tuberculosis	2	51	181	6781	0.396882	0.684637	1.46918	1.33322
PATH:05321	Inflammatory bowel disease (IBD)	1	51	67	6781	0.398483	0.684637	1.98449	1.32741
PATH:05031	Amphetamine addiction	1	51	70	6781	0.412088	0.684637	1.89944	1.27898
PATH:04920	Adipocytokine signaling pathway	1	51	70	6781	0.412088	0.684637	1.89944	1.27898
PATH:05416	Viral myocarditis	1	51	72	6781	0.420991	0.684637	1.84668	1.24814
PATH:04917	Prolactin signaling pathway	1	51	72	6781	0.420991	0.684637	1.84668	1.24814
PATH:04918	Thyroid hormone synthesis	1	51	72	6781	0.420991	0.684637	1.84668	1.24814
PATH:05220	Chronic myeloid leukemia	1	51	73	6781	0.425392	0.684637	1.82138	1.23314
PATH:04520	Adherens junction	1	51	73	6781	0.425392	0.684637	1.82138	1.23314
PATH:05140	Leishmaniasis	1	51	74	6781	0.429761	0.684637	1.79677	1.21839
PATH:00982	Drug metabolism - cytochrome P450	1	51	74	6781	0.429761	0.684637	1.79677	1.21839
PATH:05133	Pertussis	1	51	75	6781	0.434097	0.684637	1.77281	1.20391
PATH:05100	Bacterial invasion of epithelial cells	1	51	77	6781	0.442672	0.684637	1.72676	1.17569
PATH:04612	Antigen processing and presentation	1	51	79	6781	0.45112	0.684637	1.68305	1.14842
PATH:04070	Phosphatidylinositol signaling system	1	51	81	6781	0.459443	0.684637	1.64149	1.12204
PATH:05204	Chemical carcinogenesis	1	51	82	6781	0.463557	0.684637	1.62147	1.10918
PATH:00980	Metabolism of xenobiotics by cytochrome P450	1	51	82	6781	0.463557	0.684637	1.62147	1.10918
PATH:05132	Salmonella infection	1	51	85	6781	0.475718	0.684637	1.56424	1.07182
PATH:04350	TGF-beta signaling pathway	1	51	86	6781	0.479711	0.684637	1.54606	1.05976
PATH:04911	Insulin secretion	1	51	87	6781	0.483675	0.684637	1.52828	1.04789
PATH:04151	PI3K-Akt signaling pathway	3	51	347	6781	0.488578	0.684637	1.14952	1.03334
PATH:04974	Protein digestion and absorption	1	51	89	6781	0.491513	0.684637	1.49394	1.0247
PATH:04512	ECM-receptor interaction	1	51	89	6781	0.491513	0.684637	1.49394	1.0247
PATH:04210	Apoptosis	1	51	90	6781	0.495388	0.684637	1.47734	1.01337
PATH:05205	Proteoglycans in cancer	2	51	225	6781	0.508766	0.695198	1.18187	0.974925
PATH:04666	Fc gamma R-mediated phagocytosis	1	51	95	6781	0.514334	0.695198	1.39959	0.959223
PATH:04915	Estrogen signaling pathway	1	51	100	6781	0.532582	0.709101	1.32961	0.908925
PATH:04916	Melanogenesis	1	51	101	6781	0.53615	0.709101	1.31644	0.899292
PATH:00240	Pyrimidine metabolism	1	51	103	6781	0.543206	0.710791	1.29088	0.880429
PATH:04066	HIF-1 signaling pathway	1	51	106	6781	0.553593	0.716758	1.25435	0.853101
PATH:04660	T cell receptor signaling pathway	1	51	109	6781	0.563749	0.722304	1.21982	0.826875
PATH:04114	Oocyte meiosis	1	51	112	6781	0.573678	0.724117	1.18715	0.801686
PATH:04725	Cholinergic synapse	1	51	113	6781	0.576939	0.724117	1.17664	0.79351
PATH:04919	Thyroid hormone signaling pathway	1	51	119	6781	0.595993	0.738705	1.11732	0.746633
PATH:05166	HTLV-I infection	2	51	266	6781	0.600573	0.738705	0.999705	0.735589
PATH:04722	Neurotrophin signaling pathway	1	51	130	6781	0.628765	0.741357	1.02278	0.669408
PATH:04728	Dopaminergic synapse	1	51	131	6781	0.631611	0.741357	1.01497	0.662891
PATH:04360	Axon guidance	1	51	131	6781	0.631611	0.741357	1.01497	0.662891
PATH:04380	Osteoclast differentiation	1	51	133	6781	0.637241	0.741357	0.999705	0.65009
PATH:03010	Ribosome	1	51	135	6781	0.642785	0.741357	0.984895	0.637591
PATH:05145	Toxoplasmosis	1	51	137	6781	0.648247	0.741357	0.970517	0.625384
PATH:04120	Ubiquitin mediated proteolysis	1	51	137	6781	0.648247	0.741357	0.970517	0.625384
PATH:05322	Systemic lupus erythematosus	1	51	138	6781	0.650947	0.741357	0.963484	0.619387
PATH:04932	Non-alcoholic fatty liver disease (NAFLD)	1	51	151	6781	0.684253	0.76887	0.880535	0.547399
PATH:04310	Wnt signaling pathway	1	51	153	6781	0.689092	0.76887	0.869025	0.537232
PATH:04145	Phagosome	1	51	155	6781	0.693859	0.76887	0.857812	0.527287
PATH:04022	cGMP-PKG signaling pathway	1	51	166	6781	0.718822	0.782535	0.800969	0.476294
PATH:03013	RNA transport	1	51	167	6781	0.72099	0.782535	0.796172	0.47195
PATH:00230	Purine metabolism	1	51	169	6781	0.725276	0.782535	0.78675	0.463398
PATH:05034	Alcoholism	1	51	180	6781	0.747723	0.796159	0.738671	0.419424
PATH:05016	Huntington's disease	1	51	185	6781	0.757322	0.796159	0.718707	0.401021
PATH:04020	Calcium signaling pathway	1	51	185	6781	0.757322	0.796159	0.718707	0.401021
PATH:04062	Chemokine signaling pathway	1	51	191	6781	0.768369	0.800927	0.69613	0.380129
PATH:04810	Regulation of actin cytoskeleton	1	51	218	6781	0.812278	0.839581	0.609912	0.299955
PATH:04014	Ras signaling pathway	1	51	227	6781	0.825013	0.845639	0.58573	0.27751
PATH:04010	MAPK signaling pathway	1	51	275	6781	0.879893	0.887106	0.483494	0.184599
PATH:04080	Neuroactive ligand-receptor interaction	1	51	275	6781	0.879893	0.887106	0.483494	0.184599
PATH:05206	MicroRNAs in cancer	1	51	296	6781	0.898215	0.898215	0.449192	0.154867

## Sheet: Pathway2Gene
PathwayID	PathwayTerm	QueryID	Symbol	Description	P-Value	FDR	Enrichment
PATH:04141	Protein processing in endoplasmic reticulum	CUL1	CUL1	Cullin 1	0.000233595	0.026753	5.54003
PATH:04141	Protein processing in endoplasmic reticulum	VIMP	VIMP	Selenoprotein S	0.000233595	0.026753	5.54003
PATH:04141	Protein processing in endoplasmic reticulum	EDEM1	EDEM1	alpha-1,2-Mannosidase	0.000233595	0.026753	5.54003
PATH:04141	Protein processing in endoplasmic reticulum	DERL1	DERL1	Der1-like domain family, member 1, isoform CRA_a	0.000233595	0.026753	5.54003
PATH:04141	Protein processing in endoplasmic reticulum	PDIA3	PDIA3	cDNA FLJ59460, highly similar to Protein disulfide-isomerase A3 (EC 5.3.4.1)	0.000233595	0.026753	5.54003
PATH:04141	Protein processing in endoplasmic reticulum	SAR1B	SAR1B	GTP-binding protein SAR1b	0.000233595	0.026753	5.54003
PATH:04141	Protein processing in endoplasmic reticulum	SEC24A	SEC24A	cDNA FLJ61651, highly similar to Protein transport protein Sec24A	0.000233595	0.026753	5.54003
PATH:05168	Herpes simplex infection	CUL1	CUL1	Cullin 1	0.000435008	0.026753	5.0039
PATH:05168	Herpes simplex infection	TRAF1	TRAF1	TNF receptor-associated factor 1	0.000435008	0.026753	5.0039
PATH:05168	Herpes simplex infection	TRAF3	TRAF3	TNF receptor-associated factor 3, isoform CRA_a	0.000435008	0.026753	5.0039
PATH:05168	Herpes simplex infection	TAF13	TAF13	TAF13 RNA polymerase II, TATA box binding protein (TBP)-associated factor, 18kDa, isoform CRA_a	0.000435008	0.026753	5.0039
PATH:05168	Herpes simplex infection	IKBKE	IKBKE	Inhibitor of nuclear factor kappa-B kinase subunit epsilon	0.000435008	0.026753	5.0039
PATH:05168	Herpes simplex infection	OAS2	OAS2	2'-5'-oligoadenylate synthase 2	0.000435008	0.026753	5.0039
PATH:05168	Herpes simplex infection	NFKB1	NFKB1	Nuclear factor of kappa light polypeptide gene enhancer in B-cells 1 (P105), isoform CRA_b	0.000435008	0.026753	5.0039
PATH:05160	Hepatitis C	TRAF3	TRAF3	TNF receptor-associated factor 3, isoform CRA_a	0.00348668	0.142954	4.85258
PATH:05160	Hepatitis C	IKBKE	IKBKE	Inhibitor of nuclear factor kappa-B kinase subunit epsilon	0.00348668	0.142954	4.85258
PATH:05160	Hepatitis C	CD81	CD81	Tetraspanin	0.00348668	0.142954	4.85258
PATH:05160	Hepatitis C	OAS2	OAS2	2'-5'-oligoadenylate synthase 2	0.00348668	0.142954	4.85258
PATH:05160	Hepatitis C	NFKB1	NFKB1	Nuclear factor of kappa light polypeptide gene enhancer in B-cells 1 (P105), isoform CRA_b	0.00348668	0.142954	4.85258
PATH:03022	Basal transcription factors	CDK7	CDK7	Cyclin-dependent kinase 7	0.00484601	0.149015	8.67136
PATH:03022	Basal transcription factors	TAF13	TAF13	TAF13 RNA polymerase II, TATA box binding protein (TBP)-associated factor, 18kDa, isoform CRA_a	0.00484601	0.149015	8.67136
PATH:03022	Basal transcription factors	GTF2H1	GTF2H1	cDNA, FLJ93435, highly similar to Homo sapiens general transcription factor IIH, polypeptide 1 (62kD subunit) (GTF2H1), mRNA	0.00484601	0.149015	8.67136
PATH:00480	Glutathione metabolism	GCLM	GCLM	Glutamate-cysteine ligase, modifier subunit, isoform CRA_a	0.00683576	0.160308	7.67081
PATH:00480	Glutathione metabolism	GCLC	GCLC	cDNA FLJ58227, highly similar to Glutamate--cysteine ligase catalytic subunit (EC 6.3.2.2)	0.00683576	0.160308	7.67081
PATH:00480	Glutathione metabolism	GSTO1	GSTO1	cDNA, FLJ94267, highly similar to Homo sapiens glutathione S-transferase omega 1 (GSTO1), mRNA	0.00683576	0.160308	7.67081
PATH:04620	Toll-like receptor signaling pathway	TRAF3	TRAF3	TNF receptor-associated factor 3, isoform CRA_a	0.00802457	0.160308	5.01739
PATH:04620	Toll-like receptor signaling pathway	IKBKE	IKBKE	Inhibitor of nuclear factor kappa-B kinase subunit epsilon	0.00802457	0.160308	5.01739
PATH:04620	Toll-like receptor signaling pathway	CD80	CD80	cDNA FLJ75225, highly similar to Homo sapiens CD80 antigen (CD28 antigen ligand 1, B7-1 antigen) (CD80), mRNA	0.00802457	0.160308	5.01739
PATH:04620	Toll-like receptor signaling pathway	NFKB1	NFKB1	Nuclear factor of kappa light polypeptide gene enhancer in B-cells 1 (P105), isoform CRA_b	0.00802457	0.160308	5.01739
PATH:04668	TNF signaling pathway	TRAF1	TRAF1	TNF receptor-associated factor 1	0.00912324	0.160308	4.83494
PATH:04668	TNF signaling pathway	TRAF3	TRAF3	TNF receptor-associated factor 3, isoform CRA_a	0.00912324	0.160308	4.83494
PATH:04668	TNF signaling pathway	CREB3	CREB3	Cyclic AMP-responsive element-binding protein 3	0.00912324	0.160308	4.83494
PATH:04668	TNF signaling pathway	NFKB1	NFKB1	Nuclear factor of kappa light polypeptide gene enhancer in B-cells 1 (P105), isoform CRA_b	0.00912324	0.160308	4.83494
PATH:04623	Cytosolic DNA-sensing pathway	POLR3C	POLR3C	Polymerase (RNA) III (DNA directed) polypeptide C (62kD), isoform CRA_b	0.0115935	0.17825	6.33147
PATH:04623	Cytosolic DNA-sensing pathway	IKBKE	IKBKE	Inhibitor of nuclear factor kappa-B kinase subunit epsilon	0.0115935	0.17825	6.33147
PATH:04623	Cytosolic DNA-sensing pathway	NFKB1	NFKB1	Nuclear factor of kappa light polypeptide gene enhancer in B-cells 1 (P105), isoform CRA_b	0.0115935	0.17825	6.33147
PATH:04622	RIG-I-like receptor signaling pathway	TRAF3	TRAF3	TNF receptor-associated factor 3, isoform CRA_a	0.0160014	0.218686	5.61806
PATH:04622	RIG-I-like receptor signaling pathway	IKBKE	IKBKE	Inhibitor of nuclear factor kappa-B kinase subunit epsilon	0.0160014	0.218686	5.61806
PATH:04622	RIG-I-like receptor signaling pathway	NFKB1	NFKB1	Nuclear factor of kappa light polypeptide gene enhancer in B-cells 1 (P105), isoform CRA_b	0.0160014	0.218686	5.61806
PATH:05203	Viral carcinogenesis	TRAF1	TRAF1	TNF receptor-associated factor 1	0.0190039	0.233748	3.21161
PATH:05203	Viral carcinogenesis	TRAF3	TRAF3	TNF receptor-associated factor 3, isoform CRA_a	0.0190039	0.233748	3.21161
PATH:05203	Viral carcinogenesis	CREB3	CREB3	Cyclic AMP-responsive element-binding protein 3	0.0190039	0.233748	3.21161
PATH:05203	Viral carcinogenesis	GTF2H1	GTF2H1	cDNA, FLJ93435, highly similar to Homo sapiens general transcription factor IIH, polypeptide 1 (62kD subunit) (GTF2H1), mRNA	0.0190039	0.233748	3.21161
PATH:05203	Viral carcinogenesis	NFKB1	NFKB1	Nuclear factor of kappa light polypeptide gene enhancer in B-cells 1 (P105), isoform CRA_b	0.0190039	0.233748	3.21161
PATH:05222	Small cell lung cancer	TRAF1	TRAF1	TNF receptor-associated factor 1	0.0289434	0.314077	4.48182
PATH:05222	Small cell lung cancer	TRAF3	TRAF3	TNF receptor-associated factor 3, isoform CRA_a	0.0289434	0.314077	4.48182
PATH:05222	Small cell lung cancer	NFKB1	NFKB1	Nuclear factor of kappa light polypeptide gene enhancer in B-cells 1 (P105), isoform CRA_b	0.0289434	0.314077	4.48182
PATH:04064	NF-kappa B signaling pathway	TRAF1	TRAF1	TNF receptor-associated factor 1	0.0306416	0.314077	4.38332
PATH:04064	NF-kappa B signaling pathway	TRAF3	TRAF3	TNF receptor-associated factor 3, isoform CRA_a	0.0306416	0.314077	4.38332
PATH:04064	NF-kappa B signaling pathway	NFKB1	NFKB1	Nuclear factor of kappa light polypeptide gene enhancer in B-cells 1 (P105), isoform CRA_b	0.0306416	0.314077	4.38332
PATH:05202	Transcriptional misregulation in cancer	TRAF1	TRAF1	TNF receptor-associated factor 1	0.045628	0.424887	2.95468
PATH:05202	Transcriptional misregulation in cancer	NR4A3	NR4A3	Nuclear receptor subfamily 4, group A, member 3, isoform CRA_c	0.045628	0.424887	2.95468
PATH:05202	Transcriptional misregulation in cancer	DOT1L	DOT1L	Histone-lysine N-methyltransferase, H3 lysine-79-specific	0.045628	0.424887	2.95468
PATH:05202	Transcriptional misregulation in cancer	NFKB1	NFKB1	Nuclear factor of kappa light polypeptide gene enhancer in B-cells 1 (P105), isoform CRA_b	0.045628	0.424887	2.95468
PATH:03420	Nucleotide excision repair	CDK7	CDK7	Cyclin-dependent kinase 7	0.0483611	0.424887	5.65791
PATH:03420	Nucleotide excision repair	GTF2H1	GTF2H1	cDNA, FLJ93435, highly similar to Homo sapiens general transcription factor IIH, polypeptide 1 (62kD subunit) (GTF2H1), mRNA	0.0483611	0.424887	5.65791
PATH:05030	Cocaine addiction	CREB3	CREB3	Cyclic AMP-responsive element-binding protein 3	0.0540334	0.437187	5.31843
PATH:05030	Cocaine addiction	NFKB1	NFKB1	Nuclear factor of kappa light polypeptide gene enhancer in B-cells 1 (P105), isoform CRA_b	0.0540334	0.437187	5.31843
PATH:05144	Malaria	SDC4	SDC4	Syndecan-4	0.0579401	0.437187	5.11388
PATH:05144	Malaria	CD81	CD81	Tetraspanin	0.0579401	0.437187	5.11388
PATH:05169	Epstein-Barr virus infection	TRAF1	TRAF1	TNF receptor-associated factor 1	0.0635519	0.437187	2.64599
PATH:05169	Epstein-Barr virus infection	POLR3C	POLR3C	Polymerase (RNA) III (DNA directed) polypeptide C (62kD), isoform CRA_b	0.0635519	0.437187	2.64599
PATH:05169	Epstein-Barr virus infection	TRAF3	TRAF3	TNF receptor-associated factor 3, isoform CRA_a	0.0635519	0.437187	2.64599
PATH:05169	Epstein-Barr virus infection	NFKB1	NFKB1	Nuclear factor of kappa light polypeptide gene enhancer in B-cells 1 (P105), isoform CRA_b	0.0635519	0.437187	2.64599
PATH:05134	Legionellosis	SAR1B	SAR1B	GTP-binding protein SAR1b	0.0639786	0.437187	4.83494
PATH:05134	Legionellosis	NFKB1	NFKB1	Nuclear factor of kappa light polypeptide gene enhancer in B-cells 1 (P105), isoform CRA_b	0.0639786	0.437187	4.83494
PATH:05162	Measles	IKBKE	IKBKE	Inhibitor of nuclear factor kappa-B kinase subunit epsilon	0.0791908	0.512656	2.97673
PATH:05162	Measles	OAS2	OAS2	2'-5'-oligoadenylate synthase 2	0.0791908	0.512656	2.97673
PATH:05162	Measles	NFKB1	NFKB1	Nuclear factor of kappa light polypeptide gene enhancer in B-cells 1 (P105), isoform CRA_b	0.0791908	0.512656	2.97673
PATH:05120	Epithelial cell signaling in Helicobacter pylori infection	ATP6V1H	ATP6V1H	ATPase, H+ transporting, lysosomal 50/57kDa, V1 subunit H, isoform CRA_a	0.0923483	0.537918	3.91061
PATH:05120	Epithelial cell signaling in Helicobacter pylori infection	NFKB1	NFKB1	Nuclear factor of kappa light polypeptide gene enhancer in B-cells 1 (P105), isoform CRA_b	0.0923483	0.537918	3.91061
PATH:05161	Hepatitis B	CREB3	CREB3	Cyclic AMP-responsive element-binding protein 3	0.0965026	0.537918	2.73207
PATH:05161	Hepatitis B	IKBKE	IKBKE	Inhibitor of nuclear factor kappa-B kinase subunit epsilon	0.0965026	0.537918	2.73207
PATH:05161	Hepatitis B	NFKB1	NFKB1	Nuclear factor of kappa light polypeptide gene enhancer in B-cells 1 (P105), isoform CRA_b	0.0965026	0.537918	2.73207
PATH:05212	Pancreatic cancer	BRCA2	BRCA2	Truncated breast and ovarian cancer susceptibility protein 2	0.0969936	0.537918	3.79888
PATH:05212	Pancreatic cancer	NFKB1	NFKB1	Nuclear factor of kappa light polypeptide gene enhancer in B-cells 1 (P105), isoform CRA_b	0.0969936	0.537918	3.79888
PATH:05200	Pathways in cancer	TRAF1	TRAF1	TNF receptor-associated factor 1	0.100586	0.537918	2.01456
PATH:05200	Pathways in cancer	TRAF3	TRAF3	TNF receptor-associated factor 3, isoform CRA_a	0.100586	0.537918	2.01456
PATH:05200	Pathways in cancer	BRCA2	BRCA2	Truncated breast and ovarian cancer susceptibility protein 2	0.100586	0.537918	2.01456
PATH:05200	Pathways in cancer	NFKB1	NFKB1	Nuclear factor of kappa light polypeptide gene enhancer in B-cells 1 (P105), isoform CRA_b	0.100586	0.537918	2.01456
PATH:05200	Pathways in cancer	TFG	TFG	Protein TFG	0.100586	0.537918	2.01456
PATH:00533	Glycosaminoglycan biosynthesis - keratan sulfate	B4GALT4	B4GALT4	UDP-Gal:betaGlcNAc beta 1,4-galactosyltransferase, polypeptide 4, isoform CRA_a	0.10717	0.547666	8.86405
PATH:04662	B cell receptor signaling pathway	CD81	CD81	Tetraspanin	0.111314	0.547666	3.49897
PATH:04662	B cell receptor signaling pathway	NFKB1	NFKB1	Nuclear factor of kappa light polypeptide gene enhancer in B-cells 1 (P105), isoform CRA_b	0.111314	0.547666	3.49897
PATH:00120	Primary bile acid biosynthesis	HSD3B7	HSD3B7	3 beta-hydroxysteroid dehydrogenase type 7	0.12058	0.570436	7.82122
PATH:05215	Prostate cancer	CREB3	CREB3	Cyclic AMP-responsive element-binding protein 3	0.144023	0.632924	2.98788
PATH:05215	Prostate cancer	NFKB1	NFKB1	Nuclear factor of kappa light polypeptide gene enhancer in B-cells 1 (P105), isoform CRA_b	0.144023	0.632924	2.98788
PATH:05164	Influenza A	IKBKE	IKBKE	Inhibitor of nuclear factor kappa-B kinase subunit epsilon	0.147417	0.632924	2.25357
PATH:05164	Influenza A	OAS2	OAS2	2'-5'-oligoadenylate synthase 2	0.147417	0.632924	2.25357
PATH:05164	Influenza A	NFKB1	NFKB1	Nuclear factor of kappa light polypeptide gene enhancer in B-cells 1 (P105), isoform CRA_b	0.147417	0.632924	2.25357
PATH:03015	mRNA surveillance pathway	CSTF3	CSTF3	cDNA FLJ58134, highly similar to Cleavage stimulation factor 77 kDa subunit	0.149226	0.632924	2.92222
PATH:03015	mRNA surveillance pathway	RNGTT	RNGTT	cDNA, FLJ92740, highly similar to Homo sapiens RNA guanylyltransferase and 5'-phosphatase (RNGTT), mRNA	0.149226	0.632924	2.92222
PATH:05323	Rheumatoid arthritis	ATP6V1H	ATP6V1H	ATPase, H+ transporting, lysosomal 50/57kDa, V1 subunit H, isoform CRA_a	0.154467	0.633315	2.85937
PATH:05323	Rheumatoid arthritis	CD80	CD80	cDNA FLJ75225, highly similar to Homo sapiens CD80 antigen (CD28 antigen ligand 1, B7-1 antigen) (CD80), mRNA	0.154467	0.633315	2.85937
PATH:03060	Protein export	SRP54	SRP54	cDNA FLJ54343, highly similar to Signal recognition particle 54 kDa protein	0.159636	0.633396	5.7809
PATH:00601	Glycosphingolipid biosynthesis - lacto and neolacto series	B4GALT4	B4GALT4	UDP-Gal:betaGlcNAc beta 1,4-galactosyltransferase, polypeptide 4, isoform CRA_a	0.178522	0.673051	5.11388
PATH:05142	Chagas disease (American trypanosomiasis)	GNA15	GNA15	cDNA FLJ76843, highly similar to Homo sapiens guanine nucleotide binding protein (G protein), alpha 15 (Gq class) (GNA15), mRNA	0.183886	0.673051	2.55694
PATH:05142	Chagas disease (American trypanosomiasis)	NFKB1	NFKB1	Nuclear factor of kappa light polypeptide gene enhancer in B-cells 1 (P105), isoform CRA_b	0.183886	0.673051	2.55694
PATH:03440	Homologous recombination	BRCA2	BRCA2	Truncated breast and ovarian cancer susceptibility protein 2	0.19088	0.673051	4.7486
PATH:05146	Amoebiasis	GNA15	GNA15	cDNA FLJ76843, highly similar to Homo sapiens guanine nucleotide binding protein (G protein), alpha 15 (Gq class) (GNA15), mRNA	0.194788	0.673051	2.46224
PATH:05146	Amoebiasis	NFKB1	NFKB1	Nuclear factor of kappa light polypeptide gene enhancer in B-cells 1 (P105), isoform CRA_b	0.194788	0.673051	2.46224
PATH:05216	Thyroid cancer	TFG	TFG	Protein TFG	0.196991	0.673051	4.58485
PATH:04710	Circadian rhythm	CUL1	CUL1	Cullin 1	0.203056	0.675024	4.43203
PATH:03020	RNA polymerase	POLR3C	POLR3C	Polymerase (RNA) III (DNA directed) polypeptide C (62kD), isoform CRA_b	0.209076	0.676747	4.28906
PATH:04142	Lysosome	ATP6V1H	ATP6V1H	ATPase, H+ transporting, lysosomal 50/57kDa, V1 subunit H, isoform CRA_a	0.233522	0.684637	2.17968
PATH:04142	Lysosome	CTNS	CTNS	cDNA FLJ52330, highly similar to Cystinosin	0.233522	0.684637	2.17968
PATH:04110	Cell cycle	CUL1	CUL1	Cullin 1	0.239105	0.684637	2.14453
PATH:04110	Cell cycle	CDK7	CDK7	Cyclin-dependent kinase 7	0.239105	0.684637	2.14453
PATH:05330	Allograft rejection	CD80	CD80	cDNA FLJ75225, highly similar to Homo sapiens CD80 antigen (CD28 antigen ligand 1, B7-1 antigen) (CD80), mRNA	0.255662	0.684637	3.40925
PATH:00190	Oxidative phosphorylation	ATP6V1H	ATP6V1H	ATPase, H+ transporting, lysosomal 50/57kDa, V1 subunit H, isoform CRA_a	0.26431	0.684637	1.99941
PATH:00190	Oxidative phosphorylation	COX17	COX17	HCG2022684, isoform CRA_b	0.26431	0.684637	1.99941
PATH:05332	Graft-versus-host disease	CD80	CD80	cDNA FLJ75225, highly similar to Homo sapiens CD80 antigen (CD28 antigen ligand 1, B7-1 antigen) (CD80), mRNA	0.277934	0.684637	3.09211
PATH:03050	Proteasome	PSMA6	PSMA6	Proteasome subunit alpha type-6	0.2834	0.684637	3.02184
PATH:04962	Vasopressin-regulated water reabsorption	CREB3	CREB3	Cyclic AMP-responsive element-binding protein 3	0.288825	0.684637	2.95468
PATH:04940	Type I diabetes mellitus	CD80	CD80	cDNA FLJ75225, highly similar to Homo sapiens CD80 antigen (CD28 antigen ligand 1, B7-1 antigen) (CD80), mRNA	0.288825	0.684637	2.95468
PATH:04910	Insulin signaling pathway	RHEB	RHEB	Ras homolog enriched in brain, isoform CRA_c	0.289549	0.684637	1.87269
PATH:04910	Insulin signaling pathway	PTPN1	PTPN1	Tyrosine-protein phosphatase non-receptor type 1	0.289549	0.684637	1.87269
PATH:04514	Cell adhesion molecules (CAMs)	SDC4	SDC4	Syndecan-4	0.295152	0.684637	1.84668
PATH:04514	Cell adhesion molecules (CAMs)	CD80	CD80	cDNA FLJ75225, highly similar to Homo sapiens CD80 antigen (CD28 antigen ligand 1, B7-1 antigen) (CD80), mRNA	0.295152	0.684637	1.84668
PATH:00600	Sphingolipid metabolism	KDSR	KDSR	Follicular lymphoma variant translocation 1, isoform CRA_a	0.299554	0.684637	2.82895
PATH:04261	Adrenergic signaling in cardiomyocytes	CREB3	CREB3	Cyclic AMP-responsive element-binding protein 3	0.309133	0.684637	1.78471
PATH:04261	Adrenergic signaling in cardiomyocytes	CREM	CREM	cAMP-responsive element modulator	0.309133	0.684637	1.78471
PATH:00510	N-Glycan biosynthesis	MGAT4B	MGAT4B	Alpha-1,3-mannosyl-glycoprotein 4-beta-N-acetylglucosaminyltransferase B	0.310124	0.684637	2.71349
PATH:04672	Intestinal immune network for IgA production	CD80	CD80	cDNA FLJ75225, highly similar to Homo sapiens CD80 antigen (CD28 antigen ligand 1, B7-1 antigen) (CD80), mRNA	0.31535	0.684637	2.65922
PATH:00310	Lysine degradation	DOT1L	DOT1L	Histone-lysine N-methyltransferase, H3 lysine-79-specific	0.320538	0.684637	2.60707
PATH:03460	Fanconi anemia pathway	BRCA2	BRCA2	Truncated breast and ovarian cancer susceptibility protein 2	0.330797	0.684637	2.50869
PATH:05014	Amyotrophic lateral sclerosis (ALS)	DERL1	DERL1	Der1-like domain family, member 1, isoform CRA_a	0.33587	0.684637	2.46224
PATH:05320	Autoimmune thyroid disease	CD80	CD80	cDNA FLJ75225, highly similar to Homo sapiens CD80 antigen (CD28 antigen ligand 1, B7-1 antigen) (CD80), mRNA	0.33587	0.684637	2.46224
PATH:05110	Vibrio cholerae infection	ATP6V1H	ATP6V1H	ATPase, H+ transporting, lysosomal 50/57kDa, V1 subunit H, isoform CRA_a	0.33587	0.684637	2.46224
PATH:05221	Acute myeloid leukemia	NFKB1	NFKB1	Nuclear factor of kappa light polypeptide gene enhancer in B-cells 1 (P105), isoform CRA_b	0.350863	0.684637	2.33265
PATH:00562	Inositol phosphate metabolism	PI4K2A	PI4K2A	Phosphatidylinositol 4-kinase type 2-alpha	0.370339	0.684637	2.17968
PATH:05131	Shigellosis	NFKB1	NFKB1	Nuclear factor of kappa light polypeptide gene enhancer in B-cells 1 (P105), isoform CRA_b	0.375117	0.684637	2.14453
PATH:04621	NOD-like receptor signaling pathway	NFKB1	NFKB1	Nuclear factor of kappa light polypeptide gene enhancer in B-cells 1 (P105), isoform CRA_b	0.375117	0.684637	2.14453
PATH:01100	Metabolic pathways	B4GALT4	B4GALT4	UDP-Gal:betaGlcNAc beta 1,4-galactosyltransferase, polypeptide 4, isoform CRA_a	0.378636	0.684637	1.14032
PATH:01100	Metabolic pathways	GCLM	GCLM	Glutamate-cysteine ligase, modifier subunit, isoform CRA_a	0.378636	0.684637	1.14032
PATH:01100	Metabolic pathways	POLR3C	POLR3C	Polymerase (RNA) III (DNA directed) polypeptide C (62kD), isoform CRA_b	0.378636	0.684637	1.14032
PATH:01100	Metabolic pathways	GCLC	GCLC	cDNA FLJ58227, highly similar to Glutamate--cysteine ligase catalytic subunit (EC 6.3.2.2)	0.378636	0.684637	1.14032
PATH:01100	Metabolic pathways	PI4K2A	PI4K2A	Phosphatidylinositol 4-kinase type 2-alpha	0.378636	0.684637	1.14032
PATH:01100	Metabolic pathways	ATP6V1H	ATP6V1H	ATPase, H+ transporting, lysosomal 50/57kDa, V1 subunit H, isoform CRA_a	0.378636	0.684637	1.14032
PATH:01100	Metabolic pathways	KDSR	KDSR	Follicular lymphoma variant translocation 1, isoform CRA_a	0.378636	0.684637	1.14032
PATH:01100	Metabolic pathways	MGAT4B	MGAT4B	Alpha-1,3-mannosyl-glycoprotein 4-beta-N-acetylglucosaminyltransferase B	0.378636	0.684637	1.14032
PATH:01100	Metabolic pathways	COX17	COX17	HCG2022684, isoform CRA_b	0.378636	0.684637	1.14032
PATH:01100	Metabolic pathways	HSD3B7	HSD3B7	3 beta-hydroxysteroid dehydrogenase type 7	0.378636	0.684637	1.14032
PATH:00970	Aminoacyl-tRNA biosynthesis	KARS	KARS	Lysine--tRNA ligase	0.37986	0.684637	2.11049
PATH:04721	Synaptic vesicle cycle	ATP6V1H	ATP6V1H	ATPase, H+ transporting, lysosomal 50/57kDa, V1 subunit H, isoform CRA_a	0.384568	0.684637	2.07751
PATH:04150	mTOR signaling pathway	RHEB	RHEB	Ras homolog enriched in brain, isoform CRA_c	0.384568	0.684637	2.07751
PATH:05152	Tuberculosis	ATP6V1H	ATP6V1H	ATPase, H+ transporting, lysosomal 50/57kDa, V1 subunit H, isoform CRA_a	0.396882	0.684637	1.46918
PATH:05152	Tuberculosis	NFKB1	NFKB1	Nuclear factor of kappa light polypeptide gene enhancer in B-cells 1 (P105), isoform CRA_b	0.396882	0.684637	1.46918
PATH:05321	Inflammatory bowel disease (IBD)	NFKB1	NFKB1	Nuclear factor of kappa light polypeptide gene enhancer in B-cells 1 (P105), isoform CRA_b	0.398483	0.684637	1.98449
PATH:05031	Amphetamine addiction	CREB3	CREB3	Cyclic AMP-responsive element-binding protein 3	0.412088	0.684637	1.89944
PATH:04920	Adipocytokine signaling pathway	NFKB1	NFKB1	Nuclear factor of kappa light polypeptide gene enhancer in B-cells 1 (P105), isoform CRA_b	0.412088	0.684637	1.89944
PATH:05416	Viral myocarditis	CD80	CD80	cDNA FLJ75225, highly similar to Homo sapiens CD80 antigen (CD28 antigen ligand 1, B7-1 antigen) (CD80), mRNA	0.420991	0.684637	1.84668
PATH:04917	Prolactin signaling pathway	NFKB1	NFKB1	Nuclear factor of kappa light polypeptide gene enhancer in B-cells 1 (P105), isoform CRA_b	0.420991	0.684637	1.84668
PATH:04918	Thyroid hormone synthesis	CREB3	CREB3	Cyclic AMP-responsive element-binding protein 3	0.420991	0.684637	1.84668
PATH:05220	Chronic myeloid leukemia	NFKB1	NFKB1	Nuclear factor of kappa light polypeptide gene enhancer in B-cells 1 (P105), isoform CRA_b	0.425392	0.684637	1.82138
PATH:04520	Adherens junction	PTPN1	PTPN1	Tyrosine-protein phosphatase non-receptor type 1	0.425392	0.684637	1.82138
PATH:05140	Leishmaniasis	NFKB1	NFKB1	Nuclear factor of kappa light polypeptide gene enhancer in B-cells 1 (P105), isoform CRA_b	0.429761	0.684637	1.79677
PATH:00982	Drug metabolism - cytochrome P450	GSTO1	GSTO1	cDNA, FLJ94267, highly similar to Homo sapiens glutathione S-transferase omega 1 (GSTO1), mRNA	0.429761	0.684637	1.79677
PATH:05133	Pertussis	NFKB1	NFKB1	Nuclear factor of kappa light polypeptide gene enhancer in B-cells 1 (P105), isoform CRA_b	0.434097	0.684637	1.77281
PATH:05100	Bacterial invasion of epithelial cells	ARHGAP10	ARHGAP10	Rho GTPase-activating protein 10	0.442672	0.684637	1.72676
PATH:04612	Antigen processing and presentation	PDIA3	PDIA3	cDNA FLJ59460, highly similar to Protein disulfide-isomerase A3 (EC 5.3.4.1)	0.45112	0.684637	1.68305
PATH:04070	Phosphatidylinositol signaling system	PI4K2A	PI4K2A	Phosphatidylinositol 4-kinase type 2-alpha	0.459443	0.684637	1.64149
PATH:05204	Chemical carcinogenesis	GSTO1	GSTO1	cDNA, FLJ94267, highly similar to Homo sapiens glutathione S-transferase omega 1 (GSTO1), mRNA	0.463557	0.684637	1.62147
PATH:00980	Metabolism of xenobiotics by cytochrome P450	GSTO1	GSTO1	cDNA, FLJ94267, highly similar to Homo sapiens glutathione S-transferase omega 1 (GSTO1), mRNA	0.463557	0.684637	1.62147
PATH:05132	Salmonella infection	NFKB1	NFKB1	Nuclear factor of kappa light polypeptide gene enhancer in B-cells 1 (P105), isoform CRA_b	0.475718	0.684637	1.56424
PATH:04350	TGF-beta signaling pathway	CUL1	CUL1	Cullin 1	0.479711	0.684637	1.54606
PATH:04911	Insulin secretion	CREB3	CREB3	Cyclic AMP-responsive element-binding protein 3	0.483675	0.684637	1.52828
PATH:04151	PI3K-Akt signaling pathway	RHEB	RHEB	Ras homolog enriched in brain, isoform CRA_c	0.488578	0.684637	1.14952
PATH:04151	PI3K-Akt signaling pathway	CREB3	CREB3	Cyclic AMP-responsive element-binding protein 3	0.488578	0.684637	1.14952
PATH:04151	PI3K-Akt signaling pathway	NFKB1	NFKB1	Nuclear factor of kappa light polypeptide gene enhancer in B-cells 1 (P105), isoform CRA_b	0.488578	0.684637	1.14952
PATH:04974	Protein digestion and absorption	SLC3A2	SLC3A2	Solute carrier family 3 (Activators of dibasic and neutral amino acid transport), member 2, isoform CRA_e	0.491513	0.684637	1.49394
PATH:04512	ECM-receptor interaction	SDC4	SDC4	Syndecan-4	0.491513	0.684637	1.49394
PATH:04210	Apoptosis	NFKB1	NFKB1	Nuclear factor of kappa light polypeptide gene enhancer in B-cells 1 (P105), isoform CRA_b	0.495388	0.684637	1.47734
PATH:05205	Proteoglycans in cancer	ANK3	ANK3	Ankyrin-3	0.508766	0.695198	1.18187
PATH:05205	Proteoglycans in cancer	SDC4	SDC4	Syndecan-4	0.508766	0.695198	1.18187
PATH:04666	Fc gamma R-mediated phagocytosis	LIMK1	LIMK1	cDNA FLJ75611, highly similar to Homo sapiens LIM domain kinase 1 (LIMK1), transcript variant 1, mRNA	0.514334	0.695198	1.39959
PATH:04915	Estrogen signaling pathway	CREB3	CREB3	Cyclic AMP-responsive element-binding protein 3	0.532582	0.709101	1.32961
PATH:04916	Melanogenesis	CREB3	CREB3	Cyclic AMP-responsive element-binding protein 3	0.53615	0.709101	1.31644
PATH:00240	Pyrimidine metabolism	POLR3C	POLR3C	Polymerase (RNA) III (DNA directed) polypeptide C (62kD), isoform CRA_b	0.543206	0.710791	1.29088
PATH:04066	HIF-1 signaling pathway	NFKB1	NFKB1	Nuclear factor of kappa light polypeptide gene enhancer in B-cells 1 (P105), isoform CRA_b	0.553593	0.716758	1.25435
PATH:04660	T cell receptor signaling pathway	NFKB1	NFKB1	Nuclear factor of kappa light polypeptide gene enhancer in B-cells 1 (P105), isoform CRA_b	0.563749	0.722304	1.21982
PATH:04114	Oocyte meiosis	CUL1	CUL1	Cullin 1	0.573678	0.724117	1.18715
PATH:04725	Cholinergic synapse	CREB3	CREB3	Cyclic AMP-responsive element-binding protein 3	0.576939	0.724117	1.17664
PATH:04919	Thyroid hormone signaling pathway	RHEB	RHEB	Ras homolog enriched in brain, isoform CRA_c	0.595993	0.738705	1.11732
PATH:05166	HTLV-I infection	NFKB1	NFKB1	Nuclear factor of kappa light polypeptide gene enhancer in B-cells 1 (P105), isoform CRA_b	0.600573	0.738705	0.999705
PATH:05166	HTLV-I infection	CREM	CREM	cAMP-responsive element modulator	0.600573	0.738705	0.999705
PATH:04722	Neurotrophin signaling pathway	NFKB1	NFKB1	Nuclear factor of kappa light polypeptide gene enhancer in B-cells 1 (P105), isoform CRA_b	0.628765	0.741357	1.02278
PATH:04728	Dopaminergic synapse	CREB3	CREB3	Cyclic AMP-responsive element-binding protein 3	0.631611	0.741357	1.01497
PATH:04360	Axon guidance	LIMK1	LIMK1	cDNA FLJ75611, highly similar to Homo sapiens LIM domain kinase 1 (LIMK1), transcript variant 1, mRNA	0.631611	0.741357	1.01497
PATH:04380	Osteoclast differentiation	NFKB1	NFKB1	Nuclear factor of kappa light polypeptide gene enhancer in B-cells 1 (P105), isoform CRA_b	0.637241	0.741357	0.999705
PATH:03010	Ribosome	MRPL14	MRPL14	Mitochondrial ribosomal protein L14, isoform CRA_b	0.642785	0.741357	0.984895
PATH:05145	Toxoplasmosis	NFKB1	NFKB1	Nuclear factor of kappa light polypeptide gene enhancer in B-cells 1 (P105), isoform CRA_b	0.648247	0.741357	0.970517
PATH:04120	Ubiquitin mediated proteolysis	CUL1	CUL1	Cullin 1	0.648247	0.741357	0.970517
PATH:05322	Systemic lupus erythematosus	CD80	CD80	cDNA FLJ75225, highly similar to Homo sapiens CD80 antigen (CD28 antigen ligand 1, B7-1 antigen) (CD80), mRNA	0.650947	0.741357	0.963484
PATH:04932	Non-alcoholic fatty liver disease (NAFLD)	NFKB1	NFKB1	Nuclear factor of kappa light polypeptide gene enhancer in B-cells 1 (P105), isoform CRA_b	0.684253	0.76887	0.880535
PATH:04310	Wnt signaling pathway	CUL1	CUL1	Cullin 1	0.689092	0.76887	0.869025
PATH:04145	Phagosome	ATP6V1H	ATP6V1H	ATPase, H+ transporting, lysosomal 50/57kDa, V1 subunit H, isoform CRA_a	0.693859	0.76887	0.857812
PATH:04022	cGMP-PKG signaling pathway	CREB3	CREB3	Cyclic AMP-responsive element-binding protein 3	0.718822	0.782535	0.800969
PATH:03013	RNA transport	RANBP2	RANBP2	E3 SUMO-protein ligase RanBP2	0.72099	0.782535	0.796172
PATH:00230	Purine metabolism	POLR3C	POLR3C	Polymerase (RNA) III (DNA directed) polypeptide C (62kD), isoform CRA_b	0.725276	0.782535	0.78675
PATH:05034	Alcoholism	CREB3	CREB3	Cyclic AMP-responsive element-binding protein 3	0.747723	0.796159	0.738671
PATH:05016	Huntington's disease	CREB3	CREB3	Cyclic AMP-responsive element-binding protein 3	0.757322	0.796159	0.718707
PATH:04020	Calcium signaling pathway	GNA15	GNA15	cDNA FLJ76843, highly similar to Homo sapiens guanine nucleotide binding protein (G protein), alpha 15 (Gq class) (GNA15), mRNA	0.757322	0.796159	0.718707
PATH:04062	Chemokine signaling pathway	NFKB1	NFKB1	Nuclear factor of kappa light polypeptide gene enhancer in B-cells 1 (P105), isoform CRA_b	0.768369	0.800927	0.69613
PATH:04810	Regulation of actin cytoskeleton	LIMK1	LIMK1	cDNA FLJ75611, highly similar to Homo sapiens LIM domain kinase 1 (LIMK1), transcript variant 1, mRNA	0.812278	0.839581	0.609912
PATH:04014	Ras signaling pathway	NFKB1	NFKB1	Nuclear factor of kappa light polypeptide gene enhancer in B-cells 1 (P105), isoform CRA_b	0.825013	0.845639	0.58573
PATH:04010	MAPK signaling pathway	NFKB1	NFKB1	Nuclear factor of kappa light polypeptide gene enhancer in B-cells 1 (P105), isoform CRA_b	0.879893	0.887106	0.483494
PATH:04080	Neuroactive ligand-receptor interaction	P2RY11	P2RY11	P2Y purinoceptor 11	0.879893	0.887106	0.483494
PATH:05206	MicroRNAs in cancer	NFKB1	NFKB1	Nuclear factor of kappa light polypeptide gene enhancer in B-cells 1 (P105), isoform CRA_b	0.898215	0.898215	0.449192
