# Supplementary material for: A dynamic transcriptomic atlas of cytokine-induced killer cells
Source: J Biol Chem. 2018 Oct 17;293(51):19600–12. doi: 10.1074/jbc.RA118.003280 (PMC6314136; doi:10.1074/jbc.RA118.003280)
Supplement: Supporting Information [file supp_RA118.003280_137179_3_supp_217107_pgfml3.xlsx]

## Sheet: Pathway_Result
PathwayID	PathwayTerm	DifGene	AllDifGene	GeneInPathway	AllGene	P-Value	FDR	Enrichment	(-log2P)
PATH:05150	Staphylococcus aureus infection	23	427	57	6781	9.72376e-14	2.36287e-11	6.40795	43.2255
PATH:04142	Lysosome	33	427	122	6781	2.68246e-13	3.25919e-11	4.29556	41.7615
PATH:04064	NF-kappa B signaling pathway	26	427	91	6781	2.54434e-11	2.06091e-09	4.5373	35.1939
PATH:04145	Phagosome	34	427	155	6781	6.99705e-11	4.25071e-09	3.48348	33.7345
PATH:04612	Antigen processing and presentation	21	427	79	6781	9.18632e-09	4.46455e-07	4.22142	26.6979
PATH:05152	Tuberculosis	33	427	181	6781	1.97539e-08	8.00033e-07	2.89535	25.5933
PATH:05168	Herpes simplex infection	33	427	186	6781	3.9515e-08	1.26307e-06	2.81752	24.593
PATH:05323	Rheumatoid arthritis	22	427	93	6781	4.15826e-08	1.26307e-06	3.75669	24.5194
PATH:05140	Leishmaniasis	19	427	74	6781	8.70914e-08	2.35147e-06	4.07744	23.4529
PATH:05133	Pertussis	19	427	75	6781	1.09969e-07	2.67225e-06	4.02308	23.1164
PATH:05332	Graft-versus-host disease	14	427	43	6781	1.80843e-07	3.99499e-06	5.17042	22.3988
PATH:05310	Asthma	12	427	32	6781	2.37123e-07	4.80174e-06	5.95521	22.0079
PATH:04940	Type I diabetes mellitus	14	427	45	6781	3.42604e-07	6.36946e-06	4.94062	21.477
PATH:05330	Allograft rejection	13	427	39	6781	3.66965e-07	6.36946e-06	5.29352	21.3779
PATH:04610	Complement and coagulation cascades	17	427	69	6781	7.95406e-07	1.21995e-05	3.9126	20.2618
PATH:04514	Cell adhesion molecules (CAMs)	26	427	144	6781	8.03259e-07	1.21995e-05	2.86732	20.2476
PATH:04620	Toll-like receptor signaling pathway	21	427	106	6781	1.99788e-06	2.85579e-05	3.14615	18.9331
PATH:05166	HTLV-I infection	37	427	266	6781	3.3839e-06	4.56826e-05	2.20895	18.1729
PATH:05164	Influenza A	28	427	177	6781	4.68099e-06	5.98674e-05	2.51218	17.7048
PATH:04672	Intestinal immune network for IgA production	13	427	50	6781	8.46275e-06	0.000102822	4.12895	16.8504
PATH:04621	NOD-like receptor signaling pathway	14	427	62	6781	2.21825e-05	0.000256683	3.58593	15.4602
PATH:04380	Osteoclast differentiation	21	427	133	6781	7.54493e-05	0.000833372	2.50746	13.6941
PATH:05320	Autoimmune thyroid disease	12	427	54	6781	0.000101077	0.0010679	3.52901	13.2723
PATH:05416	Viral myocarditis	14	427	72	6781	0.000127574	0.00129169	3.08789	12.9364
PATH:04668	TNF signaling pathway	18	427	110	6781	0.000153527	0.00149228	2.59864	12.6692
PATH:05321	Inflammatory bowel disease (IBD)	13	427	67	6781	0.000226307	0.0021151	3.0813	12.1094
PATH:05145	Toxoplasmosis	20	427	137	6781	0.000331151	0.00298036	2.31833	11.5602
PATH:05322	Systemic lupus erythematosus	20	427	138	6781	0.000365228	0.00316966	2.30153	11.4189
PATH:04623	Cytosolic DNA-sensing pathway	12	427	63	6781	0.000468901	0.00392907	3.02487	11.0584
PATH:05120	Epithelial cell signaling in Helicobacter pylori infection	12	427	68	6781	0.000960957	0.00769542	2.80245	10.0232
PATH:05143	African trypanosomiasis	8	427	34	6781	0.00098172	0.00769542	3.7366	9.9924
PATH:04966	Collecting duct acid secretion	7	427	27	6781	0.00110086	0.00835964	4.11718	9.82716
PATH:04060	Cytokine-cytokine receptor interaction	29	427	265	6781	0.00234498	0.0172676	1.73787	8.73621
PATH:05169	Epstein-Barr virus infection	23	427	201	6781	0.00371136	0.0265253	1.81718	8.07384
PATH:00380	Tryptophan metabolism	8	427	42	6781	0.00409898	0.0284586	3.02487	7.93052
PATH:04622	RIG-I-like receptor signaling pathway	11	427	71	6781	0.00448488	0.0295064	2.46037	7.80071
PATH:05161	Hepatitis B	18	427	146	6781	0.00449274	0.0295064	1.95788	7.79819
PATH:04062	Chemokine signaling pathway	21	427	191	6781	0.00854635	0.0546517	1.74603	6.87048
PATH:04210	Apoptosis	12	427	90	6781	0.010335	0.0643949	2.11741	6.59632
PATH:05142	Chagas disease (American trypanosomiasis)	13	427	104	6781	0.0131136	0.0796649	1.98507	6.2528
PATH:05144	Malaria	8	427	52	6781	0.0150962	0.0894727	2.44316	6.04967
PATH:04010	MAPK signaling pathway	26	427	275	6781	0.023687	0.137046	1.50143	5.39976
PATH:04014	Ras signaling pathway	22	427	227	6781	0.0279585	0.157998	1.53909	5.16057
PATH:04920	Adipocytokine signaling pathway	9	427	70	6781	0.0304882	0.168378	2.04179	5.0356
PATH:05202	Transcriptional misregulation in cancer	18	427	180	6781	0.0338178	0.182616	1.58806	4.88607
PATH:04917	Prolactin signaling pathway	9	427	72	6781	0.0357639	0.188927	1.98507	4.80535
PATH:04721	Synaptic vesicle cycle	8	427	64	6781	0.0463071	0.239418	1.98507	4.43262
PATH:04662	B cell receptor signaling pathway	9	427	76	6781	0.0481236	0.242459	1.88059	4.37711
PATH:05160	Hepatitis C	14	427	137	6781	0.048891	0.242459	1.62283	4.35429
PATH:05110	Vibrio cholerae infection	7	427	54	6781	0.0511435	0.248557	2.05859	4.28931
PATH:05134	Legionellosis	7	427	55	6781	0.0555774	0.26481	2.02116	4.16936
PATH:00600	Sphingolipid metabolism	6	427	47	6781	0.0726652	0.328144	2.02731	3.78259
PATH:05020	Prion diseases	5	427	36	6781	0.0729209	0.328144	2.20563	3.77752
PATH:05340	Primary immunodeficiency	5	427	36	6781	0.0729209	0.328144	2.20563	3.77752
PATH:00601	Glycosphingolipid biosynthesis - lacto and neolacto series	4	427	26	6781	0.0772415	0.336214	2.44316	3.69448
PATH:05162	Measles	13	427	134	6781	0.0783557	0.336214	1.54065	3.67382
PATH:04330	Notch signaling pathway	6	427	48	6781	0.078865	0.336214	1.98507	3.66447
PATH:05131	Shigellosis	7	427	62	6781	0.0931538	0.390282	1.79297	3.42424
PATH:04640	Hematopoietic cell lineage	9	427	88	6781	0.10083	0.408569	1.62415	3.31001
PATH:05203	Viral carcinogenesis	18	427	207	6781	0.100881	0.408569	1.38092	3.30927
PATH:04150	mTOR signaling pathway	7	427	64	6781	0.105979	0.42218	1.73694	3.23815
PATH:05205	Proteoglycans in cancer	19	427	225	6781	0.115865	0.449688	1.34103	3.10949
PATH:04722	Neurotrophin signaling pathway	12	427	130	6781	0.116586	0.449688	1.4659	3.10054
PATH:00565	Ether lipid metabolism	5	427	42	6781	0.12184	0.462611	1.89054	3.03694
PATH:05221	Acute myeloid leukemia	6	427	57	6781	0.14714	0.550079	1.67164	2.76473
PATH:04120	Ubiquitin mediated proteolysis	12	427	137	6781	0.153243	0.564211	1.391	2.70611
PATH:05132	Salmonella infection	8	427	85	6781	0.164939	0.598211	1.49464	2.6
PATH:01220	Degradation of aromatic compounds	1	427	3	6781	0.177289	0.624364	5.29352	2.49583
PATH:00785	Lipoic acid metabolism	1	427	3	6781	0.177289	0.624364	5.29352	2.49583
PATH:04320	Dorso-ventral axis formation	3	427	24	6781	0.189554	0.650786	1.98507	2.39932
PATH:05200	Pathways in cancer	25	427	330	6781	0.19141	0.650786	1.20307	2.38526
PATH:04921	Oxytocin signaling pathway	13	427	158	6781	0.194922	0.650786	1.30663	2.35903
PATH:00290	Valine, leucine and isoleucine biosynthesis	2	427	13	6781	0.195504	0.650786	2.44316	2.35473
PATH:04068	FoxO signaling pathway	11	427	133	6781	0.215342	0.707136	1.31343	2.2153
PATH:00260	Glycine, serine and threonine metabolism	4	427	39	6781	0.228748	0.741143	1.62878	2.12817
PATH:04666	Fc gamma R-mediated phagocytosis	8	427	95	6781	0.247827	0.792395	1.33731	2.01259
PATH:05217	Basal cell carcinoma	5	427	55	6781	0.263777	0.832438	1.44369	1.92261
PATH:05219	Bladder cancer	4	427	42	6781	0.270813	0.843686	1.51243	1.88463
PATH:00400	Phenylalanine, tyrosine and tryptophan biosynthesis	1	427	5	6781	0.277689	0.854157	3.17611	1.84846
PATH:04614	Renin-angiotensin system	2	427	17	6781	0.29089	0.883579	1.8683	1.78145
PATH:04350	TGF-beta signaling pathway	7	427	86	6781	0.296994	0.887723	1.2926	1.75149
PATH:02010	ABC transporters	4	427	44	6781	0.299561	0.887723	1.44369	1.73908
PATH:04144	Endocytosis	15	427	204	6781	0.303412	0.888302	1.16769	1.72065
PATH:04360	Axon guidance	10	427	131	6781	0.310463	0.895002	1.21226	1.68751
PATH:00511	Other glycan degradation	2	427	18	6781	0.314733	0.895002	1.76451	1.6678
PATH:00750	Vitamin B6 metabolism	1	427	6	6781	0.323206	0.895002	2.64676	1.62947
PATH:04670	Leukocyte transendothelial migration	9	427	118	6781	0.325096	0.895002	1.21123	1.62106
PATH:05222	Small cell lung cancer	7	427	89	6781	0.327799	0.895002	1.24903	1.60912
PATH:05215	Prostate cancer	7	427	89	6781	0.327799	0.895002	1.24903	1.60912
PATH:04971	Gastric acid secretion	6	427	75	6781	0.333517	0.900497	1.27044	1.58417
PATH:04930	Type II diabetes mellitus	4	427	48	6781	0.357878	0.955651	1.32338	1.48246
PATH:00460	Cyanoamino acid metabolism	1	427	7	6781	0.365862	0.966353	2.26865	1.45063
PATH:05146	Amoebiasis	8	427	108	6781	0.370269	0.967477	1.17634	1.43335
PATH:04390	Hippo signaling pathway	11	427	154	6781	0.377321	0.975414	1.13433	1.40614
PATH:04978	Mineral absorption	4	427	51	6781	0.401643	1	1.24553	1.31602
PATH:04115	p53 signaling pathway	5	427	68	6781	0.428033	1	1.16769	1.22421
PATH:04750	Inflammatory mediator regulation of TRP channels	7	427	99	6781	0.432622	1	1.12287	1.20882
PATH:04611	Platelet activation	9	427	131	6781	0.443532	1	1.09103	1.17289
PATH:00270	Cysteine and methionine metabolism	3	427	39	6781	0.448927	1	1.22158	1.15545
PATH:04140	Regulation of autophagy	3	427	39	6781	0.448927	1	1.22158	1.15545
PATH:05212	Pancreatic cancer	5	427	70	6781	0.453205	1	1.13433	1.14176
PATH:04916	Melanogenesis	7	427	101	6781	0.453519	1	1.10063	1.14077
PATH:00561	Glycerolipid metabolism	4	427	55	6781	0.459055	1	1.15495	1.12326
PATH:05218	Melanoma	5	427	71	6781	0.465682	1	1.11835	1.10258
PATH:00592	alpha-Linolenic acid metabolism	2	427	25	6781	0.473116	1	1.27044	1.07973
PATH:04015	Rap1 signaling pathway	14	427	213	6781	0.474301	1	1.04379	1.07613
PATH:00430	Taurine and hypotaurine metabolism	1	427	10	6781	0.478396	1	1.58806	1.06372
PATH:04912	GnRH signaling pathway	7	427	104	6781	0.484561	1	1.06888	1.04525
PATH:04730	Long-term depression	5	427	73	6781	0.490366	1	1.08771	1.02807
PATH:05220	Chronic myeloid leukemia	5	427	73	6781	0.490366	1	1.08771	1.02807
PATH:04512	ECM-receptor interaction	6	427	89	6781	0.492832	1	1.0706	1.02083
PATH:04270	Vascular smooth muscle contraction	8	427	121	6781	0.496448	1	1.04995	1.01029
PATH:04960	Aldosterone-regulated sodium reabsorption	3	427	42	6781	0.498416	1	1.13433	1.00458
PATH:04540	Gap junction	6	427	90	6781	0.503878	1	1.0587	0.988853
PATH:00330	Arginine and proline metabolism	4	427	59	6781	0.514481	1	1.07665	0.958811
PATH:00564	Glycerophospholipid metabolism	6	427	92	6781	0.525706	1	1.03569	0.927671
PATH:03050	Proteasome	3	427	44	6781	0.530133	1	1.08277	0.915573
PATH:04660	T cell receptor signaling pathway	7	427	109	6781	0.535088	1	1.01985	0.902151
PATH:00740	Riboflavin metabolism	1	427	12	6781	0.542114	1	1.32338	0.883331
PATH:04962	Vasopressin-regulated water reabsorption	3	427	45	6781	0.545566	1	1.0587	0.874174
PATH:05216	Thyroid cancer	2	427	29	6781	0.553296	1	1.09521	0.853875
PATH:03450	Non-homologous end-joining	1	427	13	6781	0.570998	1	1.22158	0.808441
PATH:04710	Circadian rhythm	2	427	30	6781	0.57195	1	1.0587	0.806038
PATH:00410	beta-Alanine metabolism	2	427	30	6781	0.57195	1	1.0587	0.806038
PATH:00340	Histidine metabolism	2	427	31	6781	0.590033	1	1.02455	0.761133
PATH:00052	Galactose metabolism	2	427	31	6781	0.590033	1	1.02455	0.761133
PATH:05214	Glioma	4	427	65	6781	0.592271	1	0.977265	0.755671
PATH:00790	Folate biosynthesis	1	427	14	6781	0.598065	1	1.13433	0.741627
PATH:00603	Glycosphingolipid biosynthesis - globo series	1	427	14	6781	0.598065	1	1.13433	0.741627
PATH:04664	Fc epsilon RI signaling pathway	5	427	83	6781	0.606236	1	0.95666	0.722049
PATH:04932	Non-alcoholic fatty liver disease (NAFLD)	9	427	151	6781	0.617354	1	0.946524	0.695831
PATH:05030	Cocaine addiction	3	427	50	6781	0.618083	1	0.952834	0.694127
PATH:00514	Other types of O-glycan biosynthesis	3	427	50	6781	0.618083	1	0.952834	0.694127
PATH:04141	Protein processing in endoplasmic reticulum	10	427	168	6781	0.620406	1	0.945272	0.688716
PATH:00533	Glycosaminoglycan biosynthesis - keratan sulfate	1	427	15	6781	0.623427	1	1.0587	0.681708
PATH:04020	Calcium signaling pathway	11	427	185	6781	0.623462	1	0.94425	0.681627
PATH:04913	Ovarian steroidogenesis	3	427	51	6781	0.631611	1	0.934151	0.662893
PATH:00591	Linoleic acid metabolism	2	427	34	6781	0.640842	1	0.934151	0.641961
PATH:00480	Glutathione metabolism	3	427	52	6781	0.644803	1	0.916186	0.633069
PATH:04720	Long-term potentiation	4	427	70	6781	0.651153	1	0.907461	0.618932
PATH:05211	Renal cell carcinoma	4	427	70	6781	0.651153	1	0.907461	0.618932
PATH:03320	PPAR signaling pathway	4	427	70	6781	0.651153	1	0.907461	0.618932
PATH:04510	Focal adhesion	12	427	207	6781	0.660254	1	0.920612	0.598906
PATH:04630	Jak-STAT signaling pathway	9	427	157	6781	0.663859	1	0.910351	0.591051
PATH:04066	HIF-1 signaling pathway	6	427	106	6781	0.665288	1	0.8989	0.58795
PATH:04080	Neuroactive ligand-receptor interaction	16	427	275	6781	0.667493	1	0.92396	0.583175
PATH:00770	Pantothenate and CoA biosynthesis	1	427	17	6781	0.669461	1	0.934151	0.578928
PATH:05014	Amyotrophic lateral sclerosis (ALS)	3	427	54	6781	0.670177	1	0.882253	0.577386
PATH:00250	Alanine, aspartate and glutamate metabolism	2	427	36	6781	0.671879	1	0.882253	0.573728
PATH:04130	SNARE interactions in vesicular transport	2	427	36	6781	0.671879	1	0.882253	0.573728
PATH:04726	Serotonergic synapse	7	427	126	6781	0.688594	1	0.882253	0.538275
PATH:00360	Phenylalanine metabolism	1	427	18	6781	0.690327	1	0.882253	0.534647
PATH:00920	Sulfur metabolism	1	427	19	6781	0.709879	1	0.835819	0.494354
PATH:00531	Glycosaminoglycan degradation	1	427	19	6781	0.709879	1	0.835819	0.494354
PATH:00100	Steroid biosynthesis	1	427	20	6781	0.7282	1	0.794028	0.457594
PATH:00190	Oxidative phosphorylation	7	427	133	6781	0.741375	1	0.835819	0.431725
PATH:04370	VEGF signaling pathway	4	427	79	6781	0.742101	1	0.804079	0.430312
PATH:04310	Wnt signaling pathway	8	427	153	6781	0.756588	1	0.830356	0.402419
PATH:05210	Colorectal cancer	3	427	62	6781	0.758303	1	0.768414	0.399153
PATH:00532	Glycosaminoglycan biosynthesis - chondroitin sulfate / dermatan sulfate	1	427	22	6781	0.76145	1	0.721844	0.393179
PATH:00860	Porphyrin and chlorophyll metabolism	2	427	43	6781	0.763653	1	0.738631	0.389011
PATH:04919	Thyroid hormone signaling pathway	6	427	119	6781	0.769109	1	0.800701	0.378739
PATH:00910	Nitrogen metabolism	1	427	23	6781	0.77652	1	0.690459	0.364905
PATH:04964	Proximal tubule bicarbonate reclamation	1	427	23	6781	0.77652	1	0.690459	0.364905
PATH:00062	Fatty acid elongation	1	427	23	6781	0.77652	1	0.690459	0.364905
PATH:04650	Natural killer cell mediated cytotoxicity	7	427	139	6781	0.781369	1	0.799741	0.355924
PATH:04977	Vitamin digestion and absorption	1	427	24	6781	0.790641	1	0.66169	0.338906
PATH:03022	Basal transcription factors	2	427	46	6781	0.795649	1	0.690459	0.329797
PATH:01200	Carbon metabolism	5	427	106	6781	0.80642	1	0.749083	0.310397
PATH:04911	Insulin secretion	4	427	87	6781	0.806799	1	0.730141	0.309718
PATH:00590	Arachidonic acid metabolism	3	427	68	6781	0.811116	1	0.700613	0.30202
PATH:05031	Amphetamine addiction	3	427	70	6781	0.826413	1	0.680596	0.275066
PATH:04724	Glutamatergic synapse	6	427	130	6781	0.836572	1	0.732949	0.257438
PATH:04151	PI3K-Akt signaling pathway	18	427	347	6781	0.838303	1	0.823776	0.254456
PATH:00030	Pentose phosphate pathway	1	427	28	6781	0.838763	1	0.567163	0.253665
PATH:03440	Homologous recombination	1	427	28	6781	0.838763	1	0.567163	0.253665
PATH:04976	Bile secretion	3	427	72	6781	0.840639	1	0.66169	0.250442
PATH:04114	Oocyte meiosis	5	427	112	6781	0.842744	1	0.708954	0.246833
PATH:04520	Adherens junction	3	427	73	6781	0.847367	1	0.652626	0.238942
PATH:04725	Cholinergic synapse	5	427	113	6781	0.848219	1	0.70268	0.237491
PATH:05213	Endometrial cancer	2	427	52	6781	0.848348	1	0.610791	0.237271
PATH:04744	Phototransduction	1	427	29	6781	0.848958	1	0.547606	0.236235
PATH:04530	Tight junction	6	427	134	6781	0.8568	1	0.71107	0.222969
PATH:00512	Mucin type O-Glycan biosynthesis	1	427	30	6781	0.85851	1	0.529352	0.220093
PATH:03018	RNA degradation	3	427	77	6781	0.871869	1	0.618723	0.197817
PATH:05223	Non-small cell lung cancer	2	427	56	6781	0.876285	1	0.567163	0.190528
PATH:04340	Hedgehog signaling pathway	2	427	56	6781	0.876285	1	0.567163	0.190528
PATH:04972	Pancreatic secretion	4	427	101	6781	0.887918	1	0.628933	0.171502
PATH:00140	Steroid hormone biosynthesis	2	427	58	6781	0.888403	1	0.547606	0.170715
PATH:04810	Regulation of actin cytoskeleton	10	427	218	6781	0.888855	1	0.728466	0.16998
PATH:04910	Insulin signaling pathway	6	427	142	6781	0.891101	1	0.67101	0.166339
PATH:04070	Phosphatidylinositol signaling system	3	427	81	6781	0.892833	1	0.588169	0.163538
PATH:04146	Peroxisome	3	427	82	6781	0.89757	1	0.580996	0.155904
PATH:00450	Selenocompound metabolism	1	427	35	6781	0.897953	1	0.45373	0.155289
PATH:04110	Cell cycle	5	427	124	6781	0.898641	1	0.640345	0.154184
PATH:05206	MicroRNAs in cancer	14	427	296	6781	0.899927	1	0.751108	0.15212
PATH:04012	ErbB signaling pathway	3	427	88	6781	0.922238	1	0.541383	0.11679
PATH:05033	Nicotine addiction	1	427	40	6781	0.926419	1	0.397014	0.110264
PATH:00010	Glycolysis / Gluconeogenesis	2	427	66	6781	0.926666	1	0.481229	0.109879
PATH:04727	GABAergic synapse	3	427	90	6781	0.929171	1	0.529352	0.105985
PATH:04970	Salivary secretion	3	427	90	6781	0.929171	1	0.529352	0.105985
PATH:00350	Tyrosine metabolism	1	427	42	6781	0.935446	1	0.378109	0.0962739
PATH:00620	Pyruvate metabolism	1	427	42	6781	0.935446	1	0.378109	0.0962739
PATH:00280	Valine, leucine and isoleucine degradation	1	427	44	6781	0.943368	1	0.360922	0.0841076
PATH:00071	Fatty acid degradation	1	427	44	6781	0.943368	1	0.360922	0.0841076
PATH:04713	Circadian entrainment	3	427	97	6781	0.949202	1	0.491151	0.0752126
PATH:01230	Biosynthesis of amino acids	2	427	73	6781	0.94965	1	0.435084	0.0745317
PATH:04975	Fat digestion and absorption	1	427	46	6781	0.95032	1	0.34523	0.0735151
PATH:05412	Arrhythmogenic right ventricular cardiomyopathy (ARVC)	2	427	74	6781	0.952312	1	0.429204	0.0704945
PATH:04022	cGMP-PKG signaling pathway	6	427	166	6781	0.955262	1	0.573996	0.0660324
PATH:01212	Fatty acid metabolism	1	427	48	6781	0.95642	1	0.330845	0.0642839
PATH:00520	Amino sugar and nucleotide sugar metabolism	1	427	48	6781	0.95642	1	0.330845	0.0642839
PATH:00510	N-Glycan biosynthesis	1	427	49	6781	0.959184	1	0.324093	0.0601209
PATH:05100	Bacterial invasion of epithelial cells	2	427	77	6781	0.959513	1	0.412482	0.0596253
PATH:05010	Alzheimer's disease	6	427	170	6781	0.961767	1	0.56049	0.056241
PATH:00240	Pyrimidine metabolism	3	427	103	6781	0.962039	1	0.462541	0.055832
PATH:04723	Retrograde endocannabinoid signaling	3	427	103	6781	0.962039	1	0.462541	0.055832
PATH:00310	Lysine degradation	1	427	51	6781	0.964198	1	0.311384	0.0525991
PATH:00983	Drug metabolism - other enzymes	1	427	52	6781	0.966469	1	0.305395	0.0492042
PATH:04742	Taste transduction	1	427	53	6781	0.968597	1	0.299633	0.0460315
PATH:05204	Chemical carcinogenesis	2	427	82	6781	0.96926	1	0.387331	0.0450449
PATH:00980	Metabolism of xenobiotics by cytochrome P450	2	427	82	6781	0.96926	1	0.387331	0.0450449
PATH:05410	Hypertrophic cardiomyopathy (HCM)	2	427	83	6781	0.970917	1	0.382664	0.0425795
PATH:03008	Ribosome biogenesis in eukaryotes	2	427	85	6781	0.973979	1	0.37366	0.0380381
PATH:04914	Progesterone-mediated oocyte maturation	2	427	86	6781	0.97539	1	0.369315	0.0359486
PATH:05414	Dilated cardiomyopathy	2	427	90	6781	0.980332	1	0.352901	0.0286573
PATH:03015	mRNA surveillance pathway	2	427	91	6781	0.981409	1	0.349023	0.0270737
PATH:00562	Inositol phosphate metabolism	1	427	61	6781	0.98142	1	0.260337	0.0270568
PATH:00970	Aminoacyl-tRNA biosynthesis	1	427	63	6781	0.983707	1	0.252072	0.0236999
PATH:00230	Purine metabolism	5	427	169	6781	0.984363	1	0.469839	0.0227379
PATH:04915	Estrogen signaling pathway	2	427	100	6781	0.988847	1	0.317611	0.0161809
PATH:04728	Dopaminergic synapse	3	427	131	6781	0.990854	1	0.363677	0.0132554
PATH:04918	Thyroid hormone synthesis	1	427	72	6781	0.990981	1	0.220563	0.013071
PATH:05012	Parkinson's disease	3	427	144	6781	0.995412	1	0.330845	0.00663421
PATH:04261	Adrenergic signaling in cardiomyocytes	3	427	149	6781	0.996496	1	0.319743	0.00506467
PATH:04974	Protein digestion and absorption	1	427	89	6781	0.997055	1	0.178433	0.00425467
PATH:05034	Alcoholism	4	427	180	6781	0.997173	1	0.352901	0.00408451
PATH:05032	Morphine addiction	1	427	93	6781	0.997738	1	0.170759	0.00326702
PATH:03013	RNA transport	3	427	167	6781	0.998693	1	0.28528	0.00188665
PATH:05016	Huntington's disease	3	427	185	6781	0.999524	1	0.257523	0.000687485
PATH:03010	Ribosome	1	427	135	6781	0.99986	1	0.117634	0.000202513
PATH:01100	Metabolic pathways	46	427	1166	6781	0.999951	1	0.626506	6.99918e-05
PATH:04740	Olfactory transduction	1	427	405	6781	1	1	0.0392113	0

## Sheet: Pathway2Gene
PathwayID	PathwayTerm	QueryID	Symbol	Description	P-Value	FDR	Enrichment
PATH:05150	Staphylococcus aureus infection	HLA-DRA	HLA-DRA	cDNA, FLJ93608, Homo sapiens major histocompatibility complex, class II, DR alpha(HLA-DRA), mRNA	9.72376e-14	2.36287e-11	6.40795
PATH:05150	Staphylococcus aureus infection	HLA-DOB	HLA-DOB	cDNA FLJ55403, highly similar to HLA class II histocompatibility antigen, DObeta chain	9.72376e-14	2.36287e-11	6.40795
PATH:05150	Staphylococcus aureus infection	HLA-DMA	HLA-DMA	Beta-2-microglobulin	9.72376e-14	2.36287e-11	6.40795
PATH:05150	Staphylococcus aureus infection	FPR3	FPR3	N-formyl peptide receptor 3	9.72376e-14	2.36287e-11	6.40795
PATH:05150	Staphylococcus aureus infection	C3AR1	C3AR1	Complement component 3a receptor 1, isoform CRA_a	9.72376e-14	2.36287e-11	6.40795
PATH:05150	Staphylococcus aureus infection	HLA-DPB1	HLA-DPB1	MHC class II antigen	9.72376e-14	2.36287e-11	6.40795
PATH:05150	Staphylococcus aureus infection	CFB	CFB	Complement factor B	9.72376e-14	2.36287e-11	6.40795
PATH:05150	Staphylococcus aureus infection	ICAM1	ICAM1	cDNA FLJ53631, highly similar to Intercellular adhesion molecule 1	9.72376e-14	2.36287e-11	6.40795
PATH:05150	Staphylococcus aureus infection	C1QB	C1QB	Complement component 1, q subcomponent, B chain, isoform CRA_a	9.72376e-14	2.36287e-11	6.40795
PATH:05150	Staphylococcus aureus infection	C1S	C1S	Complement C1s subcomponent	9.72376e-14	2.36287e-11	6.40795
PATH:05150	Staphylococcus aureus infection	C4A	C4A	cDNA FLJ55146, highly similar to Complement C4-B	9.72376e-14	2.36287e-11	6.40795
PATH:05150	Staphylococcus aureus infection	HLA-DQA1	HLA-DQA1	cDNA FLJ51239, moderately similar to HLA class II histocompatibility antigen, DQ(W3) alpha chain	9.72376e-14	2.36287e-11	6.40795
PATH:05150	Staphylococcus aureus infection	PTAFR	PTAFR	cDNA FLJ78286, highly similar to Homo sapiens platelet-activating factor receptor (PTAFR), mRNA	9.72376e-14	2.36287e-11	6.40795
PATH:05150	Staphylococcus aureus infection	FCGR1A	FCGR1A	High affinity immunoglobulin gamma Fc receptor I	9.72376e-14	2.36287e-11	6.40795
PATH:05150	Staphylococcus aureus infection	C1R	C1R	cDNA FLJ75066, highly similar to Homo sapiens complement component 1, r subcomponent (C1R), mRNA	9.72376e-14	2.36287e-11	6.40795
PATH:05150	Staphylococcus aureus infection	C3	C3	cDNA FLJ57339, highly similar to Complement C3	9.72376e-14	2.36287e-11	6.40795
PATH:05150	Staphylococcus aureus infection	C1QA	C1QA	Complement component 1, q subcomponent, A chain, isoform CRA_a	9.72376e-14	2.36287e-11	6.40795
PATH:05150	Staphylococcus aureus infection	HLA-DRB1	HLA-DRB1	MHC class II antigen	9.72376e-14	2.36287e-11	6.40795
PATH:05150	Staphylococcus aureus infection	HLA-DPA1	HLA-DPA1	MHC class II antigen	9.72376e-14	2.36287e-11	6.40795
PATH:05150	Staphylococcus aureus infection	HLA-DMB	HLA-DMB	cDNA FLJ56696, highly similar to HLA class II histocompatibility antigen, DMbeta chain	9.72376e-14	2.36287e-11	6.40795
PATH:05150	Staphylococcus aureus infection	C1QC	C1QC	Complement component 1, q subcomponent, C chain, isoform CRA_a	9.72376e-14	2.36287e-11	6.40795
PATH:05150	Staphylococcus aureus infection	C4B	C4B	cDNA FLJ54406, highly similar to Complement C4-B	9.72376e-14	2.36287e-11	6.40795
PATH:05150	Staphylococcus aureus infection	C2	C2	cDNA FLJ38939 fis, clone NT2NE2015747, highly similar to COMPLEMENT C2 (EC 3.4.21.43)	9.72376e-14	2.36287e-11	6.40795
PATH:04142	Lysosome	MAN2B1	MAN2B1	Lysosomal alpha-mannosidase	2.68246e-13	3.25919e-11	4.29556
PATH:04142	Lysosome	LIPA	LIPA	cDNA FLJ39087 fis, clone NT2RP7019273, highly similar to Lysosomal acid lipase/cholesteryl esterhydrolase (EC 3.1.1.13)	2.68246e-13	3.25919e-11	4.29556
PATH:04142	Lysosome	ATP6V0C	ATP6V0C	V-type proton ATPase 16 kDa proteolipid subunit	2.68246e-13	3.25919e-11	4.29556
PATH:04142	Lysosome	M6PR	M6PR	cDNA, FLJ93084, highly similar to Homo sapiens mannose-6-phosphate receptor (cation dependent) (M6PR), mRNA	2.68246e-13	3.25919e-11	4.29556
PATH:04142	Lysosome	GALC	GALC	Galactosylceramidase, isoform CRA_c	2.68246e-13	3.25919e-11	4.29556
PATH:04142	Lysosome	GNPTG	GNPTG	Similar to protein kinase C substrate	2.68246e-13	3.25919e-11	4.29556
PATH:04142	Lysosome	CTSA	CTSA	cDNA FLJ60397, highly similar to Lysosomal protective protein (EC 3.4.16.5)	2.68246e-13	3.25919e-11	4.29556
PATH:04142	Lysosome	NEU1	NEU1	cDNA FLJ78216, highly similar to Homo sapiens lysosomal neuraminidase, mRNA	2.68246e-13	3.25919e-11	4.29556
PATH:04142	Lysosome	CTSB	CTSB	Cathepsin B, isoform CRA_a	2.68246e-13	3.25919e-11	4.29556
PATH:04142	Lysosome	CTSH	CTSH	Pro-cathepsin H	2.68246e-13	3.25919e-11	4.29556
PATH:04142	Lysosome	CTSC	CTSC	cDNA FLJ55694, highly similar to Dipeptidyl-peptidase 1 (EC 3.4.14.1)	2.68246e-13	3.25919e-11	4.29556
PATH:04142	Lysosome	LAMP1	LAMP1	Lysosomal-associated membrane protein 1, isoform CRA_a	2.68246e-13	3.25919e-11	4.29556
PATH:04142	Lysosome	LGMN	LGMN	cDNA FLJ78452, highly similar to Homo sapiens legumain (LGMN), transcript variant 2, mRNA	2.68246e-13	3.25919e-11	4.29556
PATH:04142	Lysosome	CTSL	CTSL	Cathepsin L, isoform CRA_a	2.68246e-13	3.25919e-11	4.29556
PATH:04142	Lysosome	CD68	CD68	cDNA FLJ53070, highly similar to Macrosialin	2.68246e-13	3.25919e-11	4.29556
PATH:04142	Lysosome	SCARB2	SCARB2	Scavenger receptor class B, member 2, isoform CRA_a	2.68246e-13	3.25919e-11	4.29556
PATH:04142	Lysosome	AP1S3	AP1S3	AP-1 complex subunit sigma-3	2.68246e-13	3.25919e-11	4.29556
PATH:04142	Lysosome	CTSZ	CTSZ	Cathepsin Z	2.68246e-13	3.25919e-11	4.29556
PATH:04142	Lysosome	NPC2	NPC2	Niemann-Pick disease, type C2, isoform CRA_a	2.68246e-13	3.25919e-11	4.29556
PATH:04142	Lysosome	GLA	GLA	cDNA FLJ56739, highly similar to Alpha-galactosidase A (EC 3.2.1.22)	2.68246e-13	3.25919e-11	4.29556
PATH:04142	Lysosome	GM2A	GM2A	cDNA FLJ51277, highly similar to Ganglioside GM2 activator	2.68246e-13	3.25919e-11	4.29556
PATH:04142	Lysosome	GNS	GNS	Glucosamine (N-acetyl)-6-sulfatase (Sanfilippo disease IIID), isoform CRA_a	2.68246e-13	3.25919e-11	4.29556
PATH:04142	Lysosome	ENTPD4	ENTPD4	cDNA FLJ58352, highly similar to Ectonucleoside triphosphate diphosphohydrolase 4 (EC 3.6.1.6)	2.68246e-13	3.25919e-11	4.29556
PATH:04142	Lysosome	MCOLN1	MCOLN1	cDNA FLJ54613, highly similar to Mucolipin-1	2.68246e-13	3.25919e-11	4.29556
PATH:04142	Lysosome	LAMP3	LAMP3	cDNA, FLJ93669, highly similar to Homo sapiens lysosomal-associated membrane protein 3 (LAMP3), mRNA	2.68246e-13	3.25919e-11	4.29556
PATH:04142	Lysosome	SLC11A2	SLC11A2	cDNA FLJ46799 fis, clone TRACH3031678, highly similar to Natural resistance-associated macrophage protein 2	2.68246e-13	3.25919e-11	4.29556
PATH:04142	Lysosome	TPP1	TPP1	cDNA, FLJ92718, highly similar to Homo sapiens tripeptidyl peptidase I (TPP1), mRNA	2.68246e-13	3.25919e-11	4.29556
PATH:04142	Lysosome	ATP6AP1	ATP6AP1	V-type proton ATPase subunit S1	2.68246e-13	3.25919e-11	4.29556
PATH:04142	Lysosome	ACP2	ACP2	cDNA FLJ52440, highly similar to Lysosomal acid phosphatase (EC 3.1.3.2)	2.68246e-13	3.25919e-11	4.29556
PATH:04142	Lysosome	SORT1	SORT1	cDNA FLJ76489, highly similar to Homo sapiens sortilin 1 (SORT1), mRNA	2.68246e-13	3.25919e-11	4.29556
PATH:04142	Lysosome	CTSD	CTSD	Cathepsin D	2.68246e-13	3.25919e-11	4.29556
PATH:04142	Lysosome	CLN5	CLN5	cDNA FLJ54235, highly similar to Ceroid-lipofuscinosis neuronal protein 5	2.68246e-13	3.25919e-11	4.29556
PATH:04142	Lysosome	CD63	CD63	Tetraspanin	2.68246e-13	3.25919e-11	4.29556
PATH:04064	NF-kappa B signaling pathway	CCL4	CCL4	C-C motif chemokine 4	2.54434e-11	2.06091e-09	4.5373
PATH:04064	NF-kappa B signaling pathway	TICAM2	TICAM2	TIR domain-containing adapter molecule 2	2.54434e-11	2.06091e-09	4.5373
PATH:04064	NF-kappa B signaling pathway	VCAM1	VCAM1	Vascular cell adhesion protein 1	2.54434e-11	2.06091e-09	4.5373
PATH:04064	NF-kappa B signaling pathway	RELA	RELA	cDNA FLJ57698, highly similar to Transcription factor p65	2.54434e-11	2.06091e-09	4.5373
PATH:04064	NF-kappa B signaling pathway	CCL19	CCL19	C-C motif chemokine 19	2.54434e-11	2.06091e-09	4.5373
PATH:04064	NF-kappa B signaling pathway	RELB	RELB	cDNA FLJ75649, highly similar to Homo sapiens v-rel reticuloendotheliosis viral oncogene homolog B, nuclear factor of kappa light polypeptide gene enhancer in B-cells 3 (avian) (RELB), mRNA	2.54434e-11	2.06091e-09	4.5373
PATH:04064	NF-kappa B signaling pathway	ICAM1	ICAM1	cDNA FLJ53631, highly similar to Intercellular adhesion molecule 1	2.54434e-11	2.06091e-09	4.5373
PATH:04064	NF-kappa B signaling pathway	TNF	TNF	Tumor necrosis factor alpha	2.54434e-11	2.06091e-09	4.5373
PATH:04064	NF-kappa B signaling pathway	CCL4L1	CCL4L1	C-C motif chemokine	2.54434e-11	2.06091e-09	4.5373
PATH:04064	NF-kappa B signaling pathway	NFKB2	NFKB2	Nuclear factor NF-kappa-B p100 subunit	2.54434e-11	2.06091e-09	4.5373
PATH:04064	NF-kappa B signaling pathway	GADD45B	GADD45B	Growth arrest and DNA damage-inducible protein GADD45 beta	2.54434e-11	2.06091e-09	4.5373
PATH:04064	NF-kappa B signaling pathway	RIPK1	RIPK1	Receptor (TNFRSF)-interacting serine-threonine kinase 1, isoform CRA_a	2.54434e-11	2.06091e-09	4.5373
PATH:04064	NF-kappa B signaling pathway	IKBKB	IKBKB	IKBKB protein	2.54434e-11	2.06091e-09	4.5373
PATH:04064	NF-kappa B signaling pathway	NFKBIA	NFKBIA	NF-kappa-B inhibitor alpha	2.54434e-11	2.06091e-09	4.5373
PATH:04064	NF-kappa B signaling pathway	BIRC2	BIRC2	Baculoviral IAP repeat-containing protein 2	2.54434e-11	2.06091e-09	4.5373
PATH:04064	NF-kappa B signaling pathway	TICAM1	TICAM1	TIR domain-containing adapter molecule 1	2.54434e-11	2.06091e-09	4.5373
PATH:04064	NF-kappa B signaling pathway	XIAP	XIAP	cDNA, FLJ94517, highly similar to Homo sapiens baculoviral IAP repeat-containing 4 (BIRC4), mRNA	2.54434e-11	2.06091e-09	4.5373
PATH:04064	NF-kappa B signaling pathway	PLAU	PLAU	Plasminogen activator, urokinase, isoform CRA_a	2.54434e-11	2.06091e-09	4.5373
PATH:04064	NF-kappa B signaling pathway	BCL2A1	BCL2A1	Bcl-2-related protein A1	2.54434e-11	2.06091e-09	4.5373
PATH:04064	NF-kappa B signaling pathway	CD40	CD40	Tumor necrosis factor receptor superfamily member 5	2.54434e-11	2.06091e-09	4.5373
PATH:04064	NF-kappa B signaling pathway	CCL13	CCL13	C-C motif chemokine 13	2.54434e-11	2.06091e-09	4.5373
PATH:04064	NF-kappa B signaling pathway	BLNK	BLNK	B-cell linker protein	2.54434e-11	2.06091e-09	4.5373
PATH:04064	NF-kappa B signaling pathway	IL1B	IL1B	Interleukin-1 beta	2.54434e-11	2.06091e-09	4.5373
PATH:04064	NF-kappa B signaling pathway	BCL10	BCL10	B-cell lymphoma/leukemia 10	2.54434e-11	2.06091e-09	4.5373
PATH:04064	NF-kappa B signaling pathway	TNFRSF13C	TNFRSF13C	Tumor necrosis factor receptor superfamily, member 13C	2.54434e-11	2.06091e-09	4.5373
PATH:04064	NF-kappa B signaling pathway	TNFAIP3	TNFAIP3	Truncated tumor necrosis factor alpha-induced protein 3	2.54434e-11	2.06091e-09	4.5373
PATH:04145	Phagosome	ATP6V0C	ATP6V0C	V-type proton ATPase 16 kDa proteolipid subunit	6.99705e-11	4.25071e-09	3.48348
PATH:04145	Phagosome	HLA-DRA	HLA-DRA	cDNA, FLJ93608, Homo sapiens major histocompatibility complex, class II, DR alpha(HLA-DRA), mRNA	6.99705e-11	4.25071e-09	3.48348
PATH:04145	Phagosome	M6PR	M6PR	cDNA, FLJ93084, highly similar to Homo sapiens mannose-6-phosphate receptor (cation dependent) (M6PR), mRNA	6.99705e-11	4.25071e-09	3.48348
PATH:04145	Phagosome	HLA-DOB	HLA-DOB	cDNA FLJ55403, highly similar to HLA class II histocompatibility antigen, DObeta chain	6.99705e-11	4.25071e-09	3.48348
PATH:04145	Phagosome	TAP1	TAP1	cDNA, FLJ94363, highly similar to Homo sapiens transporter 1, ATP-binding cassette, sub-family B(MDR/TAP) (TAP1), mRNA	6.99705e-11	4.25071e-09	3.48348
PATH:04145	Phagosome	HLA-DMA	HLA-DMA	Beta-2-microglobulin	6.99705e-11	4.25071e-09	3.48348
PATH:04145	Phagosome	HLA-DPB1	HLA-DPB1	MHC class II antigen	6.99705e-11	4.25071e-09	3.48348
PATH:04145	Phagosome	ATP6V1G1	ATP6V1G1	ATPase, H+ transporting, lysosomal 13kDa, V1 subunit G1, isoform CRA_a	6.99705e-11	4.25071e-09	3.48348
PATH:04145	Phagosome	HLA-F	HLA-F	cDNA FLJ39643 fis, clone SMINT2004023, highly similar to HLA class I histocompatibility antigen, alphachain F	6.99705e-11	4.25071e-09	3.48348
PATH:04145	Phagosome	ATP6V1E2	ATP6V1E2	V-type proton ATPase subunit E 2	6.99705e-11	4.25071e-09	3.48348
PATH:04145	Phagosome	HLA-A	HLA-A	MHC class I antigene	6.99705e-11	4.25071e-09	3.48348
PATH:04145	Phagosome	TAP2	TAP2	Truncated antigen peptide transporter 2	6.99705e-11	4.25071e-09	3.48348
PATH:04145	Phagosome	CYBB	CYBB	cDNA FLJ60919, highly similar to Cytochrome b-245 heavy chain	6.99705e-11	4.25071e-09	3.48348
PATH:04145	Phagosome	ATP6V1E1	ATP6V1E1	V-type proton ATPase subunit E 1	6.99705e-11	4.25071e-09	3.48348
PATH:04145	Phagosome	THBS1	THBS1	Thrombospondin 1, isoform CRA_a	6.99705e-11	4.25071e-09	3.48348
PATH:04145	Phagosome	RAB5C	RAB5C	RAB5C, member RAS oncogene family, isoform CRA_a	6.99705e-11	4.25071e-09	3.48348
PATH:04145	Phagosome	MSR1	MSR1	Macrophage scavenger receptor types I and II	6.99705e-11	4.25071e-09	3.48348
PATH:04145	Phagosome	ATP6V1F	ATP6V1F	V-type proton ATPase subunit F	6.99705e-11	4.25071e-09	3.48348
PATH:04145	Phagosome	HLA-DQA1	HLA-DQA1	cDNA FLJ51239, moderately similar to HLA class II histocompatibility antigen, DQ(W3) alpha chain	6.99705e-11	4.25071e-09	3.48348
PATH:04145	Phagosome	FCGR1A	FCGR1A	High affinity immunoglobulin gamma Fc receptor I	6.99705e-11	4.25071e-09	3.48348
PATH:04145	Phagosome	C1R	C1R	cDNA FLJ75066, highly similar to Homo sapiens complement component 1, r subcomponent (C1R), mRNA	6.99705e-11	4.25071e-09	3.48348
PATH:04145	Phagosome	RILP	RILP	Rab-interacting lysosomal protein	6.99705e-11	4.25071e-09	3.48348
PATH:04145	Phagosome	RAB5A	RAB5A	RAB5A, member RAS oncogene family, isoform CRA_a	6.99705e-11	4.25071e-09	3.48348
PATH:04145	Phagosome	C3	C3	cDNA FLJ57339, highly similar to Complement C3	6.99705e-11	4.25071e-09	3.48348
PATH:04145	Phagosome	LAMP1	LAMP1	Lysosomal-associated membrane protein 1, isoform CRA_a	6.99705e-11	4.25071e-09	3.48348
PATH:04145	Phagosome	CTSL	CTSL	Cathepsin L, isoform CRA_a	6.99705e-11	4.25071e-09	3.48348
PATH:04145	Phagosome	STX12	STX12	cDNA, FLJ79529, highly similar to Syntaxin-12	6.99705e-11	4.25071e-09	3.48348
PATH:04145	Phagosome	HLA-DRB1	HLA-DRB1	MHC class II antigen	6.99705e-11	4.25071e-09	3.48348
PATH:04145	Phagosome	ATP6V1C1	ATP6V1C1	ATPase, H+ transporting, lysosomal 42kDa, V1 subunit C1, isoform CRA_a	6.99705e-11	4.25071e-09	3.48348
PATH:04145	Phagosome	HLA-DPA1	HLA-DPA1	MHC class II antigen	6.99705e-11	4.25071e-09	3.48348
PATH:04145	Phagosome	HLA-DMB	HLA-DMB	cDNA FLJ56696, highly similar to HLA class II histocompatibility antigen, DMbeta chain	6.99705e-11	4.25071e-09	3.48348
PATH:04145	Phagosome	CD209	CD209	CD209 antigen	6.99705e-11	4.25071e-09	3.48348
PATH:04145	Phagosome	ATP6AP1	ATP6AP1	V-type proton ATPase subunit S1	6.99705e-11	4.25071e-09	3.48348
PATH:04145	Phagosome	CYBA	CYBA	cDNA FLJ57889, highly similar to Cytochrome b-245 light chain	6.99705e-11	4.25071e-09	3.48348
PATH:04612	Antigen processing and presentation	HLA-DRA	HLA-DRA	cDNA, FLJ93608, Homo sapiens major histocompatibility complex, class II, DR alpha(HLA-DRA), mRNA	9.18632e-09	4.46455e-07	4.22142
PATH:04612	Antigen processing and presentation	HLA-DOB	HLA-DOB	cDNA FLJ55403, highly similar to HLA class II histocompatibility antigen, DObeta chain	9.18632e-09	4.46455e-07	4.22142
PATH:04612	Antigen processing and presentation	TAP1	TAP1	cDNA, FLJ94363, highly similar to Homo sapiens transporter 1, ATP-binding cassette, sub-family B(MDR/TAP) (TAP1), mRNA	9.18632e-09	4.46455e-07	4.22142
PATH:04612	Antigen processing and presentation	HLA-DMA	HLA-DMA	Beta-2-microglobulin	9.18632e-09	4.46455e-07	4.22142
PATH:04612	Antigen processing and presentation	HLA-DPB1	HLA-DPB1	MHC class II antigen	9.18632e-09	4.46455e-07	4.22142
PATH:04612	Antigen processing and presentation	HLA-F	HLA-F	cDNA FLJ39643 fis, clone SMINT2004023, highly similar to HLA class I histocompatibility antigen, alphachain F	9.18632e-09	4.46455e-07	4.22142
PATH:04612	Antigen processing and presentation	CTSB	CTSB	Cathepsin B, isoform CRA_a	9.18632e-09	4.46455e-07	4.22142
PATH:04612	Antigen processing and presentation	HLA-A	HLA-A	MHC class I antigene	9.18632e-09	4.46455e-07	4.22142
PATH:04612	Antigen processing and presentation	TAP2	TAP2	Truncated antigen peptide transporter 2	9.18632e-09	4.46455e-07	4.22142
PATH:04612	Antigen processing and presentation	TNF	TNF	Tumor necrosis factor alpha	9.18632e-09	4.46455e-07	4.22142
PATH:04612	Antigen processing and presentation	HLA-DQA1	HLA-DQA1	cDNA FLJ51239, moderately similar to HLA class II histocompatibility antigen, DQ(W3) alpha chain	9.18632e-09	4.46455e-07	4.22142
PATH:04612	Antigen processing and presentation	B2M	B2M	Beta-2-microglobulin	9.18632e-09	4.46455e-07	4.22142
PATH:04612	Antigen processing and presentation	LGMN	LGMN	cDNA FLJ78452, highly similar to Homo sapiens legumain (LGMN), transcript variant 2, mRNA	9.18632e-09	4.46455e-07	4.22142
PATH:04612	Antigen processing and presentation	CTSL	CTSL	Cathepsin L, isoform CRA_a	9.18632e-09	4.46455e-07	4.22142
PATH:04612	Antigen processing and presentation	CD74	CD74	cDNA FLJ54063, highly similar to Homo sapiens CD74 antigen, transcript variant 2, mRNA	9.18632e-09	4.46455e-07	4.22142
PATH:04612	Antigen processing and presentation	HLA-DRB1	HLA-DRB1	MHC class II antigen	9.18632e-09	4.46455e-07	4.22142
PATH:04612	Antigen processing and presentation	PSME2	PSME2	Proteasome activator complex subunit 2	9.18632e-09	4.46455e-07	4.22142
PATH:04612	Antigen processing and presentation	HLA-DPA1	HLA-DPA1	MHC class II antigen	9.18632e-09	4.46455e-07	4.22142
PATH:04612	Antigen processing and presentation	HLA-DMB	HLA-DMB	cDNA FLJ56696, highly similar to HLA class II histocompatibility antigen, DMbeta chain	9.18632e-09	4.46455e-07	4.22142
PATH:04612	Antigen processing and presentation	TAPBP	TAPBP	TAP binding protein (Tapasin), isoform CRA_c	9.18632e-09	4.46455e-07	4.22142
PATH:04612	Antigen processing and presentation	IFI30	IFI30	Interferon, gamma-inducible protein 30, isoform CRA_b	9.18632e-09	4.46455e-07	4.22142
PATH:05152	Tuberculosis	ATP6V0C	ATP6V0C	V-type proton ATPase 16 kDa proteolipid subunit	1.97539e-08	8.00033e-07	2.89535
PATH:05152	Tuberculosis	HLA-DRA	HLA-DRA	cDNA, FLJ93608, Homo sapiens major histocompatibility complex, class II, DR alpha(HLA-DRA), mRNA	1.97539e-08	8.00033e-07	2.89535
PATH:05152	Tuberculosis	PLK3	PLK3	Serine/threonine-protein kinase PLK3	1.97539e-08	8.00033e-07	2.89535
PATH:05152	Tuberculosis	HLA-DOB	HLA-DOB	cDNA FLJ55403, highly similar to HLA class II histocompatibility antigen, DObeta chain	1.97539e-08	8.00033e-07	2.89535
PATH:05152	Tuberculosis	RELA	RELA	cDNA FLJ57698, highly similar to Transcription factor p65	1.97539e-08	8.00033e-07	2.89535
PATH:05152	Tuberculosis	HLA-DMA	HLA-DMA	Beta-2-microglobulin	1.97539e-08	8.00033e-07	2.89535
PATH:05152	Tuberculosis	RIPK2	RIPK2	cDNA FLJ90732 fis, clone PLACE1010081, highly similar to Receptor-interacting serine/threonine-protein kinase 2 (EC 2.7.11.1)	1.97539e-08	8.00033e-07	2.89535
PATH:05152	Tuberculosis	IL1A	IL1A	Interleukin-1 alpha	1.97539e-08	8.00033e-07	2.89535
PATH:05152	Tuberculosis	HLA-DPB1	HLA-DPB1	MHC class II antigen	1.97539e-08	8.00033e-07	2.89535
PATH:05152	Tuberculosis	FCER1G	FCER1G	High affinity immunoglobulin epsilon receptor subunit gamma	1.97539e-08	8.00033e-07	2.89535
PATH:05152	Tuberculosis	RAB5C	RAB5C	RAB5C, member RAS oncogene family, isoform CRA_a	1.97539e-08	8.00033e-07	2.89535
PATH:05152	Tuberculosis	TNF	TNF	Tumor necrosis factor alpha	1.97539e-08	8.00033e-07	2.89535
PATH:05152	Tuberculosis	HLA-DQA1	HLA-DQA1	cDNA FLJ51239, moderately similar to HLA class II histocompatibility antigen, DQ(W3) alpha chain	1.97539e-08	8.00033e-07	2.89535
PATH:05152	Tuberculosis	FCGR1A	FCGR1A	High affinity immunoglobulin gamma Fc receptor I	1.97539e-08	8.00033e-07	2.89535
PATH:05152	Tuberculosis	RAB5A	RAB5A	RAB5A, member RAS oncogene family, isoform CRA_a	1.97539e-08	8.00033e-07	2.89535
PATH:05152	Tuberculosis	IRAK2	IRAK2	cDNA, FLJ93282, highly similar to Homo sapiens interleukin-1 receptor-associated kinase 2 (IRAK2),mRNA	1.97539e-08	8.00033e-07	2.89535
PATH:05152	Tuberculosis	C3	C3	cDNA FLJ57339, highly similar to Complement C3	1.97539e-08	8.00033e-07	2.89535
PATH:05152	Tuberculosis	LAMP1	LAMP1	Lysosomal-associated membrane protein 1, isoform CRA_a	1.97539e-08	8.00033e-07	2.89535
PATH:05152	Tuberculosis	JAK2	JAK2	Tyrosine-protein kinase JAK2	1.97539e-08	8.00033e-07	2.89535
PATH:05152	Tuberculosis	CD74	CD74	cDNA FLJ54063, highly similar to Homo sapiens CD74 antigen, transcript variant 2, mRNA	1.97539e-08	8.00033e-07	2.89535
PATH:05152	Tuberculosis	HLA-DRB1	HLA-DRB1	MHC class II antigen	1.97539e-08	8.00033e-07	2.89535
PATH:05152	Tuberculosis	CLEC4E	CLEC4E	C-type lectin domain family 4 member E	1.97539e-08	8.00033e-07	2.89535
PATH:05152	Tuberculosis	HLA-DPA1	HLA-DPA1	MHC class II antigen	1.97539e-08	8.00033e-07	2.89535
PATH:05152	Tuberculosis	HLA-DMB	HLA-DMB	cDNA FLJ56696, highly similar to HLA class II histocompatibility antigen, DMbeta chain	1.97539e-08	8.00033e-07	2.89535
PATH:05152	Tuberculosis	STAT1	STAT1	Uncharacterized protein	1.97539e-08	8.00033e-07	2.89535
PATH:05152	Tuberculosis	CD209	CD209	CD209 antigen	1.97539e-08	8.00033e-07	2.89535
PATH:05152	Tuberculosis	IL1B	IL1B	Interleukin-1 beta	1.97539e-08	8.00033e-07	2.89535
PATH:05152	Tuberculosis	SRC	SRC	Proto-oncogene tyrosine-protein kinase Src	1.97539e-08	8.00033e-07	2.89535
PATH:05152	Tuberculosis	BCL10	BCL10	B-cell lymphoma/leukemia 10	1.97539e-08	8.00033e-07	2.89535
PATH:05152	Tuberculosis	CAMK2A	CAMK2A	cDNA FLJ75193, highly similar to Homo sapiens calcium/calmodulin-dependent protein kinase II alpha-B subunit mRNA	1.97539e-08	8.00033e-07	2.89535
PATH:05152	Tuberculosis	ATP6AP1	ATP6AP1	V-type proton ATPase subunit S1	1.97539e-08	8.00033e-07	2.89535
PATH:05152	Tuberculosis	CTSD	CTSD	Cathepsin D	1.97539e-08	8.00033e-07	2.89535
PATH:05152	Tuberculosis	SPHK1	SPHK1	cDNA FLJ16332 fis, clone SYNOV2016837, highly similar to Sphingosine kinase 1 (EC 2.7.1.-)	1.97539e-08	8.00033e-07	2.89535
PATH:05168	Herpes simplex infection	HLA-DRA	HLA-DRA	cDNA, FLJ93608, Homo sapiens major histocompatibility complex, class II, DR alpha(HLA-DRA), mRNA	3.9515e-08	1.26307e-06	2.81752
PATH:05168	Herpes simplex infection	SOCS3	SOCS3	Suppressor of cytokine signaling 3, isoform CRA_a	3.9515e-08	1.26307e-06	2.81752
PATH:05168	Herpes simplex infection	HLA-DOB	HLA-DOB	cDNA FLJ55403, highly similar to HLA class II histocompatibility antigen, DObeta chain	3.9515e-08	1.26307e-06	2.81752
PATH:05168	Herpes simplex infection	TAP1	TAP1	cDNA, FLJ94363, highly similar to Homo sapiens transporter 1, ATP-binding cassette, sub-family B(MDR/TAP) (TAP1), mRNA	3.9515e-08	1.26307e-06	2.81752
PATH:05168	Herpes simplex infection	RELA	RELA	cDNA FLJ57698, highly similar to Transcription factor p65	3.9515e-08	1.26307e-06	2.81752
PATH:05168	Herpes simplex infection	HLA-DMA	HLA-DMA	Beta-2-microglobulin	3.9515e-08	1.26307e-06	2.81752
PATH:05168	Herpes simplex infection	HLA-DPB1	HLA-DPB1	MHC class II antigen	3.9515e-08	1.26307e-06	2.81752
PATH:05168	Herpes simplex infection	IRF7	IRF7	Interferon regulatory factor 7, isoform CRA_a	3.9515e-08	1.26307e-06	2.81752
PATH:05168	Herpes simplex infection	FAS	FAS	Truncated tumor necrosis factor receptor superfamily member 6	3.9515e-08	1.26307e-06	2.81752
PATH:05168	Herpes simplex infection	HLA-F	HLA-F	cDNA FLJ39643 fis, clone SMINT2004023, highly similar to HLA class I histocompatibility antigen, alphachain F	3.9515e-08	1.26307e-06	2.81752
PATH:05168	Herpes simplex infection	TBK1	TBK1	cDNA FLJ56613, highly similar to Serine/threonine-protein kinase TBK1 (EC 2.7.11.1)	3.9515e-08	1.26307e-06	2.81752
PATH:05168	Herpes simplex infection	HLA-A	HLA-A	MHC class I antigene	3.9515e-08	1.26307e-06	2.81752
PATH:05168	Herpes simplex infection	TAP2	TAP2	Truncated antigen peptide transporter 2	3.9515e-08	1.26307e-06	2.81752
PATH:05168	Herpes simplex infection	TNF	TNF	Tumor necrosis factor alpha	3.9515e-08	1.26307e-06	2.81752
PATH:05168	Herpes simplex infection	IFIH1	IFIH1	cDNA FLJ78660, highly similar to Homo sapiens interferon induced with helicase C domain 1 (IFIH1), mRNA	3.9515e-08	1.26307e-06	2.81752
PATH:05168	Herpes simplex infection	HLA-DQA1	HLA-DQA1	cDNA FLJ51239, moderately similar to HLA class II histocompatibility antigen, DQ(W3) alpha chain	3.9515e-08	1.26307e-06	2.81752
PATH:05168	Herpes simplex infection	PER3	PER3	Period circadian protein homolog 3	3.9515e-08	1.26307e-06	2.81752
PATH:05168	Herpes simplex infection	IKBKB	IKBKB	IKBKB protein	3.9515e-08	1.26307e-06	2.81752
PATH:05168	Herpes simplex infection	C3	C3	cDNA FLJ57339, highly similar to Complement C3	3.9515e-08	1.26307e-06	2.81752
PATH:05168	Herpes simplex infection	NFKBIA	NFKBIA	NF-kappa-B inhibitor alpha	3.9515e-08	1.26307e-06	2.81752
PATH:05168	Herpes simplex infection	TICAM1	TICAM1	TIR domain-containing adapter molecule 1	3.9515e-08	1.26307e-06	2.81752
PATH:05168	Herpes simplex infection	JAK2	JAK2	Tyrosine-protein kinase JAK2	3.9515e-08	1.26307e-06	2.81752
PATH:05168	Herpes simplex infection	CD74	CD74	cDNA FLJ54063, highly similar to Homo sapiens CD74 antigen, transcript variant 2, mRNA	3.9515e-08	1.26307e-06	2.81752
PATH:05168	Herpes simplex infection	HLA-DRB1	HLA-DRB1	MHC class II antigen	3.9515e-08	1.26307e-06	2.81752
PATH:05168	Herpes simplex infection	HLA-DPA1	HLA-DPA1	MHC class II antigen	3.9515e-08	1.26307e-06	2.81752
PATH:05168	Herpes simplex infection	HLA-DMB	HLA-DMB	cDNA FLJ56696, highly similar to HLA class II histocompatibility antigen, DMbeta chain	3.9515e-08	1.26307e-06	2.81752
PATH:05168	Herpes simplex infection	STAT1	STAT1	Uncharacterized protein	3.9515e-08	1.26307e-06	2.81752
PATH:05168	Herpes simplex infection	TNFRSF14	TNFRSF14	Tumor necrosis factor receptor superfamily, member 14 (Herpesvirus entry mediator), isoform CRA_a	3.9515e-08	1.26307e-06	2.81752
PATH:05168	Herpes simplex infection	IL1B	IL1B	Interleukin-1 beta	3.9515e-08	1.26307e-06	2.81752
PATH:05168	Herpes simplex infection	GTF2IRD1	GTF2IRD1	General transcription factor II-I repeat domain-containing protein 1	3.9515e-08	1.26307e-06	2.81752
PATH:05168	Herpes simplex infection	PVRL2	PVRL2	Poliovirus receptor related 2	3.9515e-08	1.26307e-06	2.81752
PATH:05168	Herpes simplex infection	CCL2	CCL2	Chemokine (C-C motif) ligand 2, isoform CRA_a	3.9515e-08	1.26307e-06	2.81752
PATH:05168	Herpes simplex infection	PML	PML	Protein PML	3.9515e-08	1.26307e-06	2.81752
PATH:05323	Rheumatoid arthritis	ATP6V0C	ATP6V0C	V-type proton ATPase 16 kDa proteolipid subunit	4.15826e-08	1.26307e-06	3.75669
PATH:05323	Rheumatoid arthritis	HLA-DRA	HLA-DRA	cDNA, FLJ93608, Homo sapiens major histocompatibility complex, class II, DR alpha(HLA-DRA), mRNA	4.15826e-08	1.26307e-06	3.75669
PATH:05323	Rheumatoid arthritis	HLA-DOB	HLA-DOB	cDNA FLJ55403, highly similar to HLA class II histocompatibility antigen, DObeta chain	4.15826e-08	1.26307e-06	3.75669
PATH:05323	Rheumatoid arthritis	HLA-DMA	HLA-DMA	Beta-2-microglobulin	4.15826e-08	1.26307e-06	3.75669
PATH:05323	Rheumatoid arthritis	IL1A	IL1A	Interleukin-1 alpha	4.15826e-08	1.26307e-06	3.75669
PATH:05323	Rheumatoid arthritis	HLA-DPB1	HLA-DPB1	MHC class II antigen	4.15826e-08	1.26307e-06	3.75669
PATH:05323	Rheumatoid arthritis	ATP6V1G1	ATP6V1G1	ATPase, H+ transporting, lysosomal 13kDa, V1 subunit G1, isoform CRA_a	4.15826e-08	1.26307e-06	3.75669
PATH:05323	Rheumatoid arthritis	ICAM1	ICAM1	cDNA FLJ53631, highly similar to Intercellular adhesion molecule 1	4.15826e-08	1.26307e-06	3.75669
PATH:05323	Rheumatoid arthritis	ATP6V1E2	ATP6V1E2	V-type proton ATPase subunit E 2	4.15826e-08	1.26307e-06	3.75669
PATH:05323	Rheumatoid arthritis	ATP6V1E1	ATP6V1E1	V-type proton ATPase subunit E 1	4.15826e-08	1.26307e-06	3.75669
PATH:05323	Rheumatoid arthritis	ATP6V1F	ATP6V1F	V-type proton ATPase subunit F	4.15826e-08	1.26307e-06	3.75669
PATH:05323	Rheumatoid arthritis	TNF	TNF	Tumor necrosis factor alpha	4.15826e-08	1.26307e-06	3.75669
PATH:05323	Rheumatoid arthritis	HLA-DQA1	HLA-DQA1	cDNA FLJ51239, moderately similar to HLA class II histocompatibility antigen, DQ(W3) alpha chain	4.15826e-08	1.26307e-06	3.75669
PATH:05323	Rheumatoid arthritis	CTSL	CTSL	Cathepsin L, isoform CRA_a	4.15826e-08	1.26307e-06	3.75669
PATH:05323	Rheumatoid arthritis	HLA-DRB1	HLA-DRB1	MHC class II antigen	4.15826e-08	1.26307e-06	3.75669
PATH:05323	Rheumatoid arthritis	CCL3	CCL3	C-C motif chemokine 3	4.15826e-08	1.26307e-06	3.75669
PATH:05323	Rheumatoid arthritis	ATP6V1C1	ATP6V1C1	ATPase, H+ transporting, lysosomal 42kDa, V1 subunit C1, isoform CRA_a	4.15826e-08	1.26307e-06	3.75669
PATH:05323	Rheumatoid arthritis	HLA-DPA1	HLA-DPA1	MHC class II antigen	4.15826e-08	1.26307e-06	3.75669
PATH:05323	Rheumatoid arthritis	HLA-DMB	HLA-DMB	cDNA FLJ56696, highly similar to HLA class II histocompatibility antigen, DMbeta chain	4.15826e-08	1.26307e-06	3.75669
PATH:05323	Rheumatoid arthritis	IL1B	IL1B	Interleukin-1 beta	4.15826e-08	1.26307e-06	3.75669
PATH:05323	Rheumatoid arthritis	ATP6AP1	ATP6AP1	V-type proton ATPase subunit S1	4.15826e-08	1.26307e-06	3.75669
PATH:05323	Rheumatoid arthritis	CCL2	CCL2	Chemokine (C-C motif) ligand 2, isoform CRA_a	4.15826e-08	1.26307e-06	3.75669
PATH:05140	Leishmaniasis	MARCKSL1	MARCKSL1	MARCKS-related protein	8.70914e-08	2.35147e-06	4.07744
PATH:05140	Leishmaniasis	HLA-DRA	HLA-DRA	cDNA, FLJ93608, Homo sapiens major histocompatibility complex, class II, DR alpha(HLA-DRA), mRNA	8.70914e-08	2.35147e-06	4.07744
PATH:05140	Leishmaniasis	HLA-DOB	HLA-DOB	cDNA FLJ55403, highly similar to HLA class II histocompatibility antigen, DObeta chain	8.70914e-08	2.35147e-06	4.07744
PATH:05140	Leishmaniasis	RELA	RELA	cDNA FLJ57698, highly similar to Transcription factor p65	8.70914e-08	2.35147e-06	4.07744
PATH:05140	Leishmaniasis	HLA-DMA	HLA-DMA	Beta-2-microglobulin	8.70914e-08	2.35147e-06	4.07744
PATH:05140	Leishmaniasis	IL1A	IL1A	Interleukin-1 alpha	8.70914e-08	2.35147e-06	4.07744
PATH:05140	Leishmaniasis	HLA-DPB1	HLA-DPB1	MHC class II antigen	8.70914e-08	2.35147e-06	4.07744
PATH:05140	Leishmaniasis	TNF	TNF	Tumor necrosis factor alpha	8.70914e-08	2.35147e-06	4.07744
PATH:05140	Leishmaniasis	HLA-DQA1	HLA-DQA1	cDNA FLJ51239, moderately similar to HLA class II histocompatibility antigen, DQ(W3) alpha chain	8.70914e-08	2.35147e-06	4.07744
PATH:05140	Leishmaniasis	FCGR1A	FCGR1A	High affinity immunoglobulin gamma Fc receptor I	8.70914e-08	2.35147e-06	4.07744
PATH:05140	Leishmaniasis	C3	C3	cDNA FLJ57339, highly similar to Complement C3	8.70914e-08	2.35147e-06	4.07744
PATH:05140	Leishmaniasis	NFKBIA	NFKBIA	NF-kappa-B inhibitor alpha	8.70914e-08	2.35147e-06	4.07744
PATH:05140	Leishmaniasis	JAK2	JAK2	Tyrosine-protein kinase JAK2	8.70914e-08	2.35147e-06	4.07744
PATH:05140	Leishmaniasis	HLA-DRB1	HLA-DRB1	MHC class II antigen	8.70914e-08	2.35147e-06	4.07744
PATH:05140	Leishmaniasis	HLA-DPA1	HLA-DPA1	MHC class II antigen	8.70914e-08	2.35147e-06	4.07744
PATH:05140	Leishmaniasis	HLA-DMB	HLA-DMB	cDNA FLJ56696, highly similar to HLA class II histocompatibility antigen, DMbeta chain	8.70914e-08	2.35147e-06	4.07744
PATH:05140	Leishmaniasis	STAT1	STAT1	Uncharacterized protein	8.70914e-08	2.35147e-06	4.07744
PATH:05140	Leishmaniasis	IL1B	IL1B	Interleukin-1 beta	8.70914e-08	2.35147e-06	4.07744
PATH:05140	Leishmaniasis	CYBA	CYBA	cDNA FLJ57889, highly similar to Cytochrome b-245 light chain	8.70914e-08	2.35147e-06	4.07744
PATH:05133	Pertussis	TICAM2	TICAM2	TIR domain-containing adapter molecule 2	1.09969e-07	2.67225e-06	4.02308
PATH:05133	Pertussis	RELA	RELA	cDNA FLJ57698, highly similar to Transcription factor p65	1.09969e-07	2.67225e-06	4.02308
PATH:05133	Pertussis	CFL2	CFL2	Cofilin-2	1.09969e-07	2.67225e-06	4.02308
PATH:05133	Pertussis	IL1A	IL1A	Interleukin-1 alpha	1.09969e-07	2.67225e-06	4.02308
PATH:05133	Pertussis	C1QB	C1QB	Complement component 1, q subcomponent, B chain, isoform CRA_a	1.09969e-07	2.67225e-06	4.02308
PATH:05133	Pertussis	C1S	C1S	Complement C1s subcomponent	1.09969e-07	2.67225e-06	4.02308
PATH:05133	Pertussis	C4A	C4A	cDNA FLJ55146, highly similar to Complement C4-B	1.09969e-07	2.67225e-06	4.02308
PATH:05133	Pertussis	TNF	TNF	Tumor necrosis factor alpha	1.09969e-07	2.67225e-06	4.02308
PATH:05133	Pertussis	SERPING1	SERPING1	Plasma protease C1 inhibitor	1.09969e-07	2.67225e-06	4.02308
PATH:05133	Pertussis	C1R	C1R	cDNA FLJ75066, highly similar to Homo sapiens complement component 1, r subcomponent (C1R), mRNA	1.09969e-07	2.67225e-06	4.02308
PATH:05133	Pertussis	C3	C3	cDNA FLJ57339, highly similar to Complement C3	1.09969e-07	2.67225e-06	4.02308
PATH:05133	Pertussis	IRF1	IRF1	cDNA FLJ52019, moderately similar to Interferon regulatory factor 1	1.09969e-07	2.67225e-06	4.02308
PATH:05133	Pertussis	TICAM1	TICAM1	TIR domain-containing adapter molecule 1	1.09969e-07	2.67225e-06	4.02308
PATH:05133	Pertussis	C1QA	C1QA	Complement component 1, q subcomponent, A chain, isoform CRA_a	1.09969e-07	2.67225e-06	4.02308
PATH:05133	Pertussis	IRF8	IRF8	cDNA, FLJ94082, highly similar to Homo sapiens interferon consensus sequence binding protein 1(ICSBP1), mRNA	1.09969e-07	2.67225e-06	4.02308
PATH:05133	Pertussis	IL1B	IL1B	Interleukin-1 beta	1.09969e-07	2.67225e-06	4.02308
PATH:05133	Pertussis	C1QC	C1QC	Complement component 1, q subcomponent, C chain, isoform CRA_a	1.09969e-07	2.67225e-06	4.02308
PATH:05133	Pertussis	C4B	C4B	cDNA FLJ54406, highly similar to Complement C4-B	1.09969e-07	2.67225e-06	4.02308
PATH:05133	Pertussis	C2	C2	cDNA FLJ38939 fis, clone NT2NE2015747, highly similar to COMPLEMENT C2 (EC 3.4.21.43)	1.09969e-07	2.67225e-06	4.02308
PATH:05332	Graft-versus-host disease	HLA-DRA	HLA-DRA	cDNA, FLJ93608, Homo sapiens major histocompatibility complex, class II, DR alpha(HLA-DRA), mRNA	1.80843e-07	3.99499e-06	5.17042
PATH:05332	Graft-versus-host disease	HLA-DOB	HLA-DOB	cDNA FLJ55403, highly similar to HLA class II histocompatibility antigen, DObeta chain	1.80843e-07	3.99499e-06	5.17042
PATH:05332	Graft-versus-host disease	HLA-DMA	HLA-DMA	Beta-2-microglobulin	1.80843e-07	3.99499e-06	5.17042
PATH:05332	Graft-versus-host disease	IL1A	IL1A	Interleukin-1 alpha	1.80843e-07	3.99499e-06	5.17042
PATH:05332	Graft-versus-host disease	HLA-DPB1	HLA-DPB1	MHC class II antigen	1.80843e-07	3.99499e-06	5.17042
PATH:05332	Graft-versus-host disease	FAS	FAS	Truncated tumor necrosis factor receptor superfamily member 6	1.80843e-07	3.99499e-06	5.17042
PATH:05332	Graft-versus-host disease	HLA-F	HLA-F	cDNA FLJ39643 fis, clone SMINT2004023, highly similar to HLA class I histocompatibility antigen, alphachain F	1.80843e-07	3.99499e-06	5.17042
PATH:05332	Graft-versus-host disease	HLA-A	HLA-A	MHC class I antigene	1.80843e-07	3.99499e-06	5.17042
PATH:05332	Graft-versus-host disease	TNF	TNF	Tumor necrosis factor alpha	1.80843e-07	3.99499e-06	5.17042
PATH:05332	Graft-versus-host disease	HLA-DQA1	HLA-DQA1	cDNA FLJ51239, moderately similar to HLA class II histocompatibility antigen, DQ(W3) alpha chain	1.80843e-07	3.99499e-06	5.17042
PATH:05332	Graft-versus-host disease	HLA-DRB1	HLA-DRB1	MHC class II antigen	1.80843e-07	3.99499e-06	5.17042
PATH:05332	Graft-versus-host disease	HLA-DPA1	HLA-DPA1	MHC class II antigen	1.80843e-07	3.99499e-06	5.17042
PATH:05332	Graft-versus-host disease	HLA-DMB	HLA-DMB	cDNA FLJ56696, highly similar to HLA class II histocompatibility antigen, DMbeta chain	1.80843e-07	3.99499e-06	5.17042
PATH:05332	Graft-versus-host disease	IL1B	IL1B	Interleukin-1 beta	1.80843e-07	3.99499e-06	5.17042
PATH:05310	Asthma	HLA-DRA	HLA-DRA	cDNA, FLJ93608, Homo sapiens major histocompatibility complex, class II, DR alpha(HLA-DRA), mRNA	2.37123e-07	4.80174e-06	5.95521
PATH:05310	Asthma	HLA-DOB	HLA-DOB	cDNA FLJ55403, highly similar to HLA class II histocompatibility antigen, DObeta chain	2.37123e-07	4.80174e-06	5.95521
PATH:05310	Asthma	HLA-DMA	HLA-DMA	Beta-2-microglobulin	2.37123e-07	4.80174e-06	5.95521
PATH:05310	Asthma	HLA-DPB1	HLA-DPB1	MHC class II antigen	2.37123e-07	4.80174e-06	5.95521
PATH:05310	Asthma	FCER1G	FCER1G	High affinity immunoglobulin epsilon receptor subunit gamma	2.37123e-07	4.80174e-06	5.95521
PATH:05310	Asthma	PRG2	PRG2	Bone marrow proteoglycan	2.37123e-07	4.80174e-06	5.95521
PATH:05310	Asthma	TNF	TNF	Tumor necrosis factor alpha	2.37123e-07	4.80174e-06	5.95521
PATH:05310	Asthma	HLA-DQA1	HLA-DQA1	cDNA FLJ51239, moderately similar to HLA class II histocompatibility antigen, DQ(W3) alpha chain	2.37123e-07	4.80174e-06	5.95521
PATH:05310	Asthma	HLA-DRB1	HLA-DRB1	MHC class II antigen	2.37123e-07	4.80174e-06	5.95521
PATH:05310	Asthma	HLA-DPA1	HLA-DPA1	MHC class II antigen	2.37123e-07	4.80174e-06	5.95521
PATH:05310	Asthma	HLA-DMB	HLA-DMB	cDNA FLJ56696, highly similar to HLA class II histocompatibility antigen, DMbeta chain	2.37123e-07	4.80174e-06	5.95521
PATH:05310	Asthma	CD40	CD40	Tumor necrosis factor receptor superfamily member 5	2.37123e-07	4.80174e-06	5.95521
PATH:04940	Type I diabetes mellitus	HLA-DRA	HLA-DRA	cDNA, FLJ93608, Homo sapiens major histocompatibility complex, class II, DR alpha(HLA-DRA), mRNA	3.42604e-07	6.36946e-06	4.94062
PATH:04940	Type I diabetes mellitus	HLA-DOB	HLA-DOB	cDNA FLJ55403, highly similar to HLA class II histocompatibility antigen, DObeta chain	3.42604e-07	6.36946e-06	4.94062
PATH:04940	Type I diabetes mellitus	HLA-DMA	HLA-DMA	Beta-2-microglobulin	3.42604e-07	6.36946e-06	4.94062
PATH:04940	Type I diabetes mellitus	IL1A	IL1A	Interleukin-1 alpha	3.42604e-07	6.36946e-06	4.94062
PATH:04940	Type I diabetes mellitus	HLA-DPB1	HLA-DPB1	MHC class II antigen	3.42604e-07	6.36946e-06	4.94062
PATH:04940	Type I diabetes mellitus	FAS	FAS	Truncated tumor necrosis factor receptor superfamily member 6	3.42604e-07	6.36946e-06	4.94062
PATH:04940	Type I diabetes mellitus	HLA-F	HLA-F	cDNA FLJ39643 fis, clone SMINT2004023, highly similar to HLA class I histocompatibility antigen, alphachain F	3.42604e-07	6.36946e-06	4.94062
PATH:04940	Type I diabetes mellitus	HLA-A	HLA-A	MHC class I antigene	3.42604e-07	6.36946e-06	4.94062
PATH:04940	Type I diabetes mellitus	TNF	TNF	Tumor necrosis factor alpha	3.42604e-07	6.36946e-06	4.94062
PATH:04940	Type I diabetes mellitus	HLA-DQA1	HLA-DQA1	cDNA FLJ51239, moderately similar to HLA class II histocompatibility antigen, DQ(W3) alpha chain	3.42604e-07	6.36946e-06	4.94062
PATH:04940	Type I diabetes mellitus	HLA-DRB1	HLA-DRB1	MHC class II antigen	3.42604e-07	6.36946e-06	4.94062
PATH:04940	Type I diabetes mellitus	HLA-DPA1	HLA-DPA1	MHC class II antigen	3.42604e-07	6.36946e-06	4.94062
PATH:04940	Type I diabetes mellitus	HLA-DMB	HLA-DMB	cDNA FLJ56696, highly similar to HLA class II histocompatibility antigen, DMbeta chain	3.42604e-07	6.36946e-06	4.94062
PATH:04940	Type I diabetes mellitus	IL1B	IL1B	Interleukin-1 beta	3.42604e-07	6.36946e-06	4.94062
PATH:05330	Allograft rejection	HLA-DRA	HLA-DRA	cDNA, FLJ93608, Homo sapiens major histocompatibility complex, class II, DR alpha(HLA-DRA), mRNA	3.66965e-07	6.36946e-06	5.29352
PATH:05330	Allograft rejection	HLA-DOB	HLA-DOB	cDNA FLJ55403, highly similar to HLA class II histocompatibility antigen, DObeta chain	3.66965e-07	6.36946e-06	5.29352
PATH:05330	Allograft rejection	HLA-DMA	HLA-DMA	Beta-2-microglobulin	3.66965e-07	6.36946e-06	5.29352
PATH:05330	Allograft rejection	HLA-DPB1	HLA-DPB1	MHC class II antigen	3.66965e-07	6.36946e-06	5.29352
PATH:05330	Allograft rejection	FAS	FAS	Truncated tumor necrosis factor receptor superfamily member 6	3.66965e-07	6.36946e-06	5.29352
PATH:05330	Allograft rejection	HLA-F	HLA-F	cDNA FLJ39643 fis, clone SMINT2004023, highly similar to HLA class I histocompatibility antigen, alphachain F	3.66965e-07	6.36946e-06	5.29352
PATH:05330	Allograft rejection	HLA-A	HLA-A	MHC class I antigene	3.66965e-07	6.36946e-06	5.29352
PATH:05330	Allograft rejection	TNF	TNF	Tumor necrosis factor alpha	3.66965e-07	6.36946e-06	5.29352
PATH:05330	Allograft rejection	HLA-DQA1	HLA-DQA1	cDNA FLJ51239, moderately similar to HLA class II histocompatibility antigen, DQ(W3) alpha chain	3.66965e-07	6.36946e-06	5.29352
PATH:05330	Allograft rejection	HLA-DRB1	HLA-DRB1	MHC class II antigen	3.66965e-07	6.36946e-06	5.29352
PATH:05330	Allograft rejection	HLA-DPA1	HLA-DPA1	MHC class II antigen	3.66965e-07	6.36946e-06	5.29352
PATH:05330	Allograft rejection	HLA-DMB	HLA-DMB	cDNA FLJ56696, highly similar to HLA class II histocompatibility antigen, DMbeta chain	3.66965e-07	6.36946e-06	5.29352
PATH:05330	Allograft rejection	CD40	CD40	Tumor necrosis factor receptor superfamily member 5	3.66965e-07	6.36946e-06	5.29352
PATH:04610	Complement and coagulation cascades	C3AR1	C3AR1	Complement component 3a receptor 1, isoform CRA_a	7.95406e-07	1.21995e-05	3.9126
PATH:04610	Complement and coagulation cascades	CFB	CFB	Complement factor B	7.95406e-07	1.21995e-05	3.9126
PATH:04610	Complement and coagulation cascades	C1QB	C1QB	Complement component 1, q subcomponent, B chain, isoform CRA_a	7.95406e-07	1.21995e-05	3.9126
PATH:04610	Complement and coagulation cascades	C1S	C1S	Complement C1s subcomponent	7.95406e-07	1.21995e-05	3.9126
PATH:04610	Complement and coagulation cascades	C4A	C4A	cDNA FLJ55146, highly similar to Complement C4-B	7.95406e-07	1.21995e-05	3.9126
PATH:04610	Complement and coagulation cascades	CD59	CD59	CD59 glycoprotein	7.95406e-07	1.21995e-05	3.9126
PATH:04610	Complement and coagulation cascades	SERPING1	SERPING1	Plasma protease C1 inhibitor	7.95406e-07	1.21995e-05	3.9126
PATH:04610	Complement and coagulation cascades	C1R	C1R	cDNA FLJ75066, highly similar to Homo sapiens complement component 1, r subcomponent (C1R), mRNA	7.95406e-07	1.21995e-05	3.9126
PATH:04610	Complement and coagulation cascades	C3	C3	cDNA FLJ57339, highly similar to Complement C3	7.95406e-07	1.21995e-05	3.9126
PATH:04610	Complement and coagulation cascades	C1QA	C1QA	Complement component 1, q subcomponent, A chain, isoform CRA_a	7.95406e-07	1.21995e-05	3.9126
PATH:04610	Complement and coagulation cascades	PLAU	PLAU	Plasminogen activator, urokinase, isoform CRA_a	7.95406e-07	1.21995e-05	3.9126
PATH:04610	Complement and coagulation cascades	A2M	A2M	Alpha-2-macroglobulin	7.95406e-07	1.21995e-05	3.9126
PATH:04610	Complement and coagulation cascades	PLAUR	PLAUR	Urokinase plasminogen activator surface receptor	7.95406e-07	1.21995e-05	3.9126
PATH:04610	Complement and coagulation cascades	C1QC	C1QC	Complement component 1, q subcomponent, C chain, isoform CRA_a	7.95406e-07	1.21995e-05	3.9126
PATH:04610	Complement and coagulation cascades	C4B	C4B	cDNA FLJ54406, highly similar to Complement C4-B	7.95406e-07	1.21995e-05	3.9126
PATH:04610	Complement and coagulation cascades	F3	F3	cDNA, FLJ93022, highly similar to Homo sapiens coagulation factor III (thromboplastin, tissue factor) (F3), mRNA	7.95406e-07	1.21995e-05	3.9126
PATH:04610	Complement and coagulation cascades	C2	C2	cDNA FLJ38939 fis, clone NT2NE2015747, highly similar to COMPLEMENT C2 (EC 3.4.21.43)	7.95406e-07	1.21995e-05	3.9126
PATH:04514	Cell adhesion molecules (CAMs)	HLA-DRA	HLA-DRA	cDNA, FLJ93608, Homo sapiens major histocompatibility complex, class II, DR alpha(HLA-DRA), mRNA	8.03259e-07	1.21995e-05	2.86732
PATH:04514	Cell adhesion molecules (CAMs)	VCAM1	VCAM1	Vascular cell adhesion protein 1	8.03259e-07	1.21995e-05	2.86732
PATH:04514	Cell adhesion molecules (CAMs)	ITGB8	ITGB8	Integrin beta-8	8.03259e-07	1.21995e-05	2.86732
PATH:04514	Cell adhesion molecules (CAMs)	NRXN2	NRXN2	Neurexin-2-beta	8.03259e-07	1.21995e-05	2.86732
PATH:04514	Cell adhesion molecules (CAMs)	HLA-DOB	HLA-DOB	cDNA FLJ55403, highly similar to HLA class II histocompatibility antigen, DObeta chain	8.03259e-07	1.21995e-05	2.86732
PATH:04514	Cell adhesion molecules (CAMs)	SDC3	SDC3	Syndecan-3	8.03259e-07	1.21995e-05	2.86732
PATH:04514	Cell adhesion molecules (CAMs)	HLA-DMA	HLA-DMA	Beta-2-microglobulin	8.03259e-07	1.21995e-05	2.86732
PATH:04514	Cell adhesion molecules (CAMs)	SIGLEC1	SIGLEC1	Sialoadhesin	8.03259e-07	1.21995e-05	2.86732
PATH:04514	Cell adhesion molecules (CAMs)	HLA-DPB1	HLA-DPB1	MHC class II antigen	8.03259e-07	1.21995e-05	2.86732
PATH:04514	Cell adhesion molecules (CAMs)	HLA-F	HLA-F	cDNA FLJ39643 fis, clone SMINT2004023, highly similar to HLA class I histocompatibility antigen, alphachain F	8.03259e-07	1.21995e-05	2.86732
PATH:04514	Cell adhesion molecules (CAMs)	ICAM1	ICAM1	cDNA FLJ53631, highly similar to Intercellular adhesion molecule 1	8.03259e-07	1.21995e-05	2.86732
PATH:04514	Cell adhesion molecules (CAMs)	HLA-A	HLA-A	MHC class I antigene	8.03259e-07	1.21995e-05	2.86732
PATH:04514	Cell adhesion molecules (CAMs)	HLA-DQA1	HLA-DQA1	cDNA FLJ51239, moderately similar to HLA class II histocompatibility antigen, DQ(W3) alpha chain	8.03259e-07	1.21995e-05	2.86732
PATH:04514	Cell adhesion molecules (CAMs)	CLDN23	CLDN23	cDNA FLJ41553 fis, clone COLON2005126	8.03259e-07	1.21995e-05	2.86732
PATH:04514	Cell adhesion molecules (CAMs)	PVR	PVR	cDNA FLJ75404	8.03259e-07	1.21995e-05	2.86732
PATH:04514	Cell adhesion molecules (CAMs)	HLA-DRB1	HLA-DRB1	MHC class II antigen	8.03259e-07	1.21995e-05	2.86732
PATH:04514	Cell adhesion molecules (CAMs)	ALCAM	ALCAM	cDNA FLJ30070 fis, clone ASTRO2000046, highly similar to CD166 ANTIGEN	8.03259e-07	1.21995e-05	2.86732
PATH:04514	Cell adhesion molecules (CAMs)	CD58	CD58	Lymphocyte function-associated antigen 3	8.03259e-07	1.21995e-05	2.86732
PATH:04514	Cell adhesion molecules (CAMs)	PDCD1LG2	PDCD1LG2	Programmed cell death 1 ligand 2	8.03259e-07	1.21995e-05	2.86732
PATH:04514	Cell adhesion molecules (CAMs)	HLA-DPA1	HLA-DPA1	MHC class II antigen	8.03259e-07	1.21995e-05	2.86732
PATH:04514	Cell adhesion molecules (CAMs)	HLA-DMB	HLA-DMB	cDNA FLJ56696, highly similar to HLA class II histocompatibility antigen, DMbeta chain	8.03259e-07	1.21995e-05	2.86732
PATH:04514	Cell adhesion molecules (CAMs)	CD40	CD40	Tumor necrosis factor receptor superfamily member 5	8.03259e-07	1.21995e-05	2.86732
PATH:04514	Cell adhesion molecules (CAMs)	ICOSLG	ICOSLG	Inducible T-cell co-stimulator ligand	8.03259e-07	1.21995e-05	2.86732
PATH:04514	Cell adhesion molecules (CAMs)	CD276	CD276	cDNA FLJ78639	8.03259e-07	1.21995e-05	2.86732
PATH:04514	Cell adhesion molecules (CAMs)	PVRL2	PVRL2	Poliovirus receptor related 2	8.03259e-07	1.21995e-05	2.86732
PATH:04514	Cell adhesion molecules (CAMs)	CD274	CD274	Programmed cell death 1 ligand 1	8.03259e-07	1.21995e-05	2.86732
PATH:04620	Toll-like receptor signaling pathway	CCL4	CCL4	C-C motif chemokine 4	1.99788e-06	2.85579e-05	3.14615
PATH:04620	Toll-like receptor signaling pathway	CXCL9	CXCL9	C-X-C motif chemokine 9	1.99788e-06	2.85579e-05	3.14615
PATH:04620	Toll-like receptor signaling pathway	CXCL11	CXCL11	C-X-C motif chemokine 11	1.99788e-06	2.85579e-05	3.14615
PATH:04620	Toll-like receptor signaling pathway	TICAM2	TICAM2	TIR domain-containing adapter molecule 2	1.99788e-06	2.85579e-05	3.14615
PATH:04620	Toll-like receptor signaling pathway	RELA	RELA	cDNA FLJ57698, highly similar to Transcription factor p65	1.99788e-06	2.85579e-05	3.14615
PATH:04620	Toll-like receptor signaling pathway	IRF7	IRF7	Interferon regulatory factor 7, isoform CRA_a	1.99788e-06	2.85579e-05	3.14615
PATH:04620	Toll-like receptor signaling pathway	TBK1	TBK1	cDNA FLJ56613, highly similar to Serine/threonine-protein kinase TBK1 (EC 2.7.11.1)	1.99788e-06	2.85579e-05	3.14615
PATH:04620	Toll-like receptor signaling pathway	TNF	TNF	Tumor necrosis factor alpha	1.99788e-06	2.85579e-05	3.14615
PATH:04620	Toll-like receptor signaling pathway	CCL4L1	CCL4L1	C-C motif chemokine	1.99788e-06	2.85579e-05	3.14615
PATH:04620	Toll-like receptor signaling pathway	RIPK1	RIPK1	Receptor (TNFRSF)-interacting serine-threonine kinase 1, isoform CRA_a	1.99788e-06	2.85579e-05	3.14615
PATH:04620	Toll-like receptor signaling pathway	IKBKB	IKBKB	IKBKB protein	1.99788e-06	2.85579e-05	3.14615
PATH:04620	Toll-like receptor signaling pathway	NFKBIA	NFKBIA	NF-kappa-B inhibitor alpha	1.99788e-06	2.85579e-05	3.14615
PATH:04620	Toll-like receptor signaling pathway	IRF5	IRF5	Interferon regulatory factor 5, isoform CRA_b	1.99788e-06	2.85579e-05	3.14615
PATH:04620	Toll-like receptor signaling pathway	TICAM1	TICAM1	TIR domain-containing adapter molecule 1	1.99788e-06	2.85579e-05	3.14615
PATH:04620	Toll-like receptor signaling pathway	CCL3	CCL3	C-C motif chemokine 3	1.99788e-06	2.85579e-05	3.14615
PATH:04620	Toll-like receptor signaling pathway	CXCL10	CXCL10	C-X-C motif chemokine 10	1.99788e-06	2.85579e-05	3.14615
PATH:04620	Toll-like receptor signaling pathway	CD40	CD40	Tumor necrosis factor receptor superfamily member 5	1.99788e-06	2.85579e-05	3.14615
PATH:04620	Toll-like receptor signaling pathway	STAT1	STAT1	Uncharacterized protein	1.99788e-06	2.85579e-05	3.14615
PATH:04620	Toll-like receptor signaling pathway	SPP1	SPP1	Secreted phosphoprotein 1 (Osteopontin, bone sialoprotein I, early T-lymphocyte activation 1), isoform CRA_b	1.99788e-06	2.85579e-05	3.14615
PATH:04620	Toll-like receptor signaling pathway	IL1B	IL1B	Interleukin-1 beta	1.99788e-06	2.85579e-05	3.14615
PATH:04620	Toll-like receptor signaling pathway	TOLLIP	TOLLIP	TOLLIP protein	1.99788e-06	2.85579e-05	3.14615
PATH:05166	HTLV-I infection	CCND1	CCND1	cDNA FLJ51281, highly similar to G1/S-specific cyclin-D1	3.3839e-06	4.56826e-05	2.20895
PATH:05166	HTLV-I infection	HLA-DRA	HLA-DRA	cDNA, FLJ93608, Homo sapiens major histocompatibility complex, class II, DR alpha(HLA-DRA), mRNA	3.3839e-06	4.56826e-05	2.20895
PATH:05166	HTLV-I infection	VCAM1	VCAM1	Vascular cell adhesion protein 1	3.3839e-06	4.56826e-05	2.20895
PATH:05166	HTLV-I infection	HLA-DOB	HLA-DOB	cDNA FLJ55403, highly similar to HLA class II histocompatibility antigen, DObeta chain	3.3839e-06	4.56826e-05	2.20895
PATH:05166	HTLV-I infection	FZD2	FZD2	Frizzled-2	3.3839e-06	4.56826e-05	2.20895
PATH:05166	HTLV-I infection	RELA	RELA	cDNA FLJ57698, highly similar to Transcription factor p65	3.3839e-06	4.56826e-05	2.20895
PATH:05166	HTLV-I infection	HLA-DMA	HLA-DMA	Beta-2-microglobulin	3.3839e-06	4.56826e-05	2.20895
PATH:05166	HTLV-I infection	FZD5	FZD5	Frizzled-5	3.3839e-06	4.56826e-05	2.20895
PATH:05166	HTLV-I infection	IL15RA	IL15RA	Interleukin 15 receptor alpha	3.3839e-06	4.56826e-05	2.20895
PATH:05166	HTLV-I infection	EGR2	EGR2	E3 SUMO-protein ligase EGR2	3.3839e-06	4.56826e-05	2.20895
PATH:05166	HTLV-I infection	HLA-DPB1	HLA-DPB1	MHC class II antigen	3.3839e-06	4.56826e-05	2.20895
PATH:05166	HTLV-I infection	HLA-F	HLA-F	cDNA FLJ39643 fis, clone SMINT2004023, highly similar to HLA class I histocompatibility antigen, alphachain F	3.3839e-06	4.56826e-05	2.20895
PATH:05166	HTLV-I infection	RELB	RELB	cDNA FLJ75649, highly similar to Homo sapiens v-rel reticuloendotheliosis viral oncogene homolog B, nuclear factor of kappa light polypeptide gene enhancer in B-cells 3 (avian) (RELB), mRNA	3.3839e-06	4.56826e-05	2.20895
PATH:05166	HTLV-I infection	ICAM1	ICAM1	cDNA FLJ53631, highly similar to Intercellular adhesion molecule 1	3.3839e-06	4.56826e-05	2.20895
PATH:05166	HTLV-I infection	KAT5	KAT5	Histone acetyltransferase KAT5	3.3839e-06	4.56826e-05	2.20895
PATH:05166	HTLV-I infection	HLA-A	HLA-A	MHC class I antigene	3.3839e-06	4.56826e-05	2.20895
PATH:05166	HTLV-I infection	TNF	TNF	Tumor necrosis factor alpha	3.3839e-06	4.56826e-05	2.20895
PATH:05166	HTLV-I infection	HLA-DQA1	HLA-DQA1	cDNA FLJ51239, moderately similar to HLA class II histocompatibility antigen, DQ(W3) alpha chain	3.3839e-06	4.56826e-05	2.20895
PATH:05166	HTLV-I infection	NFKB2	NFKB2	Nuclear factor NF-kappa-B p100 subunit	3.3839e-06	4.56826e-05	2.20895
PATH:05166	HTLV-I infection	CRTC2	CRTC2	cDNA FLJ39063 fis, clone NT2RP7014348, highly similar to Homo sapiens transducer of regulated cAMP response element-binding protein (CREB) 2 (TORC2), mRNA	3.3839e-06	4.56826e-05	2.20895
PATH:05166	HTLV-I infection	IKBKB	IKBKB	IKBKB protein	3.3839e-06	4.56826e-05	2.20895
PATH:05166	HTLV-I infection	NFKBIA	NFKBIA	NF-kappa-B inhibitor alpha	3.3839e-06	4.56826e-05	2.20895
PATH:05166	HTLV-I infection	CDKN1A	CDKN1A	Cyclin-dependent kinase inhibitor 1A (P21, Cip1), isoform CRA_a	3.3839e-06	4.56826e-05	2.20895
PATH:05166	HTLV-I infection	CDC26	CDC26	Cell division cycle 26, isoform CRA_a	3.3839e-06	4.56826e-05	2.20895
PATH:05166	HTLV-I infection	XIAP	XIAP	cDNA, FLJ94517, highly similar to Homo sapiens baculoviral IAP repeat-containing 4 (BIRC4), mRNA	3.3839e-06	4.56826e-05	2.20895
PATH:05166	HTLV-I infection	HLA-DRB1	HLA-DRB1	MHC class II antigen	3.3839e-06	4.56826e-05	2.20895
PATH:05166	HTLV-I infection	WNT5A	WNT5A	Protein Wnt-5a	3.3839e-06	4.56826e-05	2.20895
PATH:05166	HTLV-I infection	NRP1	NRP1	cDNA FLJ77207	3.3839e-06	4.56826e-05	2.20895
PATH:05166	HTLV-I infection	HLA-DPA1	HLA-DPA1	MHC class II antigen	3.3839e-06	4.56826e-05	2.20895
PATH:05166	HTLV-I infection	HLA-DMB	HLA-DMB	cDNA FLJ56696, highly similar to HLA class II histocompatibility antigen, DMbeta chain	3.3839e-06	4.56826e-05	2.20895
PATH:05166	HTLV-I infection	CD40	CD40	Tumor necrosis factor receptor superfamily member 5	3.3839e-06	4.56826e-05	2.20895
PATH:05166	HTLV-I infection	TLN2	TLN2	cDNA FLJ61113, highly similar to Talin-2	3.3839e-06	4.56826e-05	2.20895
PATH:05166	HTLV-I infection	PDGFB	PDGFB	Platelet-derived growth factor beta polypeptide (Simian sarcoma viral (V-sis) oncogene homolog), isoform CRA_a	3.3839e-06	4.56826e-05	2.20895
PATH:05166	HTLV-I infection	ETS2	ETS2	Protein C-ets-2	3.3839e-06	4.56826e-05	2.20895
PATH:05166	HTLV-I infection	ATF3	ATF3	Cyclic AMP-dependent transcription factor ATF-3	3.3839e-06	4.56826e-05	2.20895
PATH:05166	HTLV-I infection	TNFRSF13C	TNFRSF13C	Tumor necrosis factor receptor superfamily, member 13C	3.3839e-06	4.56826e-05	2.20895
PATH:05166	HTLV-I infection	MRAS	MRAS	Ras-related protein M-Ras	3.3839e-06	4.56826e-05	2.20895
PATH:05164	Influenza A	RSAD2	RSAD2	cDNA, FLJ93063, highly similar to Homo sapiens viperin (cig5), mRNA	4.68099e-06	5.98674e-05	2.51218
PATH:05164	Influenza A	HLA-DRA	HLA-DRA	cDNA, FLJ93608, Homo sapiens major histocompatibility complex, class II, DR alpha(HLA-DRA), mRNA	4.68099e-06	5.98674e-05	2.51218
PATH:05164	Influenza A	SOCS3	SOCS3	Suppressor of cytokine signaling 3, isoform CRA_a	4.68099e-06	5.98674e-05	2.51218
PATH:05164	Influenza A	HLA-DOB	HLA-DOB	cDNA FLJ55403, highly similar to HLA class II histocompatibility antigen, DObeta chain	4.68099e-06	5.98674e-05	2.51218
PATH:05164	Influenza A	NXT2	NXT2	NTF2-related export protein 2	4.68099e-06	5.98674e-05	2.51218
PATH:05164	Influenza A	RELA	RELA	cDNA FLJ57698, highly similar to Transcription factor p65	4.68099e-06	5.98674e-05	2.51218
PATH:05164	Influenza A	HLA-DMA	HLA-DMA	Beta-2-microglobulin	4.68099e-06	5.98674e-05	2.51218
PATH:05164	Influenza A	IL1A	IL1A	Interleukin-1 alpha	4.68099e-06	5.98674e-05	2.51218
PATH:05164	Influenza A	HLA-DPB1	HLA-DPB1	MHC class II antigen	4.68099e-06	5.98674e-05	2.51218
PATH:05164	Influenza A	IRF7	IRF7	Interferon regulatory factor 7, isoform CRA_a	4.68099e-06	5.98674e-05	2.51218
PATH:05164	Influenza A	FAS	FAS	Truncated tumor necrosis factor receptor superfamily member 6	4.68099e-06	5.98674e-05	2.51218
PATH:05164	Influenza A	TBK1	TBK1	cDNA FLJ56613, highly similar to Serine/threonine-protein kinase TBK1 (EC 2.7.11.1)	4.68099e-06	5.98674e-05	2.51218
PATH:05164	Influenza A	ICAM1	ICAM1	cDNA FLJ53631, highly similar to Intercellular adhesion molecule 1	4.68099e-06	5.98674e-05	2.51218
PATH:05164	Influenza A	TNF	TNF	Tumor necrosis factor alpha	4.68099e-06	5.98674e-05	2.51218
PATH:05164	Influenza A	IFIH1	IFIH1	cDNA FLJ78660, highly similar to Homo sapiens interferon induced with helicase C domain 1 (IFIH1), mRNA	4.68099e-06	5.98674e-05	2.51218
PATH:05164	Influenza A	HLA-DQA1	HLA-DQA1	cDNA FLJ51239, moderately similar to HLA class II histocompatibility antigen, DQ(W3) alpha chain	4.68099e-06	5.98674e-05	2.51218
PATH:05164	Influenza A	IKBKB	IKBKB	IKBKB protein	4.68099e-06	5.98674e-05	2.51218
PATH:05164	Influenza A	NFKBIA	NFKBIA	NF-kappa-B inhibitor alpha	4.68099e-06	5.98674e-05	2.51218
PATH:05164	Influenza A	TICAM1	TICAM1	TIR domain-containing adapter molecule 1	4.68099e-06	5.98674e-05	2.51218
PATH:05164	Influenza A	JAK2	JAK2	Tyrosine-protein kinase JAK2	4.68099e-06	5.98674e-05	2.51218
PATH:05164	Influenza A	HLA-DRB1	HLA-DRB1	MHC class II antigen	4.68099e-06	5.98674e-05	2.51218
PATH:05164	Influenza A	CXCL10	CXCL10	C-X-C motif chemokine 10	4.68099e-06	5.98674e-05	2.51218
PATH:05164	Influenza A	HLA-DPA1	HLA-DPA1	MHC class II antigen	4.68099e-06	5.98674e-05	2.51218
PATH:05164	Influenza A	HLA-DMB	HLA-DMB	cDNA FLJ56696, highly similar to HLA class II histocompatibility antigen, DMbeta chain	4.68099e-06	5.98674e-05	2.51218
PATH:05164	Influenza A	STAT1	STAT1	Uncharacterized protein	4.68099e-06	5.98674e-05	2.51218
PATH:05164	Influenza A	IL1B	IL1B	Interleukin-1 beta	4.68099e-06	5.98674e-05	2.51218
PATH:05164	Influenza A	CCL2	CCL2	Chemokine (C-C motif) ligand 2, isoform CRA_a	4.68099e-06	5.98674e-05	2.51218
PATH:05164	Influenza A	PML	PML	Protein PML	4.68099e-06	5.98674e-05	2.51218
PATH:04672	Intestinal immune network for IgA production	HLA-DRA	HLA-DRA	cDNA, FLJ93608, Homo sapiens major histocompatibility complex, class II, DR alpha(HLA-DRA), mRNA	8.46275e-06	0.000102822	4.12895
PATH:04672	Intestinal immune network for IgA production	HLA-DOB	HLA-DOB	cDNA FLJ55403, highly similar to HLA class II histocompatibility antigen, DObeta chain	8.46275e-06	0.000102822	4.12895
PATH:04672	Intestinal immune network for IgA production	CXCR4	CXCR4	C-X-C chemokine receptor type 4	8.46275e-06	0.000102822	4.12895
PATH:04672	Intestinal immune network for IgA production	HLA-DMA	HLA-DMA	Beta-2-microglobulin	8.46275e-06	0.000102822	4.12895
PATH:04672	Intestinal immune network for IgA production	IL15RA	IL15RA	Interleukin 15 receptor alpha	8.46275e-06	0.000102822	4.12895
PATH:04672	Intestinal immune network for IgA production	HLA-DPB1	HLA-DPB1	MHC class II antigen	8.46275e-06	0.000102822	4.12895
PATH:04672	Intestinal immune network for IgA production	HLA-DQA1	HLA-DQA1	cDNA FLJ51239, moderately similar to HLA class II histocompatibility antigen, DQ(W3) alpha chain	8.46275e-06	0.000102822	4.12895
PATH:04672	Intestinal immune network for IgA production	HLA-DRB1	HLA-DRB1	MHC class II antigen	8.46275e-06	0.000102822	4.12895
PATH:04672	Intestinal immune network for IgA production	HLA-DPA1	HLA-DPA1	MHC class II antigen	8.46275e-06	0.000102822	4.12895
PATH:04672	Intestinal immune network for IgA production	HLA-DMB	HLA-DMB	cDNA FLJ56696, highly similar to HLA class II histocompatibility antigen, DMbeta chain	8.46275e-06	0.000102822	4.12895
PATH:04672	Intestinal immune network for IgA production	CD40	CD40	Tumor necrosis factor receptor superfamily member 5	8.46275e-06	0.000102822	4.12895
PATH:04672	Intestinal immune network for IgA production	ICOSLG	ICOSLG	Inducible T-cell co-stimulator ligand	8.46275e-06	0.000102822	4.12895
PATH:04672	Intestinal immune network for IgA production	TNFRSF13C	TNFRSF13C	Tumor necrosis factor receptor superfamily, member 13C	8.46275e-06	0.000102822	4.12895
PATH:04621	NOD-like receptor signaling pathway	RELA	RELA	cDNA FLJ57698, highly similar to Transcription factor p65	2.21825e-05	0.000256683	3.58593
PATH:04621	NOD-like receptor signaling pathway	CASP5	CASP5	Caspase-5	2.21825e-05	0.000256683	3.58593
PATH:04621	NOD-like receptor signaling pathway	RIPK2	RIPK2	cDNA FLJ90732 fis, clone PLACE1010081, highly similar to Receptor-interacting serine/threonine-protein kinase 2 (EC 2.7.11.1)	2.21825e-05	0.000256683	3.58593
PATH:04621	NOD-like receptor signaling pathway	TNF	TNF	Tumor necrosis factor alpha	2.21825e-05	0.000256683	3.58593
PATH:04621	NOD-like receptor signaling pathway	IKBKB	IKBKB	IKBKB protein	2.21825e-05	0.000256683	3.58593
PATH:04621	NOD-like receptor signaling pathway	NFKBIA	NFKBIA	NF-kappa-B inhibitor alpha	2.21825e-05	0.000256683	3.58593
PATH:04621	NOD-like receptor signaling pathway	CCL8	CCL8	C-C motif chemokine 8	2.21825e-05	0.000256683	3.58593
PATH:04621	NOD-like receptor signaling pathway	BIRC2	BIRC2	Baculoviral IAP repeat-containing protein 2	2.21825e-05	0.000256683	3.58593
PATH:04621	NOD-like receptor signaling pathway	XIAP	XIAP	cDNA, FLJ94517, highly similar to Homo sapiens baculoviral IAP repeat-containing 4 (BIRC4), mRNA	2.21825e-05	0.000256683	3.58593
PATH:04621	NOD-like receptor signaling pathway	CCL13	CCL13	C-C motif chemokine 13	2.21825e-05	0.000256683	3.58593
PATH:04621	NOD-like receptor signaling pathway	IL1B	IL1B	Interleukin-1 beta	2.21825e-05	0.000256683	3.58593
PATH:04621	NOD-like receptor signaling pathway	CCL2	CCL2	Chemokine (C-C motif) ligand 2, isoform CRA_a	2.21825e-05	0.000256683	3.58593
PATH:04621	NOD-like receptor signaling pathway	TNFAIP3	TNFAIP3	Truncated tumor necrosis factor alpha-induced protein 3	2.21825e-05	0.000256683	3.58593
PATH:04621	NOD-like receptor signaling pathway	CCL7	CCL7	C-C motif chemokine 7	2.21825e-05	0.000256683	3.58593
PATH:04380	Osteoclast differentiation	SOCS3	SOCS3	Suppressor of cytokine signaling 3, isoform CRA_a	7.54493e-05	0.000833372	2.50746
PATH:04380	Osteoclast differentiation	RELA	RELA	cDNA FLJ57698, highly similar to Transcription factor p65	7.54493e-05	0.000833372	2.50746
PATH:04380	Osteoclast differentiation	IL1A	IL1A	Interleukin-1 alpha	7.54493e-05	0.000833372	2.50746
PATH:04380	Osteoclast differentiation	LCP2	LCP2	Lymphocyte cytosolic protein 2	7.54493e-05	0.000833372	2.50746
PATH:04380	Osteoclast differentiation	RELB	RELB	cDNA FLJ75649, highly similar to Homo sapiens v-rel reticuloendotheliosis viral oncogene homolog B, nuclear factor of kappa light polypeptide gene enhancer in B-cells 3 (avian) (RELB), mRNA	7.54493e-05	0.000833372	2.50746
PATH:04380	Osteoclast differentiation	CYBB	CYBB	cDNA FLJ60919, highly similar to Cytochrome b-245 heavy chain	7.54493e-05	0.000833372	2.50746
PATH:04380	Osteoclast differentiation	TNF	TNF	Tumor necrosis factor alpha	7.54493e-05	0.000833372	2.50746
PATH:04380	Osteoclast differentiation	NFKB2	NFKB2	Nuclear factor NF-kappa-B p100 subunit	7.54493e-05	0.000833372	2.50746
PATH:04380	Osteoclast differentiation	LILRB5	LILRB5	Leukocyte immunoglobulin-like receptor subfamily B member 5	7.54493e-05	0.000833372	2.50746
PATH:04380	Osteoclast differentiation	FCGR1A	FCGR1A	High affinity immunoglobulin gamma Fc receptor I	7.54493e-05	0.000833372	2.50746
PATH:04380	Osteoclast differentiation	IKBKB	IKBKB	IKBKB protein	7.54493e-05	0.000833372	2.50746
PATH:04380	Osteoclast differentiation	NFKBIA	NFKBIA	NF-kappa-B inhibitor alpha	7.54493e-05	0.000833372	2.50746
PATH:04380	Osteoclast differentiation	SQSTM1	SQSTM1	cDNA FLJ52474, highly similar to Sequestosome-1	7.54493e-05	0.000833372	2.50746
PATH:04380	Osteoclast differentiation	SOCS1	SOCS1	Suppressor of cytokine signaling 1	7.54493e-05	0.000833372	2.50746
PATH:04380	Osteoclast differentiation	STAT1	STAT1	Uncharacterized protein	7.54493e-05	0.000833372	2.50746
PATH:04380	Osteoclast differentiation	TREM2	TREM2	cDNA, FLJ92504, Homo sapiens triggering receptor expressed on myeloid cells 2(TREM2), mRNA	7.54493e-05	0.000833372	2.50746
PATH:04380	Osteoclast differentiation	BLNK	BLNK	B-cell linker protein	7.54493e-05	0.000833372	2.50746
PATH:04380	Osteoclast differentiation	IL1B	IL1B	Interleukin-1 beta	7.54493e-05	0.000833372	2.50746
PATH:04380	Osteoclast differentiation	MITF	MITF	cDNA FLJ76841, highly similar to Homo sapiens microphthalmia-associated transcription factor (MITF), transcript variant 1, mRNA	7.54493e-05	0.000833372	2.50746
PATH:04380	Osteoclast differentiation	CYBA	CYBA	cDNA FLJ57889, highly similar to Cytochrome b-245 light chain	7.54493e-05	0.000833372	2.50746
PATH:04380	Osteoclast differentiation	LILRB4	LILRB4	Leukocyte immunoglobulin-like receptor subfamily B member 4	7.54493e-05	0.000833372	2.50746
PATH:05320	Autoimmune thyroid disease	HLA-DRA	HLA-DRA	cDNA, FLJ93608, Homo sapiens major histocompatibility complex, class II, DR alpha(HLA-DRA), mRNA	0.000101077	0.0010679	3.52901
PATH:05320	Autoimmune thyroid disease	HLA-DOB	HLA-DOB	cDNA FLJ55403, highly similar to HLA class II histocompatibility antigen, DObeta chain	0.000101077	0.0010679	3.52901
PATH:05320	Autoimmune thyroid disease	HLA-DMA	HLA-DMA	Beta-2-microglobulin	0.000101077	0.0010679	3.52901
PATH:05320	Autoimmune thyroid disease	HLA-DPB1	HLA-DPB1	MHC class II antigen	0.000101077	0.0010679	3.52901
PATH:05320	Autoimmune thyroid disease	FAS	FAS	Truncated tumor necrosis factor receptor superfamily member 6	0.000101077	0.0010679	3.52901
PATH:05320	Autoimmune thyroid disease	HLA-F	HLA-F	cDNA FLJ39643 fis, clone SMINT2004023, highly similar to HLA class I histocompatibility antigen, alphachain F	0.000101077	0.0010679	3.52901
PATH:05320	Autoimmune thyroid disease	HLA-A	HLA-A	MHC class I antigene	0.000101077	0.0010679	3.52901
PATH:05320	Autoimmune thyroid disease	HLA-DQA1	HLA-DQA1	cDNA FLJ51239, moderately similar to HLA class II histocompatibility antigen, DQ(W3) alpha chain	0.000101077	0.0010679	3.52901
PATH:05320	Autoimmune thyroid disease	HLA-DRB1	HLA-DRB1	MHC class II antigen	0.000101077	0.0010679	3.52901
PATH:05320	Autoimmune thyroid disease	HLA-DPA1	HLA-DPA1	MHC class II antigen	0.000101077	0.0010679	3.52901
PATH:05320	Autoimmune thyroid disease	HLA-DMB	HLA-DMB	cDNA FLJ56696, highly similar to HLA class II histocompatibility antigen, DMbeta chain	0.000101077	0.0010679	3.52901
PATH:05320	Autoimmune thyroid disease	CD40	CD40	Tumor necrosis factor receptor superfamily member 5	0.000101077	0.0010679	3.52901
PATH:05416	Viral myocarditis	CCND1	CCND1	cDNA FLJ51281, highly similar to G1/S-specific cyclin-D1	0.000127574	0.00129169	3.08789
PATH:05416	Viral myocarditis	HLA-DRA	HLA-DRA	cDNA, FLJ93608, Homo sapiens major histocompatibility complex, class II, DR alpha(HLA-DRA), mRNA	0.000127574	0.00129169	3.08789
PATH:05416	Viral myocarditis	HLA-DOB	HLA-DOB	cDNA FLJ55403, highly similar to HLA class II histocompatibility antigen, DObeta chain	0.000127574	0.00129169	3.08789
PATH:05416	Viral myocarditis	HLA-DMA	HLA-DMA	Beta-2-microglobulin	0.000127574	0.00129169	3.08789
PATH:05416	Viral myocarditis	HLA-DPB1	HLA-DPB1	MHC class II antigen	0.000127574	0.00129169	3.08789
PATH:05416	Viral myocarditis	HLA-F	HLA-F	cDNA FLJ39643 fis, clone SMINT2004023, highly similar to HLA class I histocompatibility antigen, alphachain F	0.000127574	0.00129169	3.08789
PATH:05416	Viral myocarditis	ICAM1	ICAM1	cDNA FLJ53631, highly similar to Intercellular adhesion molecule 1	0.000127574	0.00129169	3.08789
PATH:05416	Viral myocarditis	HLA-A	HLA-A	MHC class I antigene	0.000127574	0.00129169	3.08789
PATH:05416	Viral myocarditis	HLA-DQA1	HLA-DQA1	cDNA FLJ51239, moderately similar to HLA class II histocompatibility antigen, DQ(W3) alpha chain	0.000127574	0.00129169	3.08789
PATH:05416	Viral myocarditis	MYH3	MYH3	Myosin-3	0.000127574	0.00129169	3.08789
PATH:05416	Viral myocarditis	HLA-DRB1	HLA-DRB1	MHC class II antigen	0.000127574	0.00129169	3.08789
PATH:05416	Viral myocarditis	HLA-DPA1	HLA-DPA1	MHC class II antigen	0.000127574	0.00129169	3.08789
PATH:05416	Viral myocarditis	HLA-DMB	HLA-DMB	cDNA FLJ56696, highly similar to HLA class II histocompatibility antigen, DMbeta chain	0.000127574	0.00129169	3.08789
PATH:05416	Viral myocarditis	CD40	CD40	Tumor necrosis factor receptor superfamily member 5	0.000127574	0.00129169	3.08789
PATH:04668	TNF signaling pathway	VCAM1	VCAM1	Vascular cell adhesion protein 1	0.000153527	0.00149228	2.59864
PATH:04668	TNF signaling pathway	SOCS3	SOCS3	Suppressor of cytokine signaling 3, isoform CRA_a	0.000153527	0.00149228	2.59864
PATH:04668	TNF signaling pathway	RELA	RELA	cDNA FLJ57698, highly similar to Transcription factor p65	0.000153527	0.00149228	2.59864
PATH:04668	TNF signaling pathway	FAS	FAS	Truncated tumor necrosis factor receptor superfamily member 6	0.000153527	0.00149228	2.59864
PATH:04668	TNF signaling pathway	ICAM1	ICAM1	cDNA FLJ53631, highly similar to Intercellular adhesion molecule 1	0.000153527	0.00149228	2.59864
PATH:04668	TNF signaling pathway	EDN1	EDN1	Endothelin-1	0.000153527	0.00149228	2.59864
PATH:04668	TNF signaling pathway	BCL3	BCL3	B-cell lymphoma 3 protein	0.000153527	0.00149228	2.59864
PATH:04668	TNF signaling pathway	TNF	TNF	Tumor necrosis factor alpha	0.000153527	0.00149228	2.59864
PATH:04668	TNF signaling pathway	JAG1	JAG1	Protein jagged-1	0.000153527	0.00149228	2.59864
PATH:04668	TNF signaling pathway	RIPK1	RIPK1	Receptor (TNFRSF)-interacting serine-threonine kinase 1, isoform CRA_a	0.000153527	0.00149228	2.59864
PATH:04668	TNF signaling pathway	IKBKB	IKBKB	IKBKB protein	0.000153527	0.00149228	2.59864
PATH:04668	TNF signaling pathway	NFKBIA	NFKBIA	NF-kappa-B inhibitor alpha	0.000153527	0.00149228	2.59864
PATH:04668	TNF signaling pathway	BIRC2	BIRC2	Baculoviral IAP repeat-containing protein 2	0.000153527	0.00149228	2.59864
PATH:04668	TNF signaling pathway	MMP14	MMP14	cDNA, FLJ93047, highly similar to Homo sapiens matrix metallopeptidase 14 (membrane-inserted) (MMP14), mRNA	0.000153527	0.00149228	2.59864
PATH:04668	TNF signaling pathway	CXCL10	CXCL10	C-X-C motif chemokine 10	0.000153527	0.00149228	2.59864
PATH:04668	TNF signaling pathway	IL1B	IL1B	Interleukin-1 beta	0.000153527	0.00149228	2.59864
PATH:04668	TNF signaling pathway	CCL2	CCL2	Chemokine (C-C motif) ligand 2, isoform CRA_a	0.000153527	0.00149228	2.59864
PATH:04668	TNF signaling pathway	TNFAIP3	TNFAIP3	Truncated tumor necrosis factor alpha-induced protein 3	0.000153527	0.00149228	2.59864
PATH:05321	Inflammatory bowel disease (IBD)	HLA-DRA	HLA-DRA	cDNA, FLJ93608, Homo sapiens major histocompatibility complex, class II, DR alpha(HLA-DRA), mRNA	0.000226307	0.0021151	3.0813
PATH:05321	Inflammatory bowel disease (IBD)	HLA-DOB	HLA-DOB	cDNA FLJ55403, highly similar to HLA class II histocompatibility antigen, DObeta chain	0.000226307	0.0021151	3.0813
PATH:05321	Inflammatory bowel disease (IBD)	RELA	RELA	cDNA FLJ57698, highly similar to Transcription factor p65	0.000226307	0.0021151	3.0813
PATH:05321	Inflammatory bowel disease (IBD)	HLA-DMA	HLA-DMA	Beta-2-microglobulin	0.000226307	0.0021151	3.0813
PATH:05321	Inflammatory bowel disease (IBD)	IL1A	IL1A	Interleukin-1 alpha	0.000226307	0.0021151	3.0813
PATH:05321	Inflammatory bowel disease (IBD)	HLA-DPB1	HLA-DPB1	MHC class II antigen	0.000226307	0.0021151	3.0813
PATH:05321	Inflammatory bowel disease (IBD)	TNF	TNF	Tumor necrosis factor alpha	0.000226307	0.0021151	3.0813
PATH:05321	Inflammatory bowel disease (IBD)	HLA-DQA1	HLA-DQA1	cDNA FLJ51239, moderately similar to HLA class II histocompatibility antigen, DQ(W3) alpha chain	0.000226307	0.0021151	3.0813
PATH:05321	Inflammatory bowel disease (IBD)	HLA-DRB1	HLA-DRB1	MHC class II antigen	0.000226307	0.0021151	3.0813
PATH:05321	Inflammatory bowel disease (IBD)	HLA-DPA1	HLA-DPA1	MHC class II antigen	0.000226307	0.0021151	3.0813
PATH:05321	Inflammatory bowel disease (IBD)	HLA-DMB	HLA-DMB	cDNA FLJ56696, highly similar to HLA class II histocompatibility antigen, DMbeta chain	0.000226307	0.0021151	3.0813
PATH:05321	Inflammatory bowel disease (IBD)	STAT1	STAT1	Uncharacterized protein	0.000226307	0.0021151	3.0813
PATH:05321	Inflammatory bowel disease (IBD)	IL1B	IL1B	Interleukin-1 beta	0.000226307	0.0021151	3.0813
PATH:05145	Toxoplasmosis	HLA-DRA	HLA-DRA	cDNA, FLJ93608, Homo sapiens major histocompatibility complex, class II, DR alpha(HLA-DRA), mRNA	0.000331151	0.00298036	2.31833
PATH:05145	Toxoplasmosis	HLA-DOB	HLA-DOB	cDNA FLJ55403, highly similar to HLA class II histocompatibility antigen, DObeta chain	0.000331151	0.00298036	2.31833
PATH:05145	Toxoplasmosis	LAMB3	LAMB3	Laminin subunit beta-3	0.000331151	0.00298036	2.31833
PATH:05145	Toxoplasmosis	RELA	RELA	cDNA FLJ57698, highly similar to Transcription factor p65	0.000331151	0.00298036	2.31833
PATH:05145	Toxoplasmosis	HLA-DMA	HLA-DMA	Beta-2-microglobulin	0.000331151	0.00298036	2.31833
PATH:05145	Toxoplasmosis	PLA2G4A	PLA2G4A	cDNA FLJ75258, highly similar to Homo sapiens phospholipase A2, group IVA (cytosolic, calcium-dependent) (PLA2G4A), mRNA	0.000331151	0.00298036	2.31833
PATH:05145	Toxoplasmosis	HLA-DPB1	HLA-DPB1	MHC class II antigen	0.000331151	0.00298036	2.31833
PATH:05145	Toxoplasmosis	TNF	TNF	Tumor necrosis factor alpha	0.000331151	0.00298036	2.31833
PATH:05145	Toxoplasmosis	HLA-DQA1	HLA-DQA1	cDNA FLJ51239, moderately similar to HLA class II histocompatibility antigen, DQ(W3) alpha chain	0.000331151	0.00298036	2.31833
PATH:05145	Toxoplasmosis	IKBKB	IKBKB	IKBKB protein	0.000331151	0.00298036	2.31833
PATH:05145	Toxoplasmosis	NFKBIA	NFKBIA	NF-kappa-B inhibitor alpha	0.000331151	0.00298036	2.31833
PATH:05145	Toxoplasmosis	BIRC2	BIRC2	Baculoviral IAP repeat-containing protein 2	0.000331151	0.00298036	2.31833
PATH:05145	Toxoplasmosis	JAK2	JAK2	Tyrosine-protein kinase JAK2	0.000331151	0.00298036	2.31833
PATH:05145	Toxoplasmosis	XIAP	XIAP	cDNA, FLJ94517, highly similar to Homo sapiens baculoviral IAP repeat-containing 4 (BIRC4), mRNA	0.000331151	0.00298036	2.31833
PATH:05145	Toxoplasmosis	HLA-DRB1	HLA-DRB1	MHC class II antigen	0.000331151	0.00298036	2.31833
PATH:05145	Toxoplasmosis	SOCS1	SOCS1	Suppressor of cytokine signaling 1	0.000331151	0.00298036	2.31833
PATH:05145	Toxoplasmosis	HLA-DPA1	HLA-DPA1	MHC class II antigen	0.000331151	0.00298036	2.31833
PATH:05145	Toxoplasmosis	HLA-DMB	HLA-DMB	cDNA FLJ56696, highly similar to HLA class II histocompatibility antigen, DMbeta chain	0.000331151	0.00298036	2.31833
PATH:05145	Toxoplasmosis	CD40	CD40	Tumor necrosis factor receptor superfamily member 5	0.000331151	0.00298036	2.31833
PATH:05145	Toxoplasmosis	STAT1	STAT1	Uncharacterized protein	0.000331151	0.00298036	2.31833
PATH:05322	Systemic lupus erythematosus	HLA-DRA	HLA-DRA	cDNA, FLJ93608, Homo sapiens major histocompatibility complex, class II, DR alpha(HLA-DRA), mRNA	0.000365228	0.00316966	2.30153
PATH:05322	Systemic lupus erythematosus	HLA-DOB	HLA-DOB	cDNA FLJ55403, highly similar to HLA class II histocompatibility antigen, DObeta chain	0.000365228	0.00316966	2.30153
PATH:05322	Systemic lupus erythematosus	HLA-DMA	HLA-DMA	Beta-2-microglobulin	0.000365228	0.00316966	2.30153
PATH:05322	Systemic lupus erythematosus	HLA-DPB1	HLA-DPB1	MHC class II antigen	0.000365228	0.00316966	2.30153
PATH:05322	Systemic lupus erythematosus	C1QB	C1QB	Complement component 1, q subcomponent, B chain, isoform CRA_a	0.000365228	0.00316966	2.30153
PATH:05322	Systemic lupus erythematosus	C1S	C1S	Complement C1s subcomponent	0.000365228	0.00316966	2.30153
PATH:05322	Systemic lupus erythematosus	C4A	C4A	cDNA FLJ55146, highly similar to Complement C4-B	0.000365228	0.00316966	2.30153
PATH:05322	Systemic lupus erythematosus	TNF	TNF	Tumor necrosis factor alpha	0.000365228	0.00316966	2.30153
PATH:05322	Systemic lupus erythematosus	HLA-DQA1	HLA-DQA1	cDNA FLJ51239, moderately similar to HLA class II histocompatibility antigen, DQ(W3) alpha chain	0.000365228	0.00316966	2.30153
PATH:05322	Systemic lupus erythematosus	FCGR1A	FCGR1A	High affinity immunoglobulin gamma Fc receptor I	0.000365228	0.00316966	2.30153
PATH:05322	Systemic lupus erythematosus	C1R	C1R	cDNA FLJ75066, highly similar to Homo sapiens complement component 1, r subcomponent (C1R), mRNA	0.000365228	0.00316966	2.30153
PATH:05322	Systemic lupus erythematosus	C3	C3	cDNA FLJ57339, highly similar to Complement C3	0.000365228	0.00316966	2.30153
PATH:05322	Systemic lupus erythematosus	C1QA	C1QA	Complement component 1, q subcomponent, A chain, isoform CRA_a	0.000365228	0.00316966	2.30153
PATH:05322	Systemic lupus erythematosus	HLA-DRB1	HLA-DRB1	MHC class II antigen	0.000365228	0.00316966	2.30153
PATH:05322	Systemic lupus erythematosus	HLA-DPA1	HLA-DPA1	MHC class II antigen	0.000365228	0.00316966	2.30153
PATH:05322	Systemic lupus erythematosus	HLA-DMB	HLA-DMB	cDNA FLJ56696, highly similar to HLA class II histocompatibility antigen, DMbeta chain	0.000365228	0.00316966	2.30153
PATH:05322	Systemic lupus erythematosus	CD40	CD40	Tumor necrosis factor receptor superfamily member 5	0.000365228	0.00316966	2.30153
PATH:05322	Systemic lupus erythematosus	C1QC	C1QC	Complement component 1, q subcomponent, C chain, isoform CRA_a	0.000365228	0.00316966	2.30153
PATH:05322	Systemic lupus erythematosus	C4B	C4B	cDNA FLJ54406, highly similar to Complement C4-B	0.000365228	0.00316966	2.30153
PATH:05322	Systemic lupus erythematosus	C2	C2	cDNA FLJ38939 fis, clone NT2NE2015747, highly similar to COMPLEMENT C2 (EC 3.4.21.43)	0.000365228	0.00316966	2.30153
PATH:04623	Cytosolic DNA-sensing pathway	CCL4	CCL4	C-C motif chemokine 4	0.000468901	0.00392907	3.02487
PATH:04623	Cytosolic DNA-sensing pathway	AIM2	AIM2	Interferon-inducible protein AIM2	0.000468901	0.00392907	3.02487
PATH:04623	Cytosolic DNA-sensing pathway	RELA	RELA	cDNA FLJ57698, highly similar to Transcription factor p65	0.000468901	0.00392907	3.02487
PATH:04623	Cytosolic DNA-sensing pathway	IRF7	IRF7	Interferon regulatory factor 7, isoform CRA_a	0.000468901	0.00392907	3.02487
PATH:04623	Cytosolic DNA-sensing pathway	TBK1	TBK1	cDNA FLJ56613, highly similar to Serine/threonine-protein kinase TBK1 (EC 2.7.11.1)	0.000468901	0.00392907	3.02487
PATH:04623	Cytosolic DNA-sensing pathway	TREX1	TREX1	Three-prime repair exonuclease 1	0.000468901	0.00392907	3.02487
PATH:04623	Cytosolic DNA-sensing pathway	CCL4L1	CCL4L1	C-C motif chemokine	0.000468901	0.00392907	3.02487
PATH:04623	Cytosolic DNA-sensing pathway	RIPK1	RIPK1	Receptor (TNFRSF)-interacting serine-threonine kinase 1, isoform CRA_a	0.000468901	0.00392907	3.02487
PATH:04623	Cytosolic DNA-sensing pathway	IKBKB	IKBKB	IKBKB protein	0.000468901	0.00392907	3.02487
PATH:04623	Cytosolic DNA-sensing pathway	NFKBIA	NFKBIA	NF-kappa-B inhibitor alpha	0.000468901	0.00392907	3.02487
PATH:04623	Cytosolic DNA-sensing pathway	CXCL10	CXCL10	C-X-C motif chemokine 10	0.000468901	0.00392907	3.02487
PATH:04623	Cytosolic DNA-sensing pathway	IL1B	IL1B	Interleukin-1 beta	0.000468901	0.00392907	3.02487
PATH:05120	Epithelial cell signaling in Helicobacter pylori infection	ATP6V0C	ATP6V0C	V-type proton ATPase 16 kDa proteolipid subunit	0.000960957	0.00769542	2.80245
PATH:05120	Epithelial cell signaling in Helicobacter pylori infection	RELA	RELA	cDNA FLJ57698, highly similar to Transcription factor p65	0.000960957	0.00769542	2.80245
PATH:05120	Epithelial cell signaling in Helicobacter pylori infection	ATP6V1G1	ATP6V1G1	ATPase, H+ transporting, lysosomal 13kDa, V1 subunit G1, isoform CRA_a	0.000960957	0.00769542	2.80245
PATH:05120	Epithelial cell signaling in Helicobacter pylori infection	ATP6V1E2	ATP6V1E2	V-type proton ATPase subunit E 2	0.000960957	0.00769542	2.80245
PATH:05120	Epithelial cell signaling in Helicobacter pylori infection	ATP6V1E1	ATP6V1E1	V-type proton ATPase subunit E 1	0.000960957	0.00769542	2.80245
PATH:05120	Epithelial cell signaling in Helicobacter pylori infection	ATP6V1F	ATP6V1F	V-type proton ATPase subunit F	0.000960957	0.00769542	2.80245
PATH:05120	Epithelial cell signaling in Helicobacter pylori infection	IKBKB	IKBKB	IKBKB protein	0.000960957	0.00769542	2.80245
PATH:05120	Epithelial cell signaling in Helicobacter pylori infection	NFKBIA	NFKBIA	NF-kappa-B inhibitor alpha	0.000960957	0.00769542	2.80245
PATH:05120	Epithelial cell signaling in Helicobacter pylori infection	ADAM17	ADAM17	ADAM17 protein	0.000960957	0.00769542	2.80245
PATH:05120	Epithelial cell signaling in Helicobacter pylori infection	ATP6V1C1	ATP6V1C1	ATPase, H+ transporting, lysosomal 42kDa, V1 subunit C1, isoform CRA_a	0.000960957	0.00769542	2.80245
PATH:05120	Epithelial cell signaling in Helicobacter pylori infection	SRC	SRC	Proto-oncogene tyrosine-protein kinase Src	0.000960957	0.00769542	2.80245
PATH:05120	Epithelial cell signaling in Helicobacter pylori infection	ATP6AP1	ATP6AP1	V-type proton ATPase subunit S1	0.000960957	0.00769542	2.80245
PATH:05143	African trypanosomiasis	VCAM1	VCAM1	Vascular cell adhesion protein 1	0.00098172	0.00769542	3.7366
PATH:05143	African trypanosomiasis	IDO1	IDO1	Indoleamine 2,3-dioxygenase 1	0.00098172	0.00769542	3.7366
PATH:05143	African trypanosomiasis	FAS	FAS	Truncated tumor necrosis factor receptor superfamily member 6	0.00098172	0.00769542	3.7366
PATH:05143	African trypanosomiasis	ICAM1	ICAM1	cDNA FLJ53631, highly similar to Intercellular adhesion molecule 1	0.00098172	0.00769542	3.7366
PATH:05143	African trypanosomiasis	TNF	TNF	Tumor necrosis factor alpha	0.00098172	0.00769542	3.7366
PATH:05143	African trypanosomiasis	APOL1	APOL1	Apolipoprotein L, 1, isoform CRA_b	0.00098172	0.00769542	3.7366
PATH:05143	African trypanosomiasis	IL1B	IL1B	Interleukin-1 beta	0.00098172	0.00769542	3.7366
PATH:05143	African trypanosomiasis	IDO2	IDO2	Indoleamine 2,3-dioxygenase 2	0.00098172	0.00769542	3.7366
PATH:04966	Collecting duct acid secretion	ATP6V0C	ATP6V0C	V-type proton ATPase 16 kDa proteolipid subunit	0.00110086	0.00835964	4.11718
PATH:04966	Collecting duct acid secretion	CA2	CA2	Carbonic anhydrase 2	0.00110086	0.00835964	4.11718
PATH:04966	Collecting duct acid secretion	ATP6V1G1	ATP6V1G1	ATPase, H+ transporting, lysosomal 13kDa, V1 subunit G1, isoform CRA_a	0.00110086	0.00835964	4.11718
PATH:04966	Collecting duct acid secretion	ATP6V1E2	ATP6V1E2	V-type proton ATPase subunit E 2	0.00110086	0.00835964	4.11718
PATH:04966	Collecting duct acid secretion	ATP6V1E1	ATP6V1E1	V-type proton ATPase subunit E 1	0.00110086	0.00835964	4.11718
PATH:04966	Collecting duct acid secretion	ATP6V1F	ATP6V1F	V-type proton ATPase subunit F	0.00110086	0.00835964	4.11718
PATH:04966	Collecting duct acid secretion	ATP6V1C1	ATP6V1C1	ATPase, H+ transporting, lysosomal 42kDa, V1 subunit C1, isoform CRA_a	0.00110086	0.00835964	4.11718
PATH:04060	Cytokine-cytokine receptor interaction	CCL4	CCL4	C-C motif chemokine 4	0.00234498	0.0172676	1.73787
PATH:04060	Cytokine-cytokine receptor interaction	CXCL9	CXCL9	C-X-C motif chemokine 9	0.00234498	0.0172676	1.73787
PATH:04060	Cytokine-cytokine receptor interaction	CXCL11	CXCL11	C-X-C motif chemokine 11	0.00234498	0.0172676	1.73787
PATH:04060	Cytokine-cytokine receptor interaction	ACVR1B	ACVR1B	Activin receptor type-1B	0.00234498	0.0172676	1.73787
PATH:04060	Cytokine-cytokine receptor interaction	CXCR4	CXCR4	C-X-C chemokine receptor type 4	0.00234498	0.0172676	1.73787
PATH:04060	Cytokine-cytokine receptor interaction	CCL19	CCL19	C-C motif chemokine 19	0.00234498	0.0172676	1.73787
PATH:04060	Cytokine-cytokine receptor interaction	IL15RA	IL15RA	Interleukin 15 receptor alpha	0.00234498	0.0172676	1.73787
PATH:04060	Cytokine-cytokine receptor interaction	IL1A	IL1A	Interleukin-1 alpha	0.00234498	0.0172676	1.73787
PATH:04060	Cytokine-cytokine receptor interaction	FAS	FAS	Truncated tumor necrosis factor receptor superfamily member 6	0.00234498	0.0172676	1.73787
PATH:04060	Cytokine-cytokine receptor interaction	CCR1	CCR1	C-C chemokine receptor type 1	0.00234498	0.0172676	1.73787
PATH:04060	Cytokine-cytokine receptor interaction	TNFSF15	TNFSF15	Tumor necrosis factor (Ligand) superfamily, member 15	0.00234498	0.0172676	1.73787
PATH:04060	Cytokine-cytokine receptor interaction	TNF	TNF	Tumor necrosis factor alpha	0.00234498	0.0172676	1.73787
PATH:04060	Cytokine-cytokine receptor interaction	CCL4L1	CCL4L1	C-C motif chemokine	0.00234498	0.0172676	1.73787
PATH:04060	Cytokine-cytokine receptor interaction	PRLR	PRLR	Delta 4-delta 7/11 truncated prolactin receptor	0.00234498	0.0172676	1.73787
PATH:04060	Cytokine-cytokine receptor interaction	BMP2	BMP2	Bone morphogenetic protein 2, isoform CRA_b	0.00234498	0.0172676	1.73787
PATH:04060	Cytokine-cytokine receptor interaction	INHBA	INHBA	cDNA FLJ75379, highly similar to Homo sapiens inhibin, beta A (activin A, activin AB alpha polypeptide), mRNA	0.00234498	0.0172676	1.73787
PATH:04060	Cytokine-cytokine receptor interaction	CCL8	CCL8	C-C motif chemokine 8	0.00234498	0.0172676	1.73787
PATH:04060	Cytokine-cytokine receptor interaction	CCL3	CCL3	C-C motif chemokine 3	0.00234498	0.0172676	1.73787
PATH:04060	Cytokine-cytokine receptor interaction	CXCL10	CXCL10	C-X-C motif chemokine 10	0.00234498	0.0172676	1.73787
PATH:04060	Cytokine-cytokine receptor interaction	CD40	CD40	Tumor necrosis factor receptor superfamily member 5	0.00234498	0.0172676	1.73787
PATH:04060	Cytokine-cytokine receptor interaction	CCL13	CCL13	C-C motif chemokine 13	0.00234498	0.0172676	1.73787
PATH:04060	Cytokine-cytokine receptor interaction	TNFRSF14	TNFRSF14	Tumor necrosis factor receptor superfamily, member 14 (Herpesvirus entry mediator), isoform CRA_a	0.00234498	0.0172676	1.73787
PATH:04060	Cytokine-cytokine receptor interaction	IL1B	IL1B	Interleukin-1 beta	0.00234498	0.0172676	1.73787
PATH:04060	Cytokine-cytokine receptor interaction	PDGFB	PDGFB	Platelet-derived growth factor beta polypeptide (Simian sarcoma viral (V-sis) oncogene homolog), isoform CRA_a	0.00234498	0.0172676	1.73787
PATH:04060	Cytokine-cytokine receptor interaction	IL6ST	IL6ST	IL6ST isoform 3	0.00234498	0.0172676	1.73787
PATH:04060	Cytokine-cytokine receptor interaction	CXCL16	CXCL16	C-X-C motif chemokine 16	0.00234498	0.0172676	1.73787
PATH:04060	Cytokine-cytokine receptor interaction	TNFRSF13C	TNFRSF13C	Tumor necrosis factor receptor superfamily, member 13C	0.00234498	0.0172676	1.73787
PATH:04060	Cytokine-cytokine receptor interaction	CCL2	CCL2	Chemokine (C-C motif) ligand 2, isoform CRA_a	0.00234498	0.0172676	1.73787
PATH:04060	Cytokine-cytokine receptor interaction	CCL7	CCL7	C-C motif chemokine 7	0.00234498	0.0172676	1.73787
PATH:05169	Epstein-Barr virus infection	HLA-DRA	HLA-DRA	cDNA, FLJ93608, Homo sapiens major histocompatibility complex, class II, DR alpha(HLA-DRA), mRNA	0.00371136	0.0265253	1.81718
PATH:05169	Epstein-Barr virus infection	RELA	RELA	cDNA FLJ57698, highly similar to Transcription factor p65	0.00371136	0.0265253	1.81718
PATH:05169	Epstein-Barr virus infection	HLA-DPB1	HLA-DPB1	MHC class II antigen	0.00371136	0.0265253	1.81718
PATH:05169	Epstein-Barr virus infection	HLA-F	HLA-F	cDNA FLJ39643 fis, clone SMINT2004023, highly similar to HLA class I histocompatibility antigen, alphachain F	0.00371136	0.0265253	1.81718
PATH:05169	Epstein-Barr virus infection	RELB	RELB	cDNA FLJ75649, highly similar to Homo sapiens v-rel reticuloendotheliosis viral oncogene homolog B, nuclear factor of kappa light polypeptide gene enhancer in B-cells 3 (avian) (RELB), mRNA	0.00371136	0.0265253	1.81718
PATH:05169	Epstein-Barr virus infection	NFKBIE	NFKBIE	Nuclear factor of kappa light polypeptide gene enhancer in B-cells inhibitor, epsilon, isoform CRA_a	0.00371136	0.0265253	1.81718
PATH:05169	Epstein-Barr virus infection	TBK1	TBK1	cDNA FLJ56613, highly similar to Serine/threonine-protein kinase TBK1 (EC 2.7.11.1)	0.00371136	0.0265253	1.81718
PATH:05169	Epstein-Barr virus infection	ICAM1	ICAM1	cDNA FLJ53631, highly similar to Intercellular adhesion molecule 1	0.00371136	0.0265253	1.81718
PATH:05169	Epstein-Barr virus infection	HLA-A	HLA-A	MHC class I antigene	0.00371136	0.0265253	1.81718
PATH:05169	Epstein-Barr virus infection	HLA-DQA1	HLA-DQA1	cDNA FLJ51239, moderately similar to HLA class II histocompatibility antigen, DQ(W3) alpha chain	0.00371136	0.0265253	1.81718
PATH:05169	Epstein-Barr virus infection	NFKB2	NFKB2	Nuclear factor NF-kappa-B p100 subunit	0.00371136	0.0265253	1.81718
PATH:05169	Epstein-Barr virus infection	CD44	CD44	cDNA FLJ76654, highly similar to Homo sapiens CD44 antigen (homing function and Indian blood group system) (CD44), transcript variant 4, mRNA	0.00371136	0.0265253	1.81718
PATH:05169	Epstein-Barr virus infection	GTF2B	GTF2B	Transcription initiation factor IIB	0.00371136	0.0265253	1.81718
PATH:05169	Epstein-Barr virus infection	RIPK1	RIPK1	Receptor (TNFRSF)-interacting serine-threonine kinase 1, isoform CRA_a	0.00371136	0.0265253	1.81718
PATH:05169	Epstein-Barr virus infection	IKBKB	IKBKB	IKBKB protein	0.00371136	0.0265253	1.81718
PATH:05169	Epstein-Barr virus infection	NFKBIA	NFKBIA	NF-kappa-B inhibitor alpha	0.00371136	0.0265253	1.81718
PATH:05169	Epstein-Barr virus infection	CDKN1A	CDKN1A	Cyclin-dependent kinase inhibitor 1A (P21, Cip1), isoform CRA_a	0.00371136	0.0265253	1.81718
PATH:05169	Epstein-Barr virus infection	HLA-DRB1	HLA-DRB1	MHC class II antigen	0.00371136	0.0265253	1.81718
PATH:05169	Epstein-Barr virus infection	CD58	CD58	Lymphocyte function-associated antigen 3	0.00371136	0.0265253	1.81718
PATH:05169	Epstein-Barr virus infection	HLA-DPA1	HLA-DPA1	MHC class II antigen	0.00371136	0.0265253	1.81718
PATH:05169	Epstein-Barr virus infection	CD40	CD40	Tumor necrosis factor receptor superfamily member 5	0.00371136	0.0265253	1.81718
PATH:05169	Epstein-Barr virus infection	FCER2	FCER2	Low affinity immunoglobulin epsilon Fc receptor	0.00371136	0.0265253	1.81718
PATH:05169	Epstein-Barr virus infection	TNFAIP3	TNFAIP3	Truncated tumor necrosis factor alpha-induced protein 3	0.00371136	0.0265253	1.81718
PATH:00380	Tryptophan metabolism	CYP1B1	CYP1B1	cDNA FLJ51600, highly similar to Cytochrome P450 1B1 (EC 1.14.14.1)	0.00409898	0.0284586	3.02487
PATH:00380	Tryptophan metabolism	KYNU	KYNU	Kynureninase (L-kynurenine hydrolase) variant	0.00409898	0.0284586	3.02487
PATH:00380	Tryptophan metabolism	IDO1	IDO1	Indoleamine 2,3-dioxygenase 1	0.00409898	0.0284586	3.02487
PATH:00380	Tryptophan metabolism	IL4I1	IL4I1	Interleukin 4 induced 1	0.00409898	0.0284586	3.02487
PATH:00380	Tryptophan metabolism	AOC1	AOC1	Amiloride-sensitive amine oxidase [copper-containing]	0.00409898	0.0284586	3.02487
PATH:00380	Tryptophan metabolism	WARS	WARS	Tryptophanyl-tRNA synthetase, isoform CRA_a	0.00409898	0.0284586	3.02487
PATH:00380	Tryptophan metabolism	KMO	KMO	Kynurenine 3-monooxygenase	0.00409898	0.0284586	3.02487
PATH:00380	Tryptophan metabolism	IDO2	IDO2	Indoleamine 2,3-dioxygenase 2	0.00409898	0.0284586	3.02487
PATH:04622	RIG-I-like receptor signaling pathway	RELA	RELA	cDNA FLJ57698, highly similar to Transcription factor p65	0.00448488	0.0295064	2.46037
PATH:04622	RIG-I-like receptor signaling pathway	IRF7	IRF7	Interferon regulatory factor 7, isoform CRA_a	0.00448488	0.0295064	2.46037
PATH:04622	RIG-I-like receptor signaling pathway	TBK1	TBK1	cDNA FLJ56613, highly similar to Serine/threonine-protein kinase TBK1 (EC 2.7.11.1)	0.00448488	0.0295064	2.46037
PATH:04622	RIG-I-like receptor signaling pathway	TNF	TNF	Tumor necrosis factor alpha	0.00448488	0.0295064	2.46037
PATH:04622	RIG-I-like receptor signaling pathway	IFIH1	IFIH1	cDNA FLJ78660, highly similar to Homo sapiens interferon induced with helicase C domain 1 (IFIH1), mRNA	0.00448488	0.0295064	2.46037
PATH:04622	RIG-I-like receptor signaling pathway	RIPK1	RIPK1	Receptor (TNFRSF)-interacting serine-threonine kinase 1, isoform CRA_a	0.00448488	0.0295064	2.46037
PATH:04622	RIG-I-like receptor signaling pathway	IKBKB	IKBKB	IKBKB protein	0.00448488	0.0295064	2.46037
PATH:04622	RIG-I-like receptor signaling pathway	NFKBIA	NFKBIA	NF-kappa-B inhibitor alpha	0.00448488	0.0295064	2.46037
PATH:04622	RIG-I-like receptor signaling pathway	TANK	TANK	TRAF family member-associated NF-kappa-B activator	0.00448488	0.0295064	2.46037
PATH:04622	RIG-I-like receptor signaling pathway	CXCL10	CXCL10	C-X-C motif chemokine 10	0.00448488	0.0295064	2.46037
PATH:04622	RIG-I-like receptor signaling pathway	DHX58	DHX58	Likely ortholog of mouse D11lgp2, isoform CRA_b	0.00448488	0.0295064	2.46037
PATH:05161	Hepatitis B	CCND1	CCND1	cDNA FLJ51281, highly similar to G1/S-specific cyclin-D1	0.00449274	0.0295064	1.95788
PATH:05161	Hepatitis B	TICAM2	TICAM2	TIR domain-containing adapter molecule 2	0.00449274	0.0295064	1.95788
PATH:05161	Hepatitis B	EGR3	EGR3	cDNA FLJ52067, highly similar to Early growth response protein 3	0.00449274	0.0295064	1.95788
PATH:05161	Hepatitis B	RELA	RELA	cDNA FLJ57698, highly similar to Transcription factor p65	0.00449274	0.0295064	1.95788
PATH:05161	Hepatitis B	EGR2	EGR2	E3 SUMO-protein ligase EGR2	0.00449274	0.0295064	1.95788
PATH:05161	Hepatitis B	IRF7	IRF7	Interferon regulatory factor 7, isoform CRA_a	0.00449274	0.0295064	1.95788
PATH:05161	Hepatitis B	PTK2B	PTK2B	Protein-tyrosine kinase 2-beta	0.00449274	0.0295064	1.95788
PATH:05161	Hepatitis B	FAS	FAS	Truncated tumor necrosis factor receptor superfamily member 6	0.00449274	0.0295064	1.95788
PATH:05161	Hepatitis B	TBK1	TBK1	cDNA FLJ56613, highly similar to Serine/threonine-protein kinase TBK1 (EC 2.7.11.1)	0.00449274	0.0295064	1.95788
PATH:05161	Hepatitis B	TNF	TNF	Tumor necrosis factor alpha	0.00449274	0.0295064	1.95788
PATH:05161	Hepatitis B	IFIH1	IFIH1	cDNA FLJ78660, highly similar to Homo sapiens interferon induced with helicase C domain 1 (IFIH1), mRNA	0.00449274	0.0295064	1.95788
PATH:05161	Hepatitis B	IKBKB	IKBKB	IKBKB protein	0.00449274	0.0295064	1.95788
PATH:05161	Hepatitis B	NFKBIA	NFKBIA	NF-kappa-B inhibitor alpha	0.00449274	0.0295064	1.95788
PATH:05161	Hepatitis B	CDKN1A	CDKN1A	Cyclin-dependent kinase inhibitor 1A (P21, Cip1), isoform CRA_a	0.00449274	0.0295064	1.95788
PATH:05161	Hepatitis B	TICAM1	TICAM1	TIR domain-containing adapter molecule 1	0.00449274	0.0295064	1.95788
PATH:05161	Hepatitis B	STAT1	STAT1	Uncharacterized protein	0.00449274	0.0295064	1.95788
PATH:05161	Hepatitis B	SRC	SRC	Proto-oncogene tyrosine-protein kinase Src	0.00449274	0.0295064	1.95788
PATH:05161	Hepatitis B	ATP6AP1	ATP6AP1	V-type proton ATPase subunit S1	0.00449274	0.0295064	1.95788
PATH:04062	Chemokine signaling pathway	CCL4	CCL4	C-C motif chemokine 4	0.00854635	0.0546517	1.74603
PATH:04062	Chemokine signaling pathway	CXCL9	CXCL9	C-X-C motif chemokine 9	0.00854635	0.0546517	1.74603
PATH:04062	Chemokine signaling pathway	CXCL11	CXCL11	C-X-C motif chemokine 11	0.00854635	0.0546517	1.74603
PATH:04062	Chemokine signaling pathway	CXCR4	CXCR4	C-X-C chemokine receptor type 4	0.00854635	0.0546517	1.74603
PATH:04062	Chemokine signaling pathway	RELA	RELA	cDNA FLJ57698, highly similar to Transcription factor p65	0.00854635	0.0546517	1.74603
PATH:04062	Chemokine signaling pathway	CCL19	CCL19	C-C motif chemokine 19	0.00854635	0.0546517	1.74603
PATH:04062	Chemokine signaling pathway	PTK2B	PTK2B	Protein-tyrosine kinase 2-beta	0.00854635	0.0546517	1.74603
PATH:04062	Chemokine signaling pathway	CCR1	CCR1	C-C chemokine receptor type 1	0.00854635	0.0546517	1.74603
PATH:04062	Chemokine signaling pathway	CCL4L1	CCL4L1	C-C motif chemokine	0.00854635	0.0546517	1.74603
PATH:04062	Chemokine signaling pathway	IKBKB	IKBKB	IKBKB protein	0.00854635	0.0546517	1.74603
PATH:04062	Chemokine signaling pathway	NFKBIA	NFKBIA	NF-kappa-B inhibitor alpha	0.00854635	0.0546517	1.74603
PATH:04062	Chemokine signaling pathway	CCL8	CCL8	C-C motif chemokine 8	0.00854635	0.0546517	1.74603
PATH:04062	Chemokine signaling pathway	JAK2	JAK2	Tyrosine-protein kinase JAK2	0.00854635	0.0546517	1.74603
PATH:04062	Chemokine signaling pathway	CCL3	CCL3	C-C motif chemokine 3	0.00854635	0.0546517	1.74603
PATH:04062	Chemokine signaling pathway	CXCL10	CXCL10	C-X-C motif chemokine 10	0.00854635	0.0546517	1.74603
PATH:04062	Chemokine signaling pathway	STAT1	STAT1	Uncharacterized protein	0.00854635	0.0546517	1.74603
PATH:04062	Chemokine signaling pathway	CCL13	CCL13	C-C motif chemokine 13	0.00854635	0.0546517	1.74603
PATH:04062	Chemokine signaling pathway	SRC	SRC	Proto-oncogene tyrosine-protein kinase Src	0.00854635	0.0546517	1.74603
PATH:04062	Chemokine signaling pathway	CXCL16	CXCL16	C-X-C motif chemokine 16	0.00854635	0.0546517	1.74603
PATH:04062	Chemokine signaling pathway	CCL2	CCL2	Chemokine (C-C motif) ligand 2, isoform CRA_a	0.00854635	0.0546517	1.74603
PATH:04062	Chemokine signaling pathway	CCL7	CCL7	C-C motif chemokine 7	0.00854635	0.0546517	1.74603
PATH:04210	Apoptosis	RELA	RELA	cDNA FLJ57698, highly similar to Transcription factor p65	0.010335	0.0643949	2.11741
PATH:04210	Apoptosis	IL1A	IL1A	Interleukin-1 alpha	0.010335	0.0643949	2.11741
PATH:04210	Apoptosis	FAS	FAS	Truncated tumor necrosis factor receptor superfamily member 6	0.010335	0.0643949	2.11741
PATH:04210	Apoptosis	TNF	TNF	Tumor necrosis factor alpha	0.010335	0.0643949	2.11741
PATH:04210	Apoptosis	RIPK1	RIPK1	Receptor (TNFRSF)-interacting serine-threonine kinase 1, isoform CRA_a	0.010335	0.0643949	2.11741
PATH:04210	Apoptosis	IRAK2	IRAK2	cDNA, FLJ93282, highly similar to Homo sapiens interleukin-1 receptor-associated kinase 2 (IRAK2),mRNA	0.010335	0.0643949	2.11741
PATH:04210	Apoptosis	IKBKB	IKBKB	IKBKB protein	0.010335	0.0643949	2.11741
PATH:04210	Apoptosis	NFKBIA	NFKBIA	NF-kappa-B inhibitor alpha	0.010335	0.0643949	2.11741
PATH:04210	Apoptosis	BIRC2	BIRC2	Baculoviral IAP repeat-containing protein 2	0.010335	0.0643949	2.11741
PATH:04210	Apoptosis	XIAP	XIAP	cDNA, FLJ94517, highly similar to Homo sapiens baculoviral IAP repeat-containing 4 (BIRC4), mRNA	0.010335	0.0643949	2.11741
PATH:04210	Apoptosis	IRAK3	IRAK3	cDNA, FLJ94700, highly similar to Homo sapiens interleukin-1 receptor-associated kinase 3 (IRAK3), mRNA	0.010335	0.0643949	2.11741
PATH:04210	Apoptosis	IL1B	IL1B	Interleukin-1 beta	0.010335	0.0643949	2.11741
PATH:05142	Chagas disease (American trypanosomiasis)	RELA	RELA	cDNA FLJ57698, highly similar to Transcription factor p65	0.0131136	0.0796649	1.98507
PATH:05142	Chagas disease (American trypanosomiasis)	FAS	FAS	Truncated tumor necrosis factor receptor superfamily member 6	0.0131136	0.0796649	1.98507
PATH:05142	Chagas disease (American trypanosomiasis)	C1QB	C1QB	Complement component 1, q subcomponent, B chain, isoform CRA_a	0.0131136	0.0796649	1.98507
PATH:05142	Chagas disease (American trypanosomiasis)	TNF	TNF	Tumor necrosis factor alpha	0.0131136	0.0796649	1.98507
PATH:05142	Chagas disease (American trypanosomiasis)	IKBKB	IKBKB	IKBKB protein	0.0131136	0.0796649	1.98507
PATH:05142	Chagas disease (American trypanosomiasis)	C3	C3	cDNA FLJ57339, highly similar to Complement C3	0.0131136	0.0796649	1.98507
PATH:05142	Chagas disease (American trypanosomiasis)	NFKBIA	NFKBIA	NF-kappa-B inhibitor alpha	0.0131136	0.0796649	1.98507
PATH:05142	Chagas disease (American trypanosomiasis)	TICAM1	TICAM1	TIR domain-containing adapter molecule 1	0.0131136	0.0796649	1.98507
PATH:05142	Chagas disease (American trypanosomiasis)	C1QA	C1QA	Complement component 1, q subcomponent, A chain, isoform CRA_a	0.0131136	0.0796649	1.98507
PATH:05142	Chagas disease (American trypanosomiasis)	CCL3	CCL3	C-C motif chemokine 3	0.0131136	0.0796649	1.98507
PATH:05142	Chagas disease (American trypanosomiasis)	IL1B	IL1B	Interleukin-1 beta	0.0131136	0.0796649	1.98507
PATH:05142	Chagas disease (American trypanosomiasis)	C1QC	C1QC	Complement component 1, q subcomponent, C chain, isoform CRA_a	0.0131136	0.0796649	1.98507
PATH:05142	Chagas disease (American trypanosomiasis)	CCL2	CCL2	Chemokine (C-C motif) ligand 2, isoform CRA_a	0.0131136	0.0796649	1.98507
PATH:05144	Malaria	VCAM1	VCAM1	Vascular cell adhesion protein 1	0.0150962	0.0894727	2.44316
PATH:05144	Malaria	SDC3	SDC3	Syndecan-3	0.0150962	0.0894727	2.44316
PATH:05144	Malaria	ICAM1	ICAM1	cDNA FLJ53631, highly similar to Intercellular adhesion molecule 1	0.0150962	0.0894727	2.44316
PATH:05144	Malaria	THBS1	THBS1	Thrombospondin 1, isoform CRA_a	0.0150962	0.0894727	2.44316
PATH:05144	Malaria	TNF	TNF	Tumor necrosis factor alpha	0.0150962	0.0894727	2.44316
PATH:05144	Malaria	CD40	CD40	Tumor necrosis factor receptor superfamily member 5	0.0150962	0.0894727	2.44316
PATH:05144	Malaria	IL1B	IL1B	Interleukin-1 beta	0.0150962	0.0894727	2.44316
PATH:05144	Malaria	CCL2	CCL2	Chemokine (C-C motif) ligand 2, isoform CRA_a	0.0150962	0.0894727	2.44316
PATH:04010	MAPK signaling pathway	RELA	RELA	cDNA FLJ57698, highly similar to Transcription factor p65	0.023687	0.137046	1.50143
PATH:04010	MAPK signaling pathway	DUSP2	DUSP2	Dual specificity protein phosphatase 2	0.023687	0.137046	1.50143
PATH:04010	MAPK signaling pathway	MAP3K13	MAP3K13	Mitogen-activated protein kinase kinase kinase 13	0.023687	0.137046	1.50143
PATH:04010	MAPK signaling pathway	PLA2G4A	PLA2G4A	cDNA FLJ75258, highly similar to Homo sapiens phospholipase A2, group IVA (cytosolic, calcium-dependent) (PLA2G4A), mRNA	0.023687	0.137046	1.50143
PATH:04010	MAPK signaling pathway	DUSP10	DUSP10	cDNA FLJ52863, highly similar to Dual specificity protein phosphatase 10 (EC 3.1.3.48)	0.023687	0.137046	1.50143
PATH:04010	MAPK signaling pathway	IL1A	IL1A	Interleukin-1 alpha	0.023687	0.137046	1.50143
PATH:04010	MAPK signaling pathway	FAS	FAS	Truncated tumor necrosis factor receptor superfamily member 6	0.023687	0.137046	1.50143
PATH:04010	MAPK signaling pathway	RELB	RELB	cDNA FLJ75649, highly similar to Homo sapiens v-rel reticuloendotheliosis viral oncogene homolog B, nuclear factor of kappa light polypeptide gene enhancer in B-cells 3 (avian) (RELB), mRNA	0.023687	0.137046	1.50143
PATH:04010	MAPK signaling pathway	RASGRP3	RASGRP3	Ras guanyl-releasing protein 3	0.023687	0.137046	1.50143
PATH:04010	MAPK signaling pathway	TNF	TNF	Tumor necrosis factor alpha	0.023687	0.137046	1.50143
PATH:04010	MAPK signaling pathway	NFKB2	NFKB2	Nuclear factor NF-kappa-B p100 subunit	0.023687	0.137046	1.50143
PATH:04010	MAPK signaling pathway	GADD45B	GADD45B	Growth arrest and DNA damage-inducible protein GADD45 beta	0.023687	0.137046	1.50143
PATH:04010	MAPK signaling pathway	DUSP3	DUSP3	Dual specificity phosphatase 3	0.023687	0.137046	1.50143
PATH:04010	MAPK signaling pathway	RASGRF1	RASGRF1	cDNA FLJ77032, highly similar to Homo sapiens Ras protein-specific guanine nucleotide-releasing factor 1 (RASGRF1), transcript variant 1, mRNA	0.023687	0.137046	1.50143
PATH:04010	MAPK signaling pathway	IKBKB	IKBKB	IKBKB protein	0.023687	0.137046	1.50143
PATH:04010	MAPK signaling pathway	MAP4K3	MAP4K3	cDNA FLJ11491 fis, clone HEMBA1001921, highly similar to Mitogen-activated protein kinase kinase kinase kinase 3 (EC 2.7.11.1)	0.023687	0.137046	1.50143
PATH:04010	MAPK signaling pathway	STK3	STK3	Serine/threonine-protein kinase 3	0.023687	0.137046	1.50143
PATH:04010	MAPK signaling pathway	DDIT3	DDIT3	DNA damage-inducible transcript 3 protein	0.023687	0.137046	1.50143
PATH:04010	MAPK signaling pathway	NF1	NF1	Neurofibromin 1 (Neurofibromatosis, von Recklinghausen disease, Watson disease), isoform CRA_a	0.023687	0.137046	1.50143
PATH:04010	MAPK signaling pathway	FGF13	FGF13	Fibroblast growth factor 13	0.023687	0.137046	1.50143
PATH:04010	MAPK signaling pathway	IL1B	IL1B	Interleukin-1 beta	0.023687	0.137046	1.50143
PATH:04010	MAPK signaling pathway	PDGFB	PDGFB	Platelet-derived growth factor beta polypeptide (Simian sarcoma viral (V-sis) oncogene homolog), isoform CRA_a	0.023687	0.137046	1.50143
PATH:04010	MAPK signaling pathway	LAMTOR3	LAMTOR3	Mitogen-activated protein kinase kinase 1 interacting protein 1 variant	0.023687	0.137046	1.50143
PATH:04010	MAPK signaling pathway	RPS6KA2	RPS6KA2	Ribosomal protein S6 kinase alpha-2	0.023687	0.137046	1.50143
PATH:04010	MAPK signaling pathway	MRAS	MRAS	Ras-related protein M-Ras	0.023687	0.137046	1.50143
PATH:04010	MAPK signaling pathway	PLA2G4C	PLA2G4C	Phospholipase A2, group IVC (Cytosolic, calcium-independent), isoform CRA_d	0.023687	0.137046	1.50143
PATH:04014	Ras signaling pathway	RASAL1	RASAL1	RAS protein activator like 1 (GAP1 like), isoform CRA_b	0.0279585	0.157998	1.53909
PATH:04014	Ras signaling pathway	REL	REL	cDNA FLJ59223, highly similar to C-Rel proto-oncogene protein	0.0279585	0.157998	1.53909
PATH:04014	Ras signaling pathway	RELA	RELA	cDNA FLJ57698, highly similar to Transcription factor p65	0.0279585	0.157998	1.53909
PATH:04014	Ras signaling pathway	RALGDS	RALGDS	cDNA FLJ31900 fis, clone NT2RP7004196, highly similar to Ral guanine nucleotide dissociation stimulator	0.0279585	0.157998	1.53909
PATH:04014	Ras signaling pathway	PLA2G4A	PLA2G4A	cDNA FLJ75258, highly similar to Homo sapiens phospholipase A2, group IVA (cytosolic, calcium-dependent) (PLA2G4A), mRNA	0.0279585	0.157998	1.53909
PATH:04014	Ras signaling pathway	RGL1	RGL1	cDNA FLJ50518, highly similar to Ral guanine nucleotide dissociation stimulator-like 1	0.0279585	0.157998	1.53909
PATH:04014	Ras signaling pathway	TBK1	TBK1	cDNA FLJ56613, highly similar to Serine/threonine-protein kinase TBK1 (EC 2.7.11.1)	0.0279585	0.157998	1.53909
PATH:04014	Ras signaling pathway	RAB5C	RAB5C	RAB5C, member RAS oncogene family, isoform CRA_a	0.0279585	0.157998	1.53909
PATH:04014	Ras signaling pathway	PLA1A	PLA1A	Phospholipase A1 member A, isoform CRA_b	0.0279585	0.157998	1.53909
PATH:04014	Ras signaling pathway	RASGRP3	RASGRP3	Ras guanyl-releasing protein 3	0.0279585	0.157998	1.53909
PATH:04014	Ras signaling pathway	RASGRF1	RASGRF1	cDNA FLJ77032, highly similar to Homo sapiens Ras protein-specific guanine nucleotide-releasing factor 1 (RASGRF1), transcript variant 1, mRNA	0.0279585	0.157998	1.53909
PATH:04014	Ras signaling pathway	RAB5A	RAB5A	RAB5A, member RAS oncogene family, isoform CRA_a	0.0279585	0.157998	1.53909
PATH:04014	Ras signaling pathway	IKBKB	IKBKB	IKBKB protein	0.0279585	0.157998	1.53909
PATH:04014	Ras signaling pathway	RASAL2	RASAL2	cDNA FLJ77041, highly similar to Homo sapiens RAS protein activator like 2 (RASAL2), transcript variant 1, mRNA	0.0279585	0.157998	1.53909
PATH:04014	Ras signaling pathway	NF1	NF1	Neurofibromin 1 (Neurofibromatosis, von Recklinghausen disease, Watson disease), isoform CRA_a	0.0279585	0.157998	1.53909
PATH:04014	Ras signaling pathway	FGF13	FGF13	Fibroblast growth factor 13	0.0279585	0.157998	1.53909
PATH:04014	Ras signaling pathway	PDGFB	PDGFB	Platelet-derived growth factor beta polypeptide (Simian sarcoma viral (V-sis) oncogene homolog), isoform CRA_a	0.0279585	0.157998	1.53909
PATH:04014	Ras signaling pathway	ETS2	ETS2	Protein C-ets-2	0.0279585	0.157998	1.53909
PATH:04014	Ras signaling pathway	MRAS	MRAS	Ras-related protein M-Ras	0.0279585	0.157998	1.53909
PATH:04014	Ras signaling pathway	HTR7	HTR7	5-hydroxytryptamine receptor 7	0.0279585	0.157998	1.53909
PATH:04014	Ras signaling pathway	RASSF5	RASSF5	Ras association domain-containing protein 5	0.0279585	0.157998	1.53909
PATH:04014	Ras signaling pathway	PLA2G4C	PLA2G4C	Phospholipase A2, group IVC (Cytosolic, calcium-independent), isoform CRA_d	0.0279585	0.157998	1.53909
PATH:04920	Adipocytokine signaling pathway	SOCS3	SOCS3	Suppressor of cytokine signaling 3, isoform CRA_a	0.0304882	0.168378	2.04179
PATH:04920	Adipocytokine signaling pathway	RELA	RELA	cDNA FLJ57698, highly similar to Transcription factor p65	0.0304882	0.168378	2.04179
PATH:04920	Adipocytokine signaling pathway	NFKBIE	NFKBIE	Nuclear factor of kappa light polypeptide gene enhancer in B-cells inhibitor, epsilon, isoform CRA_a	0.0304882	0.168378	2.04179
PATH:04920	Adipocytokine signaling pathway	TNF	TNF	Tumor necrosis factor alpha	0.0304882	0.168378	2.04179
PATH:04920	Adipocytokine signaling pathway	IKBKB	IKBKB	IKBKB protein	0.0304882	0.168378	2.04179
PATH:04920	Adipocytokine signaling pathway	NFKBIA	NFKBIA	NF-kappa-B inhibitor alpha	0.0304882	0.168378	2.04179
PATH:04920	Adipocytokine signaling pathway	JAK2	JAK2	Tyrosine-protein kinase JAK2	0.0304882	0.168378	2.04179
PATH:04920	Adipocytokine signaling pathway	CAMKK2	CAMKK2	Calcium/calmodulin-dependent protein kinase kinase 2, beta, isoform CRA_b	0.0304882	0.168378	2.04179
PATH:04920	Adipocytokine signaling pathway	ACSL5	ACSL5	cDNA FLJ52792, highly similar to Long-chain-fatty-acid--CoA ligase 5 (EC 6.2.1.3)	0.0304882	0.168378	2.04179
PATH:05202	Transcriptional misregulation in cancer	ZBTB17	ZBTB17	cDNA, FLJ96187, highly similar to Homo sapiens zinc finger and BTB domain containing 17 (ZBTB17), mRNA	0.0338178	0.182616	1.58806
PATH:05202	Transcriptional misregulation in cancer	REL	REL	cDNA FLJ59223, highly similar to C-Rel proto-oncogene protein	0.0338178	0.182616	1.58806
PATH:05202	Transcriptional misregulation in cancer	RELA	RELA	cDNA FLJ57698, highly similar to Transcription factor p65	0.0338178	0.182616	1.58806
PATH:05202	Transcriptional misregulation in cancer	ARNT2	ARNT2	Aryl hydrocarbon receptor nuclear translocator 2	0.0338178	0.182616	1.58806
PATH:05202	Transcriptional misregulation in cancer	CCNT2	CCNT2	cDNA FLJ58505, highly similar to Cyclin-T2	0.0338178	0.182616	1.58806
PATH:05202	Transcriptional misregulation in cancer	FCGR1A	FCGR1A	High affinity immunoglobulin gamma Fc receptor I	0.0338178	0.182616	1.58806
PATH:05202	Transcriptional misregulation in cancer	ETV5	ETV5	ETS translocation variant 5	0.0338178	0.182616	1.58806
PATH:05202	Transcriptional misregulation in cancer	CDKN1A	CDKN1A	Cyclin-dependent kinase inhibitor 1A (P21, Cip1), isoform CRA_a	0.0338178	0.182616	1.58806
PATH:05202	Transcriptional misregulation in cancer	DDIT3	DDIT3	DNA damage-inducible transcript 3 protein	0.0338178	0.182616	1.58806
PATH:05202	Transcriptional misregulation in cancer	ETV7	ETV7	Ets transcription factor TEL-2b variant	0.0338178	0.182616	1.58806
PATH:05202	Transcriptional misregulation in cancer	PLAU	PLAU	Plasminogen activator, urokinase, isoform CRA_a	0.0338178	0.182616	1.58806
PATH:05202	Transcriptional misregulation in cancer	NFKBIZ	NFKBIZ	NF-kappa-B inhibitor zeta	0.0338178	0.182616	1.58806
PATH:05202	Transcriptional misregulation in cancer	KDM6A	KDM6A	Lysine-specific demethylase 6A	0.0338178	0.182616	1.58806
PATH:05202	Transcriptional misregulation in cancer	BCL2A1	BCL2A1	Bcl-2-related protein A1	0.0338178	0.182616	1.58806
PATH:05202	Transcriptional misregulation in cancer	CD40	CD40	Tumor necrosis factor receptor superfamily member 5	0.0338178	0.182616	1.58806
PATH:05202	Transcriptional misregulation in cancer	ETV6	ETV6	Transcription factor ETV6	0.0338178	0.182616	1.58806
PATH:05202	Transcriptional misregulation in cancer	PDGFB	PDGFB	Platelet-derived growth factor beta polypeptide (Simian sarcoma viral (V-sis) oncogene homolog), isoform CRA_a	0.0338178	0.182616	1.58806
PATH:05202	Transcriptional misregulation in cancer	PML	PML	Protein PML	0.0338178	0.182616	1.58806
PATH:04917	Prolactin signaling pathway	CCND1	CCND1	cDNA FLJ51281, highly similar to G1/S-specific cyclin-D1	0.0357639	0.188927	1.98507
PATH:04917	Prolactin signaling pathway	SOCS3	SOCS3	Suppressor of cytokine signaling 3, isoform CRA_a	0.0357639	0.188927	1.98507
PATH:04917	Prolactin signaling pathway	RELA	RELA	cDNA FLJ57698, highly similar to Transcription factor p65	0.0357639	0.188927	1.98507
PATH:04917	Prolactin signaling pathway	PRLR	PRLR	Delta 4-delta 7/11 truncated prolactin receptor	0.0357639	0.188927	1.98507
PATH:04917	Prolactin signaling pathway	IRF1	IRF1	cDNA FLJ52019, moderately similar to Interferon regulatory factor 1	0.0357639	0.188927	1.98507
PATH:04917	Prolactin signaling pathway	JAK2	JAK2	Tyrosine-protein kinase JAK2	0.0357639	0.188927	1.98507
PATH:04917	Prolactin signaling pathway	SOCS1	SOCS1	Suppressor of cytokine signaling 1	0.0357639	0.188927	1.98507
PATH:04917	Prolactin signaling pathway	STAT1	STAT1	Uncharacterized protein	0.0357639	0.188927	1.98507
PATH:04917	Prolactin signaling pathway	SRC	SRC	Proto-oncogene tyrosine-protein kinase Src	0.0357639	0.188927	1.98507
PATH:04721	Synaptic vesicle cycle	ATP6V0C	ATP6V0C	V-type proton ATPase 16 kDa proteolipid subunit	0.0463071	0.239418	1.98507
PATH:04721	Synaptic vesicle cycle	NAPA	NAPA	N-ethylmaleimide-sensitive factor attachment protein, alpha, isoform CRA_c	0.0463071	0.239418	1.98507
PATH:04721	Synaptic vesicle cycle	ATP6V1G1	ATP6V1G1	ATPase, H+ transporting, lysosomal 13kDa, V1 subunit G1, isoform CRA_a	0.0463071	0.239418	1.98507
PATH:04721	Synaptic vesicle cycle	ATP6V1E2	ATP6V1E2	V-type proton ATPase subunit E 2	0.0463071	0.239418	1.98507
PATH:04721	Synaptic vesicle cycle	ATP6V1E1	ATP6V1E1	V-type proton ATPase subunit E 1	0.0463071	0.239418	1.98507
PATH:04721	Synaptic vesicle cycle	ATP6V1F	ATP6V1F	V-type proton ATPase subunit F	0.0463071	0.239418	1.98507
PATH:04721	Synaptic vesicle cycle	ATP6V1C1	ATP6V1C1	ATPase, H+ transporting, lysosomal 42kDa, V1 subunit C1, isoform CRA_a	0.0463071	0.239418	1.98507
PATH:04721	Synaptic vesicle cycle	SLC18A1	SLC18A1	cDNA, FLJ94316, highly similar to Homo sapiens solute carrier family 18 (vesicular monoamine), member 1 (SLC18A1), mRNA	0.0463071	0.239418	1.98507
PATH:04662	B cell receptor signaling pathway	PIK3AP1	PIK3AP1	Phosphoinositide 3-kinase adapter protein 1	0.0481236	0.242459	1.88059
PATH:04662	B cell receptor signaling pathway	RELA	RELA	cDNA FLJ57698, highly similar to Transcription factor p65	0.0481236	0.242459	1.88059
PATH:04662	B cell receptor signaling pathway	NFKBIE	NFKBIE	Nuclear factor of kappa light polypeptide gene enhancer in B-cells inhibitor, epsilon, isoform CRA_a	0.0481236	0.242459	1.88059
PATH:04662	B cell receptor signaling pathway	RASGRP3	RASGRP3	Ras guanyl-releasing protein 3	0.0481236	0.242459	1.88059
PATH:04662	B cell receptor signaling pathway	IKBKB	IKBKB	IKBKB protein	0.0481236	0.242459	1.88059
PATH:04662	B cell receptor signaling pathway	NFKBIA	NFKBIA	NF-kappa-B inhibitor alpha	0.0481236	0.242459	1.88059
PATH:04662	B cell receptor signaling pathway	DAPP1	DAPP1	Dual adapter for phosphotyrosine and 3-phosphotyrosine and 3-phosphoinositide	0.0481236	0.242459	1.88059
PATH:04662	B cell receptor signaling pathway	BLNK	BLNK	B-cell linker protein	0.0481236	0.242459	1.88059
PATH:04662	B cell receptor signaling pathway	BCL10	BCL10	B-cell lymphoma/leukemia 10	0.0481236	0.242459	1.88059
PATH:05160	Hepatitis C	SOCS3	SOCS3	Suppressor of cytokine signaling 3, isoform CRA_a	0.048891	0.242459	1.62283
PATH:05160	Hepatitis C	RELA	RELA	cDNA FLJ57698, highly similar to Transcription factor p65	0.048891	0.242459	1.62283
PATH:05160	Hepatitis C	IRF7	IRF7	Interferon regulatory factor 7, isoform CRA_a	0.048891	0.242459	1.62283
PATH:05160	Hepatitis C	TBK1	TBK1	cDNA FLJ56613, highly similar to Serine/threonine-protein kinase TBK1 (EC 2.7.11.1)	0.048891	0.242459	1.62283
PATH:05160	Hepatitis C	TNF	TNF	Tumor necrosis factor alpha	0.048891	0.242459	1.62283
PATH:05160	Hepatitis C	RIPK1	RIPK1	Receptor (TNFRSF)-interacting serine-threonine kinase 1, isoform CRA_a	0.048891	0.242459	1.62283
PATH:05160	Hepatitis C	IKBKB	IKBKB	IKBKB protein	0.048891	0.242459	1.62283
PATH:05160	Hepatitis C	NFKBIA	NFKBIA	NF-kappa-B inhibitor alpha	0.048891	0.242459	1.62283
PATH:05160	Hepatitis C	IRF1	IRF1	cDNA FLJ52019, moderately similar to Interferon regulatory factor 1	0.048891	0.242459	1.62283
PATH:05160	Hepatitis C	CLDN23	CLDN23	cDNA FLJ41553 fis, clone COLON2005126	0.048891	0.242459	1.62283
PATH:05160	Hepatitis C	CDKN1A	CDKN1A	Cyclin-dependent kinase inhibitor 1A (P21, Cip1), isoform CRA_a	0.048891	0.242459	1.62283
PATH:05160	Hepatitis C	TICAM1	TICAM1	TIR domain-containing adapter molecule 1	0.048891	0.242459	1.62283
PATH:05160	Hepatitis C	NR1H3	NR1H3	cDNA, FLJ93824, highly similar to Homo sapiens nuclear receptor subfamily 1, group H, member 3 (NR1H3), mRNA	0.048891	0.242459	1.62283
PATH:05160	Hepatitis C	STAT1	STAT1	Uncharacterized protein	0.048891	0.242459	1.62283
PATH:05110	Vibrio cholerae infection	ATP6V0C	ATP6V0C	V-type proton ATPase 16 kDa proteolipid subunit	0.0511435	0.248557	2.05859
PATH:05110	Vibrio cholerae infection	ATP6V1G1	ATP6V1G1	ATPase, H+ transporting, lysosomal 13kDa, V1 subunit G1, isoform CRA_a	0.0511435	0.248557	2.05859
PATH:05110	Vibrio cholerae infection	ATP6V1E2	ATP6V1E2	V-type proton ATPase subunit E 2	0.0511435	0.248557	2.05859
PATH:05110	Vibrio cholerae infection	ATP6V1E1	ATP6V1E1	V-type proton ATPase subunit E 1	0.0511435	0.248557	2.05859
PATH:05110	Vibrio cholerae infection	ATP6V1F	ATP6V1F	V-type proton ATPase subunit F	0.0511435	0.248557	2.05859
PATH:05110	Vibrio cholerae infection	ATP6V1C1	ATP6V1C1	ATPase, H+ transporting, lysosomal 42kDa, V1 subunit C1, isoform CRA_a	0.0511435	0.248557	2.05859
PATH:05110	Vibrio cholerae infection	ATP6AP1	ATP6AP1	V-type proton ATPase subunit S1	0.0511435	0.248557	2.05859
PATH:05134	Legionellosis	RAB1A	RAB1A	cDNA FLJ57768, highly similar to Ras-related protein Rab-1A	0.0555774	0.26481	2.02116
PATH:05134	Legionellosis	RELA	RELA	cDNA FLJ57698, highly similar to Transcription factor p65	0.0555774	0.26481	2.02116
PATH:05134	Legionellosis	TNF	TNF	Tumor necrosis factor alpha	0.0555774	0.26481	2.02116
PATH:05134	Legionellosis	NFKB2	NFKB2	Nuclear factor NF-kappa-B p100 subunit	0.0555774	0.26481	2.02116
PATH:05134	Legionellosis	C3	C3	cDNA FLJ57339, highly similar to Complement C3	0.0555774	0.26481	2.02116
PATH:05134	Legionellosis	NFKBIA	NFKBIA	NF-kappa-B inhibitor alpha	0.0555774	0.26481	2.02116
PATH:05134	Legionellosis	IL1B	IL1B	Interleukin-1 beta	0.0555774	0.26481	2.02116
PATH:00600	Sphingolipid metabolism	GALC	GALC	Galactosylceramidase, isoform CRA_c	0.0726652	0.328144	2.02731
PATH:00600	Sphingolipid metabolism	NEU1	NEU1	cDNA FLJ78216, highly similar to Homo sapiens lysosomal neuraminidase, mRNA	0.0726652	0.328144	2.02731
PATH:00600	Sphingolipid metabolism	SGPP2	SGPP2	SGPP2 protein	0.0726652	0.328144	2.02731
PATH:00600	Sphingolipid metabolism	SMPD2	SMPD2	Sphingomyelin phosphodiesterase 2	0.0726652	0.328144	2.02731
PATH:00600	Sphingolipid metabolism	GLA	GLA	cDNA FLJ56739, highly similar to Alpha-galactosidase A (EC 3.2.1.22)	0.0726652	0.328144	2.02731
PATH:00600	Sphingolipid metabolism	SPHK1	SPHK1	cDNA FLJ16332 fis, clone SYNOV2016837, highly similar to Sphingosine kinase 1 (EC 2.7.1.-)	0.0726652	0.328144	2.02731
PATH:05020	Prion diseases	IL1A	IL1A	Interleukin-1 alpha	0.0729209	0.328144	2.20563
PATH:05020	Prion diseases	C1QB	C1QB	Complement component 1, q subcomponent, B chain, isoform CRA_a	0.0729209	0.328144	2.20563
PATH:05020	Prion diseases	C1QA	C1QA	Complement component 1, q subcomponent, A chain, isoform CRA_a	0.0729209	0.328144	2.20563
PATH:05020	Prion diseases	IL1B	IL1B	Interleukin-1 beta	0.0729209	0.328144	2.20563
PATH:05020	Prion diseases	C1QC	C1QC	Complement component 1, q subcomponent, C chain, isoform CRA_a	0.0729209	0.328144	2.20563
PATH:05340	Primary immunodeficiency	TAP1	TAP1	cDNA, FLJ94363, highly similar to Homo sapiens transporter 1, ATP-binding cassette, sub-family B(MDR/TAP) (TAP1), mRNA	0.0729209	0.328144	2.20563
PATH:05340	Primary immunodeficiency	TAP2	TAP2	Truncated antigen peptide transporter 2	0.0729209	0.328144	2.20563
PATH:05340	Primary immunodeficiency	CD40	CD40	Tumor necrosis factor receptor superfamily member 5	0.0729209	0.328144	2.20563
PATH:05340	Primary immunodeficiency	BLNK	BLNK	B-cell linker protein	0.0729209	0.328144	2.20563
PATH:05340	Primary immunodeficiency	TNFRSF13C	TNFRSF13C	Tumor necrosis factor receptor superfamily, member 13C	0.0729209	0.328144	2.20563
PATH:00601	Glycosphingolipid biosynthesis - lacto and neolacto series	GCNT2	GCNT2	cDNA FLJ76191, highly similar to Homo sapiens glucosaminyl (N-acetyl) transferase 2, I-branching enzyme (GCNT2), transcript variant 2, mRNA	0.0772415	0.336214	2.44316
PATH:00601	Glycosphingolipid biosynthesis - lacto and neolacto series	FUT4	FUT4	Alpha-(1,3)-fucosyltransferase 4	0.0772415	0.336214	2.44316
PATH:00601	Glycosphingolipid biosynthesis - lacto and neolacto series	B3GNT5	B3GNT5	cDNA FLJ34155 fis, clone FCBBF3013205, highly similar to Homo sapiens UDP-GlcNAc:betaGal beta-1,3-N-acetylglucosaminyltransferase 5 (B3GNT5), mRNA	0.0772415	0.336214	2.44316
PATH:00601	Glycosphingolipid biosynthesis - lacto and neolacto series	B4GALT1	B4GALT1	cDNA FLJ52205, highly similar to Beta-1,4-galactosyltransferase 1 (EC 2.4.1.-)	0.0772415	0.336214	2.44316
PATH:05162	Measles	CCND1	CCND1	cDNA FLJ51281, highly similar to G1/S-specific cyclin-D1	0.0783557	0.336214	1.54065
PATH:05162	Measles	RELA	RELA	cDNA FLJ57698, highly similar to Transcription factor p65	0.0783557	0.336214	1.54065
PATH:05162	Measles	IL1A	IL1A	Interleukin-1 alpha	0.0783557	0.336214	1.54065
PATH:05162	Measles	IRF7	IRF7	Interferon regulatory factor 7, isoform CRA_a	0.0783557	0.336214	1.54065
PATH:05162	Measles	FAS	FAS	Truncated tumor necrosis factor receptor superfamily member 6	0.0783557	0.336214	1.54065
PATH:05162	Measles	TBK1	TBK1	cDNA FLJ56613, highly similar to Serine/threonine-protein kinase TBK1 (EC 2.7.11.1)	0.0783557	0.336214	1.54065
PATH:05162	Measles	IFIH1	IFIH1	cDNA FLJ78660, highly similar to Homo sapiens interferon induced with helicase C domain 1 (IFIH1), mRNA	0.0783557	0.336214	1.54065
PATH:05162	Measles	NFKBIA	NFKBIA	NF-kappa-B inhibitor alpha	0.0783557	0.336214	1.54065
PATH:05162	Measles	JAK2	JAK2	Tyrosine-protein kinase JAK2	0.0783557	0.336214	1.54065
PATH:05162	Measles	STAT1	STAT1	Uncharacterized protein	0.0783557	0.336214	1.54065
PATH:05162	Measles	CD209	CD209	CD209 antigen	0.0783557	0.336214	1.54065
PATH:05162	Measles	IL1B	IL1B	Interleukin-1 beta	0.0783557	0.336214	1.54065
PATH:05162	Measles	TNFAIP3	TNFAIP3	Truncated tumor necrosis factor alpha-induced protein 3	0.0783557	0.336214	1.54065
PATH:04330	Notch signaling pathway	CIR1	CIR1	Corepressor interacting with RBPJ 1	0.078865	0.336214	1.98507
PATH:04330	Notch signaling pathway	MAML2	MAML2	MAML2 protein	0.078865	0.336214	1.98507
PATH:04330	Notch signaling pathway	PSEN1	PSEN1	cDNA FLJ53003, highly similar to Presenilin-1 (EC 3.4.23.-)	0.078865	0.336214	1.98507
PATH:04330	Notch signaling pathway	JAG1	JAG1	Protein jagged-1	0.078865	0.336214	1.98507
PATH:04330	Notch signaling pathway	DTX3L	DTX3L	E3 ubiquitin-protein ligase DTX3L	0.078865	0.336214	1.98507
PATH:04330	Notch signaling pathway	ADAM17	ADAM17	ADAM17 protein	0.078865	0.336214	1.98507
PATH:05131	Shigellosis	RELA	RELA	cDNA FLJ57698, highly similar to Transcription factor p65	0.0931538	0.390282	1.79297
PATH:05131	Shigellosis	RIPK2	RIPK2	cDNA FLJ90732 fis, clone PLACE1010081, highly similar to Receptor-interacting serine/threonine-protein kinase 2 (EC 2.7.11.1)	0.0931538	0.390282	1.79297
PATH:05131	Shigellosis	DOCK1	DOCK1	Dedicator of cytokinesis protein 1	0.0931538	0.390282	1.79297
PATH:05131	Shigellosis	CD44	CD44	cDNA FLJ76654, highly similar to Homo sapiens CD44 antigen (homing function and Indian blood group system) (CD44), transcript variant 4, mRNA	0.0931538	0.390282	1.79297
PATH:05131	Shigellosis	IKBKB	IKBKB	IKBKB protein	0.0931538	0.390282	1.79297
PATH:05131	Shigellosis	NFKBIA	NFKBIA	NF-kappa-B inhibitor alpha	0.0931538	0.390282	1.79297
PATH:05131	Shigellosis	SRC	SRC	Proto-oncogene tyrosine-protein kinase Src	0.0931538	0.390282	1.79297
PATH:04640	Hematopoietic cell lineage	HLA-DRA	HLA-DRA	cDNA, FLJ93608, Homo sapiens major histocompatibility complex, class II, DR alpha(HLA-DRA), mRNA	0.10083	0.408569	1.62415
PATH:04640	Hematopoietic cell lineage	IL1A	IL1A	Interleukin-1 alpha	0.10083	0.408569	1.62415
PATH:04640	Hematopoietic cell lineage	CD59	CD59	CD59 glycoprotein	0.10083	0.408569	1.62415
PATH:04640	Hematopoietic cell lineage	TNF	TNF	Tumor necrosis factor alpha	0.10083	0.408569	1.62415
PATH:04640	Hematopoietic cell lineage	CD44	CD44	cDNA FLJ76654, highly similar to Homo sapiens CD44 antigen (homing function and Indian blood group system) (CD44), transcript variant 4, mRNA	0.10083	0.408569	1.62415
PATH:04640	Hematopoietic cell lineage	FCGR1A	FCGR1A	High affinity immunoglobulin gamma Fc receptor I	0.10083	0.408569	1.62415
PATH:04640	Hematopoietic cell lineage	HLA-DRB1	HLA-DRB1	MHC class II antigen	0.10083	0.408569	1.62415
PATH:04640	Hematopoietic cell lineage	IL1B	IL1B	Interleukin-1 beta	0.10083	0.408569	1.62415
PATH:04640	Hematopoietic cell lineage	FCER2	FCER2	Low affinity immunoglobulin epsilon Fc receptor	0.10083	0.408569	1.62415
PATH:05203	Viral carcinogenesis	CCND1	CCND1	cDNA FLJ51281, highly similar to G1/S-specific cyclin-D1	0.100881	0.408569	1.38092
PATH:05203	Viral carcinogenesis	EGR3	EGR3	cDNA FLJ52067, highly similar to Early growth response protein 3	0.100881	0.408569	1.38092
PATH:05203	Viral carcinogenesis	REL	REL	cDNA FLJ59223, highly similar to C-Rel proto-oncogene protein	0.100881	0.408569	1.38092
PATH:05203	Viral carcinogenesis	RELA	RELA	cDNA FLJ57698, highly similar to Transcription factor p65	0.100881	0.408569	1.38092
PATH:05203	Viral carcinogenesis	HPN	HPN	Truncated hepsin serine protease	0.100881	0.408569	1.38092
PATH:05203	Viral carcinogenesis	EGR2	EGR2	E3 SUMO-protein ligase EGR2	0.100881	0.408569	1.38092
PATH:05203	Viral carcinogenesis	IRF7	IRF7	Interferon regulatory factor 7, isoform CRA_a	0.100881	0.408569	1.38092
PATH:05203	Viral carcinogenesis	HLA-F	HLA-F	cDNA FLJ39643 fis, clone SMINT2004023, highly similar to HLA class I histocompatibility antigen, alphachain F	0.100881	0.408569	1.38092
PATH:05203	Viral carcinogenesis	HLA-A	HLA-A	MHC class I antigene	0.100881	0.408569	1.38092
PATH:05203	Viral carcinogenesis	NFKB2	NFKB2	Nuclear factor NF-kappa-B p100 subunit	0.100881	0.408569	1.38092
PATH:05203	Viral carcinogenesis	GTF2B	GTF2B	Transcription initiation factor IIB	0.100881	0.408569	1.38092
PATH:05203	Viral carcinogenesis	SCIN	SCIN	Adseverin	0.100881	0.408569	1.38092
PATH:05203	Viral carcinogenesis	C3	C3	cDNA FLJ57339, highly similar to Complement C3	0.100881	0.408569	1.38092
PATH:05203	Viral carcinogenesis	NFKBIA	NFKBIA	NF-kappa-B inhibitor alpha	0.100881	0.408569	1.38092
PATH:05203	Viral carcinogenesis	CDKN1A	CDKN1A	Cyclin-dependent kinase inhibitor 1A (P21, Cip1), isoform CRA_a	0.100881	0.408569	1.38092
PATH:05203	Viral carcinogenesis	UBR4	UBR4	E3 ubiquitin-protein ligase UBR4	0.100881	0.408569	1.38092
PATH:05203	Viral carcinogenesis	SRC	SRC	Proto-oncogene tyrosine-protein kinase Src	0.100881	0.408569	1.38092
PATH:05203	Viral carcinogenesis	IL6ST	IL6ST	IL6ST isoform 3	0.100881	0.408569	1.38092
PATH:04150	mTOR signaling pathway	TNF	TNF	Tumor necrosis factor alpha	0.105979	0.42218	1.73694
PATH:04150	mTOR signaling pathway	IKBKB	IKBKB	IKBKB protein	0.105979	0.42218	1.73694
PATH:04150	mTOR signaling pathway	CAB39L	CAB39L	Calcium-binding protein 39-like	0.105979	0.42218	1.73694
PATH:04150	mTOR signaling pathway	AKT1S1	AKT1S1	AKT1 substrate 1 (Proline-rich), isoform CRA_a	0.105979	0.42218	1.73694
PATH:04150	mTOR signaling pathway	HIF1A	HIF1A	Hypoxia-inducible factor 1, alpha subunit (Basic helix-loop-helix transcription factor), isoform CRA_a	0.105979	0.42218	1.73694
PATH:04150	mTOR signaling pathway	RPS6KA2	RPS6KA2	Ribosomal protein S6 kinase alpha-2	0.105979	0.42218	1.73694
PATH:04150	mTOR signaling pathway	RRAGC	RRAGC	cDNA FLJ57859, highly similar to Ras-related GTP-binding protein C	0.105979	0.42218	1.73694
PATH:05205	Proteoglycans in cancer	CCND1	CCND1	cDNA FLJ51281, highly similar to G1/S-specific cyclin-D1	0.115865	0.449688	1.34103
PATH:05205	Proteoglycans in cancer	FZD2	FZD2	Frizzled-2	0.115865	0.449688	1.34103
PATH:05205	Proteoglycans in cancer	FZD5	FZD5	Frizzled-5	0.115865	0.449688	1.34103
PATH:05205	Proteoglycans in cancer	FAS	FAS	Truncated tumor necrosis factor receptor superfamily member 6	0.115865	0.449688	1.34103
PATH:05205	Proteoglycans in cancer	THBS1	THBS1	Thrombospondin 1, isoform CRA_a	0.115865	0.449688	1.34103
PATH:05205	Proteoglycans in cancer	TNF	TNF	Tumor necrosis factor alpha	0.115865	0.449688	1.34103
PATH:05205	Proteoglycans in cancer	CD44	CD44	cDNA FLJ76654, highly similar to Homo sapiens CD44 antigen (homing function and Indian blood group system) (CD44), transcript variant 4, mRNA	0.115865	0.449688	1.34103
PATH:05205	Proteoglycans in cancer	CDKN1A	CDKN1A	Cyclin-dependent kinase inhibitor 1A (P21, Cip1), isoform CRA_a	0.115865	0.449688	1.34103
PATH:05205	Proteoglycans in cancer	CTSL	CTSL	Cathepsin L, isoform CRA_a	0.115865	0.449688	1.34103
PATH:05205	Proteoglycans in cancer	FGF13	FGF13	Fibroblast growth factor 13	0.115865	0.449688	1.34103
PATH:05205	Proteoglycans in cancer	WNT5A	WNT5A	Protein Wnt-5a	0.115865	0.449688	1.34103
PATH:05205	Proteoglycans in cancer	PLAU	PLAU	Plasminogen activator, urokinase, isoform CRA_a	0.115865	0.449688	1.34103
PATH:05205	Proteoglycans in cancer	ITPR2	ITPR2	Inositol 1,4,5-trisphosphate receptor type 2	0.115865	0.449688	1.34103
PATH:05205	Proteoglycans in cancer	PLAUR	PLAUR	Urokinase plasminogen activator surface receptor	0.115865	0.449688	1.34103
PATH:05205	Proteoglycans in cancer	SRC	SRC	Proto-oncogene tyrosine-protein kinase Src	0.115865	0.449688	1.34103
PATH:05205	Proteoglycans in cancer	HIF1A	HIF1A	Hypoxia-inducible factor 1, alpha subunit (Basic helix-loop-helix transcription factor), isoform CRA_a	0.115865	0.449688	1.34103
PATH:05205	Proteoglycans in cancer	CAMK2A	CAMK2A	cDNA FLJ75193, highly similar to Homo sapiens calcium/calmodulin-dependent protein kinase II alpha-B subunit mRNA	0.115865	0.449688	1.34103
PATH:05205	Proteoglycans in cancer	MRAS	MRAS	Ras-related protein M-Ras	0.115865	0.449688	1.34103
PATH:05205	Proteoglycans in cancer	CD63	CD63	Tetraspanin	0.115865	0.449688	1.34103
PATH:04722	Neurotrophin signaling pathway	ZNF274	ZNF274	Neurotrophin receptor-interacting factor homolog	0.116586	0.449688	1.4659
PATH:04722	Neurotrophin signaling pathway	RELA	RELA	cDNA FLJ57698, highly similar to Transcription factor p65	0.116586	0.449688	1.4659
PATH:04722	Neurotrophin signaling pathway	RIPK2	RIPK2	cDNA FLJ90732 fis, clone PLACE1010081, highly similar to Receptor-interacting serine/threonine-protein kinase 2 (EC 2.7.11.1)	0.116586	0.449688	1.4659
PATH:04722	Neurotrophin signaling pathway	NFKBIE	NFKBIE	Nuclear factor of kappa light polypeptide gene enhancer in B-cells inhibitor, epsilon, isoform CRA_a	0.116586	0.449688	1.4659
PATH:04722	Neurotrophin signaling pathway	PSEN1	PSEN1	cDNA FLJ53003, highly similar to Presenilin-1 (EC 3.4.23.-)	0.116586	0.449688	1.4659
PATH:04722	Neurotrophin signaling pathway	IRAK2	IRAK2	cDNA, FLJ93282, highly similar to Homo sapiens interleukin-1 receptor-associated kinase 2 (IRAK2),mRNA	0.116586	0.449688	1.4659
PATH:04722	Neurotrophin signaling pathway	IKBKB	IKBKB	IKBKB protein	0.116586	0.449688	1.4659
PATH:04722	Neurotrophin signaling pathway	NFKBIA	NFKBIA	NF-kappa-B inhibitor alpha	0.116586	0.449688	1.4659
PATH:04722	Neurotrophin signaling pathway	IRAK3	IRAK3	cDNA, FLJ94700, highly similar to Homo sapiens interleukin-1 receptor-associated kinase 3 (IRAK3), mRNA	0.116586	0.449688	1.4659
PATH:04722	Neurotrophin signaling pathway	CAMK2A	CAMK2A	cDNA FLJ75193, highly similar to Homo sapiens calcium/calmodulin-dependent protein kinase II alpha-B subunit mRNA	0.116586	0.449688	1.4659
PATH:04722	Neurotrophin signaling pathway	RPS6KA2	RPS6KA2	Ribosomal protein S6 kinase alpha-2	0.116586	0.449688	1.4659
PATH:04722	Neurotrophin signaling pathway	SORT1	SORT1	cDNA FLJ76489, highly similar to Homo sapiens sortilin 1 (SORT1), mRNA	0.116586	0.449688	1.4659
PATH:00565	Ether lipid metabolism	PLA2G7	PLA2G7	Phospholipase A2, group VII (Platelet-activating factor acetylhydrolase, plasma), isoform CRA_a	0.12184	0.462611	1.89054
PATH:00565	Ether lipid metabolism	PLA2G4A	PLA2G4A	cDNA FLJ75258, highly similar to Homo sapiens phospholipase A2, group IVA (cytosolic, calcium-dependent) (PLA2G4A), mRNA	0.12184	0.462611	1.89054
PATH:00565	Ether lipid metabolism	PLD3	PLD3	Phospholipase D family, member 3, isoform CRA_b	0.12184	0.462611	1.89054
PATH:00565	Ether lipid metabolism	ENPP2	ENPP2	cDNA FLJ55077, highly similar to Ectonucleotidepyrophosphatase/phosphodiesterase 2	0.12184	0.462611	1.89054
PATH:00565	Ether lipid metabolism	PLA2G4C	PLA2G4C	Phospholipase A2, group IVC (Cytosolic, calcium-independent), isoform CRA_d	0.12184	0.462611	1.89054
PATH:05221	Acute myeloid leukemia	CCND1	CCND1	cDNA FLJ51281, highly similar to G1/S-specific cyclin-D1	0.14714	0.550079	1.67164
PATH:05221	Acute myeloid leukemia	TCF7L1	TCF7L1	Transcription factor 7-like 1	0.14714	0.550079	1.67164
PATH:05221	Acute myeloid leukemia	RELA	RELA	cDNA FLJ57698, highly similar to Transcription factor p65	0.14714	0.550079	1.67164
PATH:05221	Acute myeloid leukemia	PIM2	PIM2	Pim-2 oncogene, isoform CRA_a	0.14714	0.550079	1.67164
PATH:05221	Acute myeloid leukemia	IKBKB	IKBKB	IKBKB protein	0.14714	0.550079	1.67164
PATH:05221	Acute myeloid leukemia	PML	PML	Protein PML	0.14714	0.550079	1.67164
PATH:04120	Ubiquitin mediated proteolysis	SOCS3	SOCS3	Suppressor of cytokine signaling 3, isoform CRA_a	0.153243	0.564211	1.391
PATH:04120	Ubiquitin mediated proteolysis	UBE2E2	UBE2E2	Ubiquitin-conjugating enzyme E2E 2 (UBC4/5 homolog, yeast), isoform CRA_a	0.153243	0.564211	1.391
PATH:04120	Ubiquitin mediated proteolysis	SMURF1	SMURF1	SMAD specific E3 ubiquitin protein ligase 1, isoform CRA_a	0.153243	0.564211	1.391
PATH:04120	Ubiquitin mediated proteolysis	UBE2Z	UBE2Z	Ubiquitin-conjugating enzyme E2 Z	0.153243	0.564211	1.391
PATH:04120	Ubiquitin mediated proteolysis	BIRC2	BIRC2	Baculoviral IAP repeat-containing protein 2	0.153243	0.564211	1.391
PATH:04120	Ubiquitin mediated proteolysis	CDC26	CDC26	Cell division cycle 26, isoform CRA_a	0.153243	0.564211	1.391
PATH:04120	Ubiquitin mediated proteolysis	XIAP	XIAP	cDNA, FLJ94517, highly similar to Homo sapiens baculoviral IAP repeat-containing 4 (BIRC4), mRNA	0.153243	0.564211	1.391
PATH:04120	Ubiquitin mediated proteolysis	SOCS1	SOCS1	Suppressor of cytokine signaling 1	0.153243	0.564211	1.391
PATH:04120	Ubiquitin mediated proteolysis	UBE2L6	UBE2L6	Ubiquitin/ISG15-conjugating enzyme E2 L6	0.153243	0.564211	1.391
PATH:04120	Ubiquitin mediated proteolysis	UBE2D4	UBE2D4	Ubiquitin-conjugating enzyme E2D 4 (Putative), isoform CRA_e	0.153243	0.564211	1.391
PATH:04120	Ubiquitin mediated proteolysis	UBE2E1	UBE2E1	Ubiquitin-conjugating enzyme E2E 1 (UBC4/5 homolog, yeast), isoform CRA_a	0.153243	0.564211	1.391
PATH:04120	Ubiquitin mediated proteolysis	PML	PML	Protein PML	0.153243	0.564211	1.391
PATH:05132	Salmonella infection	CCL4	CCL4	C-C motif chemokine 4	0.164939	0.598211	1.49464
PATH:05132	Salmonella infection	RELA	RELA	cDNA FLJ57698, highly similar to Transcription factor p65	0.164939	0.598211	1.49464
PATH:05132	Salmonella infection	IL1A	IL1A	Interleukin-1 alpha	0.164939	0.598211	1.49464
PATH:05132	Salmonella infection	CCL4L1	CCL4L1	C-C motif chemokine	0.164939	0.598211	1.49464
PATH:05132	Salmonella infection	RILP	RILP	Rab-interacting lysosomal protein	0.164939	0.598211	1.49464
PATH:05132	Salmonella infection	CCL3	CCL3	C-C motif chemokine 3	0.164939	0.598211	1.49464
PATH:05132	Salmonella infection	PLEKHM2	PLEKHM2	Pleckstrin homology domain-containing family M member 2	0.164939	0.598211	1.49464
PATH:05132	Salmonella infection	IL1B	IL1B	Interleukin-1 beta	0.164939	0.598211	1.49464
PATH:01220	Degradation of aromatic compounds	AKR1A1	AKR1A1	Alcohol dehydrogenase [NADP(+)]	0.177289	0.624364	5.29352
PATH:00785	Lipoic acid metabolism	LIPT1	LIPT1	Lipoyltransferase 1, mitochondrial	0.177289	0.624364	5.29352
PATH:04320	Dorso-ventral axis formation	ETV7	ETV7	Ets transcription factor TEL-2b variant	0.189554	0.650786	1.98507
PATH:04320	Dorso-ventral axis formation	ETV6	ETV6	Transcription factor ETV6	0.189554	0.650786	1.98507
PATH:04320	Dorso-ventral axis formation	ETS2	ETS2	Protein C-ets-2	0.189554	0.650786	1.98507
PATH:05200	Pathways in cancer	CCND1	CCND1	cDNA FLJ51281, highly similar to G1/S-specific cyclin-D1	0.19141	0.650786	1.20307
PATH:05200	Pathways in cancer	TCF7L1	TCF7L1	Transcription factor 7-like 1	0.19141	0.650786	1.20307
PATH:05200	Pathways in cancer	LAMB3	LAMB3	Laminin subunit beta-3	0.19141	0.650786	1.20307
PATH:05200	Pathways in cancer	FZD2	FZD2	Frizzled-2	0.19141	0.650786	1.20307
PATH:05200	Pathways in cancer	RELA	RELA	cDNA FLJ57698, highly similar to Transcription factor p65	0.19141	0.650786	1.20307
PATH:05200	Pathways in cancer	DAPK1	DAPK1	Death-associated protein kinase beta	0.19141	0.650786	1.20307
PATH:05200	Pathways in cancer	RALGDS	RALGDS	cDNA FLJ31900 fis, clone NT2RP7004196, highly similar to Ral guanine nucleotide dissociation stimulator	0.19141	0.650786	1.20307
PATH:05200	Pathways in cancer	FZD5	FZD5	Frizzled-5	0.19141	0.650786	1.20307
PATH:05200	Pathways in cancer	ARNT2	ARNT2	Aryl hydrocarbon receptor nuclear translocator 2	0.19141	0.650786	1.20307
PATH:05200	Pathways in cancer	FAS	FAS	Truncated tumor necrosis factor receptor superfamily member 6	0.19141	0.650786	1.20307
PATH:05200	Pathways in cancer	BMP2	BMP2	Bone morphogenetic protein 2, isoform CRA_b	0.19141	0.650786	1.20307
PATH:05200	Pathways in cancer	NFKB2	NFKB2	Nuclear factor NF-kappa-B p100 subunit	0.19141	0.650786	1.20307
PATH:05200	Pathways in cancer	IKBKB	IKBKB	IKBKB protein	0.19141	0.650786	1.20307
PATH:05200	Pathways in cancer	NFKBIA	NFKBIA	NF-kappa-B inhibitor alpha	0.19141	0.650786	1.20307
PATH:05200	Pathways in cancer	BIRC2	BIRC2	Baculoviral IAP repeat-containing protein 2	0.19141	0.650786	1.20307
PATH:05200	Pathways in cancer	CDKN1A	CDKN1A	Cyclin-dependent kinase inhibitor 1A (P21, Cip1), isoform CRA_a	0.19141	0.650786	1.20307
PATH:05200	Pathways in cancer	XIAP	XIAP	cDNA, FLJ94517, highly similar to Homo sapiens baculoviral IAP repeat-containing 4 (BIRC4), mRNA	0.19141	0.650786	1.20307
PATH:05200	Pathways in cancer	FGF13	FGF13	Fibroblast growth factor 13	0.19141	0.650786	1.20307
PATH:05200	Pathways in cancer	WNT5A	WNT5A	Protein Wnt-5a	0.19141	0.650786	1.20307
PATH:05200	Pathways in cancer	STAT1	STAT1	Uncharacterized protein	0.19141	0.650786	1.20307
PATH:05200	Pathways in cancer	PDGFB	PDGFB	Platelet-derived growth factor beta polypeptide (Simian sarcoma viral (V-sis) oncogene homolog), isoform CRA_a	0.19141	0.650786	1.20307
PATH:05200	Pathways in cancer	HIF1A	HIF1A	Hypoxia-inducible factor 1, alpha subunit (Basic helix-loop-helix transcription factor), isoform CRA_a	0.19141	0.650786	1.20307
PATH:05200	Pathways in cancer	MITF	MITF	cDNA FLJ76841, highly similar to Homo sapiens microphthalmia-associated transcription factor (MITF), transcript variant 1, mRNA	0.19141	0.650786	1.20307
PATH:05200	Pathways in cancer	RASSF5	RASSF5	Ras association domain-containing protein 5	0.19141	0.650786	1.20307
PATH:05200	Pathways in cancer	PML	PML	Protein PML	0.19141	0.650786	1.20307
PATH:04921	Oxytocin signaling pathway	CCND1	CCND1	cDNA FLJ51281, highly similar to G1/S-specific cyclin-D1	0.194922	0.650786	1.30663
PATH:04921	Oxytocin signaling pathway	GUCY1A3	GUCY1A3	cDNA FLJ39269 fis, clone OCBBF2010420, highly similar to Guanylate cyclase soluble subunit alpha-3 (EC 4.6.1.2)	0.194922	0.650786	1.30663
PATH:04921	Oxytocin signaling pathway	PLA2G4A	PLA2G4A	cDNA FLJ75258, highly similar to Homo sapiens phospholipase A2, group IVA (cytosolic, calcium-dependent) (PLA2G4A), mRNA	0.194922	0.650786	1.30663
PATH:04921	Oxytocin signaling pathway	KCNJ2	KCNJ2	Inward rectifier potassium channel 2	0.194922	0.650786	1.30663
PATH:04921	Oxytocin signaling pathway	CDKN1A	CDKN1A	Cyclin-dependent kinase inhibitor 1A (P21, Cip1), isoform CRA_a	0.194922	0.650786	1.30663
PATH:04921	Oxytocin signaling pathway	CAMK1G	CAMK1G	cDNA FLJ75465, highly similar to Homo sapiens CLICK III mRNA	0.194922	0.650786	1.30663
PATH:04921	Oxytocin signaling pathway	CAMKK2	CAMKK2	Calcium/calmodulin-dependent protein kinase kinase 2, beta, isoform CRA_b	0.194922	0.650786	1.30663
PATH:04921	Oxytocin signaling pathway	ITPR2	ITPR2	Inositol 1,4,5-trisphosphate receptor type 2	0.194922	0.650786	1.30663
PATH:04921	Oxytocin signaling pathway	NPR1	NPR1	Natriuretic peptide receptor A/guanylate cyclase A (Atrionatriuretic peptide receptor A) variant 2	0.194922	0.650786	1.30663
PATH:04921	Oxytocin signaling pathway	TRPM2	TRPM2	cDNA FLJ50244, highly similar to Transient receptor potential cation channel subfamily M member 2 (EC 3.6.1.13)	0.194922	0.650786	1.30663
PATH:04921	Oxytocin signaling pathway	SRC	SRC	Proto-oncogene tyrosine-protein kinase Src	0.194922	0.650786	1.30663
PATH:04921	Oxytocin signaling pathway	CAMK2A	CAMK2A	cDNA FLJ75193, highly similar to Homo sapiens calcium/calmodulin-dependent protein kinase II alpha-B subunit mRNA	0.194922	0.650786	1.30663
PATH:04921	Oxytocin signaling pathway	PLA2G4C	PLA2G4C	Phospholipase A2, group IVC (Cytosolic, calcium-independent), isoform CRA_d	0.194922	0.650786	1.30663
PATH:00290	Valine, leucine and isoleucine biosynthesis	SDS	SDS	L-serine dehydratase/L-threonine deaminase	0.195504	0.650786	2.44316
PATH:00290	Valine, leucine and isoleucine biosynthesis	SDSL	SDSL	Serine dehydratase-like, isoform CRA_a	0.195504	0.650786	2.44316
PATH:04068	FoxO signaling pathway	CCND1	CCND1	cDNA FLJ51281, highly similar to G1/S-specific cyclin-D1	0.215342	0.707136	1.31343
PATH:04068	FoxO signaling pathway	SOD2	SOD2	Superoxide dismutase [Mn], mitochondrial	0.215342	0.707136	1.31343
PATH:04068	FoxO signaling pathway	PLK3	PLK3	Serine/threonine-protein kinase PLK3	0.215342	0.707136	1.31343
PATH:04068	FoxO signaling pathway	SGK1	SGK1	cDNA FLJ52914, highly similar to Serine/threonine-protein kinase Sgk1 (EC 2.7.11.1)	0.215342	0.707136	1.31343
PATH:04068	FoxO signaling pathway	C8ORF44-SGK3	C8orf44-SGK3	C8orf44-SGK3 readthrough	0.215342	0.707136	1.31343
PATH:04068	FoxO signaling pathway	GADD45B	GADD45B	Growth arrest and DNA damage-inducible protein GADD45 beta	0.215342	0.707136	1.31343
PATH:04068	FoxO signaling pathway	IKBKB	IKBKB	IKBKB protein	0.215342	0.707136	1.31343
PATH:04068	FoxO signaling pathway	CDKN1A	CDKN1A	Cyclin-dependent kinase inhibitor 1A (P21, Cip1), isoform CRA_a	0.215342	0.707136	1.31343
PATH:04068	FoxO signaling pathway	GABARAPL2	GABARAPL2	Gamma-aminobutyric acid receptor-associated protein-like 2	0.215342	0.707136	1.31343
PATH:04068	FoxO signaling pathway	PLK2	PLK2	cDNA FLJ54984, highly similar to Serine/threonine-protein kinase PLK2 (EC2.7.11.21)	0.215342	0.707136	1.31343
PATH:04068	FoxO signaling pathway	SGK3	SGK3	Serum/glucocorticoid regulated kinase family, member 3, isoform CRA_a	0.215342	0.707136	1.31343
PATH:00260	Glycine, serine and threonine metabolism	SARDH	SARDH	Sarcosine dehydrogenase, mitochondrial	0.228748	0.741143	1.62878
PATH:00260	Glycine, serine and threonine metabolism	SDS	SDS	L-serine dehydratase/L-threonine deaminase	0.228748	0.741143	1.62878
PATH:00260	Glycine, serine and threonine metabolism	SDSL	SDSL	Serine dehydratase-like, isoform CRA_a	0.228748	0.741143	1.62878
PATH:00260	Glycine, serine and threonine metabolism	ALAS1	ALAS1	cDNA FLJ53856, highly similar to 5-aminolevulinate synthase, nonspecific, mitochondrial (EC 2.3.1.37)	0.228748	0.741143	1.62878
PATH:04666	Fc gamma R-mediated phagocytosis	MARCKSL1	MARCKSL1	MARCKS-related protein	0.247827	0.792395	1.33731
PATH:04666	Fc gamma R-mediated phagocytosis	LIMK2	LIMK2	LIM domain kinase 2, isoform CRA_a	0.247827	0.792395	1.33731
PATH:04666	Fc gamma R-mediated phagocytosis	CFL2	CFL2	Cofilin-2	0.247827	0.792395	1.33731
PATH:04666	Fc gamma R-mediated phagocytosis	PLA2G4A	PLA2G4A	cDNA FLJ75258, highly similar to Homo sapiens phospholipase A2, group IVA (cytosolic, calcium-dependent) (PLA2G4A), mRNA	0.247827	0.792395	1.33731
PATH:04666	Fc gamma R-mediated phagocytosis	FCGR1A	FCGR1A	High affinity immunoglobulin gamma Fc receptor I	0.247827	0.792395	1.33731
PATH:04666	Fc gamma R-mediated phagocytosis	SCIN	SCIN	Adseverin	0.247827	0.792395	1.33731
PATH:04666	Fc gamma R-mediated phagocytosis	MARCKS	MARCKS	Myristoylated alanine-rich C-kinase substrate	0.247827	0.792395	1.33731
PATH:04666	Fc gamma R-mediated phagocytosis	SPHK1	SPHK1	cDNA FLJ16332 fis, clone SYNOV2016837, highly similar to Sphingosine kinase 1 (EC 2.7.1.-)	0.247827	0.792395	1.33731
PATH:05217	Basal cell carcinoma	TCF7L1	TCF7L1	Transcription factor 7-like 1	0.263777	0.832438	1.44369
PATH:05217	Basal cell carcinoma	FZD2	FZD2	Frizzled-2	0.263777	0.832438	1.44369
PATH:05217	Basal cell carcinoma	FZD5	FZD5	Frizzled-5	0.263777	0.832438	1.44369
PATH:05217	Basal cell carcinoma	BMP2	BMP2	Bone morphogenetic protein 2, isoform CRA_b	0.263777	0.832438	1.44369
PATH:05217	Basal cell carcinoma	WNT5A	WNT5A	Protein Wnt-5a	0.263777	0.832438	1.44369
PATH:05219	Bladder cancer	CCND1	CCND1	cDNA FLJ51281, highly similar to G1/S-specific cyclin-D1	0.270813	0.843686	1.51243
PATH:05219	Bladder cancer	DAPK1	DAPK1	Death-associated protein kinase beta	0.270813	0.843686	1.51243
PATH:05219	Bladder cancer	THBS1	THBS1	Thrombospondin 1, isoform CRA_a	0.270813	0.843686	1.51243
PATH:05219	Bladder cancer	CDKN1A	CDKN1A	Cyclin-dependent kinase inhibitor 1A (P21, Cip1), isoform CRA_a	0.270813	0.843686	1.51243
PATH:00400	Phenylalanine, tyrosine and tryptophan biosynthesis	IL4I1	IL4I1	Interleukin 4 induced 1	0.277689	0.854157	3.17611
PATH:04614	Renin-angiotensin system	CTSA	CTSA	cDNA FLJ60397, highly similar to Lysosomal protective protein (EC 3.4.16.5)	0.29089	0.883579	1.8683
PATH:04614	Renin-angiotensin system	NLN	NLN	cDNA FLJ76106, highly similar to Homo sapiens neurolysin (metallopeptidase M3 family) (NLN), mRNA	0.29089	0.883579	1.8683
PATH:04350	TGF-beta signaling pathway	ACVR1B	ACVR1B	Activin receptor type-1B	0.296994	0.887723	1.2926
PATH:04350	TGF-beta signaling pathway	SMURF1	SMURF1	SMAD specific E3 ubiquitin protein ligase 1, isoform CRA_a	0.296994	0.887723	1.2926
PATH:04350	TGF-beta signaling pathway	THBS1	THBS1	Thrombospondin 1, isoform CRA_a	0.296994	0.887723	1.2926
PATH:04350	TGF-beta signaling pathway	TNF	TNF	Tumor necrosis factor alpha	0.296994	0.887723	1.2926
PATH:04350	TGF-beta signaling pathway	BMP2	BMP2	Bone morphogenetic protein 2, isoform CRA_b	0.296994	0.887723	1.2926
PATH:04350	TGF-beta signaling pathway	SMAD7	SMAD7	cDNA FLJ16482 fis, clone BRTHA2017972, highly similar to Mothers against decapentaplegic homolog 7 (SMAD 7)	0.296994	0.887723	1.2926
PATH:04350	TGF-beta signaling pathway	INHBA	INHBA	cDNA FLJ75379, highly similar to Homo sapiens inhibin, beta A (activin A, activin AB alpha polypeptide), mRNA	0.296994	0.887723	1.2926
PATH:02010	ABC transporters	TAP1	TAP1	cDNA, FLJ94363, highly similar to Homo sapiens transporter 1, ATP-binding cassette, sub-family B(MDR/TAP) (TAP1), mRNA	0.299561	0.887723	1.44369
PATH:02010	ABC transporters	TAP2	TAP2	Truncated antigen peptide transporter 2	0.299561	0.887723	1.44369
PATH:02010	ABC transporters	ABCB1	ABCB1	ATP-binding cassette, sub-family B (MDR/TAP), member 1	0.299561	0.887723	1.44369
PATH:02010	ABC transporters	ABCD1	ABCD1	Mutant ATP-binding cassette sub-family D member 1	0.299561	0.887723	1.44369
PATH:04144	Endocytosis	CXCR4	CXCR4	C-X-C chemokine receptor type 4	0.303412	0.888302	1.16769
PATH:04144	Endocytosis	CHMP4B	CHMP4B	Charged multivesicular body protein 4b	0.303412	0.888302	1.16769
PATH:04144	Endocytosis	SMURF1	SMURF1	SMAD specific E3 ubiquitin protein ligase 1, isoform CRA_a	0.303412	0.888302	1.16769
PATH:04144	Endocytosis	HLA-F	HLA-F	cDNA FLJ39643 fis, clone SMINT2004023, highly similar to HLA class I histocompatibility antigen, alphachain F	0.303412	0.888302	1.16769
PATH:04144	Endocytosis	HLA-A	HLA-A	MHC class I antigene	0.303412	0.888302	1.16769
PATH:04144	Endocytosis	CHMP2B	CHMP2B	Charged multivesicular body protein 2b	0.303412	0.888302	1.16769
PATH:04144	Endocytosis	RAB5C	RAB5C	RAB5C, member RAS oncogene family, isoform CRA_a	0.303412	0.888302	1.16769
PATH:04144	Endocytosis	RUFY1	RUFY1	cDNA FLJ78384, highly similar to Homo sapiens RUN and FYVE domain containing 1 (RUFY1), mRNA	0.303412	0.888302	1.16769
PATH:04144	Endocytosis	SMAD7	SMAD7	cDNA FLJ16482 fis, clone BRTHA2017972, highly similar to Mothers against decapentaplegic homolog 7 (SMAD 7)	0.303412	0.888302	1.16769
PATH:04144	Endocytosis	AGAP3	AGAP3	Centaurin, gamma 3	0.303412	0.888302	1.16769
PATH:04144	Endocytosis	RAB5A	RAB5A	RAB5A, member RAS oncogene family, isoform CRA_a	0.303412	0.888302	1.16769
PATH:04144	Endocytosis	CHMP5	CHMP5	Charged multivesicular body protein 5	0.303412	0.888302	1.16769
PATH:04144	Endocytosis	PSD3	PSD3	cDNA FLJ33998 fis, clone FCBBF1000023, moderately similar to Mus musculus pleckstrin and Sec7 domain containing 3 (Psd3), transcript variant 2, mRNA	0.303412	0.888302	1.16769
PATH:04144	Endocytosis	SRC	SRC	Proto-oncogene tyrosine-protein kinase Src	0.303412	0.888302	1.16769
PATH:04144	Endocytosis	PML	PML	Protein PML	0.303412	0.888302	1.16769
PATH:04360	Axon guidance	RND1	RND1	Rho-related GTP-binding protein Rho6	0.310463	0.895002	1.21226
PATH:04360	Axon guidance	CXCR4	CXCR4	C-X-C chemokine receptor type 4	0.310463	0.895002	1.21226
PATH:04360	Axon guidance	LIMK2	LIMK2	LIM domain kinase 2, isoform CRA_a	0.310463	0.895002	1.21226
PATH:04360	Axon guidance	CFL2	CFL2	Cofilin-2	0.310463	0.895002	1.21226
PATH:04360	Axon guidance	NTN1	NTN1	Netrin-1	0.310463	0.895002	1.21226
PATH:04360	Axon guidance	EPHA4	EPHA4	Receptor protein-tyrosine kinase	0.310463	0.895002	1.21226
PATH:04360	Axon guidance	NRP1	NRP1	cDNA FLJ77207	0.310463	0.895002	1.21226
PATH:04360	Axon guidance	EPHA1	EPHA1	Receptor protein-tyrosine kinase	0.310463	0.895002	1.21226
PATH:04360	Axon guidance	SEMA4A	SEMA4A	cDNA FLJ55702, highly similar to Semaphorin-4A	0.310463	0.895002	1.21226
PATH:04360	Axon guidance	SEMA6B	SEMA6B	Semaphorin 6B isoform 3 variant	0.310463	0.895002	1.21226
PATH:00511	Other glycan degradation	MAN2B1	MAN2B1	Lysosomal alpha-mannosidase	0.314733	0.895002	1.76451
PATH:00511	Other glycan degradation	NEU1	NEU1	cDNA FLJ78216, highly similar to Homo sapiens lysosomal neuraminidase, mRNA	0.314733	0.895002	1.76451
PATH:00750	Vitamin B6 metabolism	PDXK	PDXK	Pyridoxal kinase	0.323206	0.895002	2.64676
PATH:04670	Leukocyte transendothelial migration	VCAM1	VCAM1	Vascular cell adhesion protein 1	0.325096	0.895002	1.21123
PATH:04670	Leukocyte transendothelial migration	CXCR4	CXCR4	C-X-C chemokine receptor type 4	0.325096	0.895002	1.21123
PATH:04670	Leukocyte transendothelial migration	PTK2B	PTK2B	Protein-tyrosine kinase 2-beta	0.325096	0.895002	1.21123
PATH:04670	Leukocyte transendothelial migration	ICAM1	ICAM1	cDNA FLJ53631, highly similar to Intercellular adhesion molecule 1	0.325096	0.895002	1.21123
PATH:04670	Leukocyte transendothelial migration	CYBB	CYBB	cDNA FLJ60919, highly similar to Cytochrome b-245 heavy chain	0.325096	0.895002	1.21123
PATH:04670	Leukocyte transendothelial migration	RAPGEF3	RAPGEF3	cDNA FLJ30940 fis, clone FEBRA2007436, highly similar to Rap guanine nucleotide exchange factor 3	0.325096	0.895002	1.21123
PATH:04670	Leukocyte transendothelial migration	CLDN23	CLDN23	cDNA FLJ41553 fis, clone COLON2005126	0.325096	0.895002	1.21123
PATH:04670	Leukocyte transendothelial migration	RASSF5	RASSF5	Ras association domain-containing protein 5	0.325096	0.895002	1.21123
PATH:04670	Leukocyte transendothelial migration	CYBA	CYBA	cDNA FLJ57889, highly similar to Cytochrome b-245 light chain	0.325096	0.895002	1.21123
PATH:05222	Small cell lung cancer	CCND1	CCND1	cDNA FLJ51281, highly similar to G1/S-specific cyclin-D1	0.327799	0.895002	1.24903
PATH:05222	Small cell lung cancer	LAMB3	LAMB3	Laminin subunit beta-3	0.327799	0.895002	1.24903
PATH:05222	Small cell lung cancer	RELA	RELA	cDNA FLJ57698, highly similar to Transcription factor p65	0.327799	0.895002	1.24903
PATH:05222	Small cell lung cancer	IKBKB	IKBKB	IKBKB protein	0.327799	0.895002	1.24903
PATH:05222	Small cell lung cancer	NFKBIA	NFKBIA	NF-kappa-B inhibitor alpha	0.327799	0.895002	1.24903
PATH:05222	Small cell lung cancer	BIRC2	BIRC2	Baculoviral IAP repeat-containing protein 2	0.327799	0.895002	1.24903
PATH:05222	Small cell lung cancer	XIAP	XIAP	cDNA, FLJ94517, highly similar to Homo sapiens baculoviral IAP repeat-containing 4 (BIRC4), mRNA	0.327799	0.895002	1.24903
PATH:05215	Prostate cancer	CCND1	CCND1	cDNA FLJ51281, highly similar to G1/S-specific cyclin-D1	0.327799	0.895002	1.24903
PATH:05215	Prostate cancer	TCF7L1	TCF7L1	Transcription factor 7-like 1	0.327799	0.895002	1.24903
PATH:05215	Prostate cancer	RELA	RELA	cDNA FLJ57698, highly similar to Transcription factor p65	0.327799	0.895002	1.24903
PATH:05215	Prostate cancer	IKBKB	IKBKB	IKBKB protein	0.327799	0.895002	1.24903
PATH:05215	Prostate cancer	NFKBIA	NFKBIA	NF-kappa-B inhibitor alpha	0.327799	0.895002	1.24903
PATH:05215	Prostate cancer	CDKN1A	CDKN1A	Cyclin-dependent kinase inhibitor 1A (P21, Cip1), isoform CRA_a	0.327799	0.895002	1.24903
PATH:05215	Prostate cancer	PDGFB	PDGFB	Platelet-derived growth factor beta polypeptide (Simian sarcoma viral (V-sis) oncogene homolog), isoform CRA_a	0.327799	0.895002	1.24903
PATH:04971	Gastric acid secretion	SSTR2	SSTR2	Somatostatin receptor type 2	0.333517	0.900497	1.27044
PATH:04971	Gastric acid secretion	CA2	CA2	Carbonic anhydrase 2	0.333517	0.900497	1.27044
PATH:04971	Gastric acid secretion	KCNJ2	KCNJ2	Inward rectifier potassium channel 2	0.333517	0.900497	1.27044
PATH:04971	Gastric acid secretion	KCNJ10	KCNJ10	cDNA, FLJ92713, highly similar to Homo sapiens potassium inwardly-rectifying channel, subfamily J, member 10 (KCNJ10), mRNA	0.333517	0.900497	1.27044
PATH:04971	Gastric acid secretion	ITPR2	ITPR2	Inositol 1,4,5-trisphosphate receptor type 2	0.333517	0.900497	1.27044
PATH:04971	Gastric acid secretion	CAMK2A	CAMK2A	cDNA FLJ75193, highly similar to Homo sapiens calcium/calmodulin-dependent protein kinase II alpha-B subunit mRNA	0.333517	0.900497	1.27044
PATH:04930	Type II diabetes mellitus	SOCS3	SOCS3	Suppressor of cytokine signaling 3, isoform CRA_a	0.357878	0.955651	1.32338
PATH:04930	Type II diabetes mellitus	TNF	TNF	Tumor necrosis factor alpha	0.357878	0.955651	1.32338
PATH:04930	Type II diabetes mellitus	IKBKB	IKBKB	IKBKB protein	0.357878	0.955651	1.32338
PATH:04930	Type II diabetes mellitus	SOCS1	SOCS1	Suppressor of cytokine signaling 1	0.357878	0.955651	1.32338
PATH:00460	Cyanoamino acid metabolism	GGT5	GGT5	cDNA FLJ50454, moderately similar to Gamma-glutamyltransferase 5 (EC2.3.2.2)	0.365862	0.966353	2.26865
PATH:05146	Amoebiasis	LAMB3	LAMB3	Laminin subunit beta-3	0.370269	0.967477	1.17634
PATH:05146	Amoebiasis	RELA	RELA	cDNA FLJ57698, highly similar to Transcription factor p65	0.370269	0.967477	1.17634
PATH:05146	Amoebiasis	SERPINB2	SERPINB2	cDNA, FLJ93654, highly similar to Homo sapiens serpin peptidase inhibitor, clade B (ovalbumin), member 2 (SERPINB2), mRNA	0.370269	0.967477	1.17634
PATH:05146	Amoebiasis	RAB5C	RAB5C	RAB5C, member RAS oncogene family, isoform CRA_a	0.370269	0.967477	1.17634
PATH:05146	Amoebiasis	TNF	TNF	Tumor necrosis factor alpha	0.370269	0.967477	1.17634
PATH:05146	Amoebiasis	SERPINB9	SERPINB9	Serpin peptidase inhibitor, clade B (Ovalbumin), member 9, isoform CRA_a	0.370269	0.967477	1.17634
PATH:05146	Amoebiasis	RAB5A	RAB5A	RAB5A, member RAS oncogene family, isoform CRA_a	0.370269	0.967477	1.17634
PATH:05146	Amoebiasis	IL1B	IL1B	Interleukin-1 beta	0.370269	0.967477	1.17634
PATH:04390	Hippo signaling pathway	CCND1	CCND1	cDNA FLJ51281, highly similar to G1/S-specific cyclin-D1	0.377321	0.975414	1.13433
PATH:04390	Hippo signaling pathway	TCF7L1	TCF7L1	Transcription factor 7-like 1	0.377321	0.975414	1.13433
PATH:04390	Hippo signaling pathway	FZD2	FZD2	Frizzled-2	0.377321	0.975414	1.13433
PATH:04390	Hippo signaling pathway	FZD5	FZD5	Frizzled-5	0.377321	0.975414	1.13433
PATH:04390	Hippo signaling pathway	BMP2	BMP2	Bone morphogenetic protein 2, isoform CRA_b	0.377321	0.975414	1.13433
PATH:04390	Hippo signaling pathway	SMAD7	SMAD7	cDNA FLJ16482 fis, clone BRTHA2017972, highly similar to Mothers against decapentaplegic homolog 7 (SMAD 7)	0.377321	0.975414	1.13433
PATH:04390	Hippo signaling pathway	BIRC2	BIRC2	Baculoviral IAP repeat-containing protein 2	0.377321	0.975414	1.13433
PATH:04390	Hippo signaling pathway	STK3	STK3	Serine/threonine-protein kinase 3	0.377321	0.975414	1.13433
PATH:04390	Hippo signaling pathway	WNT5A	WNT5A	Protein Wnt-5a	0.377321	0.975414	1.13433
PATH:04390	Hippo signaling pathway	TEAD3	TEAD3	Transcriptional enhancer factor TEF-5	0.377321	0.975414	1.13433
PATH:04390	Hippo signaling pathway	NKD1	NKD1	Protein naked cuticle homolog 1	0.377321	0.975414	1.13433
PATH:04978	Mineral absorption	FTH1	FTH1	Ferritin heavy chain	0.401643	1	1.24553
PATH:04978	Mineral absorption	ATOX1	ATOX1	Copper transport protein ATOX1	0.401643	1	1.24553
PATH:04978	Mineral absorption	SLC30A1	SLC30A1	Putative zinc transporter 1	0.401643	1	1.24553
PATH:04978	Mineral absorption	SLC11A2	SLC11A2	cDNA FLJ46799 fis, clone TRACH3031678, highly similar to Natural resistance-associated macrophage protein 2	0.401643	1	1.24553
PATH:04115	p53 signaling pathway	CCND1	CCND1	cDNA FLJ51281, highly similar to G1/S-specific cyclin-D1	0.428033	1	1.16769
PATH:04115	p53 signaling pathway	FAS	FAS	Truncated tumor necrosis factor receptor superfamily member 6	0.428033	1	1.16769
PATH:04115	p53 signaling pathway	THBS1	THBS1	Thrombospondin 1, isoform CRA_a	0.428033	1	1.16769
PATH:04115	p53 signaling pathway	GADD45B	GADD45B	Growth arrest and DNA damage-inducible protein GADD45 beta	0.428033	1	1.16769
PATH:04115	p53 signaling pathway	CDKN1A	CDKN1A	Cyclin-dependent kinase inhibitor 1A (P21, Cip1), isoform CRA_a	0.428033	1	1.16769
PATH:04750	Inflammatory mediator regulation of TRP channels	PLA2G4A	PLA2G4A	cDNA FLJ75258, highly similar to Homo sapiens phospholipase A2, group IVA (cytosolic, calcium-dependent) (PLA2G4A), mRNA	0.432622	1	1.12287
PATH:04750	Inflammatory mediator regulation of TRP channels	HTR2B	HTR2B	5-hydroxytryptamine (Serotonin) receptor 2B	0.432622	1	1.12287
PATH:04750	Inflammatory mediator regulation of TRP channels	ITPR2	ITPR2	Inositol 1,4,5-trisphosphate receptor type 2	0.432622	1	1.12287
PATH:04750	Inflammatory mediator regulation of TRP channels	IL1B	IL1B	Interleukin-1 beta	0.432622	1	1.12287
PATH:04750	Inflammatory mediator regulation of TRP channels	SRC	SRC	Proto-oncogene tyrosine-protein kinase Src	0.432622	1	1.12287
PATH:04750	Inflammatory mediator regulation of TRP channels	CAMK2A	CAMK2A	cDNA FLJ75193, highly similar to Homo sapiens calcium/calmodulin-dependent protein kinase II alpha-B subunit mRNA	0.432622	1	1.12287
PATH:04750	Inflammatory mediator regulation of TRP channels	PLA2G4C	PLA2G4C	Phospholipase A2, group IVC (Cytosolic, calcium-independent), isoform CRA_d	0.432622	1	1.12287
PATH:04611	Platelet activation	GUCY1A3	GUCY1A3	cDNA FLJ39269 fis, clone OCBBF2010420, highly similar to Guanylate cyclase soluble subunit alpha-3 (EC 4.6.1.2)	0.443532	1	1.09103
PATH:04611	Platelet activation	PLA2G4A	PLA2G4A	cDNA FLJ75258, highly similar to Homo sapiens phospholipase A2, group IVA (cytosolic, calcium-dependent) (PLA2G4A), mRNA	0.443532	1	1.09103
PATH:04611	Platelet activation	LCP2	LCP2	Lymphocyte cytosolic protein 2	0.443532	1	1.09103
PATH:04611	Platelet activation	FCER1G	FCER1G	High affinity immunoglobulin epsilon receptor subunit gamma	0.443532	1	1.09103
PATH:04611	Platelet activation	ITPR2	ITPR2	Inositol 1,4,5-trisphosphate receptor type 2	0.443532	1	1.09103
PATH:04611	Platelet activation	TLN2	TLN2	cDNA FLJ61113, highly similar to Talin-2	0.443532	1	1.09103
PATH:04611	Platelet activation	SRC	SRC	Proto-oncogene tyrosine-protein kinase Src	0.443532	1	1.09103
PATH:04611	Platelet activation	GNA13	GNA13	Guanine nucleotide binding protein (G protein), alpha 13, isoform CRA_a	0.443532	1	1.09103
PATH:04611	Platelet activation	PLA2G4C	PLA2G4C	Phospholipase A2, group IVC (Cytosolic, calcium-independent), isoform CRA_d	0.443532	1	1.09103
PATH:00270	Cysteine and methionine metabolism	IL4I1	IL4I1	Interleukin 4 induced 1	0.448927	1	1.22158
PATH:00270	Cysteine and methionine metabolism	SDS	SDS	L-serine dehydratase/L-threonine deaminase	0.448927	1	1.22158
PATH:00270	Cysteine and methionine metabolism	SDSL	SDSL	Serine dehydratase-like, isoform CRA_a	0.448927	1	1.22158
PATH:04140	Regulation of autophagy	ATG3	ATG3	Ubiquitin-like-conjugating enzyme ATG3	0.448927	1	1.22158
PATH:04140	Regulation of autophagy	ATG7	ATG7	ATG7 autophagy related 7 homolog (S. cerevisiae), isoform CRA_b	0.448927	1	1.22158
PATH:04140	Regulation of autophagy	GABARAPL2	GABARAPL2	Gamma-aminobutyric acid receptor-associated protein-like 2	0.448927	1	1.22158
PATH:05212	Pancreatic cancer	CCND1	CCND1	cDNA FLJ51281, highly similar to G1/S-specific cyclin-D1	0.453205	1	1.13433
PATH:05212	Pancreatic cancer	RELA	RELA	cDNA FLJ57698, highly similar to Transcription factor p65	0.453205	1	1.13433
PATH:05212	Pancreatic cancer	RALGDS	RALGDS	cDNA FLJ31900 fis, clone NT2RP7004196, highly similar to Ral guanine nucleotide dissociation stimulator	0.453205	1	1.13433
PATH:05212	Pancreatic cancer	IKBKB	IKBKB	IKBKB protein	0.453205	1	1.13433
PATH:05212	Pancreatic cancer	STAT1	STAT1	Uncharacterized protein	0.453205	1	1.13433
PATH:04916	Melanogenesis	TCF7L1	TCF7L1	Transcription factor 7-like 1	0.453519	1	1.10063
PATH:04916	Melanogenesis	FZD2	FZD2	Frizzled-2	0.453519	1	1.10063
PATH:04916	Melanogenesis	FZD5	FZD5	Frizzled-5	0.453519	1	1.10063
PATH:04916	Melanogenesis	EDN1	EDN1	Endothelin-1	0.453519	1	1.10063
PATH:04916	Melanogenesis	WNT5A	WNT5A	Protein Wnt-5a	0.453519	1	1.10063
PATH:04916	Melanogenesis	MITF	MITF	cDNA FLJ76841, highly similar to Homo sapiens microphthalmia-associated transcription factor (MITF), transcript variant 1, mRNA	0.453519	1	1.10063
PATH:04916	Melanogenesis	CAMK2A	CAMK2A	cDNA FLJ75193, highly similar to Homo sapiens calcium/calmodulin-dependent protein kinase II alpha-B subunit mRNA	0.453519	1	1.10063
PATH:00561	Glycerolipid metabolism	GK	GK	Glycerol kinase, isoform CRA_c	0.459055	1	1.15495
PATH:00561	Glycerolipid metabolism	MGLL	MGLL	Monoglyceride lipase	0.459055	1	1.15495
PATH:00561	Glycerolipid metabolism	AKR1A1	AKR1A1	Alcohol dehydrogenase [NADP(+)]	0.459055	1	1.15495
PATH:00561	Glycerolipid metabolism	GLA	GLA	cDNA FLJ56739, highly similar to Alpha-galactosidase A (EC 3.2.1.22)	0.459055	1	1.15495
PATH:05218	Melanoma	CCND1	CCND1	cDNA FLJ51281, highly similar to G1/S-specific cyclin-D1	0.465682	1	1.11835
PATH:05218	Melanoma	CDKN1A	CDKN1A	Cyclin-dependent kinase inhibitor 1A (P21, Cip1), isoform CRA_a	0.465682	1	1.11835
PATH:05218	Melanoma	FGF13	FGF13	Fibroblast growth factor 13	0.465682	1	1.11835
PATH:05218	Melanoma	PDGFB	PDGFB	Platelet-derived growth factor beta polypeptide (Simian sarcoma viral (V-sis) oncogene homolog), isoform CRA_a	0.465682	1	1.11835
PATH:05218	Melanoma	MITF	MITF	cDNA FLJ76841, highly similar to Homo sapiens microphthalmia-associated transcription factor (MITF), transcript variant 1, mRNA	0.465682	1	1.11835
PATH:00592	alpha-Linolenic acid metabolism	PLA2G4A	PLA2G4A	cDNA FLJ75258, highly similar to Homo sapiens phospholipase A2, group IVA (cytosolic, calcium-dependent) (PLA2G4A), mRNA	0.473116	1	1.27044
PATH:00592	alpha-Linolenic acid metabolism	PLA2G4C	PLA2G4C	Phospholipase A2, group IVC (Cytosolic, calcium-independent), isoform CRA_d	0.473116	1	1.27044
PATH:04015	Rap1 signaling pathway	RALGDS	RALGDS	cDNA FLJ31900 fis, clone NT2RP7004196, highly similar to Ral guanine nucleotide dissociation stimulator	0.474301	1	1.04379
PATH:04015	Rap1 signaling pathway	LCP2	LCP2	Lymphocyte cytosolic protein 2	0.474301	1	1.04379
PATH:04015	Rap1 signaling pathway	THBS1	THBS1	Thrombospondin 1, isoform CRA_a	0.474301	1	1.04379
PATH:04015	Rap1 signaling pathway	RASGRP3	RASGRP3	Ras guanyl-releasing protein 3	0.474301	1	1.04379
PATH:04015	Rap1 signaling pathway	RAPGEF3	RAPGEF3	cDNA FLJ30940 fis, clone FEBRA2007436, highly similar to Rap guanine nucleotide exchange factor 3	0.474301	1	1.04379
PATH:04015	Rap1 signaling pathway	FGF13	FGF13	Fibroblast growth factor 13	0.474301	1	1.04379
PATH:04015	Rap1 signaling pathway	DOCK4	DOCK4	Dedicator of cytokinesis 4, isoform CRA_a	0.474301	1	1.04379
PATH:04015	Rap1 signaling pathway	ADORA2A	ADORA2A	Adenosine receptor A2a	0.474301	1	1.04379
PATH:04015	Rap1 signaling pathway	TLN2	TLN2	cDNA FLJ61113, highly similar to Talin-2	0.474301	1	1.04379
PATH:04015	Rap1 signaling pathway	PDGFB	PDGFB	Platelet-derived growth factor beta polypeptide (Simian sarcoma viral (V-sis) oncogene homolog), isoform CRA_a	0.474301	1	1.04379
PATH:04015	Rap1 signaling pathway	SRC	SRC	Proto-oncogene tyrosine-protein kinase Src	0.474301	1	1.04379
PATH:04015	Rap1 signaling pathway	MRAS	MRAS	Ras-related protein M-Ras	0.474301	1	1.04379
PATH:04015	Rap1 signaling pathway	LPAR1	LPAR1	Lysophosphatidic acid receptor 1	0.474301	1	1.04379
PATH:04015	Rap1 signaling pathway	RASSF5	RASSF5	Ras association domain-containing protein 5	0.474301	1	1.04379
PATH:00430	Taurine and hypotaurine metabolism	GGT5	GGT5	cDNA FLJ50454, moderately similar to Gamma-glutamyltransferase 5 (EC2.3.2.2)	0.478396	1	1.58806
PATH:04912	GnRH signaling pathway	PLA2G4A	PLA2G4A	cDNA FLJ75258, highly similar to Homo sapiens phospholipase A2, group IVA (cytosolic, calcium-dependent) (PLA2G4A), mRNA	0.484561	1	1.06888
PATH:04912	GnRH signaling pathway	PTK2B	PTK2B	Protein-tyrosine kinase 2-beta	0.484561	1	1.06888
PATH:04912	GnRH signaling pathway	MMP14	MMP14	cDNA, FLJ93047, highly similar to Homo sapiens matrix metallopeptidase 14 (membrane-inserted) (MMP14), mRNA	0.484561	1	1.06888
PATH:04912	GnRH signaling pathway	ITPR2	ITPR2	Inositol 1,4,5-trisphosphate receptor type 2	0.484561	1	1.06888
PATH:04912	GnRH signaling pathway	SRC	SRC	Proto-oncogene tyrosine-protein kinase Src	0.484561	1	1.06888
PATH:04912	GnRH signaling pathway	CAMK2A	CAMK2A	cDNA FLJ75193, highly similar to Homo sapiens calcium/calmodulin-dependent protein kinase II alpha-B subunit mRNA	0.484561	1	1.06888
PATH:04912	GnRH signaling pathway	PLA2G4C	PLA2G4C	Phospholipase A2, group IVC (Cytosolic, calcium-independent), isoform CRA_d	0.484561	1	1.06888
PATH:04730	Long-term depression	GUCY1A3	GUCY1A3	cDNA FLJ39269 fis, clone OCBBF2010420, highly similar to Guanylate cyclase soluble subunit alpha-3 (EC 4.6.1.2)	0.490366	1	1.08771
PATH:04730	Long-term depression	PLA2G4A	PLA2G4A	cDNA FLJ75258, highly similar to Homo sapiens phospholipase A2, group IVA (cytosolic, calcium-dependent) (PLA2G4A), mRNA	0.490366	1	1.08771
PATH:04730	Long-term depression	ITPR2	ITPR2	Inositol 1,4,5-trisphosphate receptor type 2	0.490366	1	1.08771
PATH:04730	Long-term depression	GNA13	GNA13	Guanine nucleotide binding protein (G protein), alpha 13, isoform CRA_a	0.490366	1	1.08771
PATH:04730	Long-term depression	PLA2G4C	PLA2G4C	Phospholipase A2, group IVC (Cytosolic, calcium-independent), isoform CRA_d	0.490366	1	1.08771
PATH:05220	Chronic myeloid leukemia	CCND1	CCND1	cDNA FLJ51281, highly similar to G1/S-specific cyclin-D1	0.490366	1	1.08771
PATH:05220	Chronic myeloid leukemia	RELA	RELA	cDNA FLJ57698, highly similar to Transcription factor p65	0.490366	1	1.08771
PATH:05220	Chronic myeloid leukemia	IKBKB	IKBKB	IKBKB protein	0.490366	1	1.08771
PATH:05220	Chronic myeloid leukemia	NFKBIA	NFKBIA	NF-kappa-B inhibitor alpha	0.490366	1	1.08771
PATH:05220	Chronic myeloid leukemia	CDKN1A	CDKN1A	Cyclin-dependent kinase inhibitor 1A (P21, Cip1), isoform CRA_a	0.490366	1	1.08771
PATH:04512	ECM-receptor interaction	ITGB8	ITGB8	Integrin beta-8	0.492832	1	1.0706
PATH:04512	ECM-receptor interaction	LAMB3	LAMB3	Laminin subunit beta-3	0.492832	1	1.0706
PATH:04512	ECM-receptor interaction	SDC3	SDC3	Syndecan-3	0.492832	1	1.0706
PATH:04512	ECM-receptor interaction	THBS1	THBS1	Thrombospondin 1, isoform CRA_a	0.492832	1	1.0706
PATH:04512	ECM-receptor interaction	CD44	CD44	cDNA FLJ76654, highly similar to Homo sapiens CD44 antigen (homing function and Indian blood group system) (CD44), transcript variant 4, mRNA	0.492832	1	1.0706
PATH:04512	ECM-receptor interaction	SPP1	SPP1	Secreted phosphoprotein 1 (Osteopontin, bone sialoprotein I, early T-lymphocyte activation 1), isoform CRA_b	0.492832	1	1.0706
PATH:04270	Vascular smooth muscle contraction	GUCY1A3	GUCY1A3	cDNA FLJ39269 fis, clone OCBBF2010420, highly similar to Guanylate cyclase soluble subunit alpha-3 (EC 4.6.1.2)	0.496448	1	1.04995
PATH:04270	Vascular smooth muscle contraction	PLA2G4A	PLA2G4A	cDNA FLJ75258, highly similar to Homo sapiens phospholipase A2, group IVA (cytosolic, calcium-dependent) (PLA2G4A), mRNA	0.496448	1	1.04995
PATH:04270	Vascular smooth muscle contraction	KCNMA1	KCNMA1	Calcium-activated potassium channel subunit alpha-1	0.496448	1	1.04995
PATH:04270	Vascular smooth muscle contraction	ADORA2A	ADORA2A	Adenosine receptor A2a	0.496448	1	1.04995
PATH:04270	Vascular smooth muscle contraction	ITPR2	ITPR2	Inositol 1,4,5-trisphosphate receptor type 2	0.496448	1	1.04995
PATH:04270	Vascular smooth muscle contraction	NPR1	NPR1	Natriuretic peptide receptor A/guanylate cyclase A (Atrionatriuretic peptide receptor A) variant 2	0.496448	1	1.04995
PATH:04270	Vascular smooth muscle contraction	GNA13	GNA13	Guanine nucleotide binding protein (G protein), alpha 13, isoform CRA_a	0.496448	1	1.04995
PATH:04270	Vascular smooth muscle contraction	PLA2G4C	PLA2G4C	Phospholipase A2, group IVC (Cytosolic, calcium-independent), isoform CRA_d	0.496448	1	1.04995
PATH:04960	Aldosterone-regulated sodium reabsorption	SCNN1A	SCNN1A	Amiloride-sensitive sodium channel subunit alpha 1	0.498416	1	1.13433
PATH:04960	Aldosterone-regulated sodium reabsorption	HSD11B1	HSD11B1	Corticosteroid 11-beta-dehydrogenase isozyme 1	0.498416	1	1.13433
PATH:04960	Aldosterone-regulated sodium reabsorption	SGK1	SGK1	cDNA FLJ52914, highly similar to Serine/threonine-protein kinase Sgk1 (EC 2.7.11.1)	0.498416	1	1.13433
PATH:04540	Gap junction	GUCY1A3	GUCY1A3	cDNA FLJ39269 fis, clone OCBBF2010420, highly similar to Guanylate cyclase soluble subunit alpha-3 (EC 4.6.1.2)	0.503878	1	1.0587
PATH:04540	Gap junction	HTR2B	HTR2B	5-hydroxytryptamine (Serotonin) receptor 2B	0.503878	1	1.0587
PATH:04540	Gap junction	ITPR2	ITPR2	Inositol 1,4,5-trisphosphate receptor type 2	0.503878	1	1.0587
PATH:04540	Gap junction	PDGFB	PDGFB	Platelet-derived growth factor beta polypeptide (Simian sarcoma viral (V-sis) oncogene homolog), isoform CRA_a	0.503878	1	1.0587
PATH:04540	Gap junction	SRC	SRC	Proto-oncogene tyrosine-protein kinase Src	0.503878	1	1.0587
PATH:04540	Gap junction	LPAR1	LPAR1	Lysophosphatidic acid receptor 1	0.503878	1	1.0587
PATH:00330	Arginine and proline metabolism	LAP3	LAP3	cDNA FLJ54122, highly similar to Cytosol aminopeptidase (EC 3.4.11.1)	0.514481	1	1.07665
PATH:00330	Arginine and proline metabolism	AOC1	AOC1	Amiloride-sensitive amine oxidase [copper-containing]	0.514481	1	1.07665
PATH:00330	Arginine and proline metabolism	SAT2	SAT2	Diamine acetyltransferase 2	0.514481	1	1.07665
PATH:00330	Arginine and proline metabolism	CNDP2	CNDP2	CNDP dipeptidase 2 (Metallopeptidase M20 family), isoform CRA_d	0.514481	1	1.07665
PATH:00564	Glycerophospholipid metabolism	PLA2G4A	PLA2G4A	cDNA FLJ75258, highly similar to Homo sapiens phospholipase A2, group IVA (cytosolic, calcium-dependent) (PLA2G4A), mRNA	0.525706	1	1.03569
PATH:00564	Glycerophospholipid metabolism	PCYT1A	PCYT1A	cDNA, FLJ93994, highly similar to Homo sapiens phosphate cytidylyltransferase 1, choline, alpha isoform (PCYT1A), mRNA	0.525706	1	1.03569
PATH:00564	Glycerophospholipid metabolism	PLD3	PLD3	Phospholipase D family, member 3, isoform CRA_b	0.525706	1	1.03569
PATH:00564	Glycerophospholipid metabolism	CDS1	CDS1	Phosphatidate cytidylyltransferase 1	0.525706	1	1.03569
PATH:00564	Glycerophospholipid metabolism	ACHE	ACHE	Acetylcholinesterase (Yt blood group), isoform CRA_a	0.525706	1	1.03569
PATH:00564	Glycerophospholipid metabolism	PLA2G4C	PLA2G4C	Phospholipase A2, group IVC (Cytosolic, calcium-independent), isoform CRA_d	0.525706	1	1.03569
PATH:03050	Proteasome	PSMB9	PSMB9	Proteasome subunit beta type-9	0.530133	1	1.08277
PATH:03050	Proteasome	PSME2	PSME2	Proteasome activator complex subunit 2	0.530133	1	1.08277
PATH:03050	Proteasome	PSMB10	PSMB10	Proteasome subunit beta type-10	0.530133	1	1.08277
PATH:04660	T cell receptor signaling pathway	RELA	RELA	cDNA FLJ57698, highly similar to Transcription factor p65	0.535088	1	1.01985
PATH:04660	T cell receptor signaling pathway	LCP2	LCP2	Lymphocyte cytosolic protein 2	0.535088	1	1.01985
PATH:04660	T cell receptor signaling pathway	NFKBIE	NFKBIE	Nuclear factor of kappa light polypeptide gene enhancer in B-cells inhibitor, epsilon, isoform CRA_a	0.535088	1	1.01985
PATH:04660	T cell receptor signaling pathway	TNF	TNF	Tumor necrosis factor alpha	0.535088	1	1.01985
PATH:04660	T cell receptor signaling pathway	IKBKB	IKBKB	IKBKB protein	0.535088	1	1.01985
PATH:04660	T cell receptor signaling pathway	NFKBIA	NFKBIA	NF-kappa-B inhibitor alpha	0.535088	1	1.01985
PATH:04660	T cell receptor signaling pathway	BCL10	BCL10	B-cell lymphoma/leukemia 10	0.535088	1	1.01985
PATH:00740	Riboflavin metabolism	ACP2	ACP2	cDNA FLJ52440, highly similar to Lysosomal acid phosphatase (EC 3.1.3.2)	0.542114	1	1.32338
PATH:04962	Vasopressin-regulated water reabsorption	STX4	STX4	cDNA FLJ57517, highly similar to Syntaxin-4	0.545566	1	1.0587
PATH:04962	Vasopressin-regulated water reabsorption	RAB5C	RAB5C	RAB5C, member RAS oncogene family, isoform CRA_a	0.545566	1	1.0587
PATH:04962	Vasopressin-regulated water reabsorption	RAB5A	RAB5A	RAB5A, member RAS oncogene family, isoform CRA_a	0.545566	1	1.0587
PATH:05216	Thyroid cancer	CCND1	CCND1	cDNA FLJ51281, highly similar to G1/S-specific cyclin-D1	0.553296	1	1.09521
PATH:05216	Thyroid cancer	TCF7L1	TCF7L1	Transcription factor 7-like 1	0.553296	1	1.09521
PATH:03450	Non-homologous end-joining	LIG4	LIG4	DNA ligase 4	0.570998	1	1.22158
PATH:04710	Circadian rhythm	PER3	PER3	Period circadian protein homolog 3	0.57195	1	1.0587
PATH:04710	Circadian rhythm	BHLHE41	BHLHE41	Basic helix-loop-helix domain containing, class B, 3, isoform CRA_a	0.57195	1	1.0587
PATH:00410	beta-Alanine metabolism	UPB1	UPB1	Ureidopropionase, beta, isoform CRA_b	0.57195	1	1.0587
PATH:00410	beta-Alanine metabolism	CNDP2	CNDP2	CNDP dipeptidase 2 (Metallopeptidase M20 family), isoform CRA_d	0.57195	1	1.0587
PATH:00340	Histidine metabolism	AOC1	AOC1	Amiloride-sensitive amine oxidase [copper-containing]	0.590033	1	1.02455
PATH:00340	Histidine metabolism	CNDP2	CNDP2	CNDP dipeptidase 2 (Metallopeptidase M20 family), isoform CRA_d	0.590033	1	1.02455
PATH:00052	Galactose metabolism	GLA	GLA	cDNA FLJ56739, highly similar to Alpha-galactosidase A (EC 3.2.1.22)	0.590033	1	1.02455
PATH:00052	Galactose metabolism	B4GALT1	B4GALT1	cDNA FLJ52205, highly similar to Beta-1,4-galactosyltransferase 1 (EC 2.4.1.-)	0.590033	1	1.02455
PATH:05214	Glioma	CCND1	CCND1	cDNA FLJ51281, highly similar to G1/S-specific cyclin-D1	0.592271	1	0.977265
PATH:05214	Glioma	CDKN1A	CDKN1A	Cyclin-dependent kinase inhibitor 1A (P21, Cip1), isoform CRA_a	0.592271	1	0.977265
PATH:05214	Glioma	PDGFB	PDGFB	Platelet-derived growth factor beta polypeptide (Simian sarcoma viral (V-sis) oncogene homolog), isoform CRA_a	0.592271	1	0.977265
PATH:05214	Glioma	CAMK2A	CAMK2A	cDNA FLJ75193, highly similar to Homo sapiens calcium/calmodulin-dependent protein kinase II alpha-B subunit mRNA	0.592271	1	0.977265
PATH:00790	Folate biosynthesis	GCH1	GCH1	GTP cyclohydrolase 1 (Dopa-responsive dystonia), isoform CRA_a	0.598065	1	1.13433
PATH:00603	Glycosphingolipid biosynthesis - globo series	GLA	GLA	cDNA FLJ56739, highly similar to Alpha-galactosidase A (EC 3.2.1.22)	0.598065	1	1.13433
PATH:04664	Fc epsilon RI signaling pathway	PLA2G4A	PLA2G4A	cDNA FLJ75258, highly similar to Homo sapiens phospholipase A2, group IVA (cytosolic, calcium-dependent) (PLA2G4A), mRNA	0.606236	1	0.95666
PATH:04664	Fc epsilon RI signaling pathway	LCP2	LCP2	Lymphocyte cytosolic protein 2	0.606236	1	0.95666
PATH:04664	Fc epsilon RI signaling pathway	FCER1G	FCER1G	High affinity immunoglobulin epsilon receptor subunit gamma	0.606236	1	0.95666
PATH:04664	Fc epsilon RI signaling pathway	TNF	TNF	Tumor necrosis factor alpha	0.606236	1	0.95666
PATH:04664	Fc epsilon RI signaling pathway	PLA2G4C	PLA2G4C	Phospholipase A2, group IVC (Cytosolic, calcium-independent), isoform CRA_d	0.606236	1	0.95666
PATH:04932	Non-alcoholic fatty liver disease (NAFLD)	SOCS3	SOCS3	Suppressor of cytokine signaling 3, isoform CRA_a	0.617354	1	0.946524
PATH:04932	Non-alcoholic fatty liver disease (NAFLD)	RELA	RELA	cDNA FLJ57698, highly similar to Transcription factor p65	0.617354	1	0.946524
PATH:04932	Non-alcoholic fatty liver disease (NAFLD)	IL1A	IL1A	Interleukin-1 alpha	0.617354	1	0.946524
PATH:04932	Non-alcoholic fatty liver disease (NAFLD)	FAS	FAS	Truncated tumor necrosis factor receptor superfamily member 6	0.617354	1	0.946524
PATH:04932	Non-alcoholic fatty liver disease (NAFLD)	TNF	TNF	Tumor necrosis factor alpha	0.617354	1	0.946524
PATH:04932	Non-alcoholic fatty liver disease (NAFLD)	IKBKB	IKBKB	IKBKB protein	0.617354	1	0.946524
PATH:04932	Non-alcoholic fatty liver disease (NAFLD)	DDIT3	DDIT3	DNA damage-inducible transcript 3 protein	0.617354	1	0.946524
PATH:04932	Non-alcoholic fatty liver disease (NAFLD)	NR1H3	NR1H3	cDNA, FLJ93824, highly similar to Homo sapiens nuclear receptor subfamily 1, group H, member 3 (NR1H3), mRNA	0.617354	1	0.946524
PATH:04932	Non-alcoholic fatty liver disease (NAFLD)	IL1B	IL1B	Interleukin-1 beta	0.617354	1	0.946524
PATH:05030	Cocaine addiction	RELA	RELA	cDNA FLJ57698, highly similar to Transcription factor p65	0.618083	1	0.952834
PATH:05030	Cocaine addiction	GRIN3A	GRIN3A	Glutamate receptor, ionotropic, N-methyl-D-aspartate 3A	0.618083	1	0.952834
PATH:05030	Cocaine addiction	SLC18A1	SLC18A1	cDNA, FLJ94316, highly similar to Homo sapiens solute carrier family 18 (vesicular monoamine), member 1 (SLC18A1), mRNA	0.618083	1	0.952834
PATH:00514	Other types of O-glycan biosynthesis	FUT4	FUT4	Alpha-(1,3)-fucosyltransferase 4	0.618083	1	0.952834
PATH:00514	Other types of O-glycan biosynthesis	COLGALT2	COLGALT2	cDNA FLJ37771 fis, clone BRHIP2025679, highly similar to Homo sapiens glycosyltransferase 25 domain containing 2 (GLT25D2), mRNA	0.618083	1	0.952834
PATH:00514	Other types of O-glycan biosynthesis	B4GALT1	B4GALT1	cDNA FLJ52205, highly similar to Beta-1,4-galactosyltransferase 1 (EC 2.4.1.-)	0.618083	1	0.952834
PATH:04141	Protein processing in endoplasmic reticulum	PPP1R15A	PPP1R15A	Protein phosphatase 1 regulatory subunit 15A	0.620406	1	0.945272
PATH:04141	Protein processing in endoplasmic reticulum	UBE2E2	UBE2E2	Ubiquitin-conjugating enzyme E2E 2 (UBC4/5 homolog, yeast), isoform CRA_a	0.620406	1	0.945272
PATH:04141	Protein processing in endoplasmic reticulum	DNAJC5B	DNAJC5B	DnaJ homolog subfamily C member 5B	0.620406	1	0.945272
PATH:04141	Protein processing in endoplasmic reticulum	EDEM2	EDEM2	alpha-1,2-Mannosidase	0.620406	1	0.945272
PATH:04141	Protein processing in endoplasmic reticulum	FBXO6	FBXO6	F-box only protein 6	0.620406	1	0.945272
PATH:04141	Protein processing in endoplasmic reticulum	RNF185	RNF185	Ring finger protein 185, isoform CRA_e	0.620406	1	0.945272
PATH:04141	Protein processing in endoplasmic reticulum	DDIT3	DDIT3	DNA damage-inducible transcript 3 protein	0.620406	1	0.945272
PATH:04141	Protein processing in endoplasmic reticulum	UBE2D4	UBE2D4	Ubiquitin-conjugating enzyme E2D 4 (Putative), isoform CRA_e	0.620406	1	0.945272
PATH:04141	Protein processing in endoplasmic reticulum	NFE2L2	NFE2L2	cDNA FLJ51002, highly similar to Nuclear factor erythroid 2-related factor 2	0.620406	1	0.945272
PATH:04141	Protein processing in endoplasmic reticulum	UBE2E1	UBE2E1	Ubiquitin-conjugating enzyme E2E 1 (UBC4/5 homolog, yeast), isoform CRA_a	0.620406	1	0.945272
PATH:00533	Glycosaminoglycan biosynthesis - keratan sulfate	B4GALT1	B4GALT1	cDNA FLJ52205, highly similar to Beta-1,4-galactosyltransferase 1 (EC 2.4.1.-)	0.623427	1	1.0587
PATH:04020	Calcium signaling pathway	PTK2B	PTK2B	Protein-tyrosine kinase 2-beta	0.623462	1	0.94425
PATH:04020	Calcium signaling pathway	P2RX7	P2RX7	P2X purinoceptor 7	0.623462	1	0.94425
PATH:04020	Calcium signaling pathway	PTAFR	PTAFR	cDNA FLJ78286, highly similar to Homo sapiens platelet-activating factor receptor (PTAFR), mRNA	0.623462	1	0.94425
PATH:04020	Calcium signaling pathway	ITPKC	ITPKC	Inositol 1,4,5-trisphosphate 3-kinase C, isoform CRA_a	0.623462	1	0.94425
PATH:04020	Calcium signaling pathway	HTR2B	HTR2B	5-hydroxytryptamine (Serotonin) receptor 2B	0.623462	1	0.94425
PATH:04020	Calcium signaling pathway	ADORA2A	ADORA2A	Adenosine receptor A2a	0.623462	1	0.94425
PATH:04020	Calcium signaling pathway	P2RX4	P2RX4	cDNA FLJ50449, moderately similar to P2X purinoceptor 4	0.623462	1	0.94425
PATH:04020	Calcium signaling pathway	ITPR2	ITPR2	Inositol 1,4,5-trisphosphate receptor type 2	0.623462	1	0.94425
PATH:04020	Calcium signaling pathway	CAMK2A	CAMK2A	cDNA FLJ75193, highly similar to Homo sapiens calcium/calmodulin-dependent protein kinase II alpha-B subunit mRNA	0.623462	1	0.94425
PATH:04020	Calcium signaling pathway	HTR7	HTR7	5-hydroxytryptamine receptor 7	0.623462	1	0.94425
PATH:04020	Calcium signaling pathway	SPHK1	SPHK1	cDNA FLJ16332 fis, clone SYNOV2016837, highly similar to Sphingosine kinase 1 (EC 2.7.1.-)	0.623462	1	0.94425
PATH:04913	Ovarian steroidogenesis	CYP1B1	CYP1B1	cDNA FLJ51600, highly similar to Cytochrome P450 1B1 (EC 1.14.14.1)	0.631611	1	0.934151
PATH:04913	Ovarian steroidogenesis	PLA2G4A	PLA2G4A	cDNA FLJ75258, highly similar to Homo sapiens phospholipase A2, group IVA (cytosolic, calcium-dependent) (PLA2G4A), mRNA	0.631611	1	0.934151
PATH:04913	Ovarian steroidogenesis	PLA2G4C	PLA2G4C	Phospholipase A2, group IVC (Cytosolic, calcium-independent), isoform CRA_d	0.631611	1	0.934151
PATH:00591	Linoleic acid metabolism	PLA2G4A	PLA2G4A	cDNA FLJ75258, highly similar to Homo sapiens phospholipase A2, group IVA (cytosolic, calcium-dependent) (PLA2G4A), mRNA	0.640842	1	0.934151
PATH:00591	Linoleic acid metabolism	PLA2G4C	PLA2G4C	Phospholipase A2, group IVC (Cytosolic, calcium-independent), isoform CRA_d	0.640842	1	0.934151
PATH:00480	Glutathione metabolism	LAP3	LAP3	cDNA FLJ54122, highly similar to Cytosol aminopeptidase (EC 3.4.11.1)	0.644803	1	0.916186
PATH:00480	Glutathione metabolism	GGT5	GGT5	cDNA FLJ50454, moderately similar to Gamma-glutamyltransferase 5 (EC2.3.2.2)	0.644803	1	0.916186
PATH:00480	Glutathione metabolism	GPX4	GPX4	Phospholipid hydroperoxide glutathione peroxidase, mitochondrial	0.644803	1	0.916186
PATH:04720	Long-term potentiation	RAPGEF3	RAPGEF3	cDNA FLJ30940 fis, clone FEBRA2007436, highly similar to Rap guanine nucleotide exchange factor 3	0.651153	1	0.907461
PATH:04720	Long-term potentiation	ITPR2	ITPR2	Inositol 1,4,5-trisphosphate receptor type 2	0.651153	1	0.907461
PATH:04720	Long-term potentiation	CAMK2A	CAMK2A	cDNA FLJ75193, highly similar to Homo sapiens calcium/calmodulin-dependent protein kinase II alpha-B subunit mRNA	0.651153	1	0.907461
PATH:04720	Long-term potentiation	RPS6KA2	RPS6KA2	Ribosomal protein S6 kinase alpha-2	0.651153	1	0.907461
PATH:05211	Renal cell carcinoma	ARNT2	ARNT2	Aryl hydrocarbon receptor nuclear translocator 2	0.651153	1	0.907461
PATH:05211	Renal cell carcinoma	FLCN	FLCN	Folliculin	0.651153	1	0.907461
PATH:05211	Renal cell carcinoma	PDGFB	PDGFB	Platelet-derived growth factor beta polypeptide (Simian sarcoma viral (V-sis) oncogene homolog), isoform CRA_a	0.651153	1	0.907461
PATH:05211	Renal cell carcinoma	HIF1A	HIF1A	Hypoxia-inducible factor 1, alpha subunit (Basic helix-loop-helix transcription factor), isoform CRA_a	0.651153	1	0.907461
PATH:03320	PPAR signaling pathway	ME1	ME1	NADP-dependent malic enzyme	0.651153	1	0.907461
PATH:03320	PPAR signaling pathway	GK	GK	Glycerol kinase, isoform CRA_c	0.651153	1	0.907461
PATH:03320	PPAR signaling pathway	ACSL5	ACSL5	cDNA FLJ52792, highly similar to Long-chain-fatty-acid--CoA ligase 5 (EC 6.2.1.3)	0.651153	1	0.907461
PATH:03320	PPAR signaling pathway	NR1H3	NR1H3	cDNA, FLJ93824, highly similar to Homo sapiens nuclear receptor subfamily 1, group H, member 3 (NR1H3), mRNA	0.651153	1	0.907461
PATH:04510	Focal adhesion	CCND1	CCND1	cDNA FLJ51281, highly similar to G1/S-specific cyclin-D1	0.660254	1	0.920612
PATH:04510	Focal adhesion	ITGB8	ITGB8	Integrin beta-8	0.660254	1	0.920612
PATH:04510	Focal adhesion	LAMB3	LAMB3	Laminin subunit beta-3	0.660254	1	0.920612
PATH:04510	Focal adhesion	THBS1	THBS1	Thrombospondin 1, isoform CRA_a	0.660254	1	0.920612
PATH:04510	Focal adhesion	DOCK1	DOCK1	Dedicator of cytokinesis protein 1	0.660254	1	0.920612
PATH:04510	Focal adhesion	RASGRF1	RASGRF1	cDNA FLJ77032, highly similar to Homo sapiens Ras protein-specific guanine nucleotide-releasing factor 1 (RASGRF1), transcript variant 1, mRNA	0.660254	1	0.920612
PATH:04510	Focal adhesion	BIRC2	BIRC2	Baculoviral IAP repeat-containing protein 2	0.660254	1	0.920612
PATH:04510	Focal adhesion	XIAP	XIAP	cDNA, FLJ94517, highly similar to Homo sapiens baculoviral IAP repeat-containing 4 (BIRC4), mRNA	0.660254	1	0.920612
PATH:04510	Focal adhesion	SPP1	SPP1	Secreted phosphoprotein 1 (Osteopontin, bone sialoprotein I, early T-lymphocyte activation 1), isoform CRA_b	0.660254	1	0.920612
PATH:04510	Focal adhesion	TLN2	TLN2	cDNA FLJ61113, highly similar to Talin-2	0.660254	1	0.920612
PATH:04510	Focal adhesion	PDGFB	PDGFB	Platelet-derived growth factor beta polypeptide (Simian sarcoma viral (V-sis) oncogene homolog), isoform CRA_a	0.660254	1	0.920612
PATH:04510	Focal adhesion	SRC	SRC	Proto-oncogene tyrosine-protein kinase Src	0.660254	1	0.920612
PATH:04630	Jak-STAT signaling pathway	CCND1	CCND1	cDNA FLJ51281, highly similar to G1/S-specific cyclin-D1	0.663859	1	0.910351
PATH:04630	Jak-STAT signaling pathway	SOCS3	SOCS3	Suppressor of cytokine signaling 3, isoform CRA_a	0.663859	1	0.910351
PATH:04630	Jak-STAT signaling pathway	SPRED1	SPRED1	Sprouty-related, EVH1 domain-containing protein 1	0.663859	1	0.910351
PATH:04630	Jak-STAT signaling pathway	IL15RA	IL15RA	Interleukin 15 receptor alpha	0.663859	1	0.910351
PATH:04630	Jak-STAT signaling pathway	PRLR	PRLR	Delta 4-delta 7/11 truncated prolactin receptor	0.663859	1	0.910351
PATH:04630	Jak-STAT signaling pathway	JAK2	JAK2	Tyrosine-protein kinase JAK2	0.663859	1	0.910351
PATH:04630	Jak-STAT signaling pathway	SOCS1	SOCS1	Suppressor of cytokine signaling 1	0.663859	1	0.910351
PATH:04630	Jak-STAT signaling pathway	STAT1	STAT1	Uncharacterized protein	0.663859	1	0.910351
PATH:04630	Jak-STAT signaling pathway	IL6ST	IL6ST	IL6ST isoform 3	0.663859	1	0.910351
PATH:04066	HIF-1 signaling pathway	RELA	RELA	cDNA FLJ57698, highly similar to Transcription factor p65	0.665288	1	0.8989
PATH:04066	HIF-1 signaling pathway	CYBB	CYBB	cDNA FLJ60919, highly similar to Cytochrome b-245 heavy chain	0.665288	1	0.8989
PATH:04066	HIF-1 signaling pathway	EDN1	EDN1	Endothelin-1	0.665288	1	0.8989
PATH:04066	HIF-1 signaling pathway	CDKN1A	CDKN1A	Cyclin-dependent kinase inhibitor 1A (P21, Cip1), isoform CRA_a	0.665288	1	0.8989
PATH:04066	HIF-1 signaling pathway	HIF1A	HIF1A	Hypoxia-inducible factor 1, alpha subunit (Basic helix-loop-helix transcription factor), isoform CRA_a	0.665288	1	0.8989
PATH:04066	HIF-1 signaling pathway	CAMK2A	CAMK2A	cDNA FLJ75193, highly similar to Homo sapiens calcium/calmodulin-dependent protein kinase II alpha-B subunit mRNA	0.665288	1	0.8989
PATH:04080	Neuroactive ligand-receptor interaction	VIPR2	VIPR2	Similar to vasoactive intestinal peptide receptor 2	0.667493	1	0.92396
PATH:04080	Neuroactive ligand-receptor interaction	FPR3	FPR3	N-formyl peptide receptor 3	0.667493	1	0.92396
PATH:04080	Neuroactive ligand-receptor interaction	C3AR1	C3AR1	Complement component 3a receptor 1, isoform CRA_a	0.667493	1	0.92396
PATH:04080	Neuroactive ligand-receptor interaction	SSTR2	SSTR2	Somatostatin receptor type 2	0.667493	1	0.92396
PATH:04080	Neuroactive ligand-receptor interaction	PRLR	PRLR	Delta 4-delta 7/11 truncated prolactin receptor	0.667493	1	0.92396
PATH:04080	Neuroactive ligand-receptor interaction	P2RX7	P2RX7	P2X purinoceptor 7	0.667493	1	0.92396
PATH:04080	Neuroactive ligand-receptor interaction	P2RY6	P2RY6	Pyrimidinergic receptor P2Y, G-protein coupled, 6, isoform CRA_b	0.667493	1	0.92396
PATH:04080	Neuroactive ligand-receptor interaction	GRIN3A	GRIN3A	Glutamate receptor, ionotropic, N-methyl-D-aspartate 3A	0.667493	1	0.92396
PATH:04080	Neuroactive ligand-receptor interaction	PTAFR	PTAFR	cDNA FLJ78286, highly similar to Homo sapiens platelet-activating factor receptor (PTAFR), mRNA	0.667493	1	0.92396
PATH:04080	Neuroactive ligand-receptor interaction	SSTR3	SSTR3	Somatostatin receptor type 3	0.667493	1	0.92396
PATH:04080	Neuroactive ligand-receptor interaction	P2RY14	P2RY14	cDNA FLJ75398, highly similar to Homo sapiens purinergic receptor P2Y, G-protein coupled, 14, mRNA	0.667493	1	0.92396
PATH:04080	Neuroactive ligand-receptor interaction	HTR2B	HTR2B	5-hydroxytryptamine (Serotonin) receptor 2B	0.667493	1	0.92396
PATH:04080	Neuroactive ligand-receptor interaction	ADORA2A	ADORA2A	Adenosine receptor A2a	0.667493	1	0.92396
PATH:04080	Neuroactive ligand-receptor interaction	P2RX4	P2RX4	cDNA FLJ50449, moderately similar to P2X purinoceptor 4	0.667493	1	0.92396
PATH:04080	Neuroactive ligand-receptor interaction	HTR7	HTR7	5-hydroxytryptamine receptor 7	0.667493	1	0.92396
PATH:04080	Neuroactive ligand-receptor interaction	LPAR1	LPAR1	Lysophosphatidic acid receptor 1	0.667493	1	0.92396
PATH:00770	Pantothenate and CoA biosynthesis	UPB1	UPB1	Ureidopropionase, beta, isoform CRA_b	0.669461	1	0.934151
PATH:05014	Amyotrophic lateral sclerosis (ALS)	TNF	TNF	Tumor necrosis factor alpha	0.670177	1	0.882253
PATH:05014	Amyotrophic lateral sclerosis (ALS)	RAB5A	RAB5A	RAB5A, member RAS oncogene family, isoform CRA_a	0.670177	1	0.882253
PATH:05014	Amyotrophic lateral sclerosis (ALS)	SLC1A2	SLC1A2	Excitatory amino acid transporter 2	0.670177	1	0.882253
PATH:00250	Alanine, aspartate and glutamate metabolism	IL4I1	IL4I1	Interleukin 4 induced 1	0.671879	1	0.882253
PATH:00250	Alanine, aspartate and glutamate metabolism	RIMKLB	RIMKLB	Beta-citrylglutamate synthase B	0.671879	1	0.882253
PATH:04130	SNARE interactions in vesicular transport	STX4	STX4	cDNA FLJ57517, highly similar to Syntaxin-4	0.671879	1	0.882253
PATH:04130	SNARE interactions in vesicular transport	VAMP5	VAMP5	Vesicle-associated membrane protein 5	0.671879	1	0.882253
PATH:04726	Serotonergic synapse	PLA2G4A	PLA2G4A	cDNA FLJ75258, highly similar to Homo sapiens phospholipase A2, group IVA (cytosolic, calcium-dependent) (PLA2G4A), mRNA	0.688594	1	0.882253
PATH:04726	Serotonergic synapse	RAPGEF3	RAPGEF3	cDNA FLJ30940 fis, clone FEBRA2007436, highly similar to Rap guanine nucleotide exchange factor 3	0.688594	1	0.882253
PATH:04726	Serotonergic synapse	HTR2B	HTR2B	5-hydroxytryptamine (Serotonin) receptor 2B	0.688594	1	0.882253
PATH:04726	Serotonergic synapse	ITPR2	ITPR2	Inositol 1,4,5-trisphosphate receptor type 2	0.688594	1	0.882253
PATH:04726	Serotonergic synapse	SLC18A1	SLC18A1	cDNA, FLJ94316, highly similar to Homo sapiens solute carrier family 18 (vesicular monoamine), member 1 (SLC18A1), mRNA	0.688594	1	0.882253
PATH:04726	Serotonergic synapse	HTR7	HTR7	5-hydroxytryptamine receptor 7	0.688594	1	0.882253
PATH:04726	Serotonergic synapse	PLA2G4C	PLA2G4C	Phospholipase A2, group IVC (Cytosolic, calcium-independent), isoform CRA_d	0.688594	1	0.882253
PATH:00360	Phenylalanine metabolism	IL4I1	IL4I1	Interleukin 4 induced 1	0.690327	1	0.882253
PATH:00920	Sulfur metabolism	SQRDL	SQRDL	HCG2001986, isoform CRA_a	0.709879	1	0.835819
PATH:00531	Glycosaminoglycan degradation	GNS	GNS	Glucosamine (N-acetyl)-6-sulfatase (Sanfilippo disease IIID), isoform CRA_a	0.709879	1	0.835819
PATH:00100	Steroid biosynthesis	LIPA	LIPA	cDNA FLJ39087 fis, clone NT2RP7019273, highly similar to Lysosomal acid lipase/cholesteryl esterhydrolase (EC 3.1.1.13)	0.7282	1	0.794028
PATH:00190	Oxidative phosphorylation	ATP6V0C	ATP6V0C	V-type proton ATPase 16 kDa proteolipid subunit	0.741375	1	0.835819
PATH:00190	Oxidative phosphorylation	ATP6V1G1	ATP6V1G1	ATPase, H+ transporting, lysosomal 13kDa, V1 subunit G1, isoform CRA_a	0.741375	1	0.835819
PATH:00190	Oxidative phosphorylation	ATP6V1E2	ATP6V1E2	V-type proton ATPase subunit E 2	0.741375	1	0.835819
PATH:00190	Oxidative phosphorylation	ATP6V1E1	ATP6V1E1	V-type proton ATPase subunit E 1	0.741375	1	0.835819
PATH:00190	Oxidative phosphorylation	ATP6V1F	ATP6V1F	V-type proton ATPase subunit F	0.741375	1	0.835819
PATH:00190	Oxidative phosphorylation	ATP6V1C1	ATP6V1C1	ATPase, H+ transporting, lysosomal 42kDa, V1 subunit C1, isoform CRA_a	0.741375	1	0.835819
PATH:00190	Oxidative phosphorylation	ATP6AP1	ATP6AP1	V-type proton ATPase subunit S1	0.741375	1	0.835819
PATH:04370	VEGF signaling pathway	PLA2G4A	PLA2G4A	cDNA FLJ75258, highly similar to Homo sapiens phospholipase A2, group IVA (cytosolic, calcium-dependent) (PLA2G4A), mRNA	0.742101	1	0.804079
PATH:04370	VEGF signaling pathway	SRC	SRC	Proto-oncogene tyrosine-protein kinase Src	0.742101	1	0.804079
PATH:04370	VEGF signaling pathway	SPHK1	SPHK1	cDNA FLJ16332 fis, clone SYNOV2016837, highly similar to Sphingosine kinase 1 (EC 2.7.1.-)	0.742101	1	0.804079
PATH:04370	VEGF signaling pathway	PLA2G4C	PLA2G4C	Phospholipase A2, group IVC (Cytosolic, calcium-independent), isoform CRA_d	0.742101	1	0.804079
PATH:04310	Wnt signaling pathway	CCND1	CCND1	cDNA FLJ51281, highly similar to G1/S-specific cyclin-D1	0.756588	1	0.830356
PATH:04310	Wnt signaling pathway	TCF7L1	TCF7L1	Transcription factor 7-like 1	0.756588	1	0.830356
PATH:04310	Wnt signaling pathway	FZD2	FZD2	Frizzled-2	0.756588	1	0.830356
PATH:04310	Wnt signaling pathway	FZD5	FZD5	Frizzled-5	0.756588	1	0.830356
PATH:04310	Wnt signaling pathway	PSEN1	PSEN1	cDNA FLJ53003, highly similar to Presenilin-1 (EC 3.4.23.-)	0.756588	1	0.830356
PATH:04310	Wnt signaling pathway	WNT5A	WNT5A	Protein Wnt-5a	0.756588	1	0.830356
PATH:04310	Wnt signaling pathway	CAMK2A	CAMK2A	cDNA FLJ75193, highly similar to Homo sapiens calcium/calmodulin-dependent protein kinase II alpha-B subunit mRNA	0.756588	1	0.830356
PATH:04310	Wnt signaling pathway	NKD1	NKD1	Protein naked cuticle homolog 1	0.756588	1	0.830356
PATH:05210	Colorectal cancer	CCND1	CCND1	cDNA FLJ51281, highly similar to G1/S-specific cyclin-D1	0.758303	1	0.768414
PATH:05210	Colorectal cancer	TCF7L1	TCF7L1	Transcription factor 7-like 1	0.758303	1	0.768414
PATH:05210	Colorectal cancer	RALGDS	RALGDS	cDNA FLJ31900 fis, clone NT2RP7004196, highly similar to Ral guanine nucleotide dissociation stimulator	0.758303	1	0.768414
PATH:00532	Glycosaminoglycan biosynthesis - chondroitin sulfate / dermatan sulfate	DSE	DSE	Dermatan-sulfate epimerase	0.76145	1	0.721844
PATH:00860	Porphyrin and chlorophyll metabolism	FTH1	FTH1	Ferritin heavy chain	0.763653	1	0.738631
PATH:00860	Porphyrin and chlorophyll metabolism	ALAS1	ALAS1	cDNA FLJ53856, highly similar to 5-aminolevulinate synthase, nonspecific, mitochondrial (EC 2.3.1.37)	0.763653	1	0.738631
PATH:04919	Thyroid hormone signaling pathway	CCND1	CCND1	cDNA FLJ51281, highly similar to G1/S-specific cyclin-D1	0.769109	1	0.800701
PATH:04919	Thyroid hormone signaling pathway	MED12L	MED12L	MED12L protein	0.769109	1	0.800701
PATH:04919	Thyroid hormone signaling pathway	STAT1	STAT1	Uncharacterized protein	0.769109	1	0.800701
PATH:04919	Thyroid hormone signaling pathway	SRC	SRC	Proto-oncogene tyrosine-protein kinase Src	0.769109	1	0.800701
PATH:04919	Thyroid hormone signaling pathway	HIF1A	HIF1A	Hypoxia-inducible factor 1, alpha subunit (Basic helix-loop-helix transcription factor), isoform CRA_a	0.769109	1	0.800701
PATH:04919	Thyroid hormone signaling pathway	MED12	MED12	cDNA FLJ60974, highly similar to Mediator of RNA polymerase II transcription subunit 12	0.769109	1	0.800701
PATH:00910	Nitrogen metabolism	CA2	CA2	Carbonic anhydrase 2	0.77652	1	0.690459
PATH:04964	Proximal tubule bicarbonate reclamation	CA2	CA2	Carbonic anhydrase 2	0.77652	1	0.690459
PATH:00062	Fatty acid elongation	ELOVL7	ELOVL7	Elongation of very long chain fatty acids protein 7	0.77652	1	0.690459
PATH:04650	Natural killer cell mediated cytotoxicity	LCP2	LCP2	Lymphocyte cytosolic protein 2	0.781369	1	0.799741
PATH:04650	Natural killer cell mediated cytotoxicity	PTK2B	PTK2B	Protein-tyrosine kinase 2-beta	0.781369	1	0.799741
PATH:04650	Natural killer cell mediated cytotoxicity	FAS	FAS	Truncated tumor necrosis factor receptor superfamily member 6	0.781369	1	0.799741
PATH:04650	Natural killer cell mediated cytotoxicity	ICAM1	ICAM1	cDNA FLJ53631, highly similar to Intercellular adhesion molecule 1	0.781369	1	0.799741
PATH:04650	Natural killer cell mediated cytotoxicity	FCER1G	FCER1G	High affinity immunoglobulin epsilon receptor subunit gamma	0.781369	1	0.799741
PATH:04650	Natural killer cell mediated cytotoxicity	HLA-A	HLA-A	MHC class I antigene	0.781369	1	0.799741
PATH:04650	Natural killer cell mediated cytotoxicity	TNF	TNF	Tumor necrosis factor alpha	0.781369	1	0.799741
PATH:04977	Vitamin digestion and absorption	TCN2	TCN2	Transcobalamin-2	0.790641	1	0.66169
PATH:03022	Basal transcription factors	GTF2B	GTF2B	Transcription initiation factor IIB	0.795649	1	0.690459
PATH:03022	Basal transcription factors	GTF2IRD1	GTF2IRD1	General transcription factor II-I repeat domain-containing protein 1	0.795649	1	0.690459
PATH:01200	Carbon metabolism	H6PD	H6PD	GDH/6PGL endoplasmic bifunctional protein	0.80642	1	0.749083
PATH:01200	Carbon metabolism	ME1	ME1	NADP-dependent malic enzyme	0.80642	1	0.749083
PATH:01200	Carbon metabolism	ADPGK	ADPGK	cDNA FLJ55953, highly similar to ADP-dependent glucokinase (EC 2.7.1.147)	0.80642	1	0.749083
PATH:01200	Carbon metabolism	SDS	SDS	L-serine dehydratase/L-threonine deaminase	0.80642	1	0.749083
PATH:01200	Carbon metabolism	SDSL	SDSL	Serine dehydratase-like, isoform CRA_a	0.80642	1	0.749083
PATH:04911	Insulin secretion	TRPM4	TRPM4	cDNA FLJ61284, highly similar to Homo sapiens transient receptor potential cation channel, subfamily M, member 4 (TRPM4), mRNA	0.806799	1	0.730141
PATH:04911	Insulin secretion	KCNN1	KCNN1	Small conductance calcium-activated potassium channel protein 1	0.806799	1	0.730141
PATH:04911	Insulin secretion	KCNMA1	KCNMA1	Calcium-activated potassium channel subunit alpha-1	0.806799	1	0.730141
PATH:04911	Insulin secretion	CAMK2A	CAMK2A	cDNA FLJ75193, highly similar to Homo sapiens calcium/calmodulin-dependent protein kinase II alpha-B subunit mRNA	0.806799	1	0.730141
PATH:00590	Arachidonic acid metabolism	PLA2G4A	PLA2G4A	cDNA FLJ75258, highly similar to Homo sapiens phospholipase A2, group IVA (cytosolic, calcium-dependent) (PLA2G4A), mRNA	0.811116	1	0.700613
PATH:00590	Arachidonic acid metabolism	GGT5	GGT5	cDNA FLJ50454, moderately similar to Gamma-glutamyltransferase 5 (EC2.3.2.2)	0.811116	1	0.700613
PATH:00590	Arachidonic acid metabolism	PLA2G4C	PLA2G4C	Phospholipase A2, group IVC (Cytosolic, calcium-independent), isoform CRA_d	0.811116	1	0.700613
PATH:05031	Amphetamine addiction	GRIN3A	GRIN3A	Glutamate receptor, ionotropic, N-methyl-D-aspartate 3A	0.826413	1	0.680596
PATH:05031	Amphetamine addiction	SLC18A1	SLC18A1	cDNA, FLJ94316, highly similar to Homo sapiens solute carrier family 18 (vesicular monoamine), member 1 (SLC18A1), mRNA	0.826413	1	0.680596
PATH:05031	Amphetamine addiction	CAMK2A	CAMK2A	cDNA FLJ75193, highly similar to Homo sapiens calcium/calmodulin-dependent protein kinase II alpha-B subunit mRNA	0.826413	1	0.680596
PATH:04724	Glutamatergic synapse	SLC1A3	SLC1A3	cDNA FLJ57939, moderately similar to Excitatory amino acid transporter 1	0.836572	1	0.732949
PATH:04724	Glutamatergic synapse	PLA2G4A	PLA2G4A	cDNA FLJ75258, highly similar to Homo sapiens phospholipase A2, group IVA (cytosolic, calcium-dependent) (PLA2G4A), mRNA	0.836572	1	0.732949
PATH:04724	Glutamatergic synapse	GRIN3A	GRIN3A	Glutamate receptor, ionotropic, N-methyl-D-aspartate 3A	0.836572	1	0.732949
PATH:04724	Glutamatergic synapse	SLC1A2	SLC1A2	Excitatory amino acid transporter 2	0.836572	1	0.732949
PATH:04724	Glutamatergic synapse	ITPR2	ITPR2	Inositol 1,4,5-trisphosphate receptor type 2	0.836572	1	0.732949
PATH:04724	Glutamatergic synapse	PLA2G4C	PLA2G4C	Phospholipase A2, group IVC (Cytosolic, calcium-independent), isoform CRA_d	0.836572	1	0.732949
PATH:04151	PI3K-Akt signaling pathway	CCND1	CCND1	cDNA FLJ51281, highly similar to G1/S-specific cyclin-D1	0.838303	1	0.823776
PATH:04151	PI3K-Akt signaling pathway	PIK3AP1	PIK3AP1	Phosphoinositide 3-kinase adapter protein 1	0.838303	1	0.823776
PATH:04151	PI3K-Akt signaling pathway	ITGB8	ITGB8	Integrin beta-8	0.838303	1	0.823776
PATH:04151	PI3K-Akt signaling pathway	LAMB3	LAMB3	Laminin subunit beta-3	0.838303	1	0.823776
PATH:04151	PI3K-Akt signaling pathway	SGK1	SGK1	cDNA FLJ52914, highly similar to Serine/threonine-protein kinase Sgk1 (EC 2.7.11.1)	0.838303	1	0.823776
PATH:04151	PI3K-Akt signaling pathway	RELA	RELA	cDNA FLJ57698, highly similar to Transcription factor p65	0.838303	1	0.823776
PATH:04151	PI3K-Akt signaling pathway	THBS1	THBS1	Thrombospondin 1, isoform CRA_a	0.838303	1	0.823776
PATH:04151	PI3K-Akt signaling pathway	C8ORF44-SGK3	C8orf44-SGK3	C8orf44-SGK3 readthrough	0.838303	1	0.823776
PATH:04151	PI3K-Akt signaling pathway	PRLR	PRLR	Delta 4-delta 7/11 truncated prolactin receptor	0.838303	1	0.823776
PATH:04151	PI3K-Akt signaling pathway	CRTC2	CRTC2	cDNA FLJ39063 fis, clone NT2RP7014348, highly similar to Homo sapiens transducer of regulated cAMP response element-binding protein (CREB) 2 (TORC2), mRNA	0.838303	1	0.823776
PATH:04151	PI3K-Akt signaling pathway	IKBKB	IKBKB	IKBKB protein	0.838303	1	0.823776
PATH:04151	PI3K-Akt signaling pathway	CDKN1A	CDKN1A	Cyclin-dependent kinase inhibitor 1A (P21, Cip1), isoform CRA_a	0.838303	1	0.823776
PATH:04151	PI3K-Akt signaling pathway	JAK2	JAK2	Tyrosine-protein kinase JAK2	0.838303	1	0.823776
PATH:04151	PI3K-Akt signaling pathway	FGF13	FGF13	Fibroblast growth factor 13	0.838303	1	0.823776
PATH:04151	PI3K-Akt signaling pathway	SPP1	SPP1	Secreted phosphoprotein 1 (Osteopontin, bone sialoprotein I, early T-lymphocyte activation 1), isoform CRA_b	0.838303	1	0.823776
PATH:04151	PI3K-Akt signaling pathway	PDGFB	PDGFB	Platelet-derived growth factor beta polypeptide (Simian sarcoma viral (V-sis) oncogene homolog), isoform CRA_a	0.838303	1	0.823776
PATH:04151	PI3K-Akt signaling pathway	LPAR1	LPAR1	Lysophosphatidic acid receptor 1	0.838303	1	0.823776
PATH:04151	PI3K-Akt signaling pathway	SGK3	SGK3	Serum/glucocorticoid regulated kinase family, member 3, isoform CRA_a	0.838303	1	0.823776
PATH:00030	Pentose phosphate pathway	H6PD	H6PD	GDH/6PGL endoplasmic bifunctional protein	0.838763	1	0.567163
PATH:03440	Homologous recombination	NBN	NBN	Nibrin	0.838763	1	0.567163
PATH:04976	Bile secretion	CA2	CA2	Carbonic anhydrase 2	0.840639	1	0.66169
PATH:04976	Bile secretion	ABCB1	ABCB1	ATP-binding cassette, sub-family B (MDR/TAP), member 1	0.840639	1	0.66169
PATH:04976	Bile secretion	SLC22A1	SLC22A1	Solute carrier family 22 member 1	0.840639	1	0.66169
PATH:04114	Oocyte meiosis	REC8	REC8	Meiotic recombination protein REC8 homolog	0.842744	1	0.708954
PATH:04114	Oocyte meiosis	CDC26	CDC26	Cell division cycle 26, isoform CRA_a	0.842744	1	0.708954
PATH:04114	Oocyte meiosis	ITPR2	ITPR2	Inositol 1,4,5-trisphosphate receptor type 2	0.842744	1	0.708954
PATH:04114	Oocyte meiosis	CAMK2A	CAMK2A	cDNA FLJ75193, highly similar to Homo sapiens calcium/calmodulin-dependent protein kinase II alpha-B subunit mRNA	0.842744	1	0.708954
PATH:04114	Oocyte meiosis	RPS6KA2	RPS6KA2	Ribosomal protein S6 kinase alpha-2	0.842744	1	0.708954
PATH:04520	Adherens junction	TCF7L1	TCF7L1	Transcription factor 7-like 1	0.847367	1	0.652626
PATH:04520	Adherens junction	SRC	SRC	Proto-oncogene tyrosine-protein kinase Src	0.847367	1	0.652626
PATH:04520	Adherens junction	PVRL2	PVRL2	Poliovirus receptor related 2	0.847367	1	0.652626
PATH:04725	Cholinergic synapse	KCNJ2	KCNJ2	Inward rectifier potassium channel 2	0.848219	1	0.70268
PATH:04725	Cholinergic synapse	JAK2	JAK2	Tyrosine-protein kinase JAK2	0.848219	1	0.70268
PATH:04725	Cholinergic synapse	ITPR2	ITPR2	Inositol 1,4,5-trisphosphate receptor type 2	0.848219	1	0.70268
PATH:04725	Cholinergic synapse	ACHE	ACHE	Acetylcholinesterase (Yt blood group), isoform CRA_a	0.848219	1	0.70268
PATH:04725	Cholinergic synapse	CAMK2A	CAMK2A	cDNA FLJ75193, highly similar to Homo sapiens calcium/calmodulin-dependent protein kinase II alpha-B subunit mRNA	0.848219	1	0.70268
PATH:05213	Endometrial cancer	CCND1	CCND1	cDNA FLJ51281, highly similar to G1/S-specific cyclin-D1	0.848348	1	0.610791
PATH:05213	Endometrial cancer	TCF7L1	TCF7L1	Transcription factor 7-like 1	0.848348	1	0.610791
PATH:04744	Phototransduction	RCVRN	RCVRN	Recoverin	0.848958	1	0.547606
PATH:04530	Tight junction	EPB41L3	EPB41L3	cDNA FLJ37633 fis, clone BRCOC2017652, highly similar to Band 4.1-like protein 3	0.8568	1	0.71107
PATH:04530	Tight junction	RAB13	RAB13	Ras-related protein Rab-13	0.8568	1	0.71107
PATH:04530	Tight junction	CLDN23	CLDN23	cDNA FLJ41553 fis, clone COLON2005126	0.8568	1	0.71107
PATH:04530	Tight junction	MYH3	MYH3	Myosin-3	0.8568	1	0.71107
PATH:04530	Tight junction	SRC	SRC	Proto-oncogene tyrosine-protein kinase Src	0.8568	1	0.71107
PATH:04530	Tight junction	MRAS	MRAS	Ras-related protein M-Ras	0.8568	1	0.71107
PATH:00512	Mucin type O-Glycan biosynthesis	B4GALT5	B4GALT5	Beta-1,4-galactosyltransferase 5	0.85851	1	0.529352
PATH:03018	RNA degradation	DCP1A	DCP1A	mRNA-decapping enzyme 1A	0.871869	1	0.618723
PATH:03018	RNA degradation	XRN1	XRN1	cDNA FLJ41903 fis, clone PEBLM2005183, highly similar to 5'-3' exoribonuclease 1	0.871869	1	0.618723
PATH:03018	RNA degradation	PATL1	PATL1	Protein PAT1 homolog 1	0.871869	1	0.618723
PATH:05223	Non-small cell lung cancer	CCND1	CCND1	cDNA FLJ51281, highly similar to G1/S-specific cyclin-D1	0.876285	1	0.567163
PATH:05223	Non-small cell lung cancer	RASSF5	RASSF5	Ras association domain-containing protein 5	0.876285	1	0.567163
PATH:04340	Hedgehog signaling pathway	BMP2	BMP2	Bone morphogenetic protein 2, isoform CRA_b	0.876285	1	0.567163
PATH:04340	Hedgehog signaling pathway	WNT5A	WNT5A	Protein Wnt-5a	0.876285	1	0.567163
PATH:04972	Pancreatic secretion	PLA2G4A	PLA2G4A	cDNA FLJ75258, highly similar to Homo sapiens phospholipase A2, group IVA (cytosolic, calcium-dependent) (PLA2G4A), mRNA	0.887918	1	0.628933
PATH:04972	Pancreatic secretion	CA2	CA2	Carbonic anhydrase 2	0.887918	1	0.628933
PATH:04972	Pancreatic secretion	KCNMA1	KCNMA1	Calcium-activated potassium channel subunit alpha-1	0.887918	1	0.628933
PATH:04972	Pancreatic secretion	ITPR2	ITPR2	Inositol 1,4,5-trisphosphate receptor type 2	0.887918	1	0.628933
PATH:00140	Steroid hormone biosynthesis	CYP1B1	CYP1B1	cDNA FLJ51600, highly similar to Cytochrome P450 1B1 (EC 1.14.14.1)	0.888403	1	0.547606
PATH:00140	Steroid hormone biosynthesis	HSD11B1	HSD11B1	Corticosteroid 11-beta-dehydrogenase isozyme 1	0.888403	1	0.547606
PATH:04810	Regulation of actin cytoskeleton	ITGB8	ITGB8	Integrin beta-8	0.888855	1	0.728466
PATH:04810	Regulation of actin cytoskeleton	LIMK2	LIMK2	LIM domain kinase 2, isoform CRA_a	0.888855	1	0.728466
PATH:04810	Regulation of actin cytoskeleton	CFL2	CFL2	Cofilin-2	0.888855	1	0.728466
PATH:04810	Regulation of actin cytoskeleton	DOCK1	DOCK1	Dedicator of cytokinesis protein 1	0.888855	1	0.728466
PATH:04810	Regulation of actin cytoskeleton	SCIN	SCIN	Adseverin	0.888855	1	0.728466
PATH:04810	Regulation of actin cytoskeleton	FGF13	FGF13	Fibroblast growth factor 13	0.888855	1	0.728466
PATH:04810	Regulation of actin cytoskeleton	PDGFB	PDGFB	Platelet-derived growth factor beta polypeptide (Simian sarcoma viral (V-sis) oncogene homolog), isoform CRA_a	0.888855	1	0.728466
PATH:04810	Regulation of actin cytoskeleton	SRC	SRC	Proto-oncogene tyrosine-protein kinase Src	0.888855	1	0.728466
PATH:04810	Regulation of actin cytoskeleton	GNA13	GNA13	Guanine nucleotide binding protein (G protein), alpha 13, isoform CRA_a	0.888855	1	0.728466
PATH:04810	Regulation of actin cytoskeleton	MRAS	MRAS	Ras-related protein M-Ras	0.888855	1	0.728466
PATH:04910	Insulin signaling pathway	FLOT1	FLOT1	Flotillin-1	0.891101	1	0.67101
PATH:04910	Insulin signaling pathway	SOCS3	SOCS3	Suppressor of cytokine signaling 3, isoform CRA_a	0.891101	1	0.67101
PATH:04910	Insulin signaling pathway	RHOQ	RHOQ	Ras homolog gene family, member Q, isoform CRA_b	0.891101	1	0.67101
PATH:04910	Insulin signaling pathway	TRIP10	TRIP10	Salt-tolerant protein	0.891101	1	0.67101
PATH:04910	Insulin signaling pathway	IKBKB	IKBKB	IKBKB protein	0.891101	1	0.67101
PATH:04910	Insulin signaling pathway	SOCS1	SOCS1	Suppressor of cytokine signaling 1	0.891101	1	0.67101
PATH:04070	Phosphatidylinositol signaling system	ITPKC	ITPKC	Inositol 1,4,5-trisphosphate 3-kinase C, isoform CRA_a	0.892833	1	0.588169
PATH:04070	Phosphatidylinositol signaling system	CDS1	CDS1	Phosphatidate cytidylyltransferase 1	0.892833	1	0.588169
PATH:04070	Phosphatidylinositol signaling system	ITPR2	ITPR2	Inositol 1,4,5-trisphosphate receptor type 2	0.892833	1	0.588169
PATH:04146	Peroxisome	SOD2	SOD2	Superoxide dismutase [Mn], mitochondrial	0.89757	1	0.580996
PATH:04146	Peroxisome	ACSL5	ACSL5	cDNA FLJ52792, highly similar to Long-chain-fatty-acid--CoA ligase 5 (EC 6.2.1.3)	0.89757	1	0.580996
PATH:04146	Peroxisome	ABCD1	ABCD1	Mutant ATP-binding cassette sub-family D member 1	0.89757	1	0.580996
PATH:00450	Selenocompound metabolism	GGT5	GGT5	cDNA FLJ50454, moderately similar to Gamma-glutamyltransferase 5 (EC2.3.2.2)	0.897953	1	0.45373
PATH:04110	Cell cycle	CCND1	CCND1	cDNA FLJ51281, highly similar to G1/S-specific cyclin-D1	0.898641	1	0.640345
PATH:04110	Cell cycle	ZBTB17	ZBTB17	cDNA, FLJ96187, highly similar to Homo sapiens zinc finger and BTB domain containing 17 (ZBTB17), mRNA	0.898641	1	0.640345
PATH:04110	Cell cycle	GADD45B	GADD45B	Growth arrest and DNA damage-inducible protein GADD45 beta	0.898641	1	0.640345
PATH:04110	Cell cycle	CDKN1A	CDKN1A	Cyclin-dependent kinase inhibitor 1A (P21, Cip1), isoform CRA_a	0.898641	1	0.640345
PATH:04110	Cell cycle	CDC26	CDC26	Cell division cycle 26, isoform CRA_a	0.898641	1	0.640345
PATH:05206	MicroRNAs in cancer	CCND1	CCND1	cDNA FLJ51281, highly similar to G1/S-specific cyclin-D1	0.899927	1	0.751108
PATH:05206	MicroRNAs in cancer	CYP1B1	CYP1B1	cDNA FLJ51600, highly similar to Cytochrome P450 1B1 (EC 1.14.14.1)	0.899927	1	0.751108
PATH:05206	MicroRNAs in cancer	FSCN1	FSCN1	cDNA FLJ38511 fis, clone HCHON2000417, highly similar to FASCIN	0.899927	1	0.751108
PATH:05206	MicroRNAs in cancer	ZEB2	ZEB2	Zinc finger E-box binding homeobox 2	0.899927	1	0.751108
PATH:05206	MicroRNAs in cancer	THBS1	THBS1	Thrombospondin 1, isoform CRA_a	0.899927	1	0.751108
PATH:05206	MicroRNAs in cancer	CD44	CD44	cDNA FLJ76654, highly similar to Homo sapiens CD44 antigen (homing function and Indian blood group system) (CD44), transcript variant 4, mRNA	0.899927	1	0.751108
PATH:05206	MicroRNAs in cancer	IKBKB	IKBKB	IKBKB protein	0.899927	1	0.751108
PATH:05206	MicroRNAs in cancer	ABCB1	ABCB1	ATP-binding cassette, sub-family B (MDR/TAP), member 1	0.899927	1	0.751108
PATH:05206	MicroRNAs in cancer	BCL2L2	BCL2L2	Bcl-2-like protein 2	0.899927	1	0.751108
PATH:05206	MicroRNAs in cancer	CDKN1A	CDKN1A	Cyclin-dependent kinase inhibitor 1A (P21, Cip1), isoform CRA_a	0.899927	1	0.751108
PATH:05206	MicroRNAs in cancer	MARCKS	MARCKS	Myristoylated alanine-rich C-kinase substrate	0.899927	1	0.751108
PATH:05206	MicroRNAs in cancer	SOCS1	SOCS1	Suppressor of cytokine signaling 1	0.899927	1	0.751108
PATH:05206	MicroRNAs in cancer	PLAU	PLAU	Plasminogen activator, urokinase, isoform CRA_a	0.899927	1	0.751108
PATH:05206	MicroRNAs in cancer	PDGFB	PDGFB	Platelet-derived growth factor beta polypeptide (Simian sarcoma viral (V-sis) oncogene homolog), isoform CRA_a	0.899927	1	0.751108
PATH:04012	ErbB signaling pathway	CDKN1A	CDKN1A	Cyclin-dependent kinase inhibitor 1A (P21, Cip1), isoform CRA_a	0.922238	1	0.541383
PATH:04012	ErbB signaling pathway	SRC	SRC	Proto-oncogene tyrosine-protein kinase Src	0.922238	1	0.541383
PATH:04012	ErbB signaling pathway	CAMK2A	CAMK2A	cDNA FLJ75193, highly similar to Homo sapiens calcium/calmodulin-dependent protein kinase II alpha-B subunit mRNA	0.922238	1	0.541383
PATH:05033	Nicotine addiction	GRIN3A	GRIN3A	Glutamate receptor, ionotropic, N-methyl-D-aspartate 3A	0.926419	1	0.397014
PATH:00010	Glycolysis / Gluconeogenesis	ADPGK	ADPGK	cDNA FLJ55953, highly similar to ADP-dependent glucokinase (EC 2.7.1.147)	0.926666	1	0.481229
PATH:00010	Glycolysis / Gluconeogenesis	AKR1A1	AKR1A1	Alcohol dehydrogenase [NADP(+)]	0.926666	1	0.481229
PATH:04727	GABAergic synapse	PLCL1	PLCL1	Inactive phospholipase C-like protein 1	0.929171	1	0.529352
PATH:04727	GABAergic synapse	SRC	SRC	Proto-oncogene tyrosine-protein kinase Src	0.929171	1	0.529352
PATH:04727	GABAergic synapse	GABARAPL2	GABARAPL2	Gamma-aminobutyric acid receptor-associated protein-like 2	0.929171	1	0.529352
PATH:04970	Salivary secretion	GUCY1A3	GUCY1A3	cDNA FLJ39269 fis, clone OCBBF2010420, highly similar to Guanylate cyclase soluble subunit alpha-3 (EC 4.6.1.2)	0.929171	1	0.529352
PATH:04970	Salivary secretion	KCNMA1	KCNMA1	Calcium-activated potassium channel subunit alpha-1	0.929171	1	0.529352
PATH:04970	Salivary secretion	ITPR2	ITPR2	Inositol 1,4,5-trisphosphate receptor type 2	0.929171	1	0.529352
PATH:00350	Tyrosine metabolism	IL4I1	IL4I1	Interleukin 4 induced 1	0.935446	1	0.378109
PATH:00620	Pyruvate metabolism	ME1	ME1	NADP-dependent malic enzyme	0.935446	1	0.378109
PATH:00280	Valine, leucine and isoleucine degradation	IL4I1	IL4I1	Interleukin 4 induced 1	0.943368	1	0.360922
PATH:00071	Fatty acid degradation	ACSL5	ACSL5	cDNA FLJ52792, highly similar to Long-chain-fatty-acid--CoA ligase 5 (EC 6.2.1.3)	0.943368	1	0.360922
PATH:04713	Circadian entrainment	GUCY1A3	GUCY1A3	cDNA FLJ39269 fis, clone OCBBF2010420, highly similar to Guanylate cyclase soluble subunit alpha-3 (EC 4.6.1.2)	0.949202	1	0.491151
PATH:04713	Circadian entrainment	PER3	PER3	Period circadian protein homolog 3	0.949202	1	0.491151
PATH:04713	Circadian entrainment	CAMK2A	CAMK2A	cDNA FLJ75193, highly similar to Homo sapiens calcium/calmodulin-dependent protein kinase II alpha-B subunit mRNA	0.949202	1	0.491151
PATH:01230	Biosynthesis of amino acids	SDS	SDS	L-serine dehydratase/L-threonine deaminase	0.94965	1	0.435084
PATH:01230	Biosynthesis of amino acids	SDSL	SDSL	Serine dehydratase-like, isoform CRA_a	0.94965	1	0.435084
PATH:04975	Fat digestion and absorption	PLA2G4A	PLA2G4A	cDNA FLJ75258, highly similar to Homo sapiens phospholipase A2, group IVA (cytosolic, calcium-dependent) (PLA2G4A), mRNA	0.95032	1	0.34523
PATH:05412	Arrhythmogenic right ventricular cardiomyopathy (ARVC)	TCF7L1	TCF7L1	Transcription factor 7-like 1	0.952312	1	0.429204
PATH:05412	Arrhythmogenic right ventricular cardiomyopathy (ARVC)	ITGB8	ITGB8	Integrin beta-8	0.952312	1	0.429204
PATH:04022	cGMP-PKG signaling pathway	GUCY1A3	GUCY1A3	cDNA FLJ39269 fis, clone OCBBF2010420, highly similar to Guanylate cyclase soluble subunit alpha-3 (EC 4.6.1.2)	0.955262	1	0.573996
PATH:04022	cGMP-PKG signaling pathway	KCNMA1	KCNMA1	Calcium-activated potassium channel subunit alpha-1	0.955262	1	0.573996
PATH:04022	cGMP-PKG signaling pathway	ITPR2	ITPR2	Inositol 1,4,5-trisphosphate receptor type 2	0.955262	1	0.573996
PATH:04022	cGMP-PKG signaling pathway	NPR1	NPR1	Natriuretic peptide receptor A/guanylate cyclase A (Atrionatriuretic peptide receptor A) variant 2	0.955262	1	0.573996
PATH:04022	cGMP-PKG signaling pathway	GTF2IRD1	GTF2IRD1	General transcription factor II-I repeat domain-containing protein 1	0.955262	1	0.573996
PATH:04022	cGMP-PKG signaling pathway	GNA13	GNA13	Guanine nucleotide binding protein (G protein), alpha 13, isoform CRA_a	0.955262	1	0.573996
PATH:01212	Fatty acid metabolism	ACSL5	ACSL5	cDNA FLJ52792, highly similar to Long-chain-fatty-acid--CoA ligase 5 (EC 6.2.1.3)	0.95642	1	0.330845
PATH:00520	Amino sugar and nucleotide sugar metabolism	CHI3L1	CHI3L1	Chitinase 3-like 1 (Cartilage glycoprotein-39), isoform CRA_a	0.95642	1	0.330845
PATH:00510	N-Glycan biosynthesis	B4GALT1	B4GALT1	cDNA FLJ52205, highly similar to Beta-1,4-galactosyltransferase 1 (EC 2.4.1.-)	0.959184	1	0.324093
PATH:05100	Bacterial invasion of epithelial cells	DOCK1	DOCK1	Dedicator of cytokinesis protein 1	0.959513	1	0.412482
PATH:05100	Bacterial invasion of epithelial cells	SRC	SRC	Proto-oncogene tyrosine-protein kinase Src	0.959513	1	0.412482
PATH:05010	Alzheimer's disease	FAS	FAS	Truncated tumor necrosis factor receptor superfamily member 6	0.961767	1	0.56049
PATH:05010	Alzheimer's disease	PSEN1	PSEN1	cDNA FLJ53003, highly similar to Presenilin-1 (EC 3.4.23.-)	0.961767	1	0.56049
PATH:05010	Alzheimer's disease	TNF	TNF	Tumor necrosis factor alpha	0.961767	1	0.56049
PATH:05010	Alzheimer's disease	ADAM17	ADAM17	ADAM17 protein	0.961767	1	0.56049
PATH:05010	Alzheimer's disease	ITPR2	ITPR2	Inositol 1,4,5-trisphosphate receptor type 2	0.961767	1	0.56049
PATH:05010	Alzheimer's disease	IL1B	IL1B	Interleukin-1 beta	0.961767	1	0.56049
PATH:00240	Pyrimidine metabolism	UPB1	UPB1	Ureidopropionase, beta, isoform CRA_b	0.962039	1	0.462541
PATH:00240	Pyrimidine metabolism	CMPK2	CMPK2	Mitochondrial cytidine monophosphate (UMP-CMP) kinase 2	0.962039	1	0.462541
PATH:00240	Pyrimidine metabolism	ENTPD4	ENTPD4	cDNA FLJ58352, highly similar to Ectonucleoside triphosphate diphosphohydrolase 4 (EC 3.6.1.6)	0.962039	1	0.462541
PATH:04723	Retrograde endocannabinoid signaling	MGLL	MGLL	Monoglyceride lipase	0.962039	1	0.462541
PATH:04723	Retrograde endocannabinoid signaling	DAGLA	DAGLA	Chromosome 11 open reading frame 11, isoform CRA_b	0.962039	1	0.462541
PATH:04723	Retrograde endocannabinoid signaling	ITPR2	ITPR2	Inositol 1,4,5-trisphosphate receptor type 2	0.962039	1	0.462541
PATH:00310	Lysine degradation	COLGALT2	COLGALT2	cDNA FLJ37771 fis, clone BRHIP2025679, highly similar to Homo sapiens glycosyltransferase 25 domain containing 2 (GLT25D2), mRNA	0.964198	1	0.311384
PATH:00983	Drug metabolism - other enzymes	UPB1	UPB1	Ureidopropionase, beta, isoform CRA_b	0.966469	1	0.305395
PATH:04742	Taste transduction	SCNN1A	SCNN1A	Amiloride-sensitive sodium channel subunit alpha 1	0.968597	1	0.299633
PATH:05204	Chemical carcinogenesis	CYP1B1	CYP1B1	cDNA FLJ51600, highly similar to Cytochrome P450 1B1 (EC 1.14.14.1)	0.96926	1	0.387331
PATH:05204	Chemical carcinogenesis	HSD11B1	HSD11B1	Corticosteroid 11-beta-dehydrogenase isozyme 1	0.96926	1	0.387331
PATH:00980	Metabolism of xenobiotics by cytochrome P450	CYP1B1	CYP1B1	cDNA FLJ51600, highly similar to Cytochrome P450 1B1 (EC 1.14.14.1)	0.96926	1	0.387331
PATH:00980	Metabolism of xenobiotics by cytochrome P450	HSD11B1	HSD11B1	Corticosteroid 11-beta-dehydrogenase isozyme 1	0.96926	1	0.387331
PATH:05410	Hypertrophic cardiomyopathy (HCM)	ITGB8	ITGB8	Integrin beta-8	0.970917	1	0.382664
PATH:05410	Hypertrophic cardiomyopathy (HCM)	TNF	TNF	Tumor necrosis factor alpha	0.970917	1	0.382664
PATH:03008	Ribosome biogenesis in eukaryotes	NXT2	NXT2	NTF2-related export protein 2	0.973979	1	0.37366
PATH:03008	Ribosome biogenesis in eukaryotes	XRN1	XRN1	cDNA FLJ41903 fis, clone PEBLM2005183, highly similar to 5'-3' exoribonuclease 1	0.973979	1	0.37366
PATH:04914	Progesterone-mediated oocyte maturation	CDC26	CDC26	Cell division cycle 26, isoform CRA_a	0.97539	1	0.369315
PATH:04914	Progesterone-mediated oocyte maturation	RPS6KA2	RPS6KA2	Ribosomal protein S6 kinase alpha-2	0.97539	1	0.369315
PATH:05414	Dilated cardiomyopathy	ITGB8	ITGB8	Integrin beta-8	0.980332	1	0.352901
PATH:05414	Dilated cardiomyopathy	TNF	TNF	Tumor necrosis factor alpha	0.980332	1	0.352901
PATH:03015	mRNA surveillance pathway	NXT2	NXT2	NTF2-related export protein 2	0.981409	1	0.349023
PATH:03015	mRNA surveillance pathway	SMG1	SMG1	Serine/threonine-protein kinase SMG1	0.981409	1	0.349023
PATH:00562	Inositol phosphate metabolism	ITPKC	ITPKC	Inositol 1,4,5-trisphosphate 3-kinase C, isoform CRA_a	0.98142	1	0.260337
PATH:00970	Aminoacyl-tRNA biosynthesis	WARS	WARS	Tryptophanyl-tRNA synthetase, isoform CRA_a	0.983707	1	0.252072
PATH:00230	Purine metabolism	GUCY1A3	GUCY1A3	cDNA FLJ39269 fis, clone OCBBF2010420, highly similar to Guanylate cyclase soluble subunit alpha-3 (EC 4.6.1.2)	0.984363	1	0.469839
PATH:00230	Purine metabolism	PDE4B	PDE4B	cDNA FLJ56619, highly similar to cAMP-specific 3',5'-cyclic phosphodiesterase4B (EC 3.1.4.17)	0.984363	1	0.469839
PATH:00230	Purine metabolism	NPR1	NPR1	Natriuretic peptide receptor A/guanylate cyclase A (Atrionatriuretic peptide receptor A) variant 2	0.984363	1	0.469839
PATH:00230	Purine metabolism	ENTPD4	ENTPD4	cDNA FLJ58352, highly similar to Ectonucleoside triphosphate diphosphohydrolase 4 (EC 3.6.1.6)	0.984363	1	0.469839
PATH:00230	Purine metabolism	AMPD3	AMPD3	cDNA FLJ55301, highly similar to AMP deaminase 3 (EC 3.5.4.6)	0.984363	1	0.469839
PATH:04915	Estrogen signaling pathway	ITPR2	ITPR2	Inositol 1,4,5-trisphosphate receptor type 2	0.988847	1	0.317611
PATH:04915	Estrogen signaling pathway	SRC	SRC	Proto-oncogene tyrosine-protein kinase Src	0.988847	1	0.317611
PATH:04728	Dopaminergic synapse	ITPR2	ITPR2	Inositol 1,4,5-trisphosphate receptor type 2	0.990854	1	0.363677
PATH:04728	Dopaminergic synapse	SLC18A1	SLC18A1	cDNA, FLJ94316, highly similar to Homo sapiens solute carrier family 18 (vesicular monoamine), member 1 (SLC18A1), mRNA	0.990854	1	0.363677
PATH:04728	Dopaminergic synapse	CAMK2A	CAMK2A	cDNA FLJ75193, highly similar to Homo sapiens calcium/calmodulin-dependent protein kinase II alpha-B subunit mRNA	0.990854	1	0.363677
PATH:04918	Thyroid hormone synthesis	ITPR2	ITPR2	Inositol 1,4,5-trisphosphate receptor type 2	0.990981	1	0.220563
PATH:05012	Parkinson's disease	UBE2L6	UBE2L6	Ubiquitin/ISG15-conjugating enzyme E2 L6	0.995412	1	0.330845
PATH:05012	Parkinson's disease	ADORA2A	ADORA2A	Adenosine receptor A2a	0.995412	1	0.330845
PATH:05012	Parkinson's disease	SLC18A1	SLC18A1	cDNA, FLJ94316, highly similar to Homo sapiens solute carrier family 18 (vesicular monoamine), member 1 (SLC18A1), mRNA	0.995412	1	0.330845
PATH:04261	Adrenergic signaling in cardiomyocytes	SCN1B	SCN1B	Sodium channel subunit beta-1	0.996496	1	0.319743
PATH:04261	Adrenergic signaling in cardiomyocytes	RAPGEF3	RAPGEF3	cDNA FLJ30940 fis, clone FEBRA2007436, highly similar to Rap guanine nucleotide exchange factor 3	0.996496	1	0.319743
PATH:04261	Adrenergic signaling in cardiomyocytes	CAMK2A	CAMK2A	cDNA FLJ75193, highly similar to Homo sapiens calcium/calmodulin-dependent protein kinase II alpha-B subunit mRNA	0.996496	1	0.319743
PATH:04974	Protein digestion and absorption	COL13A1	COL13A1	Collagen, type XIII, alpha 1, isoform CRA_k	0.997055	1	0.178433
PATH:05034	Alcoholism	GRIN3A	GRIN3A	Glutamate receptor, ionotropic, N-methyl-D-aspartate 3A	0.997173	1	0.352901
PATH:05034	Alcoholism	CAMKK2	CAMKK2	Calcium/calmodulin-dependent protein kinase kinase 2, beta, isoform CRA_b	0.997173	1	0.352901
PATH:05034	Alcoholism	ADORA2A	ADORA2A	Adenosine receptor A2a	0.997173	1	0.352901
PATH:05034	Alcoholism	SLC18A1	SLC18A1	cDNA, FLJ94316, highly similar to Homo sapiens solute carrier family 18 (vesicular monoamine), member 1 (SLC18A1), mRNA	0.997173	1	0.352901
PATH:05032	Morphine addiction	PDE4B	PDE4B	cDNA FLJ56619, highly similar to cAMP-specific 3',5'-cyclic phosphodiesterase4B (EC 3.1.4.17)	0.997738	1	0.170759
PATH:03013	RNA transport	NXT2	NXT2	NTF2-related export protein 2	0.998693	1	0.28528
PATH:03013	RNA transport	EIF5	EIF5	Eukaryotic translation initiation factor 5, isoform CRA_b	0.998693	1	0.28528
PATH:03013	RNA transport	EIF1B	EIF1B	Eukaryotic translation initiation factor 1B, isoform CRA_a	0.998693	1	0.28528
PATH:05016	Huntington's disease	SOD2	SOD2	Superoxide dismutase [Mn], mitochondrial	0.999524	1	0.257523
PATH:05016	Huntington's disease	TGM2	TGM2	cDNA FLJ58187, highly similar to Protein-glutamine gamma-glutamyltransferase 2(EC 2.3.2.13)	0.999524	1	0.257523
PATH:05016	Huntington's disease	DNAH3	DNAH3	cDNA FLJ53270, moderately similar to Homo sapiens dynein, axonemal, heavy polypeptide 3 (DNAH3), mRNA	0.999524	1	0.257523
PATH:03010	Ribosome	RPL36A-HNRNPH2	RPL36A-HNRNPH2	Protein RPL36A-HNRNPH2	0.99986	1	0.117634
PATH:01100	Metabolic pathways	ATP6V0C	ATP6V0C	V-type proton ATPase 16 kDa proteolipid subunit	0.999951	1	0.626506
PATH:01100	Metabolic pathways	H6PD	H6PD	GDH/6PGL endoplasmic bifunctional protein	0.999951	1	0.626506
PATH:01100	Metabolic pathways	GALC	GALC	Galactosylceramidase, isoform CRA_c	0.999951	1	0.626506
PATH:01100	Metabolic pathways	PDXK	PDXK	Pyridoxal kinase	0.999951	1	0.626506
PATH:01100	Metabolic pathways	KYNU	KYNU	Kynureninase (L-kynurenine hydrolase) variant	0.999951	1	0.626506
PATH:01100	Metabolic pathways	HSD11B1	HSD11B1	Corticosteroid 11-beta-dehydrogenase isozyme 1	0.999951	1	0.626506
PATH:01100	Metabolic pathways	ME1	ME1	NADP-dependent malic enzyme	0.999951	1	0.626506
PATH:01100	Metabolic pathways	LAP3	LAP3	cDNA FLJ54122, highly similar to Cytosol aminopeptidase (EC 3.4.11.1)	0.999951	1	0.626506
PATH:01100	Metabolic pathways	IDO1	IDO1	Indoleamine 2,3-dioxygenase 1	0.999951	1	0.626506
PATH:01100	Metabolic pathways	PLA2G7	PLA2G7	Phospholipase A2, group VII (Platelet-activating factor acetylhydrolase, plasma), isoform CRA_a	0.999951	1	0.626506
PATH:01100	Metabolic pathways	PLA2G4A	PLA2G4A	cDNA FLJ75258, highly similar to Homo sapiens phospholipase A2, group IVA (cytosolic, calcium-dependent) (PLA2G4A), mRNA	0.999951	1	0.626506
PATH:01100	Metabolic pathways	SARDH	SARDH	Sarcosine dehydrogenase, mitochondrial	0.999951	1	0.626506
PATH:01100	Metabolic pathways	IL4I1	IL4I1	Interleukin 4 induced 1	0.999951	1	0.626506
PATH:01100	Metabolic pathways	UPB1	UPB1	Ureidopropionase, beta, isoform CRA_b	0.999951	1	0.626506
PATH:01100	Metabolic pathways	PCYT1A	PCYT1A	cDNA, FLJ93994, highly similar to Homo sapiens phosphate cytidylyltransferase 1, choline, alpha isoform (PCYT1A), mRNA	0.999951	1	0.626506
PATH:01100	Metabolic pathways	GCNT2	GCNT2	cDNA FLJ76191, highly similar to Homo sapiens glucosaminyl (N-acetyl) transferase 2, I-branching enzyme (GCNT2), transcript variant 2, mRNA	0.999951	1	0.626506
PATH:01100	Metabolic pathways	GGT5	GGT5	cDNA FLJ50454, moderately similar to Gamma-glutamyltransferase 5 (EC2.3.2.2)	0.999951	1	0.626506
PATH:01100	Metabolic pathways	ATP6V1G1	ATP6V1G1	ATPase, H+ transporting, lysosomal 13kDa, V1 subunit G1, isoform CRA_a	0.999951	1	0.626506
PATH:01100	Metabolic pathways	GK	GK	Glycerol kinase, isoform CRA_c	0.999951	1	0.626506
PATH:01100	Metabolic pathways	ADPGK	ADPGK	cDNA FLJ55953, highly similar to ADP-dependent glucokinase (EC 2.7.1.147)	0.999951	1	0.626506
PATH:01100	Metabolic pathways	ATP6V1E2	ATP6V1E2	V-type proton ATPase subunit E 2	0.999951	1	0.626506
PATH:01100	Metabolic pathways	MGLL	MGLL	Monoglyceride lipase	0.999951	1	0.626506
PATH:01100	Metabolic pathways	ATP6V1E1	ATP6V1E1	V-type proton ATPase subunit E 1	0.999951	1	0.626506
PATH:01100	Metabolic pathways	FUT4	FUT4	Alpha-(1,3)-fucosyltransferase 4	0.999951	1	0.626506
PATH:01100	Metabolic pathways	ATP6V1F	ATP6V1F	V-type proton ATPase subunit F	0.999951	1	0.626506
PATH:01100	Metabolic pathways	SDS	SDS	L-serine dehydratase/L-threonine deaminase	0.999951	1	0.626506
PATH:01100	Metabolic pathways	SAT2	SAT2	Diamine acetyltransferase 2	0.999951	1	0.626506
PATH:01100	Metabolic pathways	B3GNT5	B3GNT5	cDNA FLJ34155 fis, clone FCBBF3013205, highly similar to Homo sapiens UDP-GlcNAc:betaGal beta-1,3-N-acetylglucosaminyltransferase 5 (B3GNT5), mRNA	0.999951	1	0.626506
PATH:01100	Metabolic pathways	ITPKC	ITPKC	Inositol 1,4,5-trisphosphate 3-kinase C, isoform CRA_a	0.999951	1	0.626506
PATH:01100	Metabolic pathways	GCH1	GCH1	GTP cyclohydrolase 1 (Dopa-responsive dystonia), isoform CRA_a	0.999951	1	0.626506
PATH:01100	Metabolic pathways	ACSL5	ACSL5	cDNA FLJ52792, highly similar to Long-chain-fatty-acid--CoA ligase 5 (EC 6.2.1.3)	0.999951	1	0.626506
PATH:01100	Metabolic pathways	AKR1A1	AKR1A1	Alcohol dehydrogenase [NADP(+)]	0.999951	1	0.626506
PATH:01100	Metabolic pathways	CNDP2	CNDP2	CNDP dipeptidase 2 (Metallopeptidase M20 family), isoform CRA_d	0.999951	1	0.626506
PATH:01100	Metabolic pathways	CDS1	CDS1	Phosphatidate cytidylyltransferase 1	0.999951	1	0.626506
PATH:01100	Metabolic pathways	CMPK2	CMPK2	Mitochondrial cytidine monophosphate (UMP-CMP) kinase 2	0.999951	1	0.626506
PATH:01100	Metabolic pathways	ATP6V1C1	ATP6V1C1	ATPase, H+ transporting, lysosomal 42kDa, V1 subunit C1, isoform CRA_a	0.999951	1	0.626506
PATH:01100	Metabolic pathways	ALAS1	ALAS1	cDNA FLJ53856, highly similar to 5-aminolevulinate synthase, nonspecific, mitochondrial (EC 2.3.1.37)	0.999951	1	0.626506
PATH:01100	Metabolic pathways	SMPD2	SMPD2	Sphingomyelin phosphodiesterase 2	0.999951	1	0.626506
PATH:01100	Metabolic pathways	B4GALT1	B4GALT1	cDNA FLJ52205, highly similar to Beta-1,4-galactosyltransferase 1 (EC 2.4.1.-)	0.999951	1	0.626506
PATH:01100	Metabolic pathways	GNS	GNS	Glucosamine (N-acetyl)-6-sulfatase (Sanfilippo disease IIID), isoform CRA_a	0.999951	1	0.626506
PATH:01100	Metabolic pathways	KMO	KMO	Kynurenine 3-monooxygenase	0.999951	1	0.626506
PATH:01100	Metabolic pathways	ATP6AP1	ATP6AP1	V-type proton ATPase subunit S1	0.999951	1	0.626506
PATH:01100	Metabolic pathways	IDO2	IDO2	Indoleamine 2,3-dioxygenase 2	0.999951	1	0.626506
PATH:01100	Metabolic pathways	SPHK1	SPHK1	cDNA FLJ16332 fis, clone SYNOV2016837, highly similar to Sphingosine kinase 1 (EC 2.7.1.-)	0.999951	1	0.626506
PATH:01100	Metabolic pathways	AMPD3	AMPD3	cDNA FLJ55301, highly similar to AMP deaminase 3 (EC 3.5.4.6)	0.999951	1	0.626506
PATH:01100	Metabolic pathways	LIPT1	LIPT1	Lipoyltransferase 1, mitochondrial	0.999951	1	0.626506
PATH:04740	Olfactory transduction	CAMK2A	CAMK2A	cDNA FLJ75193, highly similar to Homo sapiens calcium/calmodulin-dependent protein kinase II alpha-B subunit mRNA	1	1	0.0392113
