# Supplementary material for: A dynamic transcriptomic atlas of cytokine-induced killer cells
Source: J Biol Chem. 2018 Oct 17;293(51):19600–12. doi: 10.1074/jbc.RA118.003280 (PMC6314136; doi:10.1074/jbc.RA118.003280)
Supplement: Supporting Information [file supp_RA118.003280_137179_3_supp_217104_pgfml3.xlsx]

## Sheet: Pathway_Result
PathwayID	PathwayTerm	DifGene	AllDifGene	GeneInPathway	AllGene	P-Value	FDR	Enrichment	(-log2P)
PATH:04650	Natural killer cell mediated cytotoxicity	19	269	139	6781	2.01507e-06	0.000461452	3.44572	18.9207
PATH:04145	Phagosome	19	269	155	6781	1.03368e-05	0.00118356	3.09003	16.5619
PATH:04380	Osteoclast differentiation	17	269	133	6781	1.75274e-05	0.00133793	3.2221	15.8
PATH:05162	Measles	15	269	134	6781	0.000251042	0.0130933	2.82181	11.9598
PATH:05120	Epithelial cell signaling in Helicobacter pylori infection	10	269	68	6781	0.000309828	0.0130933	3.70709	11.6562
PATH:04666	Fc gamma R-mediated phagocytosis	12	269	95	6781	0.000343056	0.0130933	3.18419	11.5093
PATH:04144	Endocytosis	19	269	204	6781	0.000438781	0.0143544	2.34782	11.1542
PATH:05152	Tuberculosis	17	269	181	6781	0.000795224	0.0227633	2.36762	10.2964
PATH:04142	Lysosome	13	269	122	6781	0.00103104	0.0241791	2.68612	9.92169
PATH:05323	Rheumatoid arthritis	11	269	93	6781	0.00105586	0.0241791	2.98161	9.88737
PATH:04630	Jak-STAT signaling pathway	15	269	157	6781	0.00134868	0.0263353	2.40842	9.53424
PATH:05203	Viral carcinogenesis	18	269	207	6781	0.00138001	0.0263353	2.19202	9.5011
PATH:05142	Chagas disease (American trypanosomiasis)	11	269	104	6781	0.00262953	0.0440109	2.66625	8.57098
PATH:05168	Herpes simplex infection	16	269	186	6781	0.0028109	0.0440109	2.16845	8.47475
PATH:04621	NOD-like receptor signaling pathway	8	269	62	6781	0.00290743	0.0440109	3.25267	8.42604
PATH:04064	NF-kappa B signaling pathway	10	269	91	6781	0.003075	0.0440109	2.77013	8.3452
PATH:04062	Chemokine signaling pathway	16	269	191	6781	0.00366278	0.0474136	2.11168	8.09285
PATH:04966	Collecting duct acid secretion	5	269	27	6781	0.00372683	0.0474136	4.66818	8.06783
PATH:05164	Influenza A	15	269	177	6781	0.00434431	0.0523604	2.13629	7.84666
PATH:05221	Acute myeloid leukemia	7	269	57	6781	0.00692026	0.079237	3.09574	7.17496
PATH:05140	Leishmaniasis	8	269	74	6781	0.00861806	0.0939779	2.72521	6.85842
PATH:04620	Toll-like receptor signaling pathway	10	269	106	6781	0.00907183	0.0944295	2.37813	6.78439
PATH:04662	B cell receptor signaling pathway	8	269	76	6781	0.0100758	0.10032	2.65349	6.63296
PATH:05200	Pathways in cancer	22	269	330	6781	0.0113261	0.10807	1.68055	6.4642
PATH:04721	Synaptic vesicle cycle	7	269	64	6781	0.0128668	0.113779	2.75714	6.28021
PATH:05161	Hepatitis B	12	269	146	6781	0.0129181	0.113779	2.07191	6.27446
PATH:00603	Glycosphingolipid biosynthesis - globo series	3	269	14	6781	0.0162368	0.137712	5.40175	5.94459
PATH:05132	Salmonella infection	8	269	85	6781	0.0189771	0.145517	2.37253	5.7196
PATH:05110	Vibrio cholerae infection	6	269	54	6781	0.0192882	0.145517	2.80091	5.69614
PATH:05145	Toxoplasmosis	11	269	137	6781	0.0198412	0.145517	2.02401	5.65536
PATH:05160	Hepatitis C	11	269	137	6781	0.0198412	0.145517	2.02401	5.65536
PATH:05212	Pancreatic cancer	7	269	70	6781	0.0203342	0.145517	2.52082	5.61995
PATH:04520	Adherens junction	7	269	73	6781	0.0250196	0.173621	2.41722	5.3208
PATH:04210	Apoptosis	8	269	90	6781	0.0258372	0.174021	2.24073	5.27441
PATH:05146	Amoebiasis	9	269	108	6781	0.0271289	0.177501	2.10068	5.20403
PATH:05169	Epstein-Barr virus infection	14	269	201	6781	0.0284336	0.179926	1.75579	5.13626
PATH:02010	ABC transporters	5	269	44	6781	0.0290711	0.179926	2.86457	5.10427
PATH:04060	Cytokine-cytokine receptor interaction	17	269	265	6781	0.0338265	0.203849	1.61713	4.8857
PATH:04068	FoxO signaling pathway	10	269	133	6781	0.0380803	0.2236	1.89535	4.71481
PATH:04330	Notch signaling pathway	5	269	48	6781	0.040382	0.231187	2.62585	4.63015
PATH:05321	Inflammatory bowel disease (IBD)	6	269	67	6781	0.0488663	0.272936	2.25745	4.35502
PATH:05340	Primary immunodeficiency	4	269	36	6781	0.0527448	0.274965	2.80091	4.24483
PATH:04130	SNARE interactions in vesicular transport	4	269	36	6781	0.0527448	0.274965	2.80091	4.24483
PATH:05144	Malaria	5	269	52	6781	0.0540325	0.274965	2.42386	4.21003
PATH:05213	Endometrial cancer	5	269	52	6781	0.0540325	0.274965	2.42386	4.21003
PATH:05211	Renal cell carcinoma	6	269	70	6781	0.0582882	0.290174	2.1607	4.10065
PATH:05320	Autoimmune thyroid disease	5	269	54	6781	0.061747	0.293276	2.33409	4.01749
PATH:04974	Protein digestion and absorption	7	269	89	6781	0.0624728	0.293276	1.98267	4.00063
PATH:05166	HTLV-I infection	16	269	266	6781	0.0627534	0.293276	1.51628	3.99416
PATH:04976	Bile secretion	6	269	72	6781	0.0651336	0.295573	2.10068	3.94045
PATH:05134	Legionellosis	5	269	55	6781	0.0658262	0.295573	2.29165	3.92519
PATH:05330	Allograft rejection	4	269	39	6781	0.0672496	0.296157	2.58545	3.89433
PATH:05220	Chronic myeloid leukemia	6	269	73	6781	0.0687259	0.296948	2.07191	3.863
PATH:04015	Rap1 signaling pathway	13	269	213	6781	0.0803412	0.340706	1.53853	3.63772
PATH:05332	Graft-versus-host disease	4	269	43	6781	0.0894484	0.37243	2.34495	3.4828
PATH:00760	Nicotinate and nicotinamide metabolism	3	269	28	6781	0.0976451	0.395499	2.70088	3.35631
PATH:05131	Shigellosis	5	269	62	6781	0.098443	0.395499	2.03292	3.34457
PATH:04940	Type I diabetes mellitus	4	269	45	6781	0.101711	0.401582	2.24073	3.29746
PATH:05205	Proteoglycans in cancer	13	269	225	6781	0.110754	0.422792	1.45647	3.17457
PATH:05410	Hypertrophic cardiomyopathy (HCM)	6	269	83	6781	0.110775	0.422792	1.82228	3.17429
PATH:00604	Glycosphingolipid biosynthesis - ganglio series	2	269	15	6781	0.117319	0.440426	3.36109	3.09149
PATH:04726	Serotonergic synapse	8	269	126	6781	0.126945	0.462557	1.60052	2.97772
PATH:04066	HIF-1 signaling pathway	7	269	106	6781	0.127254	0.462557	1.66469	2.97422
PATH:04672	Intestinal immune network for IgA production	4	269	50	6781	0.135466	0.484713	2.01665	2.884
PATH:05215	Prostate cancer	6	269	89	6781	0.141091	0.486163	1.69943	2.8253
PATH:04920	Adipocytokine signaling pathway	5	269	70	6781	0.143857	0.486163	1.80058	2.79729
PATH:00770	Pantothenate and CoA biosynthesis	2	269	17	6781	0.144435	0.486163	2.96567	2.79151
PATH:04668	TNF signaling pathway	7	269	110	6781	0.146123	0.486163	1.60416	2.77475
PATH:04727	GABAergic synapse	6	269	90	6781	0.146486	0.486163	1.68055	2.77117
PATH:04622	RIG-I-like receptor signaling pathway	5	269	71	6781	0.150085	0.490991	1.77522	2.73615
PATH:05416	Viral myocarditis	5	269	72	6781	0.156424	0.504523	1.75057	2.67646
PATH:05412	Arrhythmogenic right ventricular cardiomyopathy (ARVC)	5	269	74	6781	0.169426	0.535675	1.70326	2.56127
PATH:00531	Glycosaminoglycan degradation	2	269	19	6781	0.172683	0.535675	2.65349	2.5338
PATH:05217	Basal cell carcinoma	4	269	55	6781	0.1731	0.535675	1.83332	2.53032
PATH:05100	Bacterial invasion of epithelial cells	5	269	77	6781	0.189684	0.579168	1.63689	2.39833
PATH:04612	Antigen processing and presentation	5	269	79	6781	0.203649	0.613626	1.59545	2.29584
PATH:04916	Melanogenesis	6	269	101	6781	0.211474	0.622827	1.49752	2.24145
PATH:04514	Cell adhesion molecules (CAMs)	8	269	144	6781	0.212142	0.622827	1.40045	2.2369
PATH:05210	Colorectal cancer	4	269	62	6781	0.230855	0.669188	1.62633	2.11494
PATH:00860	Porphyrin and chlorophyll metabolism	3	269	43	6781	0.242389	0.693839	1.75871	2.0446
PATH:04320	Dorso-ventral axis formation	2	269	24	6781	0.246145	0.695891	2.10068	2.02242
PATH:04722	Neurotrophin signaling pathway	7	269	130	6781	0.257195	0.718264	1.35736	1.95907
PATH:04611	Platelet activation	7	269	131	6781	0.263329	0.726533	1.347	1.92506
PATH:04390	Hippo signaling pathway	8	269	154	6781	0.267073	0.728091	1.30952	1.9047
PATH:05222	Small cell lung cancer	5	269	89	6781	0.277843	0.748543	1.41619	1.84766
PATH:00520	Amino sugar and nucleotide sugar metabolism	3	269	48	6781	0.296697	0.790041	1.57551	1.75294
PATH:00030	Pentose phosphate pathway	2	269	28	6781	0.305743	0.804232	1.80058	1.70961
PATH:05216	Thyroid cancer	2	269	29	6781	0.320548	0.804232	1.7385	1.64139
PATH:04670	Leukocyte transendothelial migration	6	269	118	6781	0.326543	0.804232	1.28177	1.61465
PATH:04730	Long-term depression	4	269	73	6781	0.328769	0.804232	1.38127	1.60486
PATH:04978	Mineral absorption	3	269	51	6781	0.329663	0.804232	1.48283	1.60093
PATH:00130	Ubiquinone and other terpenoid-quinone biosynthesis	1	269	10	6781	0.333059	0.804232	2.52082	1.58615
PATH:04910	Insulin signaling pathway	7	269	142	6781	0.333071	0.804232	1.24266	1.5861
PATH:00410	beta-Alanine metabolism	2	269	30	6781	0.335276	0.804232	1.68055	1.57658
PATH:04022	cGMP-PKG signaling pathway	8	269	166	6781	0.337609	0.804232	1.21485	1.56657
PATH:04713	Circadian entrainment	5	269	97	6781	0.340576	0.804232	1.29939	1.55395
PATH:00480	Glutathione metabolism	3	269	52	6781	0.340657	0.804232	1.45432	1.55361
PATH:05133	Pertussis	4	269	75	6781	0.346989	0.809384	1.34444	1.52704
PATH:00340	Histidine metabolism	2	269	31	6781	0.349908	0.809384	1.62633	1.51495
PATH:05014	Amyotrophic lateral sclerosis (ALS)	3	269	54	6781	0.3626	0.830354	1.40045	1.46355
PATH:05130	Pathogenic Escherichia coli infection	3	269	56	6781	0.384429	0.855978	1.35044	1.37921
PATH:05223	Non-small cell lung cancer	3	269	56	6781	0.384429	0.855978	1.35044	1.37921
PATH:00740	Riboflavin metabolism	1	269	12	6781	0.385003	0.855978	2.10068	1.37706
PATH:00040	Pentose and glucuronate interconversions	2	269	34	6781	0.393089	0.857473	1.48283	1.34707
PATH:05206	MicroRNAs in cancer	13	269	296	6781	0.393165	0.857473	1.10712	1.34679
PATH:04151	PI3K-Akt signaling pathway	15	269	347	6781	0.403379	0.864524	1.08969	1.30979
PATH:04310	Wnt signaling pathway	7	269	153	6781	0.405108	0.864524	1.15332	1.30362
PATH:04014	Ras signaling pathway	10	269	227	6781	0.413156	0.864524	1.11049	1.27524
PATH:04664	Fc epsilon RI signaling pathway	4	269	83	6781	0.419667	0.864524	1.21485	1.25268
PATH:00250	Alanine, aspartate and glutamate metabolism	2	269	36	6781	0.421151	0.864524	1.40045	1.24759
PATH:05034	Alcoholism	8	269	180	6781	0.422824	0.864524	1.12036	1.24187
PATH:05202	Transcriptional misregulation in cancer	8	269	180	6781	0.422824	0.864524	1.12036	1.24187
PATH:00190	Oxidative phosphorylation	6	269	133	6781	0.433734	0.875625	1.13721	1.20512
PATH:04660	T cell receptor signaling pathway	5	269	109	6781	0.435901	0.875625	1.15634	1.19793
PATH:04350	TGF-beta signaling pathway	4	269	86	6781	0.446513	0.88259	1.17247	1.16323
PATH:00533	Glycosaminoglycan biosynthesis - keratan sulfate	1	269	15	6781	0.455458	0.88259	1.68055	1.13461
PATH:04623	Cytosolic DNA-sensing pathway	3	269	63	6781	0.459127	0.88259	1.20039	1.12303
PATH:04012	ErbB signaling pathway	4	269	88	6781	0.4642	0.88259	1.14583	1.10718
PATH:04150	mTOR signaling pathway	3	269	64	6781	0.469502	0.88259	1.18163	1.0908
PATH:04512	ECM-receptor interaction	4	269	89	6781	0.47297	0.88259	1.13295	1.08018
PATH:05214	Glioma	3	269	65	6781	0.479787	0.88259	1.16345	1.05953
PATH:05414	Dilated cardiomyopathy	4	269	90	6781	0.481686	0.88259	1.12036	1.05384
PATH:00010	Glycolysis / Gluconeogenesis	3	269	66	6781	0.489979	0.88259	1.14583	1.02921
PATH:00120	Primary bile acid biosynthesis	1	269	17	6781	0.4979	0.88259	1.48283	1.00607
PATH:04614	Renin-angiotensin system	1	269	17	6781	0.4979	0.88259	1.48283	1.00607
PATH:04810	Regulation of actin cytoskeleton	9	269	218	6781	0.500315	0.88259	1.0407	0.999092
PATH:00380	Tryptophan metabolism	2	269	42	6781	0.501034	0.88259	1.20039	0.997021
PATH:05219	Bladder cancer	2	269	42	6781	0.501034	0.88259	1.20039	0.997021
PATH:00565	Ether lipid metabolism	2	269	42	6781	0.501034	0.88259	1.20039	0.997021
PATH:00350	Tyrosine metabolism	2	269	42	6781	0.501034	0.88259	1.20039	0.997021
PATH:00590	Arachidonic acid metabolism	3	269	68	6781	0.510064	0.88546	1.11213	0.971249
PATH:00360	Phenylalanine metabolism	1	269	18	6781	0.517868	0.88546	1.40045	0.949344
PATH:00511	Other glycan degradation	1	269	18	6781	0.517868	0.88546	1.40045	0.949344
PATH:04610	Complement and coagulation cascades	3	269	69	6781	0.519951	0.88546	1.09601	0.943552
PATH:00071	Fatty acid degradation	2	269	44	6781	0.526056	0.88546	1.14583	0.926713
PATH:04270	Vascular smooth muscle contraction	5	269	121	6781	0.527971	0.88546	1.04166	0.92147
PATH:03320	PPAR signaling pathway	3	269	70	6781	0.52973	0.88546	1.08035	0.916672
PATH:04973	Carbohydrate digestion and absorption	2	269	45	6781	0.538246	0.888646	1.12036	0.893661
PATH:05218	Melanoma	3	269	71	6781	0.539397	0.888646	1.06513	0.890582
PATH:04917	Prolactin signaling pathway	3	269	72	6781	0.54895	0.897925	1.05034	0.865254
PATH:04750	Inflammatory mediator regulation of TRP channels	4	269	99	6781	0.557262	0.905057	1.01851	0.843572
PATH:00600	Sphingolipid metabolism	2	269	47	6781	0.561975	0.905265	1.07269	0.831423
PATH:04915	Estrogen signaling pathway	4	269	100	6781	0.565297	0.905265	1.00833	0.82292
PATH:04930	Type II diabetes mellitus	2	269	48	6781	0.573508	0.912038	1.05034	0.802114
PATH:04510	Focal adhesion	8	269	207	6781	0.582023	0.917287	0.974229	0.780853
PATH:04961	Endocrine and other factor-regulated calcium reabsorption	2	269	49	6781	0.58482	0.917287	1.02891	0.773934
PATH:04724	Glutamatergic synapse	5	269	130	6781	0.592476	0.922973	0.969545	0.755171
PATH:04360	Axon guidance	5	269	131	6781	0.599342	0.92736	0.962144	0.738549
PATH:00910	Nitrogen metabolism	1	269	23	6781	0.606446	0.932055	1.09601	0.721548
PATH:00983	Drug metabolism - other enzymes	2	269	52	6781	0.617422	0.942115	0.969545	0.695671
PATH:04977	Vitamin digestion and absorption	1	269	24	6781	0.622112	0.942115	1.05034	0.684755
PATH:04742	Taste transduction	2	269	53	6781	0.627845	0.942115	0.951252	0.671519
PATH:04070	Phosphatidylinositol signaling system	3	269	81	6781	0.629448	0.942115	0.933636	0.66784
PATH:00980	Metabolism of xenobiotics by cytochrome P450	3	269	82	6781	0.637757	0.944275	0.92225	0.648921
PATH:04120	Ubiquitin mediated proteolysis	5	269	137	6781	0.639138	0.944275	0.920007	0.645801
PATH:00534	Glycosaminoglycan biosynthesis - heparan sulfate / heparin	1	269	26	6781	0.651603	0.950427	0.969545	0.617936
PATH:00601	Glycosphingolipid biosynthesis - lacto and neolacto series	1	269	26	6781	0.651603	0.950427	0.969545	0.617936
PATH:04340	Hedgehog signaling pathway	2	269	56	6781	0.657791	0.952464	0.900292	0.604298
PATH:04725	Cholinergic synapse	4	269	113	6781	0.661963	0.952464	0.892325	0.595178
PATH:00053	Ascorbate and aldarate metabolism	1	269	27	6781	0.665477	0.952464	0.933636	0.58754
PATH:00330	Arginine and proline metabolism	2	269	59	6781	0.685785	0.971018	0.854515	0.544172
PATH:04744	Phototransduction	1	269	29	6781	0.691595	0.971018	0.869248	0.532001
PATH:00630	Glyoxylate and dicarboxylate metabolism	1	269	29	6781	0.691595	0.971018	0.869248	0.532001
PATH:04710	Circadian rhythm	1	269	30	6781	0.703882	0.971018	0.840273	0.506595
PATH:00650	Butanoate metabolism	1	269	30	6781	0.703882	0.971018	0.840273	0.506595
PATH:00512	Mucin type O-Glycan biosynthesis	1	269	30	6781	0.703882	0.971018	0.840273	0.506595
PATH:00564	Glycerophospholipid metabolism	3	269	92	6781	0.713645	0.978355	0.822006	0.486722
PATH:05032	Morphine addiction	3	269	93	6781	0.720517	0.978355	0.813167	0.472896
PATH:04932	Non-alcoholic fatty liver disease (NAFLD)	5	269	151	6781	0.722017	0.978355	0.834708	0.469895
PATH:00640	Propanoate metabolism	1	269	32	6781	0.727012	0.979327	0.787756	0.45995
PATH:03410	Base excision repair	1	269	33	6781	0.737892	0.988171	0.763884	0.438518
PATH:05143	African trypanosomiasis	1	269	34	6781	0.748341	0.990578	0.741417	0.418233
PATH:00591	Linoleic acid metabolism	1	269	34	6781	0.748341	0.990578	0.741417	0.418233
PATH:04115	p53 signaling pathway	2	269	68	6781	0.758643	0.998444	0.741417	0.398507
PATH:00051	Fructose and mannose metabolism	1	269	36	6781	0.768009	0.999721	0.700227	0.380804
PATH:04010	MAPK signaling pathway	9	269	275	6781	0.77066	0.999721	0.824995	0.375834
PATH:04720	Long-term potentiation	2	269	70	6781	0.77271	0.999721	0.720234	0.372001
PATH:04723	Retrograde endocannabinoid signaling	3	269	103	6781	0.782338	0.999992	0.734219	0.354136
PATH:04912	GnRH signaling pathway	3	269	104	6781	0.787854	0.999992	0.727159	0.343999
PATH:04140	Regulation of autophagy	1	269	39	6781	0.794677	0.999992	0.646364	0.331559
PATH:00982	Drug metabolism - cytochrome P450	2	269	74	6781	0.798716	0.999992	0.681302	0.324245
PATH:05010	Alzheimer's disease	5	269	170	6781	0.811444	0.999992	0.741417	0.301437
PATH:04960	Aldosterone-regulated sodium reabsorption	1	269	42	6781	0.81829	0.999992	0.600195	0.289317
PATH:00620	Pyruvate metabolism	1	269	42	6781	0.81829	0.999992	0.600195	0.289317
PATH:04370	VEGF signaling pathway	2	269	79	6781	0.827504	0.999992	0.638182	0.273162
PATH:00280	Valine, leucine and isoleucine degradation	1	269	44	6781	0.832508	0.999992	0.572913	0.264464
PATH:04146	Peroxisome	2	269	82	6781	0.842952	0.999992	0.614834	0.246478
PATH:05204	Chemical carcinogenesis	2	269	82	6781	0.842952	0.999992	0.614834	0.246478
PATH:04975	Fat digestion and absorption	1	269	46	6781	0.845617	0.999992	0.548004	0.241923
PATH:03022	Basal transcription factors	1	269	46	6781	0.845617	0.999992	0.548004	0.241923
PATH:01212	Fatty acid metabolism	1	269	48	6781	0.857704	0.999992	0.52517	0.221448
PATH:04914	Progesterone-mediated oocyte maturation	2	269	86	6781	0.861601	0.999992	0.586237	0.214908
PATH:04911	Insulin secretion	2	269	87	6781	0.865937	0.999992	0.579498	0.207667
PATH:00514	Other types of O-glycan biosynthesis	1	269	50	6781	0.868848	0.999992	0.504164	0.202824
PATH:00310	Lysine degradation	1	269	51	6781	0.874089	0.999992	0.494278	0.194147
PATH:04970	Salivary secretion	2	269	90	6781	0.878208	0.999992	0.560182	0.187365
PATH:04540	Gap junction	2	269	90	6781	0.878208	0.999992	0.560182	0.187365
PATH:04921	Oxytocin signaling pathway	4	269	158	6781	0.87917	0.999992	0.638182	0.185786
PATH:03015	mRNA surveillance pathway	2	269	91	6781	0.882064	0.999992	0.554026	0.181045
PATH:00561	Glycerolipid metabolism	1	269	55	6781	0.893049	0.999992	0.458331	0.163189
PATH:00500	Starch and sucrose metabolism	1	269	56	6781	0.897326	0.999992	0.450146	0.156295
PATH:04728	Dopaminergic synapse	3	269	131	6781	0.898012	0.999992	0.577287	0.155193
PATH:05150	Staphylococcus aureus infection	1	269	57	6781	0.901433	0.999992	0.442249	0.149707
PATH:04530	Tight junction	3	269	134	6781	0.906371	0.999992	0.564362	0.141826
PATH:04141	Protein processing in endoplasmic reticulum	4	269	168	6781	0.906396	0.999992	0.600195	0.141787
PATH:04972	Pancreatic secretion	2	269	101	6781	0.914869	0.999992	0.499172	0.128363
PATH:00562	Inositol phosphate metabolism	1	269	61	6781	0.916288	0.999992	0.413249	0.126127
PATH:05322	Systemic lupus erythematosus	3	269	138	6781	0.916555	0.999992	0.548004	0.125706
PATH:00240	Pyrimidine metabolism	2	269	103	6781	0.920311	0.999992	0.489479	0.119806
PATH:01200	Carbon metabolism	2	269	106	6781	0.927866	0.999992	0.475626	0.108012
PATH:05031	Amphetamine addiction	1	269	70	6781	0.942056	0.999992	0.360117	0.0861158
PATH:00830	Retinol metabolism	1	269	70	6781	0.942056	0.999992	0.360117	0.0861158
PATH:04918	Thyroid hormone synthesis	1	269	72	6781	0.946608	0.999992	0.350114	0.0791608
PATH:01230	Biosynthesis of amino acids	1	269	73	6781	0.948749	0.999992	0.345318	0.0759019
PATH:04919	Thyroid hormone signaling pathway	2	269	119	6781	0.953455	0.999992	0.423667	0.0687633
PATH:04260	Cardiac muscle contraction	1	269	78	6781	0.958236	0.999992	0.323182	0.0615473
PATH:04110	Cell cycle	2	269	124	6781	0.960773	0.999992	0.406584	0.0577319
PATH:01100	Metabolic pathways	36	269	1166	6781	0.965173	0.999992	0.778297	0.0511398
PATH:04080	Neuroactive ligand-receptor interaction	6	269	275	6781	0.965833	0.999992	0.549997	0.0501538
PATH:03008	Ribosome biogenesis in eukaryotes	1	269	85	6781	0.968651	0.999992	0.296567	0.0459517
PATH:03040	Spliceosome	2	269	131	6781	0.969194	0.999992	0.384858	0.0451424
PATH:04640	Hematopoietic cell lineage	1	269	88	6781	0.97228	0.999992	0.286457	0.0405569
PATH:04020	Calcium signaling pathway	3	269	185	6781	0.980114	0.999992	0.408781	0.0289787
PATH:04261	Adrenergic signaling in cardiomyocytes	2	269	149	6781	0.983622	0.999992	0.338365	0.0238247
PATH:03013	RNA transport	2	269	167	6781	0.991404	0.999992	0.301894	0.0124553
PATH:00230	Purine metabolism	2	269	169	6781	0.992004	0.999992	0.298322	0.0115827
PATH:05016	Huntington's disease	2	269	185	6781	0.995537	0.999992	0.272521	0.00645249
PATH:05012	Parkinson's disease	1	269	144	6781	0.99724	0.999992	0.175057	0.00398758
PATH:04740	Olfactory transduction	3	269	405	6781	0.999992	0.999992	0.186727	1.15243e-05

## Sheet: Pathway2Gene
PathwayID	PathwayTerm	QueryID	Symbol	Description	P-Value	FDR	Enrichment
PATH:04650	Natural killer cell mediated cytotoxicity	MICA	MICA	Truncated MHC class I polypeptide-related protein A	2.01507e-06	0.000461452	3.44572
PATH:04650	Natural killer cell mediated cytotoxicity	PTPN6	PTPN6	Protein-tyrosine-phosphatase	2.01507e-06	0.000461452	3.44572
PATH:04650	Natural killer cell mediated cytotoxicity	TYROBP	TYROBP	TYRO protein tyrosine kinase-binding protein	2.01507e-06	0.000461452	3.44572
PATH:04650	Natural killer cell mediated cytotoxicity	NCR1	NCR1	Natural cytotoxicity triggering receptor 1	2.01507e-06	0.000461452	3.44572
PATH:04650	Natural killer cell mediated cytotoxicity	BID	BID	BH3 interacting domain death agonist, isoform CRA_d	2.01507e-06	0.000461452	3.44572
PATH:04650	Natural killer cell mediated cytotoxicity	IFNGR2	IFNGR2	Interferon gamma receptor 2	2.01507e-06	0.000461452	3.44572
PATH:04650	Natural killer cell mediated cytotoxicity	TNFSF10	TNFSF10	Tumor necrosis factor ligand superfamily member 10	2.01507e-06	0.000461452	3.44572
PATH:04650	Natural killer cell mediated cytotoxicity	HLA-C	HLA-C	MHC class I antigen	2.01507e-06	0.000461452	3.44572
PATH:04650	Natural killer cell mediated cytotoxicity	HLA-E	HLA-E	cDNA FLJ78238, highly similar to Homo sapiens major histocompatibility complex, class I, E, mRNA	2.01507e-06	0.000461452	3.44572
PATH:04650	Natural killer cell mediated cytotoxicity	SH3BP2	SH3BP2	SH3 domain-binding protein 2	2.01507e-06	0.000461452	3.44572
PATH:04650	Natural killer cell mediated cytotoxicity	IFNAR1	IFNAR1	Interferon alpha/beta receptor 1	2.01507e-06	0.000461452	3.44572
PATH:04650	Natural killer cell mediated cytotoxicity	SH2D1B	SH2D1B	SH2 domain-containing protein 1B	2.01507e-06	0.000461452	3.44572
PATH:04650	Natural killer cell mediated cytotoxicity	TNFRSF10D	TNFRSF10D	Tumor necrosis factor receptor superfamily member 10D	2.01507e-06	0.000461452	3.44572
PATH:04650	Natural killer cell mediated cytotoxicity	BRAF	BRAF	Serine/threonine-protein kinase B-raf variant	2.01507e-06	0.000461452	3.44572
PATH:04650	Natural killer cell mediated cytotoxicity	GRB2	GRB2	cDNA, FLJ96637, Homo sapiens growth factor receptor-bound protein 2 (GRB2), mRNA	2.01507e-06	0.000461452	3.44572
PATH:04650	Natural killer cell mediated cytotoxicity	HLA-G	HLA-G	MHC class I antigen	2.01507e-06	0.000461452	3.44572
PATH:04650	Natural killer cell mediated cytotoxicity	HLA-B	HLA-B	MHC class I antigen	2.01507e-06	0.000461452	3.44572
PATH:04650	Natural killer cell mediated cytotoxicity	PIK3R5	PIK3R5	Phosphoinositide 3-kinase regulatory subunit 5	2.01507e-06	0.000461452	3.44572
PATH:04650	Natural killer cell mediated cytotoxicity	NFAT5	NFAT5	Nuclear factor of activated T-cells 5, tonicity-responsive, isoform CRA_b	2.01507e-06	0.000461452	3.44572
PATH:04145	Phagosome	COLEC12	COLEC12	Collectin-12	1.03368e-05	0.00118356	3.09003
PATH:04145	Phagosome	CTSS	CTSS	Cathepsin S	1.03368e-05	0.00118356	3.09003
PATH:04145	Phagosome	TLR2	TLR2	Toll-like receptor 2	1.03368e-05	0.00118356	3.09003
PATH:04145	Phagosome	OLR1	OLR1	Oxidised low density lipoprotein (Lectin-like) receptor 1, isoform CRA_a	1.03368e-05	0.00118356	3.09003
PATH:04145	Phagosome	VAMP3	VAMP3	Vesicle-associated membrane protein 3	1.03368e-05	0.00118356	3.09003
PATH:04145	Phagosome	FCAR	FCAR	FCAR	1.03368e-05	0.00118356	3.09003
PATH:04145	Phagosome	ATP6V0B	ATP6V0B	V-type proton ATPase 21 kDa proteolipid subunit	1.03368e-05	0.00118356	3.09003
PATH:04145	Phagosome	ATP6V1B2	ATP6V1B2	cDNA FLJ51779, highly similar to Vacuolar ATP synthase subunit B, brain isoform (EC 3.6.3.14)	1.03368e-05	0.00118356	3.09003
PATH:04145	Phagosome	RAB7A	RAB7A	cDNA FLJ55895, highly similar to Ras-related protein Rab-7	1.03368e-05	0.00118356	3.09003
PATH:04145	Phagosome	ATP6V1A	ATP6V1A	cDNA FLJ53889, highly similar to Vacuolar ATP synthase catalytic subunit A, ubiquitous isoform (EC 3.6.3.14)	1.03368e-05	0.00118356	3.09003
PATH:04145	Phagosome	HLA-C	HLA-C	MHC class I antigen	1.03368e-05	0.00118356	3.09003
PATH:04145	Phagosome	HLA-E	HLA-E	cDNA FLJ78238, highly similar to Homo sapiens major histocompatibility complex, class I, E, mRNA	1.03368e-05	0.00118356	3.09003
PATH:04145	Phagosome	ATP6V0E1	ATP6V0E1	V-type proton ATPase subunit e 1	1.03368e-05	0.00118356	3.09003
PATH:04145	Phagosome	ATP6V0A1	ATP6V0A1	V-type proton ATPase subunit a	1.03368e-05	0.00118356	3.09003
PATH:04145	Phagosome	NCF1	NCF1	cDNA, FLJ79451, highly similar to Neutrophil cytosol factor 1	1.03368e-05	0.00118356	3.09003
PATH:04145	Phagosome	TLR4	TLR4	Toll-like receptor 4	1.03368e-05	0.00118356	3.09003
PATH:04145	Phagosome	HLA-G	HLA-G	MHC class I antigen	1.03368e-05	0.00118356	3.09003
PATH:04145	Phagosome	ATP6V0D1	ATP6V0D1	cDNA, FLJ93507, highly similar to Homo sapiens ATPase, H+ transporting, lysosomal 38kDa, V0 subunit d isoform 1 (ATP6V0D1), mRNA	1.03368e-05	0.00118356	3.09003
PATH:04145	Phagosome	HLA-B	HLA-B	MHC class I antigen	1.03368e-05	0.00118356	3.09003
PATH:04380	Osteoclast differentiation	TGFB1	TGFB1	Transforming growth factor, beta 1 (Camurati-Engelmann disease), isoform CRA_a	1.75274e-05	0.00133793	3.2221
PATH:04380	Osteoclast differentiation	TYROBP	TYROBP	TYRO protein tyrosine kinase-binding protein	1.75274e-05	0.00133793	3.2221
PATH:04380	Osteoclast differentiation	CSF1R	CSF1R	CSF1R protein	1.75274e-05	0.00133793	3.2221
PATH:04380	Osteoclast differentiation	SIRPA	SIRPA	Tyrosine-protein phosphatase non-receptor type substrate 1	1.75274e-05	0.00133793	3.2221
PATH:04380	Osteoclast differentiation	TRAF6	TRAF6	TNF receptor-associated factor 6	1.75274e-05	0.00133793	3.2221
PATH:04380	Osteoclast differentiation	IKBKG	IKBKG	NF-kappa-B essential modulator	1.75274e-05	0.00133793	3.2221
PATH:04380	Osteoclast differentiation	LILRA6	LILRA6	Leukocyte immunoglobulin-like receptor subfamily A member 6	1.75274e-05	0.00133793	3.2221
PATH:04380	Osteoclast differentiation	STAT2	STAT2	STAT2 protein	1.75274e-05	0.00133793	3.2221
PATH:04380	Osteoclast differentiation	IFNGR2	IFNGR2	Interferon gamma receptor 2	1.75274e-05	0.00133793	3.2221
PATH:04380	Osteoclast differentiation	LILRB1	LILRB1	Leukocyte immunoglobulin-like receptor subfamily B member 1	1.75274e-05	0.00133793	3.2221
PATH:04380	Osteoclast differentiation	IFNAR1	IFNAR1	Interferon alpha/beta receptor 1	1.75274e-05	0.00133793	3.2221
PATH:04380	Osteoclast differentiation	IRF9	IRF9	cDNA FLJ61271, highly similar to Transcriptional regulator ISGF3 subunit gamma	1.75274e-05	0.00133793	3.2221
PATH:04380	Osteoclast differentiation	NCF1	NCF1	cDNA, FLJ79451, highly similar to Neutrophil cytosol factor 1	1.75274e-05	0.00133793	3.2221
PATH:04380	Osteoclast differentiation	LILRA3	LILRA3	Leukocyte immunoglobulin-like receptor subfamily A member 3	1.75274e-05	0.00133793	3.2221
PATH:04380	Osteoclast differentiation	LILRB3	LILRB3	Leukocyte immunoglobulin-like receptor subfamily B member 3	1.75274e-05	0.00133793	3.2221
PATH:04380	Osteoclast differentiation	GRB2	GRB2	cDNA, FLJ96637, Homo sapiens growth factor receptor-bound protein 2 (GRB2), mRNA	1.75274e-05	0.00133793	3.2221
PATH:04380	Osteoclast differentiation	PIK3R5	PIK3R5	Phosphoinositide 3-kinase regulatory subunit 5	1.75274e-05	0.00133793	3.2221
PATH:05162	Measles	TLR7	TLR7	Toll-like receptor 7	0.000251042	0.0130933	2.82181
PATH:05162	Measles	TLR2	TLR2	Toll-like receptor 2	0.000251042	0.0130933	2.82181
PATH:05162	Measles	JAK3	JAK3	cDNA FLJ60614, highly similar to Tyrosine-protein kinase JAK3 (EC 2.7.10.2)	0.000251042	0.0130933	2.82181
PATH:05162	Measles	TRAF6	TRAF6	TNF receptor-associated factor 6	0.000251042	0.0130933	2.82181
PATH:05162	Measles	STAT3	STAT3	Signal transducer and activator of transcription 3	0.000251042	0.0130933	2.82181
PATH:05162	Measles	STAT2	STAT2	STAT2 protein	0.000251042	0.0130933	2.82181
PATH:05162	Measles	IFNGR2	IFNGR2	Interferon gamma receptor 2	0.000251042	0.0130933	2.82181
PATH:05162	Measles	TNFSF10	TNFSF10	Tumor necrosis factor ligand superfamily member 10	0.000251042	0.0130933	2.82181
PATH:05162	Measles	IFNAR1	IFNAR1	Interferon alpha/beta receptor 1	0.000251042	0.0130933	2.82181
PATH:05162	Measles	DDX58	DDX58	cDNA FLJ13599 fis, clone PLACE1009925, highly similar to Probable ATP-dependent RNA helicase DDX58 (EC 3.6.1.-)	0.000251042	0.0130933	2.82181
PATH:05162	Measles	IRF9	IRF9	cDNA FLJ61271, highly similar to Transcriptional regulator ISGF3 subunit gamma	0.000251042	0.0130933	2.82181
PATH:05162	Measles	TNFRSF10D	TNFRSF10D	Tumor necrosis factor receptor superfamily member 10D	0.000251042	0.0130933	2.82181
PATH:05162	Measles	TLR4	TLR4	Toll-like receptor 4	0.000251042	0.0130933	2.82181
PATH:05162	Measles	MYD88	MYD88	cDNA FLJ54830, highly similar to Myeloid differentiation primary response protein MyD88	0.000251042	0.0130933	2.82181
PATH:05162	Measles	PIK3R5	PIK3R5	Phosphoinositide 3-kinase regulatory subunit 5	0.000251042	0.0130933	2.82181
PATH:05120	Epithelial cell signaling in Helicobacter pylori infection	LYN	LYN	Non-specific protein-tyrosine kinase	0.000309828	0.0130933	3.70709
PATH:05120	Epithelial cell signaling in Helicobacter pylori infection	F11R	F11R	cDNA FLJ54854, highly similar to Junctional adhesion molecule A	0.000309828	0.0130933	3.70709
PATH:05120	Epithelial cell signaling in Helicobacter pylori infection	IKBKG	IKBKG	NF-kappa-B essential modulator	0.000309828	0.0130933	3.70709
PATH:05120	Epithelial cell signaling in Helicobacter pylori infection	ATP6V0B	ATP6V0B	V-type proton ATPase 21 kDa proteolipid subunit	0.000309828	0.0130933	3.70709
PATH:05120	Epithelial cell signaling in Helicobacter pylori infection	ATP6V1B2	ATP6V1B2	cDNA FLJ51779, highly similar to Vacuolar ATP synthase subunit B, brain isoform (EC 3.6.3.14)	0.000309828	0.0130933	3.70709
PATH:05120	Epithelial cell signaling in Helicobacter pylori infection	ATP6V1A	ATP6V1A	cDNA FLJ53889, highly similar to Vacuolar ATP synthase catalytic subunit A, ubiquitous isoform (EC 3.6.3.14)	0.000309828	0.0130933	3.70709
PATH:05120	Epithelial cell signaling in Helicobacter pylori infection	ATP6V0E1	ATP6V0E1	V-type proton ATPase subunit e 1	0.000309828	0.0130933	3.70709
PATH:05120	Epithelial cell signaling in Helicobacter pylori infection	ATP6V0A1	ATP6V0A1	V-type proton ATPase subunit a	0.000309828	0.0130933	3.70709
PATH:05120	Epithelial cell signaling in Helicobacter pylori infection	CXCL1	CXCL1	Growth-regulated alpha protein	0.000309828	0.0130933	3.70709
PATH:05120	Epithelial cell signaling in Helicobacter pylori infection	ATP6V0D1	ATP6V0D1	cDNA, FLJ93507, highly similar to Homo sapiens ATPase, H+ transporting, lysosomal 38kDa, V0 subunit d isoform 1 (ATP6V0D1), mRNA	0.000309828	0.0130933	3.70709
PATH:04666	Fc gamma R-mediated phagocytosis	LYN	LYN	Non-specific protein-tyrosine kinase	0.000343056	0.0130933	3.18419
PATH:04666	Fc gamma R-mediated phagocytosis	HCK	HCK	Non-specific protein-tyrosine kinase	0.000343056	0.0130933	3.18419
PATH:04666	Fc gamma R-mediated phagocytosis	VASP	VASP	Vasodilator-stimulated phosphoprotein, isoform CRA_a	0.000343056	0.0130933	3.18419
PATH:04666	Fc gamma R-mediated phagocytosis	GSN	GSN	cDNA FLJ35478 fis, clone SMINT2007796, highly similar to Gelsolin	0.000343056	0.0130933	3.18419
PATH:04666	Fc gamma R-mediated phagocytosis	PLD1	PLD1	Phospholipase D1 variant	0.000343056	0.0130933	3.18419
PATH:04666	Fc gamma R-mediated phagocytosis	ARPC3	ARPC3	Actin-related protein 2/3 complex subunit 3	0.000343056	0.0130933	3.18419
PATH:04666	Fc gamma R-mediated phagocytosis	NCF1	NCF1	cDNA, FLJ79451, highly similar to Neutrophil cytosol factor 1	0.000343056	0.0130933	3.18419
PATH:04666	Fc gamma R-mediated phagocytosis	MYO10	MYO10	Unconventional myosin-X	0.000343056	0.0130933	3.18419
PATH:04666	Fc gamma R-mediated phagocytosis	ASAP2	ASAP2	Arf-GAP with SH3 domain, ANK repeat and PH domain-containing protein 2	0.000343056	0.0130933	3.18419
PATH:04666	Fc gamma R-mediated phagocytosis	CRK	CRK	V-crk sarcoma virus CT10 oncogene homolog (Avian)	0.000343056	0.0130933	3.18419
PATH:04666	Fc gamma R-mediated phagocytosis	PIK3R5	PIK3R5	Phosphoinositide 3-kinase regulatory subunit 5	0.000343056	0.0130933	3.18419
PATH:04666	Fc gamma R-mediated phagocytosis	PRKCD	PRKCD	Protein kinase C delta type	0.000343056	0.0130933	3.18419
PATH:04144	Endocytosis	ZFYVE16	ZFYVE16	Zinc finger, FYVE domain containing 16, isoform CRA_a	0.000438781	0.0143544	2.34782
PATH:04144	Endocytosis	TGFB1	TGFB1	Transforming growth factor, beta 1 (Camurati-Engelmann disease), isoform CRA_a	0.000438781	0.0143544	2.34782
PATH:04144	Endocytosis	CSF1R	CSF1R	CSF1R protein	0.000438781	0.0143544	2.34782
PATH:04144	Endocytosis	TRAF6	TRAF6	TNF receptor-associated factor 6	0.000438781	0.0143544	2.34782
PATH:04144	Endocytosis	EHD1	EHD1	EH-domain containing 1, isoform CRA_a	0.000438781	0.0143544	2.34782
PATH:04144	Endocytosis	RNF103-CHMP3	RNF103-CHMP3	RNF103-CHMP3 readthrough	0.000438781	0.0143544	2.34782
PATH:04144	Endocytosis	RAB7A	RAB7A	cDNA FLJ55895, highly similar to Ras-related protein Rab-7	0.000438781	0.0143544	2.34782
PATH:04144	Endocytosis	PLD1	PLD1	Phospholipase D1 variant	0.000438781	0.0143544	2.34782
PATH:04144	Endocytosis	HLA-C	HLA-C	MHC class I antigen	0.000438781	0.0143544	2.34782
PATH:04144	Endocytosis	HLA-E	HLA-E	cDNA FLJ78238, highly similar to Homo sapiens major histocompatibility complex, class I, E, mRNA	0.000438781	0.0143544	2.34782
PATH:04144	Endocytosis	VPS37C	VPS37C	Vacuolar protein sorting-associated protein 37C	0.000438781	0.0143544	2.34782
PATH:04144	Endocytosis	CHMP2A	CHMP2A	Chromatin modifying protein 2A, isoform CRA_b	0.000438781	0.0143544	2.34782
PATH:04144	Endocytosis	ASAP2	ASAP2	Arf-GAP with SH3 domain, ANK repeat and PH domain-containing protein 2	0.000438781	0.0143544	2.34782
PATH:04144	Endocytosis	DAB2	DAB2	Disabled homolog 2, mitogen-responsive phosphoprotein (Drosophila), isoform CRA_a	0.000438781	0.0143544	2.34782
PATH:04144	Endocytosis	VPS4B	VPS4B	Vacuolar protein sorting 4B (Yeast), isoform CRA_a	0.000438781	0.0143544	2.34782
PATH:04144	Endocytosis	CHMP3	CHMP3	Charged multivesicular body protein 3	0.000438781	0.0143544	2.34782
PATH:04144	Endocytosis	HLA-G	HLA-G	MHC class I antigen	0.000438781	0.0143544	2.34782
PATH:04144	Endocytosis	HLA-B	HLA-B	MHC class I antigen	0.000438781	0.0143544	2.34782
PATH:04144	Endocytosis	STAM2	STAM2	Signal transducing adapter molecule 2	0.000438781	0.0143544	2.34782
PATH:05152	Tuberculosis	CTSS	CTSS	Cathepsin S	0.000795224	0.0227633	2.36762
PATH:05152	Tuberculosis	TLR2	TLR2	Toll-like receptor 2	0.000795224	0.0227633	2.36762
PATH:05152	Tuberculosis	TGFB1	TGFB1	Transforming growth factor, beta 1 (Camurati-Engelmann disease), isoform CRA_a	0.000795224	0.0227633	2.36762
PATH:05152	Tuberculosis	NOD2	NOD2	Caspase recruitment domain-containing protein 15	0.000795224	0.0227633	2.36762
PATH:05152	Tuberculosis	TRAF6	TRAF6	TNF receptor-associated factor 6	0.000795224	0.0227633	2.36762
PATH:05152	Tuberculosis	CEBPB	CEBPB	CCAAT/enhancer-binding protein beta	0.000795224	0.0227633	2.36762
PATH:05152	Tuberculosis	BID	BID	BH3 interacting domain death agonist, isoform CRA_d	0.000795224	0.0227633	2.36762
PATH:05152	Tuberculosis	ATP6V0B	ATP6V0B	V-type proton ATPase 21 kDa proteolipid subunit	0.000795224	0.0227633	2.36762
PATH:05152	Tuberculosis	EP300	EP300	Histone acetyltransferase p300	0.000795224	0.0227633	2.36762
PATH:05152	Tuberculosis	IFNGR2	IFNGR2	Interferon gamma receptor 2	0.000795224	0.0227633	2.36762
PATH:05152	Tuberculosis	RAB7A	RAB7A	cDNA FLJ55895, highly similar to Ras-related protein Rab-7	0.000795224	0.0227633	2.36762
PATH:05152	Tuberculosis	IL10RB	IL10RB	Interleukin-10 receptor subunit beta	0.000795224	0.0227633	2.36762
PATH:05152	Tuberculosis	ATP6V0A1	ATP6V0A1	V-type proton ATPase subunit a	0.000795224	0.0227633	2.36762
PATH:05152	Tuberculosis	TLR1	TLR1	Toll-like receptor 1	0.000795224	0.0227633	2.36762
PATH:05152	Tuberculosis	TLR4	TLR4	Toll-like receptor 4	0.000795224	0.0227633	2.36762
PATH:05152	Tuberculosis	MYD88	MYD88	cDNA FLJ54830, highly similar to Myeloid differentiation primary response protein MyD88	0.000795224	0.0227633	2.36762
PATH:05152	Tuberculosis	ATP6V0D1	ATP6V0D1	cDNA, FLJ93507, highly similar to Homo sapiens ATPase, H+ transporting, lysosomal 38kDa, V0 subunit d isoform 1 (ATP6V0D1), mRNA	0.000795224	0.0227633	2.36762
PATH:04142	Lysosome	CTSS	CTSS	Cathepsin S	0.00103104	0.0241791	2.68612
PATH:04142	Lysosome	IGF2R	IGF2R	Insulin-like growth factor type II receptor	0.00103104	0.0241791	2.68612
PATH:04142	Lysosome	ASAH1	ASAH1	cDNA FLJ77858, highly similar to Homo sapiens N-acylsphingosine amidohydrolase (acid ceramidase) 1 (ASAH1), transcript variant 1, mRNA	0.00103104	0.0241791	2.68612
PATH:04142	Lysosome	ATP6V0B	ATP6V0B	V-type proton ATPase 21 kDa proteolipid subunit	0.00103104	0.0241791	2.68612
PATH:04142	Lysosome	MANBA	MANBA	Beta-mannosidase	0.00103104	0.0241791	2.68612
PATH:04142	Lysosome	GALNS	GALNS	cDNA, FLJ93045, highly similar to Homo sapiens galactosamine (N-acetyl)-6-sulfate sulfatase (Morquiosyndrome, mucopolysaccharidosis type IVA) (GALNS), mRNA	0.00103104	0.0241791	2.68612
PATH:04142	Lysosome	CTSF	CTSF	Cathepsin F, isoform CRA_a	0.00103104	0.0241791	2.68612
PATH:04142	Lysosome	ATP6V0A1	ATP6V0A1	V-type proton ATPase subunit a	0.00103104	0.0241791	2.68612
PATH:04142	Lysosome	PSAP	PSAP	Prosaposin (Variant Gaucher disease and variant metachromatic leukodystrophy), isoform CRA_b	0.00103104	0.0241791	2.68612
PATH:04142	Lysosome	CTSO	CTSO	cDNA FLJ57428, highly similar to Cathepsin O (EC 3.4.22.42)	0.00103104	0.0241791	2.68612
PATH:04142	Lysosome	LAPTM4A	LAPTM4A	cDNA FLJ51463, highly similar to Lysosomal-associated transmembrane protein 4A	0.00103104	0.0241791	2.68612
PATH:04142	Lysosome	SGSH	SGSH	cDNA FLJ38650 fis, clone HHDPC2007775, highly similar to N-sulphoglucosamine sulphohydrolase (EC 3.10.1.1)	0.00103104	0.0241791	2.68612
PATH:04142	Lysosome	ATP6V0D1	ATP6V0D1	cDNA, FLJ93507, highly similar to Homo sapiens ATPase, H+ transporting, lysosomal 38kDa, V0 subunit d isoform 1 (ATP6V0D1), mRNA	0.00103104	0.0241791	2.68612
PATH:05323	Rheumatoid arthritis	TNFSF13B	TNFSF13B	B-lymphocyte stimulator	0.00105586	0.0241791	2.98161
PATH:05323	Rheumatoid arthritis	TLR2	TLR2	Toll-like receptor 2	0.00105586	0.0241791	2.98161
PATH:05323	Rheumatoid arthritis	TGFB1	TGFB1	Transforming growth factor, beta 1 (Camurati-Engelmann disease), isoform CRA_a	0.00105586	0.0241791	2.98161
PATH:05323	Rheumatoid arthritis	ATP6V0B	ATP6V0B	V-type proton ATPase 21 kDa proteolipid subunit	0.00105586	0.0241791	2.98161
PATH:05323	Rheumatoid arthritis	ATP6V1B2	ATP6V1B2	cDNA FLJ51779, highly similar to Vacuolar ATP synthase subunit B, brain isoform (EC 3.6.3.14)	0.00105586	0.0241791	2.98161
PATH:05323	Rheumatoid arthritis	ATP6V1A	ATP6V1A	cDNA FLJ53889, highly similar to Vacuolar ATP synthase catalytic subunit A, ubiquitous isoform (EC 3.6.3.14)	0.00105586	0.0241791	2.98161
PATH:05323	Rheumatoid arthritis	ATP6V0E1	ATP6V0E1	V-type proton ATPase subunit e 1	0.00105586	0.0241791	2.98161
PATH:05323	Rheumatoid arthritis	ATP6V0A1	ATP6V0A1	V-type proton ATPase subunit a	0.00105586	0.0241791	2.98161
PATH:05323	Rheumatoid arthritis	TLR4	TLR4	Toll-like receptor 4	0.00105586	0.0241791	2.98161
PATH:05323	Rheumatoid arthritis	CXCL1	CXCL1	Growth-regulated alpha protein	0.00105586	0.0241791	2.98161
PATH:05323	Rheumatoid arthritis	ATP6V0D1	ATP6V0D1	cDNA, FLJ93507, highly similar to Homo sapiens ATPase, H+ transporting, lysosomal 38kDa, V0 subunit d isoform 1 (ATP6V0D1), mRNA	0.00105586	0.0241791	2.98161
PATH:04630	Jak-STAT signaling pathway	JAK3	JAK3	cDNA FLJ60614, highly similar to Tyrosine-protein kinase JAK3 (EC 2.7.10.2)	0.00134868	0.0263353	2.40842
PATH:04630	Jak-STAT signaling pathway	PTPN6	PTPN6	Protein-tyrosine-phosphatase	0.00134868	0.0263353	2.40842
PATH:04630	Jak-STAT signaling pathway	STAT3	STAT3	Signal transducer and activator of transcription 3	0.00134868	0.0263353	2.40842
PATH:04630	Jak-STAT signaling pathway	STAT2	STAT2	STAT2 protein	0.00134868	0.0263353	2.40842
PATH:04630	Jak-STAT signaling pathway	EP300	EP300	Histone acetyltransferase p300	0.00134868	0.0263353	2.40842
PATH:04630	Jak-STAT signaling pathway	IFNGR2	IFNGR2	Interferon gamma receptor 2	0.00134868	0.0263353	2.40842
PATH:04630	Jak-STAT signaling pathway	IFNAR1	IFNAR1	Interferon alpha/beta receptor 1	0.00134868	0.0263353	2.40842
PATH:04630	Jak-STAT signaling pathway	IL10RB	IL10RB	Interleukin-10 receptor subunit beta	0.00134868	0.0263353	2.40842
PATH:04630	Jak-STAT signaling pathway	IRF9	IRF9	cDNA FLJ61271, highly similar to Transcriptional regulator ISGF3 subunit gamma	0.00134868	0.0263353	2.40842
PATH:04630	Jak-STAT signaling pathway	PIAS1	PIAS1	Protein inhibitor of activated STAT1	0.00134868	0.0263353	2.40842
PATH:04630	Jak-STAT signaling pathway	CSF2RB	CSF2RB	Cytokine receptor common subunit beta	0.00134868	0.0263353	2.40842
PATH:04630	Jak-STAT signaling pathway	GRB2	GRB2	cDNA, FLJ96637, Homo sapiens growth factor receptor-bound protein 2 (GRB2), mRNA	0.00134868	0.0263353	2.40842
PATH:04630	Jak-STAT signaling pathway	PIK3R5	PIK3R5	Phosphoinositide 3-kinase regulatory subunit 5	0.00134868	0.0263353	2.40842
PATH:04630	Jak-STAT signaling pathway	STAM2	STAM2	Signal transducing adapter molecule 2	0.00134868	0.0263353	2.40842
PATH:04630	Jak-STAT signaling pathway	CLCF1	CLCF1	Cardiotrophin-like cytokine factor 1	0.00134868	0.0263353	2.40842
PATH:05203	Viral carcinogenesis	JAK3	JAK3	cDNA FLJ60614, highly similar to Tyrosine-protein kinase JAK3 (EC 2.7.10.2)	0.00138001	0.0263353	2.19202
PATH:05203	Viral carcinogenesis	LYN	LYN	Non-specific protein-tyrosine kinase	0.00138001	0.0263353	2.19202
PATH:05203	Viral carcinogenesis	STAT3	STAT3	Signal transducer and activator of transcription 3	0.00138001	0.0263353	2.19202
PATH:05203	Viral carcinogenesis	IKBKG	IKBKG	NF-kappa-B essential modulator	0.00138001	0.0263353	2.19202
PATH:05203	Viral carcinogenesis	GSN	GSN	cDNA FLJ35478 fis, clone SMINT2007796, highly similar to Gelsolin	0.00138001	0.0263353	2.19202
PATH:05203	Viral carcinogenesis	EP300	EP300	Histone acetyltransferase p300	0.00138001	0.0263353	2.19202
PATH:05203	Viral carcinogenesis	POLB	POLB	cDNA FLJ57297, highly similar to DNA polymerase beta (EC 2.7.7.7)	0.00138001	0.0263353	2.19202
PATH:05203	Viral carcinogenesis	HLA-C	HLA-C	MHC class I antigen	0.00138001	0.0263353	2.19202
PATH:05203	Viral carcinogenesis	HLA-E	HLA-E	cDNA FLJ78238, highly similar to Homo sapiens major histocompatibility complex, class I, E, mRNA	0.00138001	0.0263353	2.19202
PATH:05203	Viral carcinogenesis	IRF9	IRF9	cDNA FLJ61271, highly similar to Transcriptional regulator ISGF3 subunit gamma	0.00138001	0.0263353	2.19202
PATH:05203	Viral carcinogenesis	GRB2	GRB2	cDNA, FLJ96637, Homo sapiens growth factor receptor-bound protein 2 (GRB2), mRNA	0.00138001	0.0263353	2.19202
PATH:05203	Viral carcinogenesis	LTBR	LTBR	cDNA FLJ38099 fis, clone D3OST1000238, highly similar to Tumor necrosis factor receptor superfamily member 3	0.00138001	0.0263353	2.19202
PATH:05203	Viral carcinogenesis	HLA-G	HLA-G	MHC class I antigen	0.00138001	0.0263353	2.19202
PATH:05203	Viral carcinogenesis	ATP6V0D1	ATP6V0D1	cDNA, FLJ93507, highly similar to Homo sapiens ATPase, H+ transporting, lysosomal 38kDa, V0 subunit d isoform 1 (ATP6V0D1), mRNA	0.00138001	0.0263353	2.19202
PATH:05203	Viral carcinogenesis	HDAC4	HDAC4	cDNA FLJ51157, highly similar to Histone deacetylase 4	0.00138001	0.0263353	2.19202
PATH:05203	Viral carcinogenesis	HLA-B	HLA-B	MHC class I antigen	0.00138001	0.0263353	2.19202
PATH:05203	Viral carcinogenesis	HIST1H4H	HIST1H4H	Histone H4	0.00138001	0.0263353	2.19202
PATH:05203	Viral carcinogenesis	PIK3R5	PIK3R5	Phosphoinositide 3-kinase regulatory subunit 5	0.00138001	0.0263353	2.19202
PATH:05142	Chagas disease (American trypanosomiasis)	TLR2	TLR2	Toll-like receptor 2	0.00262953	0.0440109	2.66625
PATH:05142	Chagas disease (American trypanosomiasis)	TGFB1	TGFB1	Transforming growth factor, beta 1 (Camurati-Engelmann disease), isoform CRA_a	0.00262953	0.0440109	2.66625
PATH:05142	Chagas disease (American trypanosomiasis)	TRAF6	TRAF6	TNF receptor-associated factor 6	0.00262953	0.0440109	2.66625
PATH:05142	Chagas disease (American trypanosomiasis)	IKBKG	IKBKG	NF-kappa-B essential modulator	0.00262953	0.0440109	2.66625
PATH:05142	Chagas disease (American trypanosomiasis)	CFLAR	CFLAR	CASP8 and FADD-like apoptosis regulator, isoform CRA_d	0.00262953	0.0440109	2.66625
PATH:05142	Chagas disease (American trypanosomiasis)	IFNGR2	IFNGR2	Interferon gamma receptor 2	0.00262953	0.0440109	2.66625
PATH:05142	Chagas disease (American trypanosomiasis)	GNAO1	GNAO1	cDNA FLJ31446 fis, clone NT2NE2000909, highly similar to Guanine nucleotide-binding protein G(o) subunit alpha 1	0.00262953	0.0440109	2.66625
PATH:05142	Chagas disease (American trypanosomiasis)	TLR4	TLR4	Toll-like receptor 4	0.00262953	0.0440109	2.66625
PATH:05142	Chagas disease (American trypanosomiasis)	MYD88	MYD88	cDNA FLJ54830, highly similar to Myeloid differentiation primary response protein MyD88	0.00262953	0.0440109	2.66625
PATH:05142	Chagas disease (American trypanosomiasis)	PIK3R5	PIK3R5	Phosphoinositide 3-kinase regulatory subunit 5	0.00262953	0.0440109	2.66625
PATH:05142	Chagas disease (American trypanosomiasis)	ACE	ACE	cDNA FLJ60635, highly similar to Angiotensin-converting enzyme, somatic isoform (EC 3.4.15.1)	0.00262953	0.0440109	2.66625
PATH:05168	Herpes simplex infection	TLR2	TLR2	Toll-like receptor 2	0.0028109	0.0440109	2.16845
PATH:05168	Herpes simplex infection	NXF3	NXF3	cDNA FLJ60963, highly similar to Nuclear RNA export factor 3	0.0028109	0.0440109	2.16845
PATH:05168	Herpes simplex infection	TRAF6	TRAF6	TNF receptor-associated factor 6	0.0028109	0.0440109	2.16845
PATH:05168	Herpes simplex infection	IKBKG	IKBKG	NF-kappa-B essential modulator	0.0028109	0.0440109	2.16845
PATH:05168	Herpes simplex infection	STAT2	STAT2	STAT2 protein	0.0028109	0.0440109	2.16845
PATH:05168	Herpes simplex infection	EP300	EP300	Histone acetyltransferase p300	0.0028109	0.0440109	2.16845
PATH:05168	Herpes simplex infection	IFNGR2	IFNGR2	Interferon gamma receptor 2	0.0028109	0.0440109	2.16845
PATH:05168	Herpes simplex infection	PILRA	PILRA	Paired immunoglobulin-like type 2 receptor alpha	0.0028109	0.0440109	2.16845
PATH:05168	Herpes simplex infection	HLA-C	HLA-C	MHC class I antigen	0.0028109	0.0440109	2.16845
PATH:05168	Herpes simplex infection	HLA-E	HLA-E	cDNA FLJ78238, highly similar to Homo sapiens major histocompatibility complex, class I, E, mRNA	0.0028109	0.0440109	2.16845
PATH:05168	Herpes simplex infection	IFNAR1	IFNAR1	Interferon alpha/beta receptor 1	0.0028109	0.0440109	2.16845
PATH:05168	Herpes simplex infection	DDX58	DDX58	cDNA FLJ13599 fis, clone PLACE1009925, highly similar to Probable ATP-dependent RNA helicase DDX58 (EC 3.6.1.-)	0.0028109	0.0440109	2.16845
PATH:05168	Herpes simplex infection	IRF9	IRF9	cDNA FLJ61271, highly similar to Transcriptional regulator ISGF3 subunit gamma	0.0028109	0.0440109	2.16845
PATH:05168	Herpes simplex infection	MYD88	MYD88	cDNA FLJ54830, highly similar to Myeloid differentiation primary response protein MyD88	0.0028109	0.0440109	2.16845
PATH:05168	Herpes simplex infection	HLA-G	HLA-G	MHC class I antigen	0.0028109	0.0440109	2.16845
PATH:05168	Herpes simplex infection	HLA-B	HLA-B	MHC class I antigen	0.0028109	0.0440109	2.16845
PATH:04621	NOD-like receptor signaling pathway	NOD2	NOD2	Caspase recruitment domain-containing protein 15	0.00290743	0.0440109	3.25267
PATH:04621	NOD-like receptor signaling pathway	TRAF6	TRAF6	TNF receptor-associated factor 6	0.00290743	0.0440109	3.25267
PATH:04621	NOD-like receptor signaling pathway	IKBKG	IKBKG	NF-kappa-B essential modulator	0.00290743	0.0440109	3.25267
PATH:04621	NOD-like receptor signaling pathway	CASP1	CASP1	cDNA FLJ58540, highly similar to Caspase-1 (EC 3.4.22.36)	0.00290743	0.0440109	3.25267
PATH:04621	NOD-like receptor signaling pathway	MEFV	MEFV	Pyrin	0.00290743	0.0440109	3.25267
PATH:04621	NOD-like receptor signaling pathway	CXCL1	CXCL1	Growth-regulated alpha protein	0.00290743	0.0440109	3.25267
PATH:04621	NOD-like receptor signaling pathway	ERBB2IP	ERBB2IP	Protein LAP2	0.00290743	0.0440109	3.25267
PATH:04621	NOD-like receptor signaling pathway	CARD6	CARD6	cDNA FLJ56560, highly similar to Caspase recruitment domain-containing protein 6	0.00290743	0.0440109	3.25267
PATH:04064	NF-kappa B signaling pathway	TNFSF13B	TNFSF13B	B-lymphocyte stimulator	0.003075	0.0440109	2.77013
PATH:04064	NF-kappa B signaling pathway	LYN	LYN	Non-specific protein-tyrosine kinase	0.003075	0.0440109	2.77013
PATH:04064	NF-kappa B signaling pathway	TRIM25	TRIM25	E3 ubiquitin/ISG15 ligase TRIM25	0.003075	0.0440109	2.77013
PATH:04064	NF-kappa B signaling pathway	TRAF6	TRAF6	TNF receptor-associated factor 6	0.003075	0.0440109	2.77013
PATH:04064	NF-kappa B signaling pathway	IKBKG	IKBKG	NF-kappa-B essential modulator	0.003075	0.0440109	2.77013
PATH:04064	NF-kappa B signaling pathway	CFLAR	CFLAR	CASP8 and FADD-like apoptosis regulator, isoform CRA_d	0.003075	0.0440109	2.77013
PATH:04064	NF-kappa B signaling pathway	DDX58	DDX58	cDNA FLJ13599 fis, clone PLACE1009925, highly similar to Probable ATP-dependent RNA helicase DDX58 (EC 3.6.1.-)	0.003075	0.0440109	2.77013
PATH:04064	NF-kappa B signaling pathway	TLR4	TLR4	Toll-like receptor 4	0.003075	0.0440109	2.77013
PATH:04064	NF-kappa B signaling pathway	MYD88	MYD88	cDNA FLJ54830, highly similar to Myeloid differentiation primary response protein MyD88	0.003075	0.0440109	2.77013
PATH:04064	NF-kappa B signaling pathway	LTBR	LTBR	cDNA FLJ38099 fis, clone D3OST1000238, highly similar to Tumor necrosis factor receptor superfamily member 3	0.003075	0.0440109	2.77013
PATH:04062	Chemokine signaling pathway	GNG10	GNG10	Guanine nucleotide-binding protein subunit gamma	0.00366278	0.0474136	2.11168
PATH:04062	Chemokine signaling pathway	JAK3	JAK3	cDNA FLJ60614, highly similar to Tyrosine-protein kinase JAK3 (EC 2.7.10.2)	0.00366278	0.0474136	2.11168
PATH:04062	Chemokine signaling pathway	LYN	LYN	Non-specific protein-tyrosine kinase	0.00366278	0.0474136	2.11168
PATH:04062	Chemokine signaling pathway	STAT3	STAT3	Signal transducer and activator of transcription 3	0.00366278	0.0474136	2.11168
PATH:04062	Chemokine signaling pathway	HCK	HCK	Non-specific protein-tyrosine kinase	0.00366278	0.0474136	2.11168
PATH:04062	Chemokine signaling pathway	IKBKG	IKBKG	NF-kappa-B essential modulator	0.00366278	0.0474136	2.11168
PATH:04062	Chemokine signaling pathway	STAT2	STAT2	STAT2 protein	0.00366278	0.0474136	2.11168
PATH:04062	Chemokine signaling pathway	XCR1	XCR1	cDNA, FLJ95031, highly similar to Homo sapiens chemokine (C motif) receptor 1 (XCR1), mRNA	0.00366278	0.0474136	2.11168
PATH:04062	Chemokine signaling pathway	NCF1	NCF1	cDNA, FLJ79451, highly similar to Neutrophil cytosol factor 1	0.00366278	0.0474136	2.11168
PATH:04062	Chemokine signaling pathway	GNB4	GNB4	cDNA FLJ77654, highly similar to Homo sapiens guanine nucleotide binding protein (G protein), beta polypeptide 4 (GNB4), mRNA	0.00366278	0.0474136	2.11168
PATH:04062	Chemokine signaling pathway	CRK	CRK	V-crk sarcoma virus CT10 oncogene homolog (Avian)	0.00366278	0.0474136	2.11168
PATH:04062	Chemokine signaling pathway	BRAF	BRAF	Serine/threonine-protein kinase B-raf variant	0.00366278	0.0474136	2.11168
PATH:04062	Chemokine signaling pathway	CXCL1	CXCL1	Growth-regulated alpha protein	0.00366278	0.0474136	2.11168
PATH:04062	Chemokine signaling pathway	GRB2	GRB2	cDNA, FLJ96637, Homo sapiens growth factor receptor-bound protein 2 (GRB2), mRNA	0.00366278	0.0474136	2.11168
PATH:04062	Chemokine signaling pathway	PIK3R5	PIK3R5	Phosphoinositide 3-kinase regulatory subunit 5	0.00366278	0.0474136	2.11168
PATH:04062	Chemokine signaling pathway	PRKCD	PRKCD	Protein kinase C delta type	0.00366278	0.0474136	2.11168
PATH:04966	Collecting duct acid secretion	ATP6V1B2	ATP6V1B2	cDNA FLJ51779, highly similar to Vacuolar ATP synthase subunit B, brain isoform (EC 3.6.3.14)	0.00372683	0.0474136	4.66818
PATH:04966	Collecting duct acid secretion	ATP6V1A	ATP6V1A	cDNA FLJ53889, highly similar to Vacuolar ATP synthase catalytic subunit A, ubiquitous isoform (EC 3.6.3.14)	0.00372683	0.0474136	4.66818
PATH:04966	Collecting duct acid secretion	ATP6V0E1	ATP6V0E1	V-type proton ATPase subunit e 1	0.00372683	0.0474136	4.66818
PATH:04966	Collecting duct acid secretion	ATP6V0A1	ATP6V0A1	V-type proton ATPase subunit a	0.00372683	0.0474136	4.66818
PATH:04966	Collecting duct acid secretion	ATP6V0D1	ATP6V0D1	cDNA, FLJ93507, highly similar to Homo sapiens ATPase, H+ transporting, lysosomal 38kDa, V0 subunit d isoform 1 (ATP6V0D1), mRNA	0.00372683	0.0474136	4.66818
PATH:05164	Influenza A	TLR7	TLR7	Toll-like receptor 7	0.00434431	0.0523604	2.13629
PATH:05164	Influenza A	TRIM25	TRIM25	E3 ubiquitin/ISG15 ligase TRIM25	0.00434431	0.0523604	2.13629
PATH:05164	Influenza A	NXF3	NXF3	cDNA FLJ60963, highly similar to Nuclear RNA export factor 3	0.00434431	0.0523604	2.13629
PATH:05164	Influenza A	STAT2	STAT2	STAT2 protein	0.00434431	0.0523604	2.13629
PATH:05164	Influenza A	EP300	EP300	Histone acetyltransferase p300	0.00434431	0.0523604	2.13629
PATH:05164	Influenza A	IFNGR2	IFNGR2	Interferon gamma receptor 2	0.00434431	0.0523604	2.13629
PATH:05164	Influenza A	TNFSF10	TNFSF10	Tumor necrosis factor ligand superfamily member 10	0.00434431	0.0523604	2.13629
PATH:05164	Influenza A	CASP1	CASP1	cDNA FLJ58540, highly similar to Caspase-1 (EC 3.4.22.36)	0.00434431	0.0523604	2.13629
PATH:05164	Influenza A	IFNAR1	IFNAR1	Interferon alpha/beta receptor 1	0.00434431	0.0523604	2.13629
PATH:05164	Influenza A	DDX58	DDX58	cDNA FLJ13599 fis, clone PLACE1009925, highly similar to Probable ATP-dependent RNA helicase DDX58 (EC 3.6.1.-)	0.00434431	0.0523604	2.13629
PATH:05164	Influenza A	IRF9	IRF9	cDNA FLJ61271, highly similar to Transcriptional regulator ISGF3 subunit gamma	0.00434431	0.0523604	2.13629
PATH:05164	Influenza A	TNFRSF10D	TNFRSF10D	Tumor necrosis factor receptor superfamily member 10D	0.00434431	0.0523604	2.13629
PATH:05164	Influenza A	TLR4	TLR4	Toll-like receptor 4	0.00434431	0.0523604	2.13629
PATH:05164	Influenza A	MYD88	MYD88	cDNA FLJ54830, highly similar to Myeloid differentiation primary response protein MyD88	0.00434431	0.0523604	2.13629
PATH:05164	Influenza A	PIK3R5	PIK3R5	Phosphoinositide 3-kinase regulatory subunit 5	0.00434431	0.0523604	2.13629
PATH:05221	Acute myeloid leukemia	STAT3	STAT3	Signal transducer and activator of transcription 3	0.00692026	0.079237	3.09574
PATH:05221	Acute myeloid leukemia	IKBKG	IKBKG	NF-kappa-B essential modulator	0.00692026	0.079237	3.09574
PATH:05221	Acute myeloid leukemia	TCF7L2	TCF7L2	cDNA FLJ90224 fis, clone NT2RM1000789, highly similar to Mus musculus transcription factor 7-like 2, T-cell specific, HMG-box (Tcf7l2), mRNA	0.00692026	0.079237	3.09574
PATH:05221	Acute myeloid leukemia	CEBPA	CEBPA	CCAAT/enhancer-binding protein alpha	0.00692026	0.079237	3.09574
PATH:05221	Acute myeloid leukemia	BRAF	BRAF	Serine/threonine-protein kinase B-raf variant	0.00692026	0.079237	3.09574
PATH:05221	Acute myeloid leukemia	GRB2	GRB2	cDNA, FLJ96637, Homo sapiens growth factor receptor-bound protein 2 (GRB2), mRNA	0.00692026	0.079237	3.09574
PATH:05221	Acute myeloid leukemia	PIK3R5	PIK3R5	Phosphoinositide 3-kinase regulatory subunit 5	0.00692026	0.079237	3.09574
PATH:05140	Leishmaniasis	TLR2	TLR2	Toll-like receptor 2	0.00861806	0.0939779	2.72521
PATH:05140	Leishmaniasis	TGFB1	TGFB1	Transforming growth factor, beta 1 (Camurati-Engelmann disease), isoform CRA_a	0.00861806	0.0939779	2.72521
PATH:05140	Leishmaniasis	PTPN6	PTPN6	Protein-tyrosine-phosphatase	0.00861806	0.0939779	2.72521
PATH:05140	Leishmaniasis	TRAF6	TRAF6	TNF receptor-associated factor 6	0.00861806	0.0939779	2.72521
PATH:05140	Leishmaniasis	IFNGR2	IFNGR2	Interferon gamma receptor 2	0.00861806	0.0939779	2.72521
PATH:05140	Leishmaniasis	NCF1	NCF1	cDNA, FLJ79451, highly similar to Neutrophil cytosol factor 1	0.00861806	0.0939779	2.72521
PATH:05140	Leishmaniasis	TLR4	TLR4	Toll-like receptor 4	0.00861806	0.0939779	2.72521
PATH:05140	Leishmaniasis	MYD88	MYD88	cDNA FLJ54830, highly similar to Myeloid differentiation primary response protein MyD88	0.00861806	0.0939779	2.72521
PATH:04620	Toll-like receptor signaling pathway	TLR7	TLR7	Toll-like receptor 7	0.00907183	0.0944295	2.37813
PATH:04620	Toll-like receptor signaling pathway	TLR2	TLR2	Toll-like receptor 2	0.00907183	0.0944295	2.37813
PATH:04620	Toll-like receptor signaling pathway	TRAF6	TRAF6	TNF receptor-associated factor 6	0.00907183	0.0944295	2.37813
PATH:04620	Toll-like receptor signaling pathway	IKBKG	IKBKG	NF-kappa-B essential modulator	0.00907183	0.0944295	2.37813
PATH:04620	Toll-like receptor signaling pathway	IFNAR1	IFNAR1	Interferon alpha/beta receptor 1	0.00907183	0.0944295	2.37813
PATH:04620	Toll-like receptor signaling pathway	TLR8	TLR8	cDNA FLJ56817, highly similar to Toll-like receptor 8	0.00907183	0.0944295	2.37813
PATH:04620	Toll-like receptor signaling pathway	TLR1	TLR1	Toll-like receptor 1	0.00907183	0.0944295	2.37813
PATH:04620	Toll-like receptor signaling pathway	TLR4	TLR4	Toll-like receptor 4	0.00907183	0.0944295	2.37813
PATH:04620	Toll-like receptor signaling pathway	MYD88	MYD88	cDNA FLJ54830, highly similar to Myeloid differentiation primary response protein MyD88	0.00907183	0.0944295	2.37813
PATH:04620	Toll-like receptor signaling pathway	PIK3R5	PIK3R5	Phosphoinositide 3-kinase regulatory subunit 5	0.00907183	0.0944295	2.37813
PATH:04662	B cell receptor signaling pathway	LYN	LYN	Non-specific protein-tyrosine kinase	0.0100758	0.10032	2.65349
PATH:04662	B cell receptor signaling pathway	PTPN6	PTPN6	Protein-tyrosine-phosphatase	0.0100758	0.10032	2.65349
PATH:04662	B cell receptor signaling pathway	IKBKG	IKBKG	NF-kappa-B essential modulator	0.0100758	0.10032	2.65349
PATH:04662	B cell receptor signaling pathway	CD79A	CD79A	B-cell antigen receptor complex-associated protein alpha chain	0.0100758	0.10032	2.65349
PATH:04662	B cell receptor signaling pathway	LILRB3	LILRB3	Leukocyte immunoglobulin-like receptor subfamily B member 3	0.0100758	0.10032	2.65349
PATH:04662	B cell receptor signaling pathway	GRB2	GRB2	cDNA, FLJ96637, Homo sapiens growth factor receptor-bound protein 2 (GRB2), mRNA	0.0100758	0.10032	2.65349
PATH:04662	B cell receptor signaling pathway	PIK3R5	PIK3R5	Phosphoinositide 3-kinase regulatory subunit 5	0.0100758	0.10032	2.65349
PATH:04662	B cell receptor signaling pathway	NFAT5	NFAT5	Nuclear factor of activated T-cells 5, tonicity-responsive, isoform CRA_b	0.0100758	0.10032	2.65349
PATH:05200	Pathways in cancer	TGFB1	TGFB1	Transforming growth factor, beta 1 (Camurati-Engelmann disease), isoform CRA_a	0.0113261	0.10807	1.68055
PATH:05200	Pathways in cancer	CSF1R	CSF1R	CSF1R protein	0.0113261	0.10807	1.68055
PATH:05200	Pathways in cancer	TRAF6	TRAF6	TNF receptor-associated factor 6	0.0113261	0.10807	1.68055
PATH:05200	Pathways in cancer	STAT3	STAT3	Signal transducer and activator of transcription 3	0.0113261	0.10807	1.68055
PATH:05200	Pathways in cancer	RALB	RALB	V-ral simian leukemia viral oncogene homolog B (Ras related GTP binding protein), isoform CRA_a	0.0113261	0.10807	1.68055
PATH:05200	Pathways in cancer	IKBKG	IKBKG	NF-kappa-B essential modulator	0.0113261	0.10807	1.68055
PATH:05200	Pathways in cancer	BID	BID	BH3 interacting domain death agonist, isoform CRA_d	0.0113261	0.10807	1.68055
PATH:05200	Pathways in cancer	FGF9	FGF9	Fibroblast growth factor 9	0.0113261	0.10807	1.68055
PATH:05200	Pathways in cancer	EP300	EP300	Histone acetyltransferase p300	0.0113261	0.10807	1.68055
PATH:05200	Pathways in cancer	TCF7L2	TCF7L2	cDNA FLJ90224 fis, clone NT2RM1000789, highly similar to Mus musculus transcription factor 7-like 2, T-cell specific, HMG-box (Tcf7l2), mRNA	0.0113261	0.10807	1.68055
PATH:05200	Pathways in cancer	PLD1	PLD1	Phospholipase D1 variant	0.0113261	0.10807	1.68055
PATH:05200	Pathways in cancer	CEBPA	CEBPA	CCAAT/enhancer-binding protein alpha	0.0113261	0.10807	1.68055
PATH:05200	Pathways in cancer	CTNNA1	CTNNA1	Catenin alpha-1	0.0113261	0.10807	1.68055
PATH:05200	Pathways in cancer	COL4A4	COL4A4	Collagen, type IV, alpha 4, isoform CRA_a	0.0113261	0.10807	1.68055
PATH:05200	Pathways in cancer	PIAS1	PIAS1	Protein inhibitor of activated STAT1	0.0113261	0.10807	1.68055
PATH:05200	Pathways in cancer	CRK	CRK	V-crk sarcoma virus CT10 oncogene homolog (Avian)	0.0113261	0.10807	1.68055
PATH:05200	Pathways in cancer	BRAF	BRAF	Serine/threonine-protein kinase B-raf variant	0.0113261	0.10807	1.68055
PATH:05200	Pathways in cancer	GRB2	GRB2	cDNA, FLJ96637, Homo sapiens growth factor receptor-bound protein 2 (GRB2), mRNA	0.0113261	0.10807	1.68055
PATH:05200	Pathways in cancer	WNT7A	WNT7A	Protein Wnt-7a	0.0113261	0.10807	1.68055
PATH:05200	Pathways in cancer	WNT10A	WNT10A	Protein Wnt-10a	0.0113261	0.10807	1.68055
PATH:05200	Pathways in cancer	PIK3R5	PIK3R5	Phosphoinositide 3-kinase regulatory subunit 5	0.0113261	0.10807	1.68055
PATH:05200	Pathways in cancer	FZD1	FZD1	cDNA, FLJ95923, highly similar to Homo sapiens frizzled homolog 1 (Drosophila) (FZD1), mRNA	0.0113261	0.10807	1.68055
PATH:04721	Synaptic vesicle cycle	ATP6V0B	ATP6V0B	V-type proton ATPase 21 kDa proteolipid subunit	0.0128668	0.113779	2.75714
PATH:04721	Synaptic vesicle cycle	ATP6V1B2	ATP6V1B2	cDNA FLJ51779, highly similar to Vacuolar ATP synthase subunit B, brain isoform (EC 3.6.3.14)	0.0128668	0.113779	2.75714
PATH:04721	Synaptic vesicle cycle	ATP6V1A	ATP6V1A	cDNA FLJ53889, highly similar to Vacuolar ATP synthase catalytic subunit A, ubiquitous isoform (EC 3.6.3.14)	0.0128668	0.113779	2.75714
PATH:04721	Synaptic vesicle cycle	ATP6V0E1	ATP6V0E1	V-type proton ATPase subunit e 1	0.0128668	0.113779	2.75714
PATH:04721	Synaptic vesicle cycle	ATP6V0A1	ATP6V0A1	V-type proton ATPase subunit a	0.0128668	0.113779	2.75714
PATH:04721	Synaptic vesicle cycle	STX3	STX3	cDNA FLJ52253, highly similar to Mus musculus syntaxin 3 (Stx3), transcript variant C, mRNA	0.0128668	0.113779	2.75714
PATH:04721	Synaptic vesicle cycle	ATP6V0D1	ATP6V0D1	cDNA, FLJ93507, highly similar to Homo sapiens ATPase, H+ transporting, lysosomal 38kDa, V0 subunit d isoform 1 (ATP6V0D1), mRNA	0.0128668	0.113779	2.75714
PATH:05161	Hepatitis B	TLR2	TLR2	Toll-like receptor 2	0.0129181	0.113779	2.07191
PATH:05161	Hepatitis B	TGFB1	TGFB1	Transforming growth factor, beta 1 (Camurati-Engelmann disease), isoform CRA_a	0.0129181	0.113779	2.07191
PATH:05161	Hepatitis B	STAT3	STAT3	Signal transducer and activator of transcription 3	0.0129181	0.113779	2.07191
PATH:05161	Hepatitis B	IKBKG	IKBKG	NF-kappa-B essential modulator	0.0129181	0.113779	2.07191
PATH:05161	Hepatitis B	STAT2	STAT2	STAT2 protein	0.0129181	0.113779	2.07191
PATH:05161	Hepatitis B	EP300	EP300	Histone acetyltransferase p300	0.0129181	0.113779	2.07191
PATH:05161	Hepatitis B	IFNAR1	IFNAR1	Interferon alpha/beta receptor 1	0.0129181	0.113779	2.07191
PATH:05161	Hepatitis B	DDX58	DDX58	cDNA FLJ13599 fis, clone PLACE1009925, highly similar to Probable ATP-dependent RNA helicase DDX58 (EC 3.6.1.-)	0.0129181	0.113779	2.07191
PATH:05161	Hepatitis B	TLR4	TLR4	Toll-like receptor 4	0.0129181	0.113779	2.07191
PATH:05161	Hepatitis B	GRB2	GRB2	cDNA, FLJ96637, Homo sapiens growth factor receptor-bound protein 2 (GRB2), mRNA	0.0129181	0.113779	2.07191
PATH:05161	Hepatitis B	MYD88	MYD88	cDNA FLJ54830, highly similar to Myeloid differentiation primary response protein MyD88	0.0129181	0.113779	2.07191
PATH:05161	Hepatitis B	PIK3R5	PIK3R5	Phosphoinositide 3-kinase regulatory subunit 5	0.0129181	0.113779	2.07191
PATH:00603	Glycosphingolipid biosynthesis - globo series	ST3GAL2	ST3GAL2	ST3 beta-galactoside alpha-2,3-sialyltransferase 2, isoform CRA_a	0.0162368	0.137712	5.40175
PATH:00603	Glycosphingolipid biosynthesis - globo series	GBGT1	GBGT1	Globoside alpha-1,3-N-acetylgalactosaminyltransferase 1	0.0162368	0.137712	5.40175
PATH:00603	Glycosphingolipid biosynthesis - globo series	ST8SIA1	ST8SIA1	cDNA FLJ51992, highly similar to Alpha-N-acetylneuraminidealpha-2,8-sialyltransferase (EC 2.4.99.8)	0.0162368	0.137712	5.40175
PATH:05132	Salmonella infection	RHOG	RHOG	Rho-related GTP-binding protein RhoG	0.0189771	0.145517	2.37253
PATH:05132	Salmonella infection	IFNGR2	IFNGR2	Interferon gamma receptor 2	0.0189771	0.145517	2.37253
PATH:05132	Salmonella infection	RAB7A	RAB7A	cDNA FLJ55895, highly similar to Ras-related protein Rab-7	0.0189771	0.145517	2.37253
PATH:05132	Salmonella infection	CASP1	CASP1	cDNA FLJ58540, highly similar to Caspase-1 (EC 3.4.22.36)	0.0189771	0.145517	2.37253
PATH:05132	Salmonella infection	ARPC3	ARPC3	Actin-related protein 2/3 complex subunit 3	0.0189771	0.145517	2.37253
PATH:05132	Salmonella infection	TLR4	TLR4	Toll-like receptor 4	0.0189771	0.145517	2.37253
PATH:05132	Salmonella infection	CXCL1	CXCL1	Growth-regulated alpha protein	0.0189771	0.145517	2.37253
PATH:05132	Salmonella infection	MYD88	MYD88	cDNA FLJ54830, highly similar to Myeloid differentiation primary response protein MyD88	0.0189771	0.145517	2.37253
PATH:05110	Vibrio cholerae infection	ATP6V0B	ATP6V0B	V-type proton ATPase 21 kDa proteolipid subunit	0.0192882	0.145517	2.80091
PATH:05110	Vibrio cholerae infection	ATP6V1B2	ATP6V1B2	cDNA FLJ51779, highly similar to Vacuolar ATP synthase subunit B, brain isoform (EC 3.6.3.14)	0.0192882	0.145517	2.80091
PATH:05110	Vibrio cholerae infection	ATP6V1A	ATP6V1A	cDNA FLJ53889, highly similar to Vacuolar ATP synthase catalytic subunit A, ubiquitous isoform (EC 3.6.3.14)	0.0192882	0.145517	2.80091
PATH:05110	Vibrio cholerae infection	ATP6V0E1	ATP6V0E1	V-type proton ATPase subunit e 1	0.0192882	0.145517	2.80091
PATH:05110	Vibrio cholerae infection	ATP6V0A1	ATP6V0A1	V-type proton ATPase subunit a	0.0192882	0.145517	2.80091
PATH:05110	Vibrio cholerae infection	ATP6V0D1	ATP6V0D1	cDNA, FLJ93507, highly similar to Homo sapiens ATPase, H+ transporting, lysosomal 38kDa, V0 subunit d isoform 1 (ATP6V0D1), mRNA	0.0192882	0.145517	2.80091
PATH:05145	Toxoplasmosis	TLR2	TLR2	Toll-like receptor 2	0.0198412	0.145517	2.02401
PATH:05145	Toxoplasmosis	TGFB1	TGFB1	Transforming growth factor, beta 1 (Camurati-Engelmann disease), isoform CRA_a	0.0198412	0.145517	2.02401
PATH:05145	Toxoplasmosis	TRAF6	TRAF6	TNF receptor-associated factor 6	0.0198412	0.145517	2.02401
PATH:05145	Toxoplasmosis	STAT3	STAT3	Signal transducer and activator of transcription 3	0.0198412	0.145517	2.02401
PATH:05145	Toxoplasmosis	IKBKG	IKBKG	NF-kappa-B essential modulator	0.0198412	0.145517	2.02401
PATH:05145	Toxoplasmosis	IFNGR2	IFNGR2	Interferon gamma receptor 2	0.0198412	0.145517	2.02401
PATH:05145	Toxoplasmosis	GNAO1	GNAO1	cDNA FLJ31446 fis, clone NT2NE2000909, highly similar to Guanine nucleotide-binding protein G(o) subunit alpha 1	0.0198412	0.145517	2.02401
PATH:05145	Toxoplasmosis	IL10RB	IL10RB	Interleukin-10 receptor subunit beta	0.0198412	0.145517	2.02401
PATH:05145	Toxoplasmosis	TLR4	TLR4	Toll-like receptor 4	0.0198412	0.145517	2.02401
PATH:05145	Toxoplasmosis	MYD88	MYD88	cDNA FLJ54830, highly similar to Myeloid differentiation primary response protein MyD88	0.0198412	0.145517	2.02401
PATH:05145	Toxoplasmosis	PIK3R5	PIK3R5	Phosphoinositide 3-kinase regulatory subunit 5	0.0198412	0.145517	2.02401
PATH:05160	Hepatitis C	TRAF6	TRAF6	TNF receptor-associated factor 6	0.0198412	0.145517	2.02401
PATH:05160	Hepatitis C	STAT3	STAT3	Signal transducer and activator of transcription 3	0.0198412	0.145517	2.02401
PATH:05160	Hepatitis C	IKBKG	IKBKG	NF-kappa-B essential modulator	0.0198412	0.145517	2.02401
PATH:05160	Hepatitis C	STAT2	STAT2	STAT2 protein	0.0198412	0.145517	2.02401
PATH:05160	Hepatitis C	IFNAR1	IFNAR1	Interferon alpha/beta receptor 1	0.0198412	0.145517	2.02401
PATH:05160	Hepatitis C	DDX58	DDX58	cDNA FLJ13599 fis, clone PLACE1009925, highly similar to Probable ATP-dependent RNA helicase DDX58 (EC 3.6.1.-)	0.0198412	0.145517	2.02401
PATH:05160	Hepatitis C	IRF9	IRF9	cDNA FLJ61271, highly similar to Transcriptional regulator ISGF3 subunit gamma	0.0198412	0.145517	2.02401
PATH:05160	Hepatitis C	PIAS1	PIAS1	Protein inhibitor of activated STAT1	0.0198412	0.145517	2.02401
PATH:05160	Hepatitis C	BRAF	BRAF	Serine/threonine-protein kinase B-raf variant	0.0198412	0.145517	2.02401
PATH:05160	Hepatitis C	GRB2	GRB2	cDNA, FLJ96637, Homo sapiens growth factor receptor-bound protein 2 (GRB2), mRNA	0.0198412	0.145517	2.02401
PATH:05160	Hepatitis C	PIK3R5	PIK3R5	Phosphoinositide 3-kinase regulatory subunit 5	0.0198412	0.145517	2.02401
PATH:05212	Pancreatic cancer	TGFB1	TGFB1	Transforming growth factor, beta 1 (Camurati-Engelmann disease), isoform CRA_a	0.0203342	0.145517	2.52082
PATH:05212	Pancreatic cancer	STAT3	STAT3	Signal transducer and activator of transcription 3	0.0203342	0.145517	2.52082
PATH:05212	Pancreatic cancer	RALB	RALB	V-ral simian leukemia viral oncogene homolog B (Ras related GTP binding protein), isoform CRA_a	0.0203342	0.145517	2.52082
PATH:05212	Pancreatic cancer	IKBKG	IKBKG	NF-kappa-B essential modulator	0.0203342	0.145517	2.52082
PATH:05212	Pancreatic cancer	PLD1	PLD1	Phospholipase D1 variant	0.0203342	0.145517	2.52082
PATH:05212	Pancreatic cancer	BRAF	BRAF	Serine/threonine-protein kinase B-raf variant	0.0203342	0.145517	2.52082
PATH:05212	Pancreatic cancer	PIK3R5	PIK3R5	Phosphoinositide 3-kinase regulatory subunit 5	0.0203342	0.145517	2.52082
PATH:04520	Adherens junction	PTPN6	PTPN6	Protein-tyrosine-phosphatase	0.0250196	0.173621	2.41722
PATH:04520	Adherens junction	CTNND1	CTNND1	Catenin (Cadherin-associated protein), delta 1, isoform CRA_e	0.0250196	0.173621	2.41722
PATH:04520	Adherens junction	BAIAP2	BAIAP2	cDNA FLJ32326 fis, clone PROST2004332, highly similar to Brain-specific angiogenesis inhibitor1-associated protein 2	0.0250196	0.173621	2.41722
PATH:04520	Adherens junction	EP300	EP300	Histone acetyltransferase p300	0.0250196	0.173621	2.41722
PATH:04520	Adherens junction	TCF7L2	TCF7L2	cDNA FLJ90224 fis, clone NT2RM1000789, highly similar to Mus musculus transcription factor 7-like 2, T-cell specific, HMG-box (Tcf7l2), mRNA	0.0250196	0.173621	2.41722
PATH:04520	Adherens junction	CTNNA1	CTNNA1	Catenin alpha-1	0.0250196	0.173621	2.41722
PATH:04520	Adherens junction	PTPRJ	PTPRJ	Protein-tyrosine-phosphatase	0.0250196	0.173621	2.41722
PATH:04210	Apoptosis	IKBKG	IKBKG	NF-kappa-B essential modulator	0.0258372	0.174021	2.24073
PATH:04210	Apoptosis	BID	BID	BH3 interacting domain death agonist, isoform CRA_d	0.0258372	0.174021	2.24073
PATH:04210	Apoptosis	CFLAR	CFLAR	CASP8 and FADD-like apoptosis regulator, isoform CRA_d	0.0258372	0.174021	2.24073
PATH:04210	Apoptosis	TNFSF10	TNFSF10	Tumor necrosis factor ligand superfamily member 10	0.0258372	0.174021	2.24073
PATH:04210	Apoptosis	TNFRSF10D	TNFRSF10D	Tumor necrosis factor receptor superfamily member 10D	0.0258372	0.174021	2.24073
PATH:04210	Apoptosis	CSF2RB	CSF2RB	Cytokine receptor common subunit beta	0.0258372	0.174021	2.24073
PATH:04210	Apoptosis	MYD88	MYD88	cDNA FLJ54830, highly similar to Myeloid differentiation primary response protein MyD88	0.0258372	0.174021	2.24073
PATH:04210	Apoptosis	PIK3R5	PIK3R5	Phosphoinositide 3-kinase regulatory subunit 5	0.0258372	0.174021	2.24073
PATH:05146	Amoebiasis	TLR2	TLR2	Toll-like receptor 2	0.0271289	0.177501	2.10068
PATH:05146	Amoebiasis	TGFB1	TGFB1	Transforming growth factor, beta 1 (Camurati-Engelmann disease), isoform CRA_a	0.0271289	0.177501	2.10068
PATH:05146	Amoebiasis	SERPINB1	SERPINB1	cDNA FLJ53963, highly similar to Leukocyte elastase inhibitor	0.0271289	0.177501	2.10068
PATH:05146	Amoebiasis	RAB7A	RAB7A	cDNA FLJ55895, highly similar to Ras-related protein Rab-7	0.0271289	0.177501	2.10068
PATH:05146	Amoebiasis	COL4A4	COL4A4	Collagen, type IV, alpha 4, isoform CRA_a	0.0271289	0.177501	2.10068
PATH:05146	Amoebiasis	COL24A1	COL24A1	Collagen alpha-1(XXIV) chain	0.0271289	0.177501	2.10068
PATH:05146	Amoebiasis	TLR4	TLR4	Toll-like receptor 4	0.0271289	0.177501	2.10068
PATH:05146	Amoebiasis	CXCL1	CXCL1	Growth-regulated alpha protein	0.0271289	0.177501	2.10068
PATH:05146	Amoebiasis	PIK3R5	PIK3R5	Phosphoinositide 3-kinase regulatory subunit 5	0.0271289	0.177501	2.10068
PATH:05169	Epstein-Barr virus infection	JAK3	JAK3	cDNA FLJ60614, highly similar to Tyrosine-protein kinase JAK3 (EC 2.7.10.2)	0.0284336	0.179926	1.75579
PATH:05169	Epstein-Barr virus infection	LYN	LYN	Non-specific protein-tyrosine kinase	0.0284336	0.179926	1.75579
PATH:05169	Epstein-Barr virus infection	TRAF6	TRAF6	TNF receptor-associated factor 6	0.0284336	0.179926	1.75579
PATH:05169	Epstein-Barr virus infection	STAT3	STAT3	Signal transducer and activator of transcription 3	0.0284336	0.179926	1.75579
PATH:05169	Epstein-Barr virus infection	IKBKG	IKBKG	NF-kappa-B essential modulator	0.0284336	0.179926	1.75579
PATH:05169	Epstein-Barr virus infection	EP300	EP300	Histone acetyltransferase p300	0.0284336	0.179926	1.75579
PATH:05169	Epstein-Barr virus infection	HLA-C	HLA-C	MHC class I antigen	0.0284336	0.179926	1.75579
PATH:05169	Epstein-Barr virus infection	HLA-E	HLA-E	cDNA FLJ78238, highly similar to Homo sapiens major histocompatibility complex, class I, E, mRNA	0.0284336	0.179926	1.75579
PATH:05169	Epstein-Barr virus infection	DDX58	DDX58	cDNA FLJ13599 fis, clone PLACE1009925, highly similar to Probable ATP-dependent RNA helicase DDX58 (EC 3.6.1.-)	0.0284336	0.179926	1.75579
PATH:05169	Epstein-Barr virus infection	IL10RB	IL10RB	Interleukin-10 receptor subunit beta	0.0284336	0.179926	1.75579
PATH:05169	Epstein-Barr virus infection	HLA-G	HLA-G	MHC class I antigen	0.0284336	0.179926	1.75579
PATH:05169	Epstein-Barr virus infection	HDAC4	HDAC4	cDNA FLJ51157, highly similar to Histone deacetylase 4	0.0284336	0.179926	1.75579
PATH:05169	Epstein-Barr virus infection	HLA-B	HLA-B	MHC class I antigen	0.0284336	0.179926	1.75579
PATH:05169	Epstein-Barr virus infection	PIK3R5	PIK3R5	Phosphoinositide 3-kinase regulatory subunit 5	0.0284336	0.179926	1.75579
PATH:02010	ABC transporters	ABCC3	ABCC3	ATP-binding cassette, sub-family C (CFTR/MRP), member 3, isoform CRA_b	0.0290711	0.179926	2.86457
PATH:02010	ABC transporters	ABCA1	ABCA1	ABCA1 protein	0.0290711	0.179926	2.86457
PATH:02010	ABC transporters	ABCG1	ABCG1	cDNA FLJ77585, highly similar to Homo sapiens ATP-binding cassette, sub-family G (WHITE), member 1 (ABCG1), transcript variant 2, mRNA	0.0290711	0.179926	2.86457
PATH:02010	ABC transporters	ABCC2	ABCC2	Canalicular multispecific organic anion transporter 1	0.0290711	0.179926	2.86457
PATH:02010	ABC transporters	ABCB4	ABCB4	Variant ATP-binding cassette sub-family B member 4	0.0290711	0.179926	2.86457
PATH:04060	Cytokine-cytokine receptor interaction	TNFSF13B	TNFSF13B	B-lymphocyte stimulator	0.0338265	0.203849	1.61713
PATH:04060	Cytokine-cytokine receptor interaction	TGFB1	TGFB1	Transforming growth factor, beta 1 (Camurati-Engelmann disease), isoform CRA_a	0.0338265	0.203849	1.61713
PATH:04060	Cytokine-cytokine receptor interaction	CSF1R	CSF1R	CSF1R protein	0.0338265	0.203849	1.61713
PATH:04060	Cytokine-cytokine receptor interaction	TNFRSF1B	TNFRSF1B	Tumor necrosis factor receptor superfamily member 1B	0.0338265	0.203849	1.61713
PATH:04060	Cytokine-cytokine receptor interaction	EDAR	EDAR	Tumor necrosis factor receptor superfamily member EDAR	0.0338265	0.203849	1.61713
PATH:04060	Cytokine-cytokine receptor interaction	XCR1	XCR1	cDNA, FLJ95031, highly similar to Homo sapiens chemokine (C motif) receptor 1 (XCR1), mRNA	0.0338265	0.203849	1.61713
PATH:04060	Cytokine-cytokine receptor interaction	IFNGR2	IFNGR2	Interferon gamma receptor 2	0.0338265	0.203849	1.61713
PATH:04060	Cytokine-cytokine receptor interaction	TNFSF10	TNFSF10	Tumor necrosis factor ligand superfamily member 10	0.0338265	0.203849	1.61713
PATH:04060	Cytokine-cytokine receptor interaction	IFNAR1	IFNAR1	Interferon alpha/beta receptor 1	0.0338265	0.203849	1.61713
PATH:04060	Cytokine-cytokine receptor interaction	IL10RB	IL10RB	Interleukin-10 receptor subunit beta	0.0338265	0.203849	1.61713
PATH:04060	Cytokine-cytokine receptor interaction	TNFRSF10D	TNFRSF10D	Tumor necrosis factor receptor superfamily member 10D	0.0338265	0.203849	1.61713
PATH:04060	Cytokine-cytokine receptor interaction	CXCL1	CXCL1	Growth-regulated alpha protein	0.0338265	0.203849	1.61713
PATH:04060	Cytokine-cytokine receptor interaction	CSF2RB	CSF2RB	Cytokine receptor common subunit beta	0.0338265	0.203849	1.61713
PATH:04060	Cytokine-cytokine receptor interaction	LTBR	LTBR	cDNA FLJ38099 fis, clone D3OST1000238, highly similar to Tumor necrosis factor receptor superfamily member 3	0.0338265	0.203849	1.61713
PATH:04060	Cytokine-cytokine receptor interaction	PLEKHO2	PLEKHO2	pleckstrin homology domain containing, family O member 2	0.0338265	0.203849	1.61713
PATH:04060	Cytokine-cytokine receptor interaction	TNFRSF13B	TNFRSF13B	Tumor necrosis factor receptor superfamily member 13B	0.0338265	0.203849	1.61713
PATH:04060	Cytokine-cytokine receptor interaction	CLCF1	CLCF1	Cardiotrophin-like cytokine factor 1	0.0338265	0.203849	1.61713
PATH:04068	FoxO signaling pathway	PRKAG2	PRKAG2	Protein kinase, AMP-activated, gamma 2 non-catalytic subunit, isoform CRA_a	0.0380803	0.2236	1.89535
PATH:04068	FoxO signaling pathway	TGFB1	TGFB1	Transforming growth factor, beta 1 (Camurati-Engelmann disease), isoform CRA_a	0.0380803	0.2236	1.89535
PATH:04068	FoxO signaling pathway	SIRT1	SIRT1	Sirtuin (Silent mating type information regulation 2 homolog) 1 (S. cerevisiae), isoform CRA_a	0.0380803	0.2236	1.89535
PATH:04068	FoxO signaling pathway	STAT3	STAT3	Signal transducer and activator of transcription 3	0.0380803	0.2236	1.89535
PATH:04068	FoxO signaling pathway	EP300	EP300	Histone acetyltransferase p300	0.0380803	0.2236	1.89535
PATH:04068	FoxO signaling pathway	TNFSF10	TNFSF10	Tumor necrosis factor ligand superfamily member 10	0.0380803	0.2236	1.89535
PATH:04068	FoxO signaling pathway	GABARAP	GABARAP	cDNA, FLJ92494, highly similar to Homo sapiens GABA(A) receptor-associated protein (GABARAP), mRNA	0.0380803	0.2236	1.89535
PATH:04068	FoxO signaling pathway	BRAF	BRAF	Serine/threonine-protein kinase B-raf variant	0.0380803	0.2236	1.89535
PATH:04068	FoxO signaling pathway	GRB2	GRB2	cDNA, FLJ96637, Homo sapiens growth factor receptor-bound protein 2 (GRB2), mRNA	0.0380803	0.2236	1.89535
PATH:04068	FoxO signaling pathway	PIK3R5	PIK3R5	Phosphoinositide 3-kinase regulatory subunit 5	0.0380803	0.2236	1.89535
PATH:04330	Notch signaling pathway	NCSTN	NCSTN	cDNA FLJ51641, highly similar to Nicastrin	0.040382	0.231187	2.62585
PATH:04330	Notch signaling pathway	EP300	EP300	Histone acetyltransferase p300	0.040382	0.231187	2.62585
PATH:04330	Notch signaling pathway	APH1B	APH1B	Gamma-secretase subunit APH-1B	0.040382	0.231187	2.62585
PATH:04330	Notch signaling pathway	DTX2	DTX2	cDNA FLJ57254, highly similar to Protein deltex-2	0.040382	0.231187	2.62585
PATH:04330	Notch signaling pathway	LFNG	LFNG	Beta-1,3-N-acetylglucosaminyltransferase lunatic fringe	0.040382	0.231187	2.62585
PATH:05321	Inflammatory bowel disease (IBD)	TLR2	TLR2	Toll-like receptor 2	0.0488663	0.272936	2.25745
PATH:05321	Inflammatory bowel disease (IBD)	TGFB1	TGFB1	Transforming growth factor, beta 1 (Camurati-Engelmann disease), isoform CRA_a	0.0488663	0.272936	2.25745
PATH:05321	Inflammatory bowel disease (IBD)	NOD2	NOD2	Caspase recruitment domain-containing protein 15	0.0488663	0.272936	2.25745
PATH:05321	Inflammatory bowel disease (IBD)	STAT3	STAT3	Signal transducer and activator of transcription 3	0.0488663	0.272936	2.25745
PATH:05321	Inflammatory bowel disease (IBD)	IFNGR2	IFNGR2	Interferon gamma receptor 2	0.0488663	0.272936	2.25745
PATH:05321	Inflammatory bowel disease (IBD)	TLR4	TLR4	Toll-like receptor 4	0.0488663	0.272936	2.25745
PATH:05340	Primary immunodeficiency	JAK3	JAK3	cDNA FLJ60614, highly similar to Tyrosine-protein kinase JAK3 (EC 2.7.10.2)	0.0527448	0.274965	2.80091
PATH:05340	Primary immunodeficiency	IKBKG	IKBKG	NF-kappa-B essential modulator	0.0527448	0.274965	2.80091
PATH:05340	Primary immunodeficiency	CD79A	CD79A	B-cell antigen receptor complex-associated protein alpha chain	0.0527448	0.274965	2.80091
PATH:05340	Primary immunodeficiency	TNFRSF13B	TNFRSF13B	Tumor necrosis factor receptor superfamily member 13B	0.0527448	0.274965	2.80091
PATH:04130	SNARE interactions in vesicular transport	VAMP3	VAMP3	Vesicle-associated membrane protein 3	0.0527448	0.274965	2.80091
PATH:04130	SNARE interactions in vesicular transport	STX11	STX11	Syntaxin-11	0.0527448	0.274965	2.80091
PATH:04130	SNARE interactions in vesicular transport	STX3	STX3	cDNA FLJ52253, highly similar to Mus musculus syntaxin 3 (Stx3), transcript variant C, mRNA	0.0527448	0.274965	2.80091
PATH:04130	SNARE interactions in vesicular transport	SNAP23	SNAP23	Synaptosomal-associated protein 23	0.0527448	0.274965	2.80091
PATH:05144	Malaria	TLR2	TLR2	Toll-like receptor 2	0.0540325	0.274965	2.42386
PATH:05144	Malaria	TGFB1	TGFB1	Transforming growth factor, beta 1 (Camurati-Engelmann disease), isoform CRA_a	0.0540325	0.274965	2.42386
PATH:05144	Malaria	SDC2	SDC2	Syndecan-2	0.0540325	0.274965	2.42386
PATH:05144	Malaria	TLR4	TLR4	Toll-like receptor 4	0.0540325	0.274965	2.42386
PATH:05144	Malaria	MYD88	MYD88	cDNA FLJ54830, highly similar to Myeloid differentiation primary response protein MyD88	0.0540325	0.274965	2.42386
PATH:05213	Endometrial cancer	TCF7L2	TCF7L2	cDNA FLJ90224 fis, clone NT2RM1000789, highly similar to Mus musculus transcription factor 7-like 2, T-cell specific, HMG-box (Tcf7l2), mRNA	0.0540325	0.274965	2.42386
PATH:05213	Endometrial cancer	CTNNA1	CTNNA1	Catenin alpha-1	0.0540325	0.274965	2.42386
PATH:05213	Endometrial cancer	BRAF	BRAF	Serine/threonine-protein kinase B-raf variant	0.0540325	0.274965	2.42386
PATH:05213	Endometrial cancer	GRB2	GRB2	cDNA, FLJ96637, Homo sapiens growth factor receptor-bound protein 2 (GRB2), mRNA	0.0540325	0.274965	2.42386
PATH:05213	Endometrial cancer	PIK3R5	PIK3R5	Phosphoinositide 3-kinase regulatory subunit 5	0.0540325	0.274965	2.42386
PATH:05211	Renal cell carcinoma	TGFB1	TGFB1	Transforming growth factor, beta 1 (Camurati-Engelmann disease), isoform CRA_a	0.0582882	0.290174	2.1607
PATH:05211	Renal cell carcinoma	EP300	EP300	Histone acetyltransferase p300	0.0582882	0.290174	2.1607
PATH:05211	Renal cell carcinoma	CRK	CRK	V-crk sarcoma virus CT10 oncogene homolog (Avian)	0.0582882	0.290174	2.1607
PATH:05211	Renal cell carcinoma	BRAF	BRAF	Serine/threonine-protein kinase B-raf variant	0.0582882	0.290174	2.1607
PATH:05211	Renal cell carcinoma	GRB2	GRB2	cDNA, FLJ96637, Homo sapiens growth factor receptor-bound protein 2 (GRB2), mRNA	0.0582882	0.290174	2.1607
PATH:05211	Renal cell carcinoma	PIK3R5	PIK3R5	Phosphoinositide 3-kinase regulatory subunit 5	0.0582882	0.290174	2.1607
PATH:05320	Autoimmune thyroid disease	TG	TG	Thyroglobulin	0.061747	0.293276	2.33409
PATH:05320	Autoimmune thyroid disease	HLA-C	HLA-C	MHC class I antigen	0.061747	0.293276	2.33409
PATH:05320	Autoimmune thyroid disease	HLA-E	HLA-E	cDNA FLJ78238, highly similar to Homo sapiens major histocompatibility complex, class I, E, mRNA	0.061747	0.293276	2.33409
PATH:05320	Autoimmune thyroid disease	HLA-G	HLA-G	MHC class I antigen	0.061747	0.293276	2.33409
PATH:05320	Autoimmune thyroid disease	HLA-B	HLA-B	MHC class I antigen	0.061747	0.293276	2.33409
PATH:04974	Protein digestion and absorption	SLC8A1	SLC8A1	Sodium/calcium exchanger 1	0.0624728	0.293276	1.98267
PATH:04974	Protein digestion and absorption	CTRL	CTRL	HCG2026222, isoform CRA_c	0.0624728	0.293276	1.98267
PATH:04974	Protein digestion and absorption	SLC7A7	SLC7A7	cDNA FLJ53460, highly similar to Y+L amino acid transporter 1	0.0624728	0.293276	1.98267
PATH:04974	Protein digestion and absorption	COL9A3	COL9A3	Collagen alpha-3(IX) chain	0.0624728	0.293276	1.98267
PATH:04974	Protein digestion and absorption	COL4A4	COL4A4	Collagen, type IV, alpha 4, isoform CRA_a	0.0624728	0.293276	1.98267
PATH:04974	Protein digestion and absorption	COL24A1	COL24A1	Collagen alpha-1(XXIV) chain	0.0624728	0.293276	1.98267
PATH:04974	Protein digestion and absorption	SLC36A1	SLC36A1	Dct1	0.0624728	0.293276	1.98267
PATH:05166	HTLV-I infection	TGFB1	TGFB1	Transforming growth factor, beta 1 (Camurati-Engelmann disease), isoform CRA_a	0.0627534	0.293276	1.51628
PATH:05166	HTLV-I infection	JAK3	JAK3	cDNA FLJ60614, highly similar to Tyrosine-protein kinase JAK3 (EC 2.7.10.2)	0.0627534	0.293276	1.51628
PATH:05166	HTLV-I infection	IKBKG	IKBKG	NF-kappa-B essential modulator	0.0627534	0.293276	1.51628
PATH:05166	HTLV-I infection	EP300	EP300	Histone acetyltransferase p300	0.0627534	0.293276	1.51628
PATH:05166	HTLV-I infection	POLB	POLB	cDNA FLJ57297, highly similar to DNA polymerase beta (EC 2.7.7.7)	0.0627534	0.293276	1.51628
PATH:05166	HTLV-I infection	HLA-C	HLA-C	MHC class I antigen	0.0627534	0.293276	1.51628
PATH:05166	HTLV-I infection	HLA-E	HLA-E	cDNA FLJ78238, highly similar to Homo sapiens major histocompatibility complex, class I, E, mRNA	0.0627534	0.293276	1.51628
PATH:05166	HTLV-I infection	ZFP36	ZFP36	Tristetraprolin	0.0627534	0.293276	1.51628
PATH:05166	HTLV-I infection	LTBR	LTBR	cDNA FLJ38099 fis, clone D3OST1000238, highly similar to Tumor necrosis factor receptor superfamily member 3	0.0627534	0.293276	1.51628
PATH:05166	HTLV-I infection	WNT7A	WNT7A	Protein Wnt-7a	0.0627534	0.293276	1.51628
PATH:05166	HTLV-I infection	HLA-G	HLA-G	MHC class I antigen	0.0627534	0.293276	1.51628
PATH:05166	HTLV-I infection	WNT10A	WNT10A	Protein Wnt-10a	0.0627534	0.293276	1.51628
PATH:05166	HTLV-I infection	HLA-B	HLA-B	MHC class I antigen	0.0627534	0.293276	1.51628
PATH:05166	HTLV-I infection	PIK3R5	PIK3R5	Phosphoinositide 3-kinase regulatory subunit 5	0.0627534	0.293276	1.51628
PATH:05166	HTLV-I infection	NFAT5	NFAT5	Nuclear factor of activated T-cells 5, tonicity-responsive, isoform CRA_b	0.0627534	0.293276	1.51628
PATH:05166	HTLV-I infection	FZD1	FZD1	cDNA, FLJ95923, highly similar to Homo sapiens frizzled homolog 1 (Drosophila) (FZD1), mRNA	0.0627534	0.293276	1.51628
PATH:04976	Bile secretion	ABCC3	ABCC3	ATP-binding cassette, sub-family C (CFTR/MRP), member 3, isoform CRA_b	0.0651336	0.295573	2.10068
PATH:04976	Bile secretion	SLC51A	SLC51A	Organic solute transporter subunit alpha	0.0651336	0.295573	2.10068
PATH:04976	Bile secretion	SLC4A5	SLC4A5	Electrogenic sodium bicarbonate cotransporter 4	0.0651336	0.295573	2.10068
PATH:04976	Bile secretion	AQP9	AQP9	cDNA FLJ50860, highly similar to Aquaporin-9	0.0651336	0.295573	2.10068
PATH:04976	Bile secretion	ABCC2	ABCC2	Canalicular multispecific organic anion transporter 1	0.0651336	0.295573	2.10068
PATH:04976	Bile secretion	ABCB4	ABCB4	Variant ATP-binding cassette sub-family B member 4	0.0651336	0.295573	2.10068
PATH:05134	Legionellosis	TLR2	TLR2	Toll-like receptor 2	0.0658262	0.295573	2.29165
PATH:05134	Legionellosis	CASP1	CASP1	cDNA FLJ58540, highly similar to Caspase-1 (EC 3.4.22.36)	0.0658262	0.295573	2.29165
PATH:05134	Legionellosis	TLR4	TLR4	Toll-like receptor 4	0.0658262	0.295573	2.29165
PATH:05134	Legionellosis	CXCL1	CXCL1	Growth-regulated alpha protein	0.0658262	0.295573	2.29165
PATH:05134	Legionellosis	MYD88	MYD88	cDNA FLJ54830, highly similar to Myeloid differentiation primary response protein MyD88	0.0658262	0.295573	2.29165
PATH:05330	Allograft rejection	HLA-C	HLA-C	MHC class I antigen	0.0672496	0.296157	2.58545
PATH:05330	Allograft rejection	HLA-E	HLA-E	cDNA FLJ78238, highly similar to Homo sapiens major histocompatibility complex, class I, E, mRNA	0.0672496	0.296157	2.58545
PATH:05330	Allograft rejection	HLA-G	HLA-G	MHC class I antigen	0.0672496	0.296157	2.58545
PATH:05330	Allograft rejection	HLA-B	HLA-B	MHC class I antigen	0.0672496	0.296157	2.58545
PATH:05220	Chronic myeloid leukemia	TGFB1	TGFB1	Transforming growth factor, beta 1 (Camurati-Engelmann disease), isoform CRA_a	0.0687259	0.296948	2.07191
PATH:05220	Chronic myeloid leukemia	IKBKG	IKBKG	NF-kappa-B essential modulator	0.0687259	0.296948	2.07191
PATH:05220	Chronic myeloid leukemia	CRK	CRK	V-crk sarcoma virus CT10 oncogene homolog (Avian)	0.0687259	0.296948	2.07191
PATH:05220	Chronic myeloid leukemia	BRAF	BRAF	Serine/threonine-protein kinase B-raf variant	0.0687259	0.296948	2.07191
PATH:05220	Chronic myeloid leukemia	GRB2	GRB2	cDNA, FLJ96637, Homo sapiens growth factor receptor-bound protein 2 (GRB2), mRNA	0.0687259	0.296948	2.07191
PATH:05220	Chronic myeloid leukemia	PIK3R5	PIK3R5	Phosphoinositide 3-kinase regulatory subunit 5	0.0687259	0.296948	2.07191
PATH:04015	Rap1 signaling pathway	CSF1R	CSF1R	CSF1R protein	0.0803412	0.340706	1.53853
PATH:04015	Rap1 signaling pathway	CTNND1	CTNND1	Catenin (Cadherin-associated protein), delta 1, isoform CRA_e	0.0803412	0.340706	1.53853
PATH:04015	Rap1 signaling pathway	RALB	RALB	V-ral simian leukemia viral oncogene homolog B (Ras related GTP binding protein), isoform CRA_a	0.0803412	0.340706	1.53853
PATH:04015	Rap1 signaling pathway	FGF9	FGF9	Fibroblast growth factor 9	0.0803412	0.340706	1.53853
PATH:04015	Rap1 signaling pathway	SIPA1L2	SIPA1L2	SIPA1L2 protein	0.0803412	0.340706	1.53853
PATH:04015	Rap1 signaling pathway	VASP	VASP	Vasodilator-stimulated phosphoprotein, isoform CRA_a	0.0803412	0.340706	1.53853
PATH:04015	Rap1 signaling pathway	FYB	FYB	FYN-binding protein	0.0803412	0.340706	1.53853
PATH:04015	Rap1 signaling pathway	SIPA1L1	SIPA1L1	SIPA1L1 protein	0.0803412	0.340706	1.53853
PATH:04015	Rap1 signaling pathway	GNAO1	GNAO1	cDNA FLJ31446 fis, clone NT2NE2000909, highly similar to Guanine nucleotide-binding protein G(o) subunit alpha 1	0.0803412	0.340706	1.53853
PATH:04015	Rap1 signaling pathway	RAPGEF2	RAPGEF2	cDNA FLJ61094, highly similar to Rap guanine nucleotide exchange factor 2	0.0803412	0.340706	1.53853
PATH:04015	Rap1 signaling pathway	CRK	CRK	V-crk sarcoma virus CT10 oncogene homolog (Avian)	0.0803412	0.340706	1.53853
PATH:04015	Rap1 signaling pathway	BRAF	BRAF	Serine/threonine-protein kinase B-raf variant	0.0803412	0.340706	1.53853
PATH:04015	Rap1 signaling pathway	PIK3R5	PIK3R5	Phosphoinositide 3-kinase regulatory subunit 5	0.0803412	0.340706	1.53853
PATH:05332	Graft-versus-host disease	HLA-C	HLA-C	MHC class I antigen	0.0894484	0.37243	2.34495
PATH:05332	Graft-versus-host disease	HLA-E	HLA-E	cDNA FLJ78238, highly similar to Homo sapiens major histocompatibility complex, class I, E, mRNA	0.0894484	0.37243	2.34495
PATH:05332	Graft-versus-host disease	HLA-G	HLA-G	MHC class I antigen	0.0894484	0.37243	2.34495
PATH:05332	Graft-versus-host disease	HLA-B	HLA-B	MHC class I antigen	0.0894484	0.37243	2.34495
PATH:00760	Nicotinate and nicotinamide metabolism	NT5C2	NT5C2	cDNA FLJ75877, highly similar to Homo sapiens 5'-nucleotidase, cytosolic II (NT5C2), mRNA	0.0976451	0.395499	2.70088
PATH:00760	Nicotinate and nicotinamide metabolism	NADK	NADK	NAD kinase, isoform CRA_a	0.0976451	0.395499	2.70088
PATH:00760	Nicotinate and nicotinamide metabolism	NAMPT	NAMPT	Pre-B-cell colony enhancing factor 1, isoform CRA_a	0.0976451	0.395499	2.70088
PATH:05131	Shigellosis	NOD2	NOD2	Caspase recruitment domain-containing protein 15	0.098443	0.395499	2.03292
PATH:05131	Shigellosis	IKBKG	IKBKG	NF-kappa-B essential modulator	0.098443	0.395499	2.03292
PATH:05131	Shigellosis	RHOG	RHOG	Rho-related GTP-binding protein RhoG	0.098443	0.395499	2.03292
PATH:05131	Shigellosis	ARPC3	ARPC3	Actin-related protein 2/3 complex subunit 3	0.098443	0.395499	2.03292
PATH:05131	Shigellosis	CRK	CRK	V-crk sarcoma virus CT10 oncogene homolog (Avian)	0.098443	0.395499	2.03292
PATH:04940	Type I diabetes mellitus	HLA-C	HLA-C	MHC class I antigen	0.101711	0.401582	2.24073
PATH:04940	Type I diabetes mellitus	HLA-E	HLA-E	cDNA FLJ78238, highly similar to Homo sapiens major histocompatibility complex, class I, E, mRNA	0.101711	0.401582	2.24073
PATH:04940	Type I diabetes mellitus	HLA-G	HLA-G	MHC class I antigen	0.101711	0.401582	2.24073
PATH:04940	Type I diabetes mellitus	HLA-B	HLA-B	MHC class I antigen	0.101711	0.401582	2.24073
PATH:05205	Proteoglycans in cancer	TLR2	TLR2	Toll-like receptor 2	0.110754	0.422792	1.45647
PATH:05205	Proteoglycans in cancer	TGFB1	TGFB1	Transforming growth factor, beta 1 (Camurati-Engelmann disease), isoform CRA_a	0.110754	0.422792	1.45647
PATH:05205	Proteoglycans in cancer	SDC2	SDC2	Syndecan-2	0.110754	0.422792	1.45647
PATH:05205	Proteoglycans in cancer	PTPN6	PTPN6	Protein-tyrosine-phosphatase	0.110754	0.422792	1.45647
PATH:05205	Proteoglycans in cancer	STAT3	STAT3	Signal transducer and activator of transcription 3	0.110754	0.422792	1.45647
PATH:05205	Proteoglycans in cancer	FGF9	FGF9	Fibroblast growth factor 9	0.110754	0.422792	1.45647
PATH:05205	Proteoglycans in cancer	TLR4	TLR4	Toll-like receptor 4	0.110754	0.422792	1.45647
PATH:05205	Proteoglycans in cancer	BRAF	BRAF	Serine/threonine-protein kinase B-raf variant	0.110754	0.422792	1.45647
PATH:05205	Proteoglycans in cancer	GRB2	GRB2	cDNA, FLJ96637, Homo sapiens growth factor receptor-bound protein 2 (GRB2), mRNA	0.110754	0.422792	1.45647
PATH:05205	Proteoglycans in cancer	WNT7A	WNT7A	Protein Wnt-7a	0.110754	0.422792	1.45647
PATH:05205	Proteoglycans in cancer	WNT10A	WNT10A	Protein Wnt-10a	0.110754	0.422792	1.45647
PATH:05205	Proteoglycans in cancer	PIK3R5	PIK3R5	Phosphoinositide 3-kinase regulatory subunit 5	0.110754	0.422792	1.45647
PATH:05205	Proteoglycans in cancer	FZD1	FZD1	cDNA, FLJ95923, highly similar to Homo sapiens frizzled homolog 1 (Drosophila) (FZD1), mRNA	0.110754	0.422792	1.45647
PATH:05410	Hypertrophic cardiomyopathy (HCM)	PRKAG2	PRKAG2	Protein kinase, AMP-activated, gamma 2 non-catalytic subunit, isoform CRA_a	0.110775	0.422792	1.82228
PATH:05410	Hypertrophic cardiomyopathy (HCM)	SLC8A1	SLC8A1	Sodium/calcium exchanger 1	0.110775	0.422792	1.82228
PATH:05410	Hypertrophic cardiomyopathy (HCM)	TGFB1	TGFB1	Transforming growth factor, beta 1 (Camurati-Engelmann disease), isoform CRA_a	0.110775	0.422792	1.82228
PATH:05410	Hypertrophic cardiomyopathy (HCM)	MYBPC3	MYBPC3	Mutant cardiac myosin-binding protein C	0.110775	0.422792	1.82228
PATH:05410	Hypertrophic cardiomyopathy (HCM)	ITGA9	ITGA9	Integrin alpha-9	0.110775	0.422792	1.82228
PATH:05410	Hypertrophic cardiomyopathy (HCM)	ACE	ACE	cDNA FLJ60635, highly similar to Angiotensin-converting enzyme, somatic isoform (EC 3.4.15.1)	0.110775	0.422792	1.82228
PATH:00604	Glycosphingolipid biosynthesis - ganglio series	ST3GAL2	ST3GAL2	ST3 beta-galactoside alpha-2,3-sialyltransferase 2, isoform CRA_a	0.117319	0.440426	3.36109
PATH:00604	Glycosphingolipid biosynthesis - ganglio series	ST8SIA1	ST8SIA1	cDNA FLJ51992, highly similar to Alpha-N-acetylneuraminidealpha-2,8-sialyltransferase (EC 2.4.99.8)	0.117319	0.440426	3.36109
PATH:04726	Serotonergic synapse	GNG10	GNG10	Guanine nucleotide-binding protein subunit gamma	0.126945	0.462557	1.60052
PATH:04726	Serotonergic synapse	PTGS1	PTGS1	Prostaglandin G/H synthase 1	0.126945	0.462557	1.60052
PATH:04726	Serotonergic synapse	ALOX15B	ALOX15B	cDNA FLJ76967, highly similar to Homo sapiens arachidonate 15-lipoxygenase, second type (ALOX15B), mRNA	0.126945	0.462557	1.60052
PATH:04726	Serotonergic synapse	GNAO1	GNAO1	cDNA FLJ31446 fis, clone NT2NE2000909, highly similar to Guanine nucleotide-binding protein G(o) subunit alpha 1	0.126945	0.462557	1.60052
PATH:04726	Serotonergic synapse	GNB4	GNB4	cDNA FLJ77654, highly similar to Homo sapiens guanine nucleotide binding protein (G protein), beta polypeptide 4 (GNB4), mRNA	0.126945	0.462557	1.60052
PATH:04726	Serotonergic synapse	BRAF	BRAF	Serine/threonine-protein kinase B-raf variant	0.126945	0.462557	1.60052
PATH:04726	Serotonergic synapse	ALOX15	ALOX15	cDNA, FLJ92930, highly similar to Homo sapiens arachidonate 15-lipoxygenase (ALOX15), mRNA	0.126945	0.462557	1.60052
PATH:04726	Serotonergic synapse	APP	APP	cDNA FLJ50491, highly similar to Amyloid beta A4 protein (APP) (ABPP)(Alzheimer disease amyloid protein) (Cerebral vascularamyloid peptide) (CVAP) (Protease nexin-II) (PN-II)(APPI) (PreA4)	0.126945	0.462557	1.60052
PATH:04066	HIF-1 signaling pathway	STAT3	STAT3	Signal transducer and activator of transcription 3	0.127254	0.462557	1.66469
PATH:04066	HIF-1 signaling pathway	HMOX1	HMOX1	Heme oxygenase 1	0.127254	0.462557	1.66469
PATH:04066	HIF-1 signaling pathway	EP300	EP300	Histone acetyltransferase p300	0.127254	0.462557	1.66469
PATH:04066	HIF-1 signaling pathway	IFNGR2	IFNGR2	Interferon gamma receptor 2	0.127254	0.462557	1.66469
PATH:04066	HIF-1 signaling pathway	TLR4	TLR4	Toll-like receptor 4	0.127254	0.462557	1.66469
PATH:04066	HIF-1 signaling pathway	LTBR	LTBR	cDNA FLJ38099 fis, clone D3OST1000238, highly similar to Tumor necrosis factor receptor superfamily member 3	0.127254	0.462557	1.66469
PATH:04066	HIF-1 signaling pathway	PIK3R5	PIK3R5	Phosphoinositide 3-kinase regulatory subunit 5	0.127254	0.462557	1.66469
PATH:04672	Intestinal immune network for IgA production	TNFSF13B	TNFSF13B	B-lymphocyte stimulator	0.135466	0.484713	2.01665
PATH:04672	Intestinal immune network for IgA production	TGFB1	TGFB1	Transforming growth factor, beta 1 (Camurati-Engelmann disease), isoform CRA_a	0.135466	0.484713	2.01665
PATH:04672	Intestinal immune network for IgA production	LTBR	LTBR	cDNA FLJ38099 fis, clone D3OST1000238, highly similar to Tumor necrosis factor receptor superfamily member 3	0.135466	0.484713	2.01665
PATH:04672	Intestinal immune network for IgA production	TNFRSF13B	TNFRSF13B	Tumor necrosis factor receptor superfamily member 13B	0.135466	0.484713	2.01665
PATH:05215	Prostate cancer	IKBKG	IKBKG	NF-kappa-B essential modulator	0.141091	0.486163	1.69943
PATH:05215	Prostate cancer	EP300	EP300	Histone acetyltransferase p300	0.141091	0.486163	1.69943
PATH:05215	Prostate cancer	TCF7L2	TCF7L2	cDNA FLJ90224 fis, clone NT2RM1000789, highly similar to Mus musculus transcription factor 7-like 2, T-cell specific, HMG-box (Tcf7l2), mRNA	0.141091	0.486163	1.69943
PATH:05215	Prostate cancer	BRAF	BRAF	Serine/threonine-protein kinase B-raf variant	0.141091	0.486163	1.69943
PATH:05215	Prostate cancer	GRB2	GRB2	cDNA, FLJ96637, Homo sapiens growth factor receptor-bound protein 2 (GRB2), mRNA	0.141091	0.486163	1.69943
PATH:05215	Prostate cancer	PIK3R5	PIK3R5	Phosphoinositide 3-kinase regulatory subunit 5	0.141091	0.486163	1.69943
PATH:04920	Adipocytokine signaling pathway	PRKAG2	PRKAG2	Protein kinase, AMP-activated, gamma 2 non-catalytic subunit, isoform CRA_a	0.143857	0.486163	1.80058
PATH:04920	Adipocytokine signaling pathway	ACSL1	ACSL1	cDNA FLJ76467, highly similar to Homo sapiens acyl-CoA synthetase long-chain family member 1 (ACSL1), mRNA	0.143857	0.486163	1.80058
PATH:04920	Adipocytokine signaling pathway	STAT3	STAT3	Signal transducer and activator of transcription 3	0.143857	0.486163	1.80058
PATH:04920	Adipocytokine signaling pathway	IKBKG	IKBKG	NF-kappa-B essential modulator	0.143857	0.486163	1.80058
PATH:04920	Adipocytokine signaling pathway	TNFRSF1B	TNFRSF1B	Tumor necrosis factor receptor superfamily member 1B	0.143857	0.486163	1.80058
PATH:00770	Pantothenate and CoA biosynthesis	VNN1	VNN1	cDNA, FLJ95014, highly similar to Homo sapiens vanin 1 (VNN1), mRNA	0.144435	0.486163	2.96567
PATH:00770	Pantothenate and CoA biosynthesis	PPCDC	PPCDC	Phosphopantothenoylcysteine decarboxylase, isoform CRA_a	0.144435	0.486163	2.96567
PATH:04668	TNF signaling pathway	NOD2	NOD2	Caspase recruitment domain-containing protein 15	0.146123	0.486163	1.60416
PATH:04668	TNF signaling pathway	CEBPB	CEBPB	CCAAT/enhancer-binding protein beta	0.146123	0.486163	1.60416
PATH:04668	TNF signaling pathway	IKBKG	IKBKG	NF-kappa-B essential modulator	0.146123	0.486163	1.60416
PATH:04668	TNF signaling pathway	TNFRSF1B	TNFRSF1B	Tumor necrosis factor receptor superfamily member 1B	0.146123	0.486163	1.60416
PATH:04668	TNF signaling pathway	CFLAR	CFLAR	CASP8 and FADD-like apoptosis regulator, isoform CRA_d	0.146123	0.486163	1.60416
PATH:04668	TNF signaling pathway	CXCL1	CXCL1	Growth-regulated alpha protein	0.146123	0.486163	1.60416
PATH:04668	TNF signaling pathway	PIK3R5	PIK3R5	Phosphoinositide 3-kinase regulatory subunit 5	0.146123	0.486163	1.60416
PATH:04727	GABAergic synapse	GNG10	GNG10	Guanine nucleotide-binding protein subunit gamma	0.146486	0.486163	1.68055
PATH:04727	GABAergic synapse	SLC6A13	SLC6A13	Sodium- and chloride-dependent GABA transporter 2	0.146486	0.486163	1.68055
PATH:04727	GABAergic synapse	GNAO1	GNAO1	cDNA FLJ31446 fis, clone NT2NE2000909, highly similar to Guanine nucleotide-binding protein G(o) subunit alpha 1	0.146486	0.486163	1.68055
PATH:04727	GABAergic synapse	GABARAP	GABARAP	cDNA, FLJ92494, highly similar to Homo sapiens GABA(A) receptor-associated protein (GABARAP), mRNA	0.146486	0.486163	1.68055
PATH:04727	GABAergic synapse	GLUL	GLUL	cDNA FLJ57219, highly similar to Glutamine synthetase (EC 6.3.1.2)	0.146486	0.486163	1.68055
PATH:04727	GABAergic synapse	GNB4	GNB4	cDNA FLJ77654, highly similar to Homo sapiens guanine nucleotide binding protein (G protein), beta polypeptide 4 (GNB4), mRNA	0.146486	0.486163	1.68055
PATH:04622	RIG-I-like receptor signaling pathway	TBKBP1	TBKBP1	TANK-binding kinase 1-binding protein 1	0.150085	0.490991	1.77522
PATH:04622	RIG-I-like receptor signaling pathway	TRIM25	TRIM25	E3 ubiquitin/ISG15 ligase TRIM25	0.150085	0.490991	1.77522
PATH:04622	RIG-I-like receptor signaling pathway	TRAF6	TRAF6	TNF receptor-associated factor 6	0.150085	0.490991	1.77522
PATH:04622	RIG-I-like receptor signaling pathway	IKBKG	IKBKG	NF-kappa-B essential modulator	0.150085	0.490991	1.77522
PATH:04622	RIG-I-like receptor signaling pathway	DDX58	DDX58	cDNA FLJ13599 fis, clone PLACE1009925, highly similar to Probable ATP-dependent RNA helicase DDX58 (EC 3.6.1.-)	0.150085	0.490991	1.77522
PATH:05416	Viral myocarditis	BID	BID	BH3 interacting domain death agonist, isoform CRA_d	0.156424	0.504523	1.75057
PATH:05416	Viral myocarditis	HLA-C	HLA-C	MHC class I antigen	0.156424	0.504523	1.75057
PATH:05416	Viral myocarditis	HLA-E	HLA-E	cDNA FLJ78238, highly similar to Homo sapiens major histocompatibility complex, class I, E, mRNA	0.156424	0.504523	1.75057
PATH:05416	Viral myocarditis	HLA-G	HLA-G	MHC class I antigen	0.156424	0.504523	1.75057
PATH:05416	Viral myocarditis	HLA-B	HLA-B	MHC class I antigen	0.156424	0.504523	1.75057
PATH:05412	Arrhythmogenic right ventricular cardiomyopathy (ARVC)	SLC8A1	SLC8A1	Sodium/calcium exchanger 1	0.169426	0.535675	1.70326
PATH:05412	Arrhythmogenic right ventricular cardiomyopathy (ARVC)	DSC2	DSC2	cDNA FLJ76245, highly similar to Homo sapiens desmocollin 2 (DSC2), transcript variant Dsc2a, mRNA	0.169426	0.535675	1.70326
PATH:05412	Arrhythmogenic right ventricular cardiomyopathy (ARVC)	TCF7L2	TCF7L2	cDNA FLJ90224 fis, clone NT2RM1000789, highly similar to Mus musculus transcription factor 7-like 2, T-cell specific, HMG-box (Tcf7l2), mRNA	0.169426	0.535675	1.70326
PATH:05412	Arrhythmogenic right ventricular cardiomyopathy (ARVC)	CTNNA1	CTNNA1	Catenin alpha-1	0.169426	0.535675	1.70326
PATH:05412	Arrhythmogenic right ventricular cardiomyopathy (ARVC)	ITGA9	ITGA9	Integrin alpha-9	0.169426	0.535675	1.70326
PATH:00531	Glycosaminoglycan degradation	GALNS	GALNS	cDNA, FLJ93045, highly similar to Homo sapiens galactosamine (N-acetyl)-6-sulfate sulfatase (Morquiosyndrome, mucopolysaccharidosis type IVA) (GALNS), mRNA	0.172683	0.535675	2.65349
PATH:00531	Glycosaminoglycan degradation	SGSH	SGSH	cDNA FLJ38650 fis, clone HHDPC2007775, highly similar to N-sulphoglucosamine sulphohydrolase (EC 3.10.1.1)	0.172683	0.535675	2.65349
PATH:05217	Basal cell carcinoma	TCF7L2	TCF7L2	cDNA FLJ90224 fis, clone NT2RM1000789, highly similar to Mus musculus transcription factor 7-like 2, T-cell specific, HMG-box (Tcf7l2), mRNA	0.1731	0.535675	1.83332
PATH:05217	Basal cell carcinoma	WNT7A	WNT7A	Protein Wnt-7a	0.1731	0.535675	1.83332
PATH:05217	Basal cell carcinoma	WNT10A	WNT10A	Protein Wnt-10a	0.1731	0.535675	1.83332
PATH:05217	Basal cell carcinoma	FZD1	FZD1	cDNA, FLJ95923, highly similar to Homo sapiens frizzled homolog 1 (Drosophila) (FZD1), mRNA	0.1731	0.535675	1.83332
PATH:05100	Bacterial invasion of epithelial cells	RHOG	RHOG	Rho-related GTP-binding protein RhoG	0.189684	0.579168	1.63689
PATH:05100	Bacterial invasion of epithelial cells	CTNNA1	CTNNA1	Catenin alpha-1	0.189684	0.579168	1.63689
PATH:05100	Bacterial invasion of epithelial cells	ARPC3	ARPC3	Actin-related protein 2/3 complex subunit 3	0.189684	0.579168	1.63689
PATH:05100	Bacterial invasion of epithelial cells	CRK	CRK	V-crk sarcoma virus CT10 oncogene homolog (Avian)	0.189684	0.579168	1.63689
PATH:05100	Bacterial invasion of epithelial cells	PIK3R5	PIK3R5	Phosphoinositide 3-kinase regulatory subunit 5	0.189684	0.579168	1.63689
PATH:04612	Antigen processing and presentation	CTSS	CTSS	Cathepsin S	0.203649	0.613626	1.59545
PATH:04612	Antigen processing and presentation	HLA-C	HLA-C	MHC class I antigen	0.203649	0.613626	1.59545
PATH:04612	Antigen processing and presentation	HLA-E	HLA-E	cDNA FLJ78238, highly similar to Homo sapiens major histocompatibility complex, class I, E, mRNA	0.203649	0.613626	1.59545
PATH:04612	Antigen processing and presentation	HLA-G	HLA-G	MHC class I antigen	0.203649	0.613626	1.59545
PATH:04612	Antigen processing and presentation	HLA-B	HLA-B	MHC class I antigen	0.203649	0.613626	1.59545
PATH:04916	Melanogenesis	EP300	EP300	Histone acetyltransferase p300	0.211474	0.622827	1.49752
PATH:04916	Melanogenesis	TCF7L2	TCF7L2	cDNA FLJ90224 fis, clone NT2RM1000789, highly similar to Mus musculus transcription factor 7-like 2, T-cell specific, HMG-box (Tcf7l2), mRNA	0.211474	0.622827	1.49752
PATH:04916	Melanogenesis	GNAO1	GNAO1	cDNA FLJ31446 fis, clone NT2NE2000909, highly similar to Guanine nucleotide-binding protein G(o) subunit alpha 1	0.211474	0.622827	1.49752
PATH:04916	Melanogenesis	WNT7A	WNT7A	Protein Wnt-7a	0.211474	0.622827	1.49752
PATH:04916	Melanogenesis	WNT10A	WNT10A	Protein Wnt-10a	0.211474	0.622827	1.49752
PATH:04916	Melanogenesis	FZD1	FZD1	cDNA, FLJ95923, highly similar to Homo sapiens frizzled homolog 1 (Drosophila) (FZD1), mRNA	0.211474	0.622827	1.49752
PATH:04514	Cell adhesion molecules (CAMs)	NLGN3	NLGN3	cDNA FLJ53434, highly similar to Neuroligin-3	0.212142	0.622827	1.40045
PATH:04514	Cell adhesion molecules (CAMs)	SDC2	SDC2	Syndecan-2	0.212142	0.622827	1.40045
PATH:04514	Cell adhesion molecules (CAMs)	F11R	F11R	cDNA FLJ54854, highly similar to Junctional adhesion molecule A	0.212142	0.622827	1.40045
PATH:04514	Cell adhesion molecules (CAMs)	HLA-C	HLA-C	MHC class I antigen	0.212142	0.622827	1.40045
PATH:04514	Cell adhesion molecules (CAMs)	HLA-E	HLA-E	cDNA FLJ78238, highly similar to Homo sapiens major histocompatibility complex, class I, E, mRNA	0.212142	0.622827	1.40045
PATH:04514	Cell adhesion molecules (CAMs)	ITGA9	ITGA9	Integrin alpha-9	0.212142	0.622827	1.40045
PATH:04514	Cell adhesion molecules (CAMs)	HLA-G	HLA-G	MHC class I antigen	0.212142	0.622827	1.40045
PATH:04514	Cell adhesion molecules (CAMs)	HLA-B	HLA-B	MHC class I antigen	0.212142	0.622827	1.40045
PATH:05210	Colorectal cancer	TGFB1	TGFB1	Transforming growth factor, beta 1 (Camurati-Engelmann disease), isoform CRA_a	0.230855	0.669188	1.62633
PATH:05210	Colorectal cancer	TCF7L2	TCF7L2	cDNA FLJ90224 fis, clone NT2RM1000789, highly similar to Mus musculus transcription factor 7-like 2, T-cell specific, HMG-box (Tcf7l2), mRNA	0.230855	0.669188	1.62633
PATH:05210	Colorectal cancer	BRAF	BRAF	Serine/threonine-protein kinase B-raf variant	0.230855	0.669188	1.62633
PATH:05210	Colorectal cancer	PIK3R5	PIK3R5	Phosphoinositide 3-kinase regulatory subunit 5	0.230855	0.669188	1.62633
PATH:00860	Porphyrin and chlorophyll metabolism	HMOX1	HMOX1	Heme oxygenase 1	0.242389	0.693839	1.75871
PATH:00860	Porphyrin and chlorophyll metabolism	FTL	FTL	Ferritin light chain	0.242389	0.693839	1.75871
PATH:00860	Porphyrin and chlorophyll metabolism	BLVRB	BLVRB	Flavin reductase (NADPH)	0.242389	0.693839	1.75871
PATH:04320	Dorso-ventral axis formation	PIWIL4	PIWIL4	Piwi-like protein 4	0.246145	0.695891	2.10068
PATH:04320	Dorso-ventral axis formation	GRB2	GRB2	cDNA, FLJ96637, Homo sapiens growth factor receptor-bound protein 2 (GRB2), mRNA	0.246145	0.695891	2.10068
PATH:04722	Neurotrophin signaling pathway	TRAF6	TRAF6	TNF receptor-associated factor 6	0.257195	0.718264	1.35736
PATH:04722	Neurotrophin signaling pathway	SH2B2	SH2B2	SH2B adapter protein 2	0.257195	0.718264	1.35736
PATH:04722	Neurotrophin signaling pathway	CRK	CRK	V-crk sarcoma virus CT10 oncogene homolog (Avian)	0.257195	0.718264	1.35736
PATH:04722	Neurotrophin signaling pathway	BRAF	BRAF	Serine/threonine-protein kinase B-raf variant	0.257195	0.718264	1.35736
PATH:04722	Neurotrophin signaling pathway	GRB2	GRB2	cDNA, FLJ96637, Homo sapiens growth factor receptor-bound protein 2 (GRB2), mRNA	0.257195	0.718264	1.35736
PATH:04722	Neurotrophin signaling pathway	PIK3R5	PIK3R5	Phosphoinositide 3-kinase regulatory subunit 5	0.257195	0.718264	1.35736
PATH:04722	Neurotrophin signaling pathway	PRKCD	PRKCD	Protein kinase C delta type	0.257195	0.718264	1.35736
PATH:04611	Platelet activation	PTGS1	PTGS1	Prostaglandin G/H synthase 1	0.263329	0.726533	1.347
PATH:04611	Platelet activation	LYN	LYN	Non-specific protein-tyrosine kinase	0.263329	0.726533	1.347
PATH:04611	Platelet activation	VASP	VASP	Vasodilator-stimulated phosphoprotein, isoform CRA_a	0.263329	0.726533	1.347
PATH:04611	Platelet activation	GUCY1B3	GUCY1B3	cDNA, FLJ96185, highly similar to Homo sapiens guanylate cyclase 1, soluble, beta 3 (GUCY1B3), mRNA	0.263329	0.726533	1.347
PATH:04611	Platelet activation	COL24A1	COL24A1	Collagen alpha-1(XXIV) chain	0.263329	0.726533	1.347
PATH:04611	Platelet activation	SNAP23	SNAP23	Synaptosomal-associated protein 23	0.263329	0.726533	1.347
PATH:04611	Platelet activation	PIK3R5	PIK3R5	Phosphoinositide 3-kinase regulatory subunit 5	0.263329	0.726533	1.347
PATH:04390	Hippo signaling pathway	TGFB1	TGFB1	Transforming growth factor, beta 1 (Camurati-Engelmann disease), isoform CRA_a	0.267073	0.728091	1.30952
PATH:04390	Hippo signaling pathway	RASSF6	RASSF6	Ras association domain-containing protein 6	0.267073	0.728091	1.30952
PATH:04390	Hippo signaling pathway	TCF7L2	TCF7L2	cDNA FLJ90224 fis, clone NT2RM1000789, highly similar to Mus musculus transcription factor 7-like 2, T-cell specific, HMG-box (Tcf7l2), mRNA	0.267073	0.728091	1.30952
PATH:04390	Hippo signaling pathway	CTNNA1	CTNNA1	Catenin alpha-1	0.267073	0.728091	1.30952
PATH:04390	Hippo signaling pathway	WNT7A	WNT7A	Protein Wnt-7a	0.267073	0.728091	1.30952
PATH:04390	Hippo signaling pathway	WNT10A	WNT10A	Protein Wnt-10a	0.267073	0.728091	1.30952
PATH:04390	Hippo signaling pathway	LATS2	LATS2	LATS, large tumor suppressor, homolog 2 (Drosophila), isoform CRA_a	0.267073	0.728091	1.30952
PATH:04390	Hippo signaling pathway	FZD1	FZD1	cDNA, FLJ95923, highly similar to Homo sapiens frizzled homolog 1 (Drosophila) (FZD1), mRNA	0.267073	0.728091	1.30952
PATH:05222	Small cell lung cancer	TRAF6	TRAF6	TNF receptor-associated factor 6	0.277843	0.748543	1.41619
PATH:05222	Small cell lung cancer	IKBKG	IKBKG	NF-kappa-B essential modulator	0.277843	0.748543	1.41619
PATH:05222	Small cell lung cancer	COL4A4	COL4A4	Collagen, type IV, alpha 4, isoform CRA_a	0.277843	0.748543	1.41619
PATH:05222	Small cell lung cancer	PIAS1	PIAS1	Protein inhibitor of activated STAT1	0.277843	0.748543	1.41619
PATH:05222	Small cell lung cancer	PIK3R5	PIK3R5	Phosphoinositide 3-kinase regulatory subunit 5	0.277843	0.748543	1.41619
PATH:00520	Amino sugar and nucleotide sugar metabolism	RENBP	RENBP	N-acylglucosamine 2-epimerase	0.296697	0.790041	1.57551
PATH:00520	Amino sugar and nucleotide sugar metabolism	CHIT1	CHIT1	Chitotriosidase-1	0.296697	0.790041	1.57551
PATH:00520	Amino sugar and nucleotide sugar metabolism	NAGK	NAGK	N-acetyl-D-glucosamine kinase	0.296697	0.790041	1.57551
PATH:00030	Pentose phosphate pathway	PGD	PGD	cDNA FLJ51182, highly similar to 6-phosphogluconate dehydrogenase, decarboxylating (EC 1.1.1.44)	0.305743	0.804232	1.80058
PATH:00030	Pentose phosphate pathway	FBP1	FBP1	cDNA, FLJ94876, highly similar to Homo sapiens fructose-1,6-bisphosphatase 1 (FBP1), mRNA	0.305743	0.804232	1.80058
PATH:05216	Thyroid cancer	TCF7L2	TCF7L2	cDNA FLJ90224 fis, clone NT2RM1000789, highly similar to Mus musculus transcription factor 7-like 2, T-cell specific, HMG-box (Tcf7l2), mRNA	0.320548	0.804232	1.7385
PATH:05216	Thyroid cancer	BRAF	BRAF	Serine/threonine-protein kinase B-raf variant	0.320548	0.804232	1.7385
PATH:04670	Leukocyte transendothelial migration	F11R	F11R	cDNA FLJ54854, highly similar to Junctional adhesion molecule A	0.326543	0.804232	1.28177
PATH:04670	Leukocyte transendothelial migration	CTNND1	CTNND1	Catenin (Cadherin-associated protein), delta 1, isoform CRA_e	0.326543	0.804232	1.28177
PATH:04670	Leukocyte transendothelial migration	VASP	VASP	Vasodilator-stimulated phosphoprotein, isoform CRA_a	0.326543	0.804232	1.28177
PATH:04670	Leukocyte transendothelial migration	CTNNA1	CTNNA1	Catenin alpha-1	0.326543	0.804232	1.28177
PATH:04670	Leukocyte transendothelial migration	NCF1	NCF1	cDNA, FLJ79451, highly similar to Neutrophil cytosol factor 1	0.326543	0.804232	1.28177
PATH:04670	Leukocyte transendothelial migration	PIK3R5	PIK3R5	Phosphoinositide 3-kinase regulatory subunit 5	0.326543	0.804232	1.28177
PATH:04730	Long-term depression	LYN	LYN	Non-specific protein-tyrosine kinase	0.328769	0.804232	1.38127
PATH:04730	Long-term depression	GNAO1	GNAO1	cDNA FLJ31446 fis, clone NT2NE2000909, highly similar to Guanine nucleotide-binding protein G(o) subunit alpha 1	0.328769	0.804232	1.38127
PATH:04730	Long-term depression	GUCY1B3	GUCY1B3	cDNA, FLJ96185, highly similar to Homo sapiens guanylate cyclase 1, soluble, beta 3 (GUCY1B3), mRNA	0.328769	0.804232	1.38127
PATH:04730	Long-term depression	BRAF	BRAF	Serine/threonine-protein kinase B-raf variant	0.328769	0.804232	1.38127
PATH:04978	Mineral absorption	SLC8A1	SLC8A1	Sodium/calcium exchanger 1	0.329663	0.804232	1.48283
PATH:04978	Mineral absorption	HMOX1	HMOX1	Heme oxygenase 1	0.329663	0.804232	1.48283
PATH:04978	Mineral absorption	FTL	FTL	Ferritin light chain	0.329663	0.804232	1.48283
PATH:00130	Ubiquinone and other terpenoid-quinone biosynthesis	GGCX	GGCX	cDNA, FLJ93613, highly similar to Homo sapiens gamma-glutamyl carboxylase (GGCX), mRNA	0.333059	0.804232	2.52082
PATH:04910	Insulin signaling pathway	PRKAG2	PRKAG2	Protein kinase, AMP-activated, gamma 2 non-catalytic subunit, isoform CRA_a	0.333071	0.804232	1.24266
PATH:04910	Insulin signaling pathway	SH2B2	SH2B2	SH2B adapter protein 2	0.333071	0.804232	1.24266
PATH:04910	Insulin signaling pathway	FBP1	FBP1	cDNA, FLJ94876, highly similar to Homo sapiens fructose-1,6-bisphosphatase 1 (FBP1), mRNA	0.333071	0.804232	1.24266
PATH:04910	Insulin signaling pathway	CRK	CRK	V-crk sarcoma virus CT10 oncogene homolog (Avian)	0.333071	0.804232	1.24266
PATH:04910	Insulin signaling pathway	BRAF	BRAF	Serine/threonine-protein kinase B-raf variant	0.333071	0.804232	1.24266
PATH:04910	Insulin signaling pathway	GRB2	GRB2	cDNA, FLJ96637, Homo sapiens growth factor receptor-bound protein 2 (GRB2), mRNA	0.333071	0.804232	1.24266
PATH:04910	Insulin signaling pathway	PIK3R5	PIK3R5	Phosphoinositide 3-kinase regulatory subunit 5	0.333071	0.804232	1.24266
PATH:00410	beta-Alanine metabolism	ALDH2	ALDH2	ALDH2	0.335276	0.804232	1.68055
PATH:00410	beta-Alanine metabolism	ALDH3B2	ALDH3B2	cDNA FLJ57426, highly similar to Aldehyde dehydrogenase 3B2 (EC 1.2.1.5)	0.335276	0.804232	1.68055
PATH:04022	cGMP-PKG signaling pathway	SLC8A1	SLC8A1	Sodium/calcium exchanger 1	0.337609	0.804232	1.21485
PATH:04022	cGMP-PKG signaling pathway	KCNMB1	KCNMB1	Calcium-activated potassium channel subunit beta-1	0.337609	0.804232	1.21485
PATH:04022	cGMP-PKG signaling pathway	ADORA3	ADORA3	Adenosine receptor A3	0.337609	0.804232	1.21485
PATH:04022	cGMP-PKG signaling pathway	VASP	VASP	Vasodilator-stimulated phosphoprotein, isoform CRA_a	0.337609	0.804232	1.21485
PATH:04022	cGMP-PKG signaling pathway	MEF2A	MEF2A	cDNA FLJ75040, highly similar to Homo sapiens serum response factor-related protein, RSRFC9	0.337609	0.804232	1.21485
PATH:04022	cGMP-PKG signaling pathway	ATP2A1	ATP2A1	cDNA FLJ35372 fis, clone SKMUS2001742, highly similar to Sarcoplasmic/endoplasmic reticulum calcium ATPase 1 (EC 3.6.3.8)	0.337609	0.804232	1.21485
PATH:04022	cGMP-PKG signaling pathway	GUCY1B3	GUCY1B3	cDNA, FLJ96185, highly similar to Homo sapiens guanylate cyclase 1, soluble, beta 3 (GUCY1B3), mRNA	0.337609	0.804232	1.21485
PATH:04022	cGMP-PKG signaling pathway	PIK3R5	PIK3R5	Phosphoinositide 3-kinase regulatory subunit 5	0.337609	0.804232	1.21485
PATH:04713	Circadian entrainment	GNG10	GNG10	Guanine nucleotide-binding protein subunit gamma	0.340576	0.804232	1.29939
PATH:04713	Circadian entrainment	NOS1AP	NOS1AP	Carboxyl-terminal PDZ ligand of neuronal nitric oxide synthase protein	0.340576	0.804232	1.29939
PATH:04713	Circadian entrainment	GNAO1	GNAO1	cDNA FLJ31446 fis, clone NT2NE2000909, highly similar to Guanine nucleotide-binding protein G(o) subunit alpha 1	0.340576	0.804232	1.29939
PATH:04713	Circadian entrainment	GUCY1B3	GUCY1B3	cDNA, FLJ96185, highly similar to Homo sapiens guanylate cyclase 1, soluble, beta 3 (GUCY1B3), mRNA	0.340576	0.804232	1.29939
PATH:04713	Circadian entrainment	GNB4	GNB4	cDNA FLJ77654, highly similar to Homo sapiens guanine nucleotide binding protein (G protein), beta polypeptide 4 (GNB4), mRNA	0.340576	0.804232	1.29939
PATH:00480	Glutathione metabolism	PGD	PGD	cDNA FLJ51182, highly similar to 6-phosphogluconate dehydrogenase, decarboxylating (EC 1.1.1.44)	0.340657	0.804232	1.45432
PATH:00480	Glutathione metabolism	OPLAH	OPLAH	5-oxoprolinase (ATP-hydrolysing)	0.340657	0.804232	1.45432
PATH:00480	Glutathione metabolism	MGST1	MGST1	Microsomal glutathione S-transferase 1, isoform CRA_a	0.340657	0.804232	1.45432
PATH:05133	Pertussis	TRAF6	TRAF6	TNF receptor-associated factor 6	0.346989	0.809384	1.34444
PATH:05133	Pertussis	CASP1	CASP1	cDNA FLJ58540, highly similar to Caspase-1 (EC 3.4.22.36)	0.346989	0.809384	1.34444
PATH:05133	Pertussis	TLR4	TLR4	Toll-like receptor 4	0.346989	0.809384	1.34444
PATH:05133	Pertussis	MYD88	MYD88	cDNA FLJ54830, highly similar to Myeloid differentiation primary response protein MyD88	0.346989	0.809384	1.34444
PATH:00340	Histidine metabolism	ALDH2	ALDH2	ALDH2	0.349908	0.809384	1.62633
PATH:00340	Histidine metabolism	ALDH3B2	ALDH3B2	cDNA FLJ57426, highly similar to Aldehyde dehydrogenase 3B2 (EC 1.2.1.5)	0.349908	0.809384	1.62633
PATH:05014	Amyotrophic lateral sclerosis (ALS)	BID	BID	BH3 interacting domain death agonist, isoform CRA_d	0.3626	0.830354	1.40045
PATH:05014	Amyotrophic lateral sclerosis (ALS)	TNFRSF1B	TNFRSF1B	Tumor necrosis factor receptor superfamily member 1B	0.3626	0.830354	1.40045
PATH:05014	Amyotrophic lateral sclerosis (ALS)	CASP1	CASP1	cDNA FLJ58540, highly similar to Caspase-1 (EC 3.4.22.36)	0.3626	0.830354	1.40045
PATH:05130	Pathogenic Escherichia coli infection	ARPC3	ARPC3	Actin-related protein 2/3 complex subunit 3	0.384429	0.855978	1.35044
PATH:05130	Pathogenic Escherichia coli infection	TLR4	TLR4	Toll-like receptor 4	0.384429	0.855978	1.35044
PATH:05130	Pathogenic Escherichia coli infection	ARHGEF2	ARHGEF2	cDNA FLJ60581, highly similar to Rho/Rac guanine nucleotide exchange factor 2	0.384429	0.855978	1.35044
PATH:05223	Non-small cell lung cancer	BRAF	BRAF	Serine/threonine-protein kinase B-raf variant	0.384429	0.855978	1.35044
PATH:05223	Non-small cell lung cancer	GRB2	GRB2	cDNA, FLJ96637, Homo sapiens growth factor receptor-bound protein 2 (GRB2), mRNA	0.384429	0.855978	1.35044
PATH:05223	Non-small cell lung cancer	PIK3R5	PIK3R5	Phosphoinositide 3-kinase regulatory subunit 5	0.384429	0.855978	1.35044
PATH:00740	Riboflavin metabolism	BLVRB	BLVRB	Flavin reductase (NADPH)	0.385003	0.855978	2.10068
PATH:00040	Pentose and glucuronate interconversions	ALDH2	ALDH2	ALDH2	0.393089	0.857473	1.48283
PATH:00040	Pentose and glucuronate interconversions	KL	KL	cDNA FLJ40030 fis, clone STOMA2009250, highly similar to Klotho (EC 3.2.1.31)	0.393089	0.857473	1.48283
PATH:05206	MicroRNAs in cancer	MIR29C	MIR29C	microRNA 29c	0.393165	0.857473	1.10712
PATH:05206	MicroRNAs in cancer	SIRT1	SIRT1	Sirtuin (Silent mating type information regulation 2 homolog) 1 (S. cerevisiae), isoform CRA_a	0.393165	0.857473	1.10712
PATH:05206	MicroRNAs in cancer	MIR7-1	MIR7-1	microRNA 7-1	0.393165	0.857473	1.10712
PATH:05206	MicroRNAs in cancer	STAT3	STAT3	Signal transducer and activator of transcription 3	0.393165	0.857473	1.10712
PATH:05206	MicroRNAs in cancer	MIR23A	MIR23A	microRNA 23a	0.393165	0.857473	1.10712
PATH:05206	MicroRNAs in cancer	HMOX1	HMOX1	Heme oxygenase 1	0.393165	0.857473	1.10712
PATH:05206	MicroRNAs in cancer	EP300	EP300	Histone acetyltransferase p300	0.393165	0.857473	1.10712
PATH:05206	MicroRNAs in cancer	MIR27A	MIR27A	microRNA 27a	0.393165	0.857473	1.10712
PATH:05206	MicroRNAs in cancer	MIR29B2	MIR29B2	microRNA 29b-2	0.393165	0.857473	1.10712
PATH:05206	MicroRNAs in cancer	CRK	CRK	V-crk sarcoma virus CT10 oncogene homolog (Avian)	0.393165	0.857473	1.10712
PATH:05206	MicroRNAs in cancer	MIR29A	MIR29A	microRNA 29a	0.393165	0.857473	1.10712
PATH:05206	MicroRNAs in cancer	GRB2	GRB2	cDNA, FLJ96637, Homo sapiens growth factor receptor-bound protein 2 (GRB2), mRNA	0.393165	0.857473	1.10712
PATH:05206	MicroRNAs in cancer	HDAC4	HDAC4	cDNA FLJ51157, highly similar to Histone deacetylase 4	0.393165	0.857473	1.10712
PATH:04151	PI3K-Akt signaling pathway	GNG10	GNG10	Guanine nucleotide-binding protein subunit gamma	0.403379	0.864524	1.08969
PATH:04151	PI3K-Akt signaling pathway	TLR2	TLR2	Toll-like receptor 2	0.403379	0.864524	1.08969
PATH:04151	PI3K-Akt signaling pathway	JAK3	JAK3	cDNA FLJ60614, highly similar to Tyrosine-protein kinase JAK3 (EC 2.7.10.2)	0.403379	0.864524	1.08969
PATH:04151	PI3K-Akt signaling pathway	CSF1R	CSF1R	CSF1R protein	0.403379	0.864524	1.08969
PATH:04151	PI3K-Akt signaling pathway	IKBKG	IKBKG	NF-kappa-B essential modulator	0.403379	0.864524	1.08969
PATH:04151	PI3K-Akt signaling pathway	FGF9	FGF9	Fibroblast growth factor 9	0.403379	0.864524	1.08969
PATH:04151	PI3K-Akt signaling pathway	IFNAR1	IFNAR1	Interferon alpha/beta receptor 1	0.403379	0.864524	1.08969
PATH:04151	PI3K-Akt signaling pathway	COL4A4	COL4A4	Collagen, type IV, alpha 4, isoform CRA_a	0.403379	0.864524	1.08969
PATH:04151	PI3K-Akt signaling pathway	GNB4	GNB4	cDNA FLJ77654, highly similar to Homo sapiens guanine nucleotide binding protein (G protein), beta polypeptide 4 (GNB4), mRNA	0.403379	0.864524	1.08969
PATH:04151	PI3K-Akt signaling pathway	COL24A1	COL24A1	Collagen alpha-1(XXIV) chain	0.403379	0.864524	1.08969
PATH:04151	PI3K-Akt signaling pathway	TLR4	TLR4	Toll-like receptor 4	0.403379	0.864524	1.08969
PATH:04151	PI3K-Akt signaling pathway	ITGA9	ITGA9	Integrin alpha-9	0.403379	0.864524	1.08969
PATH:04151	PI3K-Akt signaling pathway	GRB2	GRB2	cDNA, FLJ96637, Homo sapiens growth factor receptor-bound protein 2 (GRB2), mRNA	0.403379	0.864524	1.08969
PATH:04151	PI3K-Akt signaling pathway	TCL1A	TCL1A	T-cell leukemia/lymphoma 1A, isoform CRA_b	0.403379	0.864524	1.08969
PATH:04151	PI3K-Akt signaling pathway	PIK3R5	PIK3R5	Phosphoinositide 3-kinase regulatory subunit 5	0.403379	0.864524	1.08969
PATH:04310	Wnt signaling pathway	EP300	EP300	Histone acetyltransferase p300	0.405108	0.864524	1.15332
PATH:04310	Wnt signaling pathway	TCF7L2	TCF7L2	cDNA FLJ90224 fis, clone NT2RM1000789, highly similar to Mus musculus transcription factor 7-like 2, T-cell specific, HMG-box (Tcf7l2), mRNA	0.405108	0.864524	1.15332
PATH:04310	Wnt signaling pathway	WNT7A	WNT7A	Protein Wnt-7a	0.405108	0.864524	1.15332
PATH:04310	Wnt signaling pathway	WNT10A	WNT10A	Protein Wnt-10a	0.405108	0.864524	1.15332
PATH:04310	Wnt signaling pathway	SIAH1	SIAH1	E3 ubiquitin-protein ligase SIAH1	0.405108	0.864524	1.15332
PATH:04310	Wnt signaling pathway	NFAT5	NFAT5	Nuclear factor of activated T-cells 5, tonicity-responsive, isoform CRA_b	0.405108	0.864524	1.15332
PATH:04310	Wnt signaling pathway	FZD1	FZD1	cDNA, FLJ95923, highly similar to Homo sapiens frizzled homolog 1 (Drosophila) (FZD1), mRNA	0.405108	0.864524	1.15332
PATH:04014	Ras signaling pathway	GNG10	GNG10	Guanine nucleotide-binding protein subunit gamma	0.413156	0.864524	1.11049
PATH:04014	Ras signaling pathway	RASA4B	RASA4B	cDNA FLJ50902, moderately similar to Ras GTPase-activating protein 4	0.413156	0.864524	1.11049
PATH:04014	Ras signaling pathway	CSF1R	CSF1R	CSF1R protein	0.413156	0.864524	1.11049
PATH:04014	Ras signaling pathway	RALB	RALB	V-ral simian leukemia viral oncogene homolog B (Ras related GTP binding protein), isoform CRA_a	0.413156	0.864524	1.11049
PATH:04014	Ras signaling pathway	IKBKG	IKBKG	NF-kappa-B essential modulator	0.413156	0.864524	1.11049
PATH:04014	Ras signaling pathway	FGF9	FGF9	Fibroblast growth factor 9	0.413156	0.864524	1.11049
PATH:04014	Ras signaling pathway	PLD1	PLD1	Phospholipase D1 variant	0.413156	0.864524	1.11049
PATH:04014	Ras signaling pathway	GNB4	GNB4	cDNA FLJ77654, highly similar to Homo sapiens guanine nucleotide binding protein (G protein), beta polypeptide 4 (GNB4), mRNA	0.413156	0.864524	1.11049
PATH:04014	Ras signaling pathway	GRB2	GRB2	cDNA, FLJ96637, Homo sapiens growth factor receptor-bound protein 2 (GRB2), mRNA	0.413156	0.864524	1.11049
PATH:04014	Ras signaling pathway	PIK3R5	PIK3R5	Phosphoinositide 3-kinase regulatory subunit 5	0.413156	0.864524	1.11049
PATH:04664	Fc epsilon RI signaling pathway	LYN	LYN	Non-specific protein-tyrosine kinase	0.419667	0.864524	1.21485
PATH:04664	Fc epsilon RI signaling pathway	GRB2	GRB2	cDNA, FLJ96637, Homo sapiens growth factor receptor-bound protein 2 (GRB2), mRNA	0.419667	0.864524	1.21485
PATH:04664	Fc epsilon RI signaling pathway	PIK3R5	PIK3R5	Phosphoinositide 3-kinase regulatory subunit 5	0.419667	0.864524	1.21485
PATH:04664	Fc epsilon RI signaling pathway	PRKCD	PRKCD	Protein kinase C delta type	0.419667	0.864524	1.21485
PATH:00250	Alanine, aspartate and glutamate metabolism	GLUL	GLUL	cDNA FLJ57219, highly similar to Glutamine synthetase (EC 6.3.1.2)	0.421151	0.864524	1.40045
PATH:00250	Alanine, aspartate and glutamate metabolism	DDO	DDO	D-aspartate oxidase	0.421151	0.864524	1.40045
PATH:05034	Alcoholism	GNG10	GNG10	Guanine nucleotide-binding protein subunit gamma	0.422824	0.864524	1.12036
PATH:05034	Alcoholism	GNAO1	GNAO1	cDNA FLJ31446 fis, clone NT2NE2000909, highly similar to Guanine nucleotide-binding protein G(o) subunit alpha 1	0.422824	0.864524	1.12036
PATH:05034	Alcoholism	HIST1H3E	HIST1H3E	histone cluster 1, H3e	0.422824	0.864524	1.12036
PATH:05034	Alcoholism	GNB4	GNB4	cDNA FLJ77654, highly similar to Homo sapiens guanine nucleotide binding protein (G protein), beta polypeptide 4 (GNB4), mRNA	0.422824	0.864524	1.12036
PATH:05034	Alcoholism	BRAF	BRAF	Serine/threonine-protein kinase B-raf variant	0.422824	0.864524	1.12036
PATH:05034	Alcoholism	GRB2	GRB2	cDNA, FLJ96637, Homo sapiens growth factor receptor-bound protein 2 (GRB2), mRNA	0.422824	0.864524	1.12036
PATH:05034	Alcoholism	HDAC4	HDAC4	cDNA FLJ51157, highly similar to Histone deacetylase 4	0.422824	0.864524	1.12036
PATH:05034	Alcoholism	HIST1H4H	HIST1H4H	Histone H4	0.422824	0.864524	1.12036
PATH:05202	Transcriptional misregulation in cancer	TFE3	TFE3	Transcription factor binding to IGHM enhancer 3, isoform CRA_a	0.422824	0.864524	1.12036
PATH:05202	Transcriptional misregulation in cancer	CSF1R	CSF1R	CSF1R protein	0.422824	0.864524	1.12036
PATH:05202	Transcriptional misregulation in cancer	CEBPB	CEBPB	CCAAT/enhancer-binding protein beta	0.422824	0.864524	1.12036
PATH:05202	Transcriptional misregulation in cancer	CEBPE	CEBPE	CCAAT/enhancer-binding protein epsilon	0.422824	0.864524	1.12036
PATH:05202	Transcriptional misregulation in cancer	ERG	ERG	Transcriptional regulator ERG	0.422824	0.864524	1.12036
PATH:05202	Transcriptional misregulation in cancer	CEBPA	CEBPA	CCAAT/enhancer-binding protein alpha	0.422824	0.864524	1.12036
PATH:05202	Transcriptional misregulation in cancer	HIST1H3E	HIST1H3E	histone cluster 1, H3e	0.422824	0.864524	1.12036
PATH:05202	Transcriptional misregulation in cancer	AFF1	AFF1	AF4/FMR2 family member 1	0.422824	0.864524	1.12036
PATH:00190	Oxidative phosphorylation	ATP6V0B	ATP6V0B	V-type proton ATPase 21 kDa proteolipid subunit	0.433734	0.875625	1.13721
PATH:00190	Oxidative phosphorylation	ATP6V1B2	ATP6V1B2	cDNA FLJ51779, highly similar to Vacuolar ATP synthase subunit B, brain isoform (EC 3.6.3.14)	0.433734	0.875625	1.13721
PATH:00190	Oxidative phosphorylation	ATP6V1A	ATP6V1A	cDNA FLJ53889, highly similar to Vacuolar ATP synthase catalytic subunit A, ubiquitous isoform (EC 3.6.3.14)	0.433734	0.875625	1.13721
PATH:00190	Oxidative phosphorylation	ATP6V0E1	ATP6V0E1	V-type proton ATPase subunit e 1	0.433734	0.875625	1.13721
PATH:00190	Oxidative phosphorylation	ATP6V0A1	ATP6V0A1	V-type proton ATPase subunit a	0.433734	0.875625	1.13721
PATH:00190	Oxidative phosphorylation	ATP6V0D1	ATP6V0D1	cDNA, FLJ93507, highly similar to Homo sapiens ATPase, H+ transporting, lysosomal 38kDa, V0 subunit d isoform 1 (ATP6V0D1), mRNA	0.433734	0.875625	1.13721
PATH:04660	T cell receptor signaling pathway	PTPN6	PTPN6	Protein-tyrosine-phosphatase	0.435901	0.875625	1.15634
PATH:04660	T cell receptor signaling pathway	IKBKG	IKBKG	NF-kappa-B essential modulator	0.435901	0.875625	1.15634
PATH:04660	T cell receptor signaling pathway	GRB2	GRB2	cDNA, FLJ96637, Homo sapiens growth factor receptor-bound protein 2 (GRB2), mRNA	0.435901	0.875625	1.15634
PATH:04660	T cell receptor signaling pathway	PIK3R5	PIK3R5	Phosphoinositide 3-kinase regulatory subunit 5	0.435901	0.875625	1.15634
PATH:04660	T cell receptor signaling pathway	NFAT5	NFAT5	Nuclear factor of activated T-cells 5, tonicity-responsive, isoform CRA_b	0.435901	0.875625	1.15634
PATH:04350	TGF-beta signaling pathway	ZFYVE16	ZFYVE16	Zinc finger, FYVE domain containing 16, isoform CRA_a	0.446513	0.88259	1.17247
PATH:04350	TGF-beta signaling pathway	TGFB1	TGFB1	Transforming growth factor, beta 1 (Camurati-Engelmann disease), isoform CRA_a	0.446513	0.88259	1.17247
PATH:04350	TGF-beta signaling pathway	EP300	EP300	Histone acetyltransferase p300	0.446513	0.88259	1.17247
PATH:04350	TGF-beta signaling pathway	NOG	NOG	cDNA, FLJ94753, highly similar to Homo sapiens noggin (NOG), mRNA	0.446513	0.88259	1.17247
PATH:00533	Glycosaminoglycan biosynthesis - keratan sulfate	ST3GAL2	ST3GAL2	ST3 beta-galactoside alpha-2,3-sialyltransferase 2, isoform CRA_a	0.455458	0.88259	1.68055
PATH:04623	Cytosolic DNA-sensing pathway	IKBKG	IKBKG	NF-kappa-B essential modulator	0.459127	0.88259	1.20039
PATH:04623	Cytosolic DNA-sensing pathway	CASP1	CASP1	cDNA FLJ58540, highly similar to Caspase-1 (EC 3.4.22.36)	0.459127	0.88259	1.20039
PATH:04623	Cytosolic DNA-sensing pathway	DDX58	DDX58	cDNA FLJ13599 fis, clone PLACE1009925, highly similar to Probable ATP-dependent RNA helicase DDX58 (EC 3.6.1.-)	0.459127	0.88259	1.20039
PATH:04012	ErbB signaling pathway	CRK	CRK	V-crk sarcoma virus CT10 oncogene homolog (Avian)	0.4642	0.88259	1.14583
PATH:04012	ErbB signaling pathway	BRAF	BRAF	Serine/threonine-protein kinase B-raf variant	0.4642	0.88259	1.14583
PATH:04012	ErbB signaling pathway	GRB2	GRB2	cDNA, FLJ96637, Homo sapiens growth factor receptor-bound protein 2 (GRB2), mRNA	0.4642	0.88259	1.14583
PATH:04012	ErbB signaling pathway	PIK3R5	PIK3R5	Phosphoinositide 3-kinase regulatory subunit 5	0.4642	0.88259	1.14583
PATH:04150	mTOR signaling pathway	BRAF	BRAF	Serine/threonine-protein kinase B-raf variant	0.469502	0.88259	1.18163
PATH:04150	mTOR signaling pathway	PIK3R5	PIK3R5	Phosphoinositide 3-kinase regulatory subunit 5	0.469502	0.88259	1.18163
PATH:04150	mTOR signaling pathway	RRAGD	RRAGD	Ras-related GTP-binding protein D	0.469502	0.88259	1.18163
PATH:04512	ECM-receptor interaction	SDC2	SDC2	Syndecan-2	0.47297	0.88259	1.13295
PATH:04512	ECM-receptor interaction	COL4A4	COL4A4	Collagen, type IV, alpha 4, isoform CRA_a	0.47297	0.88259	1.13295
PATH:04512	ECM-receptor interaction	COL24A1	COL24A1	Collagen alpha-1(XXIV) chain	0.47297	0.88259	1.13295
PATH:04512	ECM-receptor interaction	ITGA9	ITGA9	Integrin alpha-9	0.47297	0.88259	1.13295
PATH:05214	Glioma	BRAF	BRAF	Serine/threonine-protein kinase B-raf variant	0.479787	0.88259	1.16345
PATH:05214	Glioma	GRB2	GRB2	cDNA, FLJ96637, Homo sapiens growth factor receptor-bound protein 2 (GRB2), mRNA	0.479787	0.88259	1.16345
PATH:05214	Glioma	PIK3R5	PIK3R5	Phosphoinositide 3-kinase regulatory subunit 5	0.479787	0.88259	1.16345
PATH:05414	Dilated cardiomyopathy	SLC8A1	SLC8A1	Sodium/calcium exchanger 1	0.481686	0.88259	1.12036
PATH:05414	Dilated cardiomyopathy	TGFB1	TGFB1	Transforming growth factor, beta 1 (Camurati-Engelmann disease), isoform CRA_a	0.481686	0.88259	1.12036
PATH:05414	Dilated cardiomyopathy	MYBPC3	MYBPC3	Mutant cardiac myosin-binding protein C	0.481686	0.88259	1.12036
PATH:05414	Dilated cardiomyopathy	ITGA9	ITGA9	Integrin alpha-9	0.481686	0.88259	1.12036
PATH:00010	Glycolysis / Gluconeogenesis	ALDH2	ALDH2	ALDH2	0.489979	0.88259	1.14583
PATH:00010	Glycolysis / Gluconeogenesis	ALDH3B2	ALDH3B2	cDNA FLJ57426, highly similar to Aldehyde dehydrogenase 3B2 (EC 1.2.1.5)	0.489979	0.88259	1.14583
PATH:00010	Glycolysis / Gluconeogenesis	FBP1	FBP1	cDNA, FLJ94876, highly similar to Homo sapiens fructose-1,6-bisphosphatase 1 (FBP1), mRNA	0.489979	0.88259	1.14583
PATH:00120	Primary bile acid biosynthesis	CYP27A1	CYP27A1	Sterol 26-hydroxylase, mitochondrial	0.4979	0.88259	1.48283
PATH:04614	Renin-angiotensin system	ACE	ACE	cDNA FLJ60635, highly similar to Angiotensin-converting enzyme, somatic isoform (EC 3.4.15.1)	0.4979	0.88259	1.48283
PATH:04810	Regulation of actin cytoskeleton	FGF9	FGF9	Fibroblast growth factor 9	0.500315	0.88259	1.0407
PATH:04810	Regulation of actin cytoskeleton	BAIAP2	BAIAP2	cDNA FLJ32326 fis, clone PROST2004332, highly similar to Brain-specific angiogenesis inhibitor1-associated protein 2	0.500315	0.88259	1.0407
PATH:04810	Regulation of actin cytoskeleton	GSN	GSN	cDNA FLJ35478 fis, clone SMINT2007796, highly similar to Gelsolin	0.500315	0.88259	1.0407
PATH:04810	Regulation of actin cytoskeleton	ARPC3	ARPC3	Actin-related protein 2/3 complex subunit 3	0.500315	0.88259	1.0407
PATH:04810	Regulation of actin cytoskeleton	CRK	CRK	V-crk sarcoma virus CT10 oncogene homolog (Avian)	0.500315	0.88259	1.0407
PATH:04810	Regulation of actin cytoskeleton	BRAF	BRAF	Serine/threonine-protein kinase B-raf variant	0.500315	0.88259	1.0407
PATH:04810	Regulation of actin cytoskeleton	ITGA9	ITGA9	Integrin alpha-9	0.500315	0.88259	1.0407
PATH:04810	Regulation of actin cytoskeleton	PIP4K2C	PIP4K2C	cDNA PSEC0253 fis, clone NT2RP3003368, highly similar to Homo sapiens phosphatidylinositol-4-phosphate 5-kinase, type II, gamma (PIP5K2C), mRNA	0.500315	0.88259	1.0407
PATH:04810	Regulation of actin cytoskeleton	PIK3R5	PIK3R5	Phosphoinositide 3-kinase regulatory subunit 5	0.500315	0.88259	1.0407
PATH:00380	Tryptophan metabolism	ALDH2	ALDH2	ALDH2	0.501034	0.88259	1.20039
PATH:00380	Tryptophan metabolism	HAAO	HAAO	3-hydroxyanthranilate 3,4-dioxygenase	0.501034	0.88259	1.20039
PATH:05219	Bladder cancer	TYMP	TYMP	cDNA, FLJ95575, highly similar to Homo sapiens endothelial cell growth factor 1 (platelet-derived) (ECGF1), mRNA	0.501034	0.88259	1.20039
PATH:05219	Bladder cancer	BRAF	BRAF	Serine/threonine-protein kinase B-raf variant	0.501034	0.88259	1.20039
PATH:00565	Ether lipid metabolism	PLD1	PLD1	Phospholipase D1 variant	0.501034	0.88259	1.20039
PATH:00565	Ether lipid metabolism	LPCAT2	LPCAT2	Lysophosphatidylcholine acyltransferase 2	0.501034	0.88259	1.20039
PATH:00350	Tyrosine metabolism	HGD	HGD	cDNA FLJ42297 fis, clone TLIVE2009087, highly similar to HOMOGENTISATE 1,2-DIOXYGENASE (EC 1.13.11.5)	0.501034	0.88259	1.20039
PATH:00350	Tyrosine metabolism	ALDH3B2	ALDH3B2	cDNA FLJ57426, highly similar to Aldehyde dehydrogenase 3B2 (EC 1.2.1.5)	0.501034	0.88259	1.20039
PATH:00590	Arachidonic acid metabolism	PTGS1	PTGS1	Prostaglandin G/H synthase 1	0.510064	0.88546	1.11213
PATH:00590	Arachidonic acid metabolism	ALOX15B	ALOX15B	cDNA FLJ76967, highly similar to Homo sapiens arachidonate 15-lipoxygenase, second type (ALOX15B), mRNA	0.510064	0.88546	1.11213
PATH:00590	Arachidonic acid metabolism	ALOX15	ALOX15	cDNA, FLJ92930, highly similar to Homo sapiens arachidonate 15-lipoxygenase (ALOX15), mRNA	0.510064	0.88546	1.11213
PATH:00360	Phenylalanine metabolism	ALDH3B2	ALDH3B2	cDNA FLJ57426, highly similar to Aldehyde dehydrogenase 3B2 (EC 1.2.1.5)	0.517868	0.88546	1.40045
PATH:00511	Other glycan degradation	MANBA	MANBA	Beta-mannosidase	0.517868	0.88546	1.40045
PATH:04610	Complement and coagulation cascades	KLKB1	KLKB1	cDNA FLJ77744, highly similar to Homo sapiens kallikrein B, plasma (Fletcher factor) 1 (KLKB1), mRNA	0.519951	0.88546	1.09601
PATH:04610	Complement and coagulation cascades	SERPINA1	SERPINA1	Serpin peptidase inhibitor, clade A (Alpha-1 antiproteinase, antitrypsin), member 1, isoform CRA_a	0.519951	0.88546	1.09601
PATH:04610	Complement and coagulation cascades	SERPINF2	SERPINF2	Alpha-2-antiplasmin	0.519951	0.88546	1.09601
PATH:00071	Fatty acid degradation	ACSL1	ACSL1	cDNA FLJ76467, highly similar to Homo sapiens acyl-CoA synthetase long-chain family member 1 (ACSL1), mRNA	0.526056	0.88546	1.14583
PATH:00071	Fatty acid degradation	ALDH2	ALDH2	ALDH2	0.526056	0.88546	1.14583
PATH:04270	Vascular smooth muscle contraction	KCNMB1	KCNMB1	Calcium-activated potassium channel subunit beta-1	0.527971	0.88546	1.04166
PATH:04270	Vascular smooth muscle contraction	ARHGEF11	ARHGEF11	cDNA FLJ50916, highly similar to Rho guanine nucleotide exchange factor 11	0.527971	0.88546	1.04166
PATH:04270	Vascular smooth muscle contraction	GUCY1B3	GUCY1B3	cDNA, FLJ96185, highly similar to Homo sapiens guanylate cyclase 1, soluble, beta 3 (GUCY1B3), mRNA	0.527971	0.88546	1.04166
PATH:04270	Vascular smooth muscle contraction	BRAF	BRAF	Serine/threonine-protein kinase B-raf variant	0.527971	0.88546	1.04166
PATH:04270	Vascular smooth muscle contraction	PRKCD	PRKCD	Protein kinase C delta type	0.527971	0.88546	1.04166
PATH:03320	PPAR signaling pathway	OLR1	OLR1	Oxidised low density lipoprotein (Lectin-like) receptor 1, isoform CRA_a	0.52973	0.88546	1.08035
PATH:03320	PPAR signaling pathway	CYP27A1	CYP27A1	Sterol 26-hydroxylase, mitochondrial	0.52973	0.88546	1.08035
PATH:03320	PPAR signaling pathway	ACSL1	ACSL1	cDNA FLJ76467, highly similar to Homo sapiens acyl-CoA synthetase long-chain family member 1 (ACSL1), mRNA	0.52973	0.88546	1.08035
PATH:04973	Carbohydrate digestion and absorption	SLC2A5	SLC2A5	cDNA FLJ51824, highly similar to Solute carrier family 2, facilitated glucose transporter member 5	0.538246	0.888646	1.12036
PATH:04973	Carbohydrate digestion and absorption	PIK3R5	PIK3R5	Phosphoinositide 3-kinase regulatory subunit 5	0.538246	0.888646	1.12036
PATH:05218	Melanoma	FGF9	FGF9	Fibroblast growth factor 9	0.539397	0.888646	1.06513
PATH:05218	Melanoma	BRAF	BRAF	Serine/threonine-protein kinase B-raf variant	0.539397	0.888646	1.06513
PATH:05218	Melanoma	PIK3R5	PIK3R5	Phosphoinositide 3-kinase regulatory subunit 5	0.539397	0.888646	1.06513
PATH:04917	Prolactin signaling pathway	STAT3	STAT3	Signal transducer and activator of transcription 3	0.54895	0.897925	1.05034
PATH:04917	Prolactin signaling pathway	GRB2	GRB2	cDNA, FLJ96637, Homo sapiens growth factor receptor-bound protein 2 (GRB2), mRNA	0.54895	0.897925	1.05034
PATH:04917	Prolactin signaling pathway	PIK3R5	PIK3R5	Phosphoinositide 3-kinase regulatory subunit 5	0.54895	0.897925	1.05034
PATH:04750	Inflammatory mediator regulation of TRP channels	TRPV4	TRPV4	Transient receptor potential cation channel subfamily V member 4	0.557262	0.905057	1.01851
PATH:04750	Inflammatory mediator regulation of TRP channels	P2RY2	P2RY2	Purinergic receptor P2Y, G-protein coupled, 2, isoform CRA_a	0.557262	0.905057	1.01851
PATH:04750	Inflammatory mediator regulation of TRP channels	PIK3R5	PIK3R5	Phosphoinositide 3-kinase regulatory subunit 5	0.557262	0.905057	1.01851
PATH:04750	Inflammatory mediator regulation of TRP channels	PRKCD	PRKCD	Protein kinase C delta type	0.557262	0.905057	1.01851
PATH:00600	Sphingolipid metabolism	ASAH1	ASAH1	cDNA FLJ77858, highly similar to Homo sapiens N-acylsphingosine amidohydrolase (acid ceramidase) 1 (ASAH1), transcript variant 1, mRNA	0.561975	0.905265	1.07269
PATH:00600	Sphingolipid metabolism	DEGS2	DEGS2	Sphingolipid delta(4)-desaturase/C4-hydroxylase DES2	0.561975	0.905265	1.07269
PATH:04915	Estrogen signaling pathway	GNAO1	GNAO1	cDNA FLJ31446 fis, clone NT2NE2000909, highly similar to Guanine nucleotide-binding protein G(o) subunit alpha 1	0.565297	0.905265	1.00833
PATH:04915	Estrogen signaling pathway	GRB2	GRB2	cDNA, FLJ96637, Homo sapiens growth factor receptor-bound protein 2 (GRB2), mRNA	0.565297	0.905265	1.00833
PATH:04915	Estrogen signaling pathway	PIK3R5	PIK3R5	Phosphoinositide 3-kinase regulatory subunit 5	0.565297	0.905265	1.00833
PATH:04915	Estrogen signaling pathway	PRKCD	PRKCD	Protein kinase C delta type	0.565297	0.905265	1.00833
PATH:04930	Type II diabetes mellitus	PIK3R5	PIK3R5	Phosphoinositide 3-kinase regulatory subunit 5	0.573508	0.912038	1.05034
PATH:04930	Type II diabetes mellitus	PRKCD	PRKCD	Protein kinase C delta type	0.573508	0.912038	1.05034
PATH:04510	Focal adhesion	VASP	VASP	Vasodilator-stimulated phosphoprotein, isoform CRA_a	0.582023	0.917287	0.974229
PATH:04510	Focal adhesion	COL4A4	COL4A4	Collagen, type IV, alpha 4, isoform CRA_a	0.582023	0.917287	0.974229
PATH:04510	Focal adhesion	CRK	CRK	V-crk sarcoma virus CT10 oncogene homolog (Avian)	0.582023	0.917287	0.974229
PATH:04510	Focal adhesion	COL24A1	COL24A1	Collagen alpha-1(XXIV) chain	0.582023	0.917287	0.974229
PATH:04510	Focal adhesion	BRAF	BRAF	Serine/threonine-protein kinase B-raf variant	0.582023	0.917287	0.974229
PATH:04510	Focal adhesion	ITGA9	ITGA9	Integrin alpha-9	0.582023	0.917287	0.974229
PATH:04510	Focal adhesion	GRB2	GRB2	cDNA, FLJ96637, Homo sapiens growth factor receptor-bound protein 2 (GRB2), mRNA	0.582023	0.917287	0.974229
PATH:04510	Focal adhesion	PIK3R5	PIK3R5	Phosphoinositide 3-kinase regulatory subunit 5	0.582023	0.917287	0.974229
PATH:04961	Endocrine and other factor-regulated calcium reabsorption	SLC8A1	SLC8A1	Sodium/calcium exchanger 1	0.58482	0.917287	1.02891
PATH:04961	Endocrine and other factor-regulated calcium reabsorption	KL	KL	cDNA FLJ40030 fis, clone STOMA2009250, highly similar to Klotho (EC 3.2.1.31)	0.58482	0.917287	1.02891
PATH:04724	Glutamatergic synapse	GNG10	GNG10	Guanine nucleotide-binding protein subunit gamma	0.592476	0.922973	0.969545
PATH:04724	Glutamatergic synapse	PLD1	PLD1	Phospholipase D1 variant	0.592476	0.922973	0.969545
PATH:04724	Glutamatergic synapse	GNAO1	GNAO1	cDNA FLJ31446 fis, clone NT2NE2000909, highly similar to Guanine nucleotide-binding protein G(o) subunit alpha 1	0.592476	0.922973	0.969545
PATH:04724	Glutamatergic synapse	GLUL	GLUL	cDNA FLJ57219, highly similar to Glutamine synthetase (EC 6.3.1.2)	0.592476	0.922973	0.969545
PATH:04724	Glutamatergic synapse	GNB4	GNB4	cDNA FLJ77654, highly similar to Homo sapiens guanine nucleotide binding protein (G protein), beta polypeptide 4 (GNB4), mRNA	0.592476	0.922973	0.969545
PATH:04360	Axon guidance	EPHB2	EPHB2	Receptor protein-tyrosine kinase	0.599342	0.92736	0.962144
PATH:04360	Axon guidance	SEMA5A	SEMA5A	cDNA FLJ56616, highly similar to Semaphorin-5A	0.599342	0.92736	0.962144
PATH:04360	Axon guidance	UNC5B	UNC5B	Netrin receptor UNC5B	0.599342	0.92736	0.962144
PATH:04360	Axon guidance	SEMA4D	SEMA4D	HCG1985052, isoform CRA_b	0.599342	0.92736	0.962144
PATH:04360	Axon guidance	NFAT5	NFAT5	Nuclear factor of activated T-cells 5, tonicity-responsive, isoform CRA_b	0.599342	0.92736	0.962144
PATH:00910	Nitrogen metabolism	GLUL	GLUL	cDNA FLJ57219, highly similar to Glutamine synthetase (EC 6.3.1.2)	0.606446	0.932055	1.09601
PATH:00983	Drug metabolism - other enzymes	CES1	CES1	cDNA FLJ57637, highly similar to Liver carboxylesterase 1 (EC 3.1.1.1)	0.617422	0.942115	0.969545
PATH:00983	Drug metabolism - other enzymes	TYMP	TYMP	cDNA, FLJ95575, highly similar to Homo sapiens endothelial cell growth factor 1 (platelet-derived) (ECGF1), mRNA	0.617422	0.942115	0.969545
PATH:04977	Vitamin digestion and absorption	CUBN	CUBN	cDNA FLJ90055 fis, clone HEMBA1003047, highly similar to Cubilin	0.622112	0.942115	1.05034
PATH:04742	Taste transduction	TAS2R3	TAS2R3	Taste receptor type 2 member 3	0.627845	0.942115	0.951252
PATH:04742	Taste transduction	TAS2R5	TAS2R5	Taste receptor type 2 member 5	0.627845	0.942115	0.951252
PATH:04070	Phosphatidylinositol signaling system	CDS2	CDS2	Phosphatidate cytidylyltransferase 2	0.629448	0.942115	0.933636
PATH:04070	Phosphatidylinositol signaling system	PIP4K2C	PIP4K2C	cDNA PSEC0253 fis, clone NT2RP3003368, highly similar to Homo sapiens phosphatidylinositol-4-phosphate 5-kinase, type II, gamma (PIP5K2C), mRNA	0.629448	0.942115	0.933636
PATH:04070	Phosphatidylinositol signaling system	PIK3R5	PIK3R5	Phosphoinositide 3-kinase regulatory subunit 5	0.629448	0.942115	0.933636
PATH:00980	Metabolism of xenobiotics by cytochrome P450	CYP2S1	CYP2S1	cDNA FLJ52866, highly similar to Cytochrome P450 2S1 (EC 1.14.14.1)	0.637757	0.944275	0.92225
PATH:00980	Metabolism of xenobiotics by cytochrome P450	ALDH3B2	ALDH3B2	cDNA FLJ57426, highly similar to Aldehyde dehydrogenase 3B2 (EC 1.2.1.5)	0.637757	0.944275	0.92225
PATH:00980	Metabolism of xenobiotics by cytochrome P450	MGST1	MGST1	Microsomal glutathione S-transferase 1, isoform CRA_a	0.637757	0.944275	0.92225
PATH:04120	Ubiquitin mediated proteolysis	TRAF6	TRAF6	TNF receptor-associated factor 6	0.639138	0.944275	0.920007
PATH:04120	Ubiquitin mediated proteolysis	UBE2B	UBE2B	Ubiquitin-conjugating enzyme E2 B	0.639138	0.944275	0.920007
PATH:04120	Ubiquitin mediated proteolysis	HERC3	HERC3	cDNA FLJ58161, highly similar to HECT domain and RCC1-like domain protein 3	0.639138	0.944275	0.920007
PATH:04120	Ubiquitin mediated proteolysis	PIAS1	PIAS1	Protein inhibitor of activated STAT1	0.639138	0.944275	0.920007
PATH:04120	Ubiquitin mediated proteolysis	SIAH1	SIAH1	E3 ubiquitin-protein ligase SIAH1	0.639138	0.944275	0.920007
PATH:00534	Glycosaminoglycan biosynthesis - heparan sulfate / heparin	NDST1	NDST1	cDNA FLJ76493, highly similar to Homo sapiens N-deacetylase/N-sulfotransferase (heparan glucosaminyl) 1 (NDST1), mRNA	0.651603	0.950427	0.969545
PATH:00601	Glycosphingolipid biosynthesis - lacto and neolacto series	ST8SIA1	ST8SIA1	cDNA FLJ51992, highly similar to Alpha-N-acetylneuraminidealpha-2,8-sialyltransferase (EC 2.4.99.8)	0.651603	0.950427	0.969545
PATH:04340	Hedgehog signaling pathway	WNT7A	WNT7A	Protein Wnt-7a	0.657791	0.952464	0.900292
PATH:04340	Hedgehog signaling pathway	WNT10A	WNT10A	Protein Wnt-10a	0.657791	0.952464	0.900292
PATH:04725	Cholinergic synapse	GNG10	GNG10	Guanine nucleotide-binding protein subunit gamma	0.661963	0.952464	0.892325
PATH:04725	Cholinergic synapse	GNAO1	GNAO1	cDNA FLJ31446 fis, clone NT2NE2000909, highly similar to Guanine nucleotide-binding protein G(o) subunit alpha 1	0.661963	0.952464	0.892325
PATH:04725	Cholinergic synapse	GNB4	GNB4	cDNA FLJ77654, highly similar to Homo sapiens guanine nucleotide binding protein (G protein), beta polypeptide 4 (GNB4), mRNA	0.661963	0.952464	0.892325
PATH:04725	Cholinergic synapse	PIK3R5	PIK3R5	Phosphoinositide 3-kinase regulatory subunit 5	0.661963	0.952464	0.892325
PATH:00053	Ascorbate and aldarate metabolism	ALDH2	ALDH2	ALDH2	0.665477	0.952464	0.933636
PATH:00330	Arginine and proline metabolism	ALDH2	ALDH2	ALDH2	0.685785	0.971018	0.854515
PATH:00330	Arginine and proline metabolism	GLUL	GLUL	cDNA FLJ57219, highly similar to Glutamine synthetase (EC 6.3.1.2)	0.685785	0.971018	0.854515
PATH:04744	Phototransduction	GUCA1B	GUCA1B	GUCA1B protein	0.691595	0.971018	0.869248
PATH:00630	Glyoxylate and dicarboxylate metabolism	GLUL	GLUL	cDNA FLJ57219, highly similar to Glutamine synthetase (EC 6.3.1.2)	0.691595	0.971018	0.869248
PATH:04710	Circadian rhythm	PRKAG2	PRKAG2	Protein kinase, AMP-activated, gamma 2 non-catalytic subunit, isoform CRA_a	0.703882	0.971018	0.840273
PATH:00650	Butanoate metabolism	ACSM1	ACSM1	cDNA, FLJ95037, highly similar to Homo sapiens acyl-CoA synthetase medium-chain family member 1 (ACSM1), mRNA	0.703882	0.971018	0.840273
PATH:00512	Mucin type O-Glycan biosynthesis	ST3GAL2	ST3GAL2	ST3 beta-galactoside alpha-2,3-sialyltransferase 2, isoform CRA_a	0.703882	0.971018	0.840273
PATH:00564	Glycerophospholipid metabolism	CDS2	CDS2	Phosphatidate cytidylyltransferase 2	0.713645	0.978355	0.822006
PATH:00564	Glycerophospholipid metabolism	PLD1	PLD1	Phospholipase D1 variant	0.713645	0.978355	0.822006
PATH:00564	Glycerophospholipid metabolism	LPCAT2	LPCAT2	Lysophosphatidylcholine acyltransferase 2	0.713645	0.978355	0.822006
PATH:05032	Morphine addiction	GNG10	GNG10	Guanine nucleotide-binding protein subunit gamma	0.720517	0.978355	0.813167
PATH:05032	Morphine addiction	GNAO1	GNAO1	cDNA FLJ31446 fis, clone NT2NE2000909, highly similar to Guanine nucleotide-binding protein G(o) subunit alpha 1	0.720517	0.978355	0.813167
PATH:05032	Morphine addiction	GNB4	GNB4	cDNA FLJ77654, highly similar to Homo sapiens guanine nucleotide binding protein (G protein), beta polypeptide 4 (GNB4), mRNA	0.720517	0.978355	0.813167
PATH:04932	Non-alcoholic fatty liver disease (NAFLD)	PRKAG2	PRKAG2	Protein kinase, AMP-activated, gamma 2 non-catalytic subunit, isoform CRA_a	0.722017	0.978355	0.834708
PATH:04932	Non-alcoholic fatty liver disease (NAFLD)	TGFB1	TGFB1	Transforming growth factor, beta 1 (Camurati-Engelmann disease), isoform CRA_a	0.722017	0.978355	0.834708
PATH:04932	Non-alcoholic fatty liver disease (NAFLD)	BID	BID	BH3 interacting domain death agonist, isoform CRA_d	0.722017	0.978355	0.834708
PATH:04932	Non-alcoholic fatty liver disease (NAFLD)	CEBPA	CEBPA	CCAAT/enhancer-binding protein alpha	0.722017	0.978355	0.834708
PATH:04932	Non-alcoholic fatty liver disease (NAFLD)	PIK3R5	PIK3R5	Phosphoinositide 3-kinase regulatory subunit 5	0.722017	0.978355	0.834708
PATH:00640	Propanoate metabolism	ALDH2	ALDH2	ALDH2	0.727012	0.979327	0.787756
PATH:03410	Base excision repair	POLB	POLB	cDNA FLJ57297, highly similar to DNA polymerase beta (EC 2.7.7.7)	0.737892	0.988171	0.763884
PATH:05143	African trypanosomiasis	MYD88	MYD88	cDNA FLJ54830, highly similar to Myeloid differentiation primary response protein MyD88	0.748341	0.990578	0.741417
PATH:00591	Linoleic acid metabolism	ALOX15	ALOX15	cDNA, FLJ92930, highly similar to Homo sapiens arachidonate 15-lipoxygenase (ALOX15), mRNA	0.748341	0.990578	0.741417
PATH:04115	p53 signaling pathway	BID	BID	BH3 interacting domain death agonist, isoform CRA_d	0.758643	0.998444	0.741417
PATH:04115	p53 signaling pathway	SIAH1	SIAH1	E3 ubiquitin-protein ligase SIAH1	0.758643	0.998444	0.741417
PATH:00051	Fructose and mannose metabolism	FBP1	FBP1	cDNA, FLJ94876, highly similar to Homo sapiens fructose-1,6-bisphosphatase 1 (FBP1), mRNA	0.768009	0.999721	0.700227
PATH:04010	MAPK signaling pathway	TGFB1	TGFB1	Transforming growth factor, beta 1 (Camurati-Engelmann disease), isoform CRA_a	0.77066	0.999721	0.824995
PATH:04010	MAPK signaling pathway	TRAF6	TRAF6	TNF receptor-associated factor 6	0.77066	0.999721	0.824995
PATH:04010	MAPK signaling pathway	IKBKG	IKBKG	NF-kappa-B essential modulator	0.77066	0.999721	0.824995
PATH:04010	MAPK signaling pathway	FGF9	FGF9	Fibroblast growth factor 9	0.77066	0.999721	0.824995
PATH:04010	MAPK signaling pathway	RAPGEF2	RAPGEF2	cDNA FLJ61094, highly similar to Rap guanine nucleotide exchange factor 2	0.77066	0.999721	0.824995
PATH:04010	MAPK signaling pathway	MAP4K4	MAP4K4	cDNA FLJ56564, highly similar to Mitogen-activated protein kinase kinase kinase kinase 4 (EC 2.7.11.1)	0.77066	0.999721	0.824995
PATH:04010	MAPK signaling pathway	CRK	CRK	V-crk sarcoma virus CT10 oncogene homolog (Avian)	0.77066	0.999721	0.824995
PATH:04010	MAPK signaling pathway	BRAF	BRAF	Serine/threonine-protein kinase B-raf variant	0.77066	0.999721	0.824995
PATH:04010	MAPK signaling pathway	GRB2	GRB2	cDNA, FLJ96637, Homo sapiens growth factor receptor-bound protein 2 (GRB2), mRNA	0.77066	0.999721	0.824995
PATH:04720	Long-term potentiation	EP300	EP300	Histone acetyltransferase p300	0.77271	0.999721	0.720234
PATH:04720	Long-term potentiation	BRAF	BRAF	Serine/threonine-protein kinase B-raf variant	0.77271	0.999721	0.720234
PATH:04723	Retrograde endocannabinoid signaling	GNG10	GNG10	Guanine nucleotide-binding protein subunit gamma	0.782338	0.999992	0.734219
PATH:04723	Retrograde endocannabinoid signaling	GNAO1	GNAO1	cDNA FLJ31446 fis, clone NT2NE2000909, highly similar to Guanine nucleotide-binding protein G(o) subunit alpha 1	0.782338	0.999992	0.734219
PATH:04723	Retrograde endocannabinoid signaling	GNB4	GNB4	cDNA FLJ77654, highly similar to Homo sapiens guanine nucleotide binding protein (G protein), beta polypeptide 4 (GNB4), mRNA	0.782338	0.999992	0.734219
PATH:04912	GnRH signaling pathway	PLD1	PLD1	Phospholipase D1 variant	0.787854	0.999992	0.727159
PATH:04912	GnRH signaling pathway	GRB2	GRB2	cDNA, FLJ96637, Homo sapiens growth factor receptor-bound protein 2 (GRB2), mRNA	0.787854	0.999992	0.727159
PATH:04912	GnRH signaling pathway	PRKCD	PRKCD	Protein kinase C delta type	0.787854	0.999992	0.727159
PATH:04140	Regulation of autophagy	GABARAP	GABARAP	cDNA, FLJ92494, highly similar to Homo sapiens GABA(A) receptor-associated protein (GABARAP), mRNA	0.794677	0.999992	0.646364
PATH:00982	Drug metabolism - cytochrome P450	ALDH3B2	ALDH3B2	cDNA FLJ57426, highly similar to Aldehyde dehydrogenase 3B2 (EC 1.2.1.5)	0.798716	0.999992	0.681302
PATH:00982	Drug metabolism - cytochrome P450	MGST1	MGST1	Microsomal glutathione S-transferase 1, isoform CRA_a	0.798716	0.999992	0.681302
PATH:05010	Alzheimer's disease	NCSTN	NCSTN	cDNA FLJ51641, highly similar to Nicastrin	0.811444	0.999992	0.741417
PATH:05010	Alzheimer's disease	BID	BID	BH3 interacting domain death agonist, isoform CRA_d	0.811444	0.999992	0.741417
PATH:05010	Alzheimer's disease	ATP2A1	ATP2A1	cDNA FLJ35372 fis, clone SKMUS2001742, highly similar to Sarcoplasmic/endoplasmic reticulum calcium ATPase 1 (EC 3.6.3.8)	0.811444	0.999992	0.741417
PATH:05010	Alzheimer's disease	APH1B	APH1B	Gamma-secretase subunit APH-1B	0.811444	0.999992	0.741417
PATH:05010	Alzheimer's disease	APP	APP	cDNA FLJ50491, highly similar to Amyloid beta A4 protein (APP) (ABPP)(Alzheimer disease amyloid protein) (Cerebral vascularamyloid peptide) (CVAP) (Protease nexin-II) (PN-II)(APPI) (PreA4)	0.811444	0.999992	0.741417
PATH:04960	Aldosterone-regulated sodium reabsorption	PIK3R5	PIK3R5	Phosphoinositide 3-kinase regulatory subunit 5	0.81829	0.999992	0.600195
PATH:00620	Pyruvate metabolism	ALDH2	ALDH2	ALDH2	0.81829	0.999992	0.600195
PATH:04370	VEGF signaling pathway	PIK3R5	PIK3R5	Phosphoinositide 3-kinase regulatory subunit 5	0.827504	0.999992	0.638182
PATH:04370	VEGF signaling pathway	NFAT5	NFAT5	Nuclear factor of activated T-cells 5, tonicity-responsive, isoform CRA_b	0.827504	0.999992	0.638182
PATH:00280	Valine, leucine and isoleucine degradation	ALDH2	ALDH2	ALDH2	0.832508	0.999992	0.572913
PATH:04146	Peroxisome	ACSL1	ACSL1	cDNA FLJ76467, highly similar to Homo sapiens acyl-CoA synthetase long-chain family member 1 (ACSL1), mRNA	0.842952	0.999992	0.614834
PATH:04146	Peroxisome	DDO	DDO	D-aspartate oxidase	0.842952	0.999992	0.614834
PATH:05204	Chemical carcinogenesis	ALDH3B2	ALDH3B2	cDNA FLJ57426, highly similar to Aldehyde dehydrogenase 3B2 (EC 1.2.1.5)	0.842952	0.999992	0.614834
PATH:05204	Chemical carcinogenesis	MGST1	MGST1	Microsomal glutathione S-transferase 1, isoform CRA_a	0.842952	0.999992	0.614834
PATH:04975	Fat digestion and absorption	ABCA1	ABCA1	ABCA1 protein	0.845617	0.999992	0.548004
PATH:03022	Basal transcription factors	TAF7	TAF7	Transcription initiation factor TFIID subunit 7	0.845617	0.999992	0.548004
PATH:01212	Fatty acid metabolism	ACSL1	ACSL1	cDNA FLJ76467, highly similar to Homo sapiens acyl-CoA synthetase long-chain family member 1 (ACSL1), mRNA	0.857704	0.999992	0.52517
PATH:04914	Progesterone-mediated oocyte maturation	BRAF	BRAF	Serine/threonine-protein kinase B-raf variant	0.861601	0.999992	0.586237
PATH:04914	Progesterone-mediated oocyte maturation	PIK3R5	PIK3R5	Phosphoinositide 3-kinase regulatory subunit 5	0.861601	0.999992	0.586237
PATH:04911	Insulin secretion	KCNMB1	KCNMB1	Calcium-activated potassium channel subunit beta-1	0.865937	0.999992	0.579498
PATH:04911	Insulin secretion	SNAP23	SNAP23	Synaptosomal-associated protein 23	0.865937	0.999992	0.579498
PATH:00514	Other types of O-glycan biosynthesis	LFNG	LFNG	Beta-1,3-N-acetylglucosaminyltransferase lunatic fringe	0.868848	0.999992	0.504164
PATH:00310	Lysine degradation	ALDH2	ALDH2	ALDH2	0.874089	0.999992	0.494278
PATH:04970	Salivary secretion	LYZ	LYZ	Lysozyme C	0.878208	0.999992	0.560182
PATH:04970	Salivary secretion	GUCY1B3	GUCY1B3	cDNA, FLJ96185, highly similar to Homo sapiens guanylate cyclase 1, soluble, beta 3 (GUCY1B3), mRNA	0.878208	0.999992	0.560182
PATH:04540	Gap junction	GUCY1B3	GUCY1B3	cDNA, FLJ96185, highly similar to Homo sapiens guanylate cyclase 1, soluble, beta 3 (GUCY1B3), mRNA	0.878208	0.999992	0.560182
PATH:04540	Gap junction	GRB2	GRB2	cDNA, FLJ96637, Homo sapiens growth factor receptor-bound protein 2 (GRB2), mRNA	0.878208	0.999992	0.560182
PATH:04921	Oxytocin signaling pathway	PRKAG2	PRKAG2	Protein kinase, AMP-activated, gamma 2 non-catalytic subunit, isoform CRA_a	0.87917	0.999992	0.638182
PATH:04921	Oxytocin signaling pathway	GNAO1	GNAO1	cDNA FLJ31446 fis, clone NT2NE2000909, highly similar to Guanine nucleotide-binding protein G(o) subunit alpha 1	0.87917	0.999992	0.638182
PATH:04921	Oxytocin signaling pathway	GUCY1B3	GUCY1B3	cDNA, FLJ96185, highly similar to Homo sapiens guanylate cyclase 1, soluble, beta 3 (GUCY1B3), mRNA	0.87917	0.999992	0.638182
PATH:04921	Oxytocin signaling pathway	PIK3R5	PIK3R5	Phosphoinositide 3-kinase regulatory subunit 5	0.87917	0.999992	0.638182
PATH:03015	mRNA surveillance pathway	NXF3	NXF3	cDNA FLJ60963, highly similar to Nuclear RNA export factor 3	0.882064	0.999992	0.554026
PATH:03015	mRNA surveillance pathway	PCF11	PCF11	Pre-mRNA cleavage complex 2 protein Pcf11	0.882064	0.999992	0.554026
PATH:00561	Glycerolipid metabolism	ALDH2	ALDH2	ALDH2	0.893049	0.999992	0.458331
PATH:00500	Starch and sucrose metabolism	KL	KL	cDNA FLJ40030 fis, clone STOMA2009250, highly similar to Klotho (EC 3.2.1.31)	0.897326	0.999992	0.450146
PATH:04728	Dopaminergic synapse	GNG10	GNG10	Guanine nucleotide-binding protein subunit gamma	0.898012	0.999992	0.577287
PATH:04728	Dopaminergic synapse	GNAO1	GNAO1	cDNA FLJ31446 fis, clone NT2NE2000909, highly similar to Guanine nucleotide-binding protein G(o) subunit alpha 1	0.898012	0.999992	0.577287
PATH:04728	Dopaminergic synapse	GNB4	GNB4	cDNA FLJ77654, highly similar to Homo sapiens guanine nucleotide binding protein (G protein), beta polypeptide 4 (GNB4), mRNA	0.898012	0.999992	0.577287
PATH:05150	Staphylococcus aureus infection	FCAR	FCAR	FCAR	0.901433	0.999992	0.442249
PATH:04530	Tight junction	F11R	F11R	cDNA FLJ54854, highly similar to Junctional adhesion molecule A	0.906371	0.999992	0.564362
PATH:04530	Tight junction	CTNNA1	CTNNA1	Catenin alpha-1	0.906371	0.999992	0.564362
PATH:04530	Tight junction	PRKCD	PRKCD	Protein kinase C delta type	0.906371	0.999992	0.564362
PATH:04141	Protein processing in endoplasmic reticulum	ERO1LB	ERO1B	cDNA, FLJ96396, highly similar to Homo sapiens ERO1-like beta (S. cerevisiae) (ERO1LB), mRNA	0.906396	0.999992	0.600195
PATH:04141	Protein processing in endoplasmic reticulum	UGGT2	UGGT2	UDP-glucose:glycoprotein glucosyltransferase 2	0.906396	0.999992	0.600195
PATH:04141	Protein processing in endoplasmic reticulum	UBQLNL	UBQLNL	ubiquilin-like	0.906396	0.999992	0.600195
PATH:04141	Protein processing in endoplasmic reticulum	OS9	OS9	Protein OS-9	0.906396	0.999992	0.600195
PATH:04972	Pancreatic secretion	CTRL	CTRL	HCG2026222, isoform CRA_c	0.914869	0.999992	0.499172
PATH:04972	Pancreatic secretion	ATP2A1	ATP2A1	cDNA FLJ35372 fis, clone SKMUS2001742, highly similar to Sarcoplasmic/endoplasmic reticulum calcium ATPase 1 (EC 3.6.3.8)	0.914869	0.999992	0.499172
PATH:00562	Inositol phosphate metabolism	PIP4K2C	PIP4K2C	cDNA PSEC0253 fis, clone NT2RP3003368, highly similar to Homo sapiens phosphatidylinositol-4-phosphate 5-kinase, type II, gamma (PIP5K2C), mRNA	0.916288	0.999992	0.413249
PATH:05322	Systemic lupus erythematosus	HIST1H3E	HIST1H3E	histone cluster 1, H3e	0.916555	0.999992	0.548004
PATH:05322	Systemic lupus erythematosus	TRIM21	TRIM21	E3 ubiquitin-protein ligase TRIM21	0.916555	0.999992	0.548004
PATH:05322	Systemic lupus erythematosus	HIST1H4H	HIST1H4H	Histone H4	0.916555	0.999992	0.548004
PATH:00240	Pyrimidine metabolism	NT5C2	NT5C2	cDNA FLJ75877, highly similar to Homo sapiens 5'-nucleotidase, cytosolic II (NT5C2), mRNA	0.920311	0.999992	0.489479
PATH:00240	Pyrimidine metabolism	TYMP	TYMP	cDNA, FLJ95575, highly similar to Homo sapiens endothelial cell growth factor 1 (platelet-derived) (ECGF1), mRNA	0.920311	0.999992	0.489479
PATH:01200	Carbon metabolism	PGD	PGD	cDNA FLJ51182, highly similar to 6-phosphogluconate dehydrogenase, decarboxylating (EC 1.1.1.44)	0.927866	0.999992	0.475626
PATH:01200	Carbon metabolism	FBP1	FBP1	cDNA, FLJ94876, highly similar to Homo sapiens fructose-1,6-bisphosphatase 1 (FBP1), mRNA	0.927866	0.999992	0.475626
PATH:05031	Amphetamine addiction	SIRT1	SIRT1	Sirtuin (Silent mating type information regulation 2 homolog) 1 (S. cerevisiae), isoform CRA_a	0.942056	0.999992	0.360117
PATH:00830	Retinol metabolism	CYP2S1	CYP2S1	cDNA FLJ52866, highly similar to Cytochrome P450 2S1 (EC 1.14.14.1)	0.942056	0.999992	0.360117
PATH:04918	Thyroid hormone synthesis	TG	TG	Thyroglobulin	0.946608	0.999992	0.350114
PATH:01230	Biosynthesis of amino acids	GLUL	GLUL	cDNA FLJ57219, highly similar to Glutamine synthetase (EC 6.3.1.2)	0.948749	0.999992	0.345318
PATH:04919	Thyroid hormone signaling pathway	EP300	EP300	Histone acetyltransferase p300	0.953455	0.999992	0.423667
PATH:04919	Thyroid hormone signaling pathway	PIK3R5	PIK3R5	Phosphoinositide 3-kinase regulatory subunit 5	0.953455	0.999992	0.423667
PATH:04260	Cardiac muscle contraction	SLC8A1	SLC8A1	Sodium/calcium exchanger 1	0.958236	0.999992	0.323182
PATH:04110	Cell cycle	TGFB1	TGFB1	Transforming growth factor, beta 1 (Camurati-Engelmann disease), isoform CRA_a	0.960773	0.999992	0.406584
PATH:04110	Cell cycle	EP300	EP300	Histone acetyltransferase p300	0.960773	0.999992	0.406584
PATH:01100	Metabolic pathways	PTGS1	PTGS1	Prostaglandin G/H synthase 1	0.965173	0.999992	0.778297
PATH:01100	Metabolic pathways	NT5C2	NT5C2	cDNA FLJ75877, highly similar to Homo sapiens 5'-nucleotidase, cytosolic II (NT5C2), mRNA	0.965173	0.999992	0.778297
PATH:01100	Metabolic pathways	CYP27A1	CYP27A1	Sterol 26-hydroxylase, mitochondrial	0.965173	0.999992	0.778297
PATH:01100	Metabolic pathways	ACSL1	ACSL1	cDNA FLJ76467, highly similar to Homo sapiens acyl-CoA synthetase long-chain family member 1 (ACSL1), mRNA	0.965173	0.999992	0.778297
PATH:01100	Metabolic pathways	HGD	HGD	cDNA FLJ42297 fis, clone TLIVE2009087, highly similar to HOMOGENTISATE 1,2-DIOXYGENASE (EC 1.13.11.5)	0.965173	0.999992	0.778297
PATH:01100	Metabolic pathways	ASAH1	ASAH1	cDNA FLJ77858, highly similar to Homo sapiens N-acylsphingosine amidohydrolase (acid ceramidase) 1 (ASAH1), transcript variant 1, mRNA	0.965173	0.999992	0.778297
PATH:01100	Metabolic pathways	CES1	CES1	cDNA FLJ57637, highly similar to Liver carboxylesterase 1 (EC 3.1.1.1)	0.965173	0.999992	0.778297
PATH:01100	Metabolic pathways	ST3GAL2	ST3GAL2	ST3 beta-galactoside alpha-2,3-sialyltransferase 2, isoform CRA_a	0.965173	0.999992	0.778297
PATH:01100	Metabolic pathways	CDS2	CDS2	Phosphatidate cytidylyltransferase 2	0.965173	0.999992	0.778297
PATH:01100	Metabolic pathways	ALOX15B	ALOX15B	cDNA FLJ76967, highly similar to Homo sapiens arachidonate 15-lipoxygenase, second type (ALOX15B), mRNA	0.965173	0.999992	0.778297
PATH:01100	Metabolic pathways	NDST1	NDST1	cDNA FLJ76493, highly similar to Homo sapiens N-deacetylase/N-sulfotransferase (heparan glucosaminyl) 1 (NDST1), mRNA	0.965173	0.999992	0.778297
PATH:01100	Metabolic pathways	ATP6V0B	ATP6V0B	V-type proton ATPase 21 kDa proteolipid subunit	0.965173	0.999992	0.778297
PATH:01100	Metabolic pathways	ATP6V1B2	ATP6V1B2	cDNA FLJ51779, highly similar to Vacuolar ATP synthase subunit B, brain isoform (EC 3.6.3.14)	0.965173	0.999992	0.778297
PATH:01100	Metabolic pathways	PLD1	PLD1	Phospholipase D1 variant	0.965173	0.999992	0.778297
PATH:01100	Metabolic pathways	ATP6V1A	ATP6V1A	cDNA FLJ53889, highly similar to Vacuolar ATP synthase catalytic subunit A, ubiquitous isoform (EC 3.6.3.14)	0.965173	0.999992	0.778297
PATH:01100	Metabolic pathways	PPCDC	PPCDC	Phosphopantothenoylcysteine decarboxylase, isoform CRA_a	0.965173	0.999992	0.778297
PATH:01100	Metabolic pathways	NADK	NADK	NAD kinase, isoform CRA_a	0.965173	0.999992	0.778297
PATH:01100	Metabolic pathways	GBGT1	GBGT1	Globoside alpha-1,3-N-acetylgalactosaminyltransferase 1	0.965173	0.999992	0.778297
PATH:01100	Metabolic pathways	DEGS2	DEGS2	Sphingolipid delta(4)-desaturase/C4-hydroxylase DES2	0.965173	0.999992	0.778297
PATH:01100	Metabolic pathways	GALNS	GALNS	cDNA, FLJ93045, highly similar to Homo sapiens galactosamine (N-acetyl)-6-sulfate sulfatase (Morquiosyndrome, mucopolysaccharidosis type IVA) (GALNS), mRNA	0.965173	0.999992	0.778297
PATH:01100	Metabolic pathways	PGD	PGD	cDNA FLJ51182, highly similar to 6-phosphogluconate dehydrogenase, decarboxylating (EC 1.1.1.44)	0.965173	0.999992	0.778297
PATH:01100	Metabolic pathways	ALDH2	ALDH2	ALDH2	0.965173	0.999992	0.778297
PATH:01100	Metabolic pathways	LPCAT2	LPCAT2	Lysophosphatidylcholine acyltransferase 2	0.965173	0.999992	0.778297
PATH:01100	Metabolic pathways	ATP6V0E1	ATP6V0E1	V-type proton ATPase subunit e 1	0.965173	0.999992	0.778297
PATH:01100	Metabolic pathways	ATP6V0A1	ATP6V0A1	V-type proton ATPase subunit a	0.965173	0.999992	0.778297
PATH:01100	Metabolic pathways	KL	KL	cDNA FLJ40030 fis, clone STOMA2009250, highly similar to Klotho (EC 3.2.1.31)	0.965173	0.999992	0.778297
PATH:01100	Metabolic pathways	GLUL	GLUL	cDNA FLJ57219, highly similar to Glutamine synthetase (EC 6.3.1.2)	0.965173	0.999992	0.778297
PATH:01100	Metabolic pathways	ALDH3B2	ALDH3B2	cDNA FLJ57426, highly similar to Aldehyde dehydrogenase 3B2 (EC 1.2.1.5)	0.965173	0.999992	0.778297
PATH:01100	Metabolic pathways	FBP1	FBP1	cDNA, FLJ94876, highly similar to Homo sapiens fructose-1,6-bisphosphatase 1 (FBP1), mRNA	0.965173	0.999992	0.778297
PATH:01100	Metabolic pathways	TYMP	TYMP	cDNA, FLJ95575, highly similar to Homo sapiens endothelial cell growth factor 1 (platelet-derived) (ECGF1), mRNA	0.965173	0.999992	0.778297
PATH:01100	Metabolic pathways	HAAO	HAAO	3-hydroxyanthranilate 3,4-dioxygenase	0.965173	0.999992	0.778297
PATH:01100	Metabolic pathways	ST8SIA1	ST8SIA1	cDNA FLJ51992, highly similar to Alpha-N-acetylneuraminidealpha-2,8-sialyltransferase (EC 2.4.99.8)	0.965173	0.999992	0.778297
PATH:01100	Metabolic pathways	ALOX15	ALOX15	cDNA, FLJ92930, highly similar to Homo sapiens arachidonate 15-lipoxygenase (ALOX15), mRNA	0.965173	0.999992	0.778297
PATH:01100	Metabolic pathways	SGSH	SGSH	cDNA FLJ38650 fis, clone HHDPC2007775, highly similar to N-sulphoglucosamine sulphohydrolase (EC 3.10.1.1)	0.965173	0.999992	0.778297
PATH:01100	Metabolic pathways	ATP6V0D1	ATP6V0D1	cDNA, FLJ93507, highly similar to Homo sapiens ATPase, H+ transporting, lysosomal 38kDa, V0 subunit d isoform 1 (ATP6V0D1), mRNA	0.965173	0.999992	0.778297
PATH:01100	Metabolic pathways	ACSM1	ACSM1	cDNA, FLJ95037, highly similar to Homo sapiens acyl-CoA synthetase medium-chain family member 1 (ACSM1), mRNA	0.965173	0.999992	0.778297
PATH:04080	Neuroactive ligand-receptor interaction	P2RY2	P2RY2	Purinergic receptor P2Y, G-protein coupled, 2, isoform CRA_a	0.965833	0.999992	0.549997
PATH:04080	Neuroactive ligand-receptor interaction	ADORA3	ADORA3	Adenosine receptor A3	0.965833	0.999992	0.549997
PATH:04080	Neuroactive ligand-receptor interaction	HRH4	HRH4	Histamine H4 receptor isoform 67	0.965833	0.999992	0.549997
PATH:04080	Neuroactive ligand-receptor interaction	CHRNA10	CHRNA10	CHRNA10 protein	0.965833	0.999992	0.549997
PATH:04080	Neuroactive ligand-receptor interaction	CHRNE	CHRNE	Acetylcholine receptor subunit epsilon	0.965833	0.999992	0.549997
PATH:04080	Neuroactive ligand-receptor interaction	CNR2	CNR2	Cannabinoid receptor 2 (Macrophage), isoform CRA_a	0.965833	0.999992	0.549997
PATH:03008	Ribosome biogenesis in eukaryotes	NXF3	NXF3	cDNA FLJ60963, highly similar to Nuclear RNA export factor 3	0.968651	0.999992	0.296567
PATH:03040	Spliceosome	RBM25	RBM25	RNA-binding protein 25	0.969194	0.999992	0.384858
PATH:03040	Spliceosome	PCBP1	PCBP1	Poly(rC)-binding protein 1	0.969194	0.999992	0.384858
PATH:04640	Hematopoietic cell lineage	CSF1R	CSF1R	CSF1R protein	0.97228	0.999992	0.286457
PATH:04020	Calcium signaling pathway	SLC8A1	SLC8A1	Sodium/calcium exchanger 1	0.980114	0.999992	0.408781
PATH:04020	Calcium signaling pathway	ATP2A1	ATP2A1	cDNA FLJ35372 fis, clone SKMUS2001742, highly similar to Sarcoplasmic/endoplasmic reticulum calcium ATPase 1 (EC 3.6.3.8)	0.980114	0.999992	0.408781
PATH:04020	Calcium signaling pathway	ORAI2	ORAI2	Chromosome 7 open reading frame 19, isoform CRA_a	0.980114	0.999992	0.408781
PATH:04261	Adrenergic signaling in cardiomyocytes	SLC8A1	SLC8A1	Sodium/calcium exchanger 1	0.983622	0.999992	0.338365
PATH:04261	Adrenergic signaling in cardiomyocytes	PIK3R5	PIK3R5	Phosphoinositide 3-kinase regulatory subunit 5	0.983622	0.999992	0.338365
PATH:03013	RNA transport	NXF3	NXF3	cDNA FLJ60963, highly similar to Nuclear RNA export factor 3	0.991404	0.999992	0.301894
PATH:03013	RNA transport	EIF1	EIF1	Eukaryotic translation initiation factor 1	0.991404	0.999992	0.301894
PATH:00230	Purine metabolism	NT5C2	NT5C2	cDNA FLJ75877, highly similar to Homo sapiens 5'-nucleotidase, cytosolic II (NT5C2), mRNA	0.992004	0.999992	0.298322
PATH:00230	Purine metabolism	GUCY1B3	GUCY1B3	cDNA, FLJ96185, highly similar to Homo sapiens guanylate cyclase 1, soluble, beta 3 (GUCY1B3), mRNA	0.992004	0.999992	0.298322
PATH:05016	Huntington's disease	EP300	EP300	Histone acetyltransferase p300	0.995537	0.999992	0.272521
PATH:05016	Huntington's disease	HIP1	HIP1	HIP1 protein	0.995537	0.999992	0.272521
PATH:05012	Parkinson's disease	LRRK2	LRRK2	Leucine-rich repeat kinase 2	0.99724	0.999992	0.175057
PATH:04740	Olfactory transduction	OR52K1	OR52K1	Olfactory receptor 52K1	0.999992	0.999992	0.186727
PATH:04740	Olfactory transduction	OR52K2	OR52K2	Olfactory receptor 52K2	0.999992	0.999992	0.186727
PATH:04740	Olfactory transduction	GUCA1B	GUCA1B	GUCA1B protein	0.999992	0.999992	0.186727
