# Supplementary material for: A dynamic transcriptomic atlas of cytokine-induced killer cells
Source: J Biol Chem. 2018 Oct 17;293(51):19600–12. doi: 10.1074/jbc.RA118.003280 (PMC6314136; doi:10.1074/jbc.RA118.003280)
Supplement: Supporting Information [file supp_RA118.003280_137179_3_supp_217105_pgfml3.xlsx]

## Sheet: Pathway_Result
PathwayID	PathwayTerm	DifGene	AllDifGene	GeneInPathway	AllGene	P-Value	FDR	Enrichment	(-log2P)
PATH:03008	Ribosome biogenesis in eukaryotes	28	348	85	6781	4.20172e-16	1.00421e-13	6.4188	51.0799
PATH:03013	RNA transport	29	348	167	6781	4.74557e-09	5.67096e-07	3.38373	27.6508
PATH:00240	Pyrimidine metabolism	22	348	103	6781	7.31598e-09	5.8284e-07	4.16198	27.0263
PATH:03030	DNA replication	12	348	35	6781	7.90909e-08	4.72568e-06	6.68079	23.5919
PATH:00230	Purine metabolism	22	348	169	6781	4.6496e-05	0.00217247	2.53659	14.3925
PATH:04110	Cell cycle	18	348	124	6781	5.45389e-05	0.00217247	2.82856	14.1624
PATH:00330	Arginine and proline metabolism	11	348	59	6781	0.00016836	0.00574829	3.63291	12.5362
PATH:01100	Metabolic pathways	85	348	1166	6781	0.000276302	0.00825452	1.42048	11.8215
PATH:00290	Valine, leucine and isoleucine biosynthesis	5	348	13	6781	0.000316222	0.00839744	7.49447	11.6268
PATH:03020	RNA polymerase	7	348	31	6781	0.000796005	0.0190245	4.39998	10.2949
PATH:01230	Biosynthesis of amino acids	11	348	73	6781	0.00112424	0.0244266	2.93619	9.79684
PATH:00970	Aminoacyl-tRNA biosynthesis	10	348	63	6781	0.0012462	0.0248202	3.09296	9.64825
PATH:05130	Pathogenic Escherichia coli infection	9	348	56	6781	0.00198136	0.0345803	3.13162	8.97929
PATH:00250	Alanine, aspartate and glutamate metabolism	7	348	36	6781	0.00202563	0.0345803	3.78887	8.94742
PATH:00270	Cysteine and methionine metabolism	7	348	39	6781	0.00326997	0.0521015	3.49742	8.25651
PATH:04914	Progesterone-mediated oocyte maturation	11	348	86	6781	0.00426374	0.0636896	2.49235	7.87367
PATH:03050	Proteasome	7	348	44	6781	0.00654038	0.0919501	3.09999	7.25641
PATH:01210	2-Oxocarboxylic acid metabolism	4	348	17	6781	0.00952759	0.126505	4.58485	6.71367
PATH:03040	Spliceosome	13	348	131	6781	0.016542	0.20531	1.93369	5.91772
PATH:00670	One carbon pool by folate	4	348	20	6781	0.0171807	0.20531	3.89713	5.86306
PATH:04940	Type I diabetes mellitus	6	348	45	6781	0.0262445	0.298212	2.59808	5.25184
PATH:00062	Fatty acid elongation	4	348	23	6781	0.0278351	0.298212	3.38881	5.16695
PATH:05169	Epstein-Barr virus infection	17	348	201	6781	0.0286982	0.298212	1.64804	5.1229
PATH:05416	Viral myocarditis	8	348	72	6781	0.0302813	0.301551	2.16507	5.04543
PATH:00450	Selenocompound metabolism	5	348	35	6781	0.0316067	0.30216	2.78366	4.98362
PATH:00061	Fatty acid biosynthesis	2	348	6	6781	0.0343347	0.315615	6.49521	4.86419
PATH:04540	Gap junction	9	348	90	6781	0.0404721	0.358253	1.94856	4.62693
PATH:01200	Carbon metabolism	10	348	106	6781	0.0447566	0.382029	1.83827	4.48176
PATH:03440	Homologous recombination	4	348	28	6781	0.0527367	0.434623	2.78366	4.24505
PATH:05321	Inflammatory bowel disease (IBD)	7	348	67	6781	0.0547768	0.436389	2.03581	4.19029
PATH:00020	Citrate cycle (TCA cycle)	4	348	30	6781	0.0652189	0.502817	2.59808	3.93857
PATH:03010	Ribosome	11	348	135	6781	0.0858195	0.581274	1.58772	3.54255
PATH:04060	Cytokine-cytokine receptor interaction	19	348	265	6781	0.0865101	0.581274	1.39708	3.53099
PATH:03410	Base excision repair	4	348	33	6781	0.0865465	0.581274	2.36189	3.53038
PATH:05414	Dilated cardiomyopathy	8	348	90	6781	0.089765	0.581274	1.73206	3.4777
PATH:00900	Terpenoid backbone biosynthesis	3	348	21	6781	0.0899261	0.581274	2.78366	3.47512
PATH:00130	Ubiquinone and other terpenoid-quinone biosynthesis	2	348	10	6781	0.089988	0.581274	3.89713	3.47412
PATH:03430	Mismatch repair	3	348	23	6781	0.111222	0.699531	2.5416	3.16848
PATH:00983	Drug metabolism - other enzymes	5	348	52	6781	0.126459	0.754289	1.87362	2.98326
PATH:00260	Glycine, serine and threonine metabolism	4	348	39	6781	0.137741	0.754289	1.99853	2.85997
PATH:05330	Allograft rejection	4	348	39	6781	0.137741	0.754289	1.99853	2.85997
PATH:05166	HTLV-I infection	18	348	266	6781	0.138554	0.754289	1.31858	2.85148
PATH:04915	Estrogen signaling pathway	8	348	100	6781	0.140478	0.754289	1.55885	2.83158
PATH:03450	Non-homologous end-joining	2	348	13	6781	0.141184	0.754289	2.99779	2.82435
PATH:05014	Amyotrophic lateral sclerosis (ALS)	5	348	54	6781	0.142021	0.754289	1.80423	2.81583
PATH:00603	Glycosphingolipid biosynthesis - globo series	2	348	14	6781	0.159384	0.828106	2.78366	2.64942
PATH:05219	Bladder cancer	4	348	42	6781	0.167004	0.831541	1.85577	2.58204
PATH:00620	Pyruvate metabolism	4	348	42	6781	0.167004	0.831541	1.85577	2.58204
PATH:05216	Thyroid cancer	3	348	29	6781	0.18442	0.879294	2.01576	2.43894
PATH:00630	Glyoxylate and dicarboxylate metabolism	3	348	29	6781	0.18442	0.879294	2.01576	2.43894
PATH:00280	Valine, leucine and isoleucine degradation	4	348	44	6781	0.187632	0.879294	1.77142	2.41402
PATH:00410	beta-Alanine metabolism	3	348	30	6781	0.197664	0.891353	1.94856	2.33888
PATH:00650	Butanoate metabolism	3	348	30	6781	0.197664	0.891353	1.94856	2.33888
PATH:00340	Histidine metabolism	3	348	31	6781	0.211129	0.934443	1.88571	2.2438
PATH:00400	Phenylalanine, tyrosine and tryptophan biosynthesis	1	348	5	6781	0.231641	0.989332	3.89713	2.11004
PATH:00360	Phenylalanine metabolism	2	348	18	6781	0.235319	0.989332	2.16507	2.08731
PATH:05214	Glioma	5	348	65	6781	0.240007	0.989332	1.49889	2.05885
PATH:00510	N-Glycan biosynthesis	4	348	49	6781	0.242303	0.989332	1.59066	2.04512
PATH:04530	Tight junction	9	348	134	6781	0.249602	0.989332	1.30874	2.0023
PATH:05410	Hypertrophic cardiomyopathy (HCM)	6	348	83	6781	0.252507	0.989332	1.4086	1.9856
PATH:04664	Fc epsilon RI signaling pathway	6	348	83	6781	0.252507	0.989332	1.4086	1.9856
PATH:00310	Lysine degradation	4	348	51	6781	0.265118	1	1.52828	1.9153
PATH:05132	Salmonella infection	6	348	85	6781	0.270077	1	1.37546	1.88856
PATH:03320	PPAR signaling pathway	5	348	70	6781	0.289511	1	1.39183	1.78831
PATH:00232	Caffeine metabolism	1	348	7	6781	0.308542	1	2.78366	1.69646
PATH:04917	Prolactin signaling pathway	5	348	72	6781	0.309823	1	1.35317	1.69048
PATH:05134	Legionellosis	4	348	55	6781	0.311769	1	1.41714	1.68145
PATH:04660	T cell receptor signaling pathway	7	348	109	6781	0.326409	1	1.25137	1.61525
PATH:04971	Gastric acid secretion	5	348	75	6781	0.34063	1	1.29904	1.55372
PATH:04977	Vitamin digestion and absorption	2	348	24	6781	0.351061	1	1.6238	1.51021
PATH:00563	Glycosylphosphatidylinositol(GPI)-anchor biosynthesis	2	348	24	6781	0.351061	1	1.6238	1.51021
PATH:04114	Oocyte meiosis	7	348	112	6781	0.351732	1	1.21785	1.50745
PATH:00380	Tryptophan metabolism	3	348	42	6781	0.366461	1	1.39183	1.44827
PATH:00350	Tyrosine metabolism	3	348	42	6781	0.366461	1	1.39183	1.44827
PATH:00072	Synthesis and degradation of ketone bodies	1	348	9	6781	0.377766	1	2.16507	1.40443
PATH:05332	Graft-versus-host disease	3	348	43	6781	0.380654	1	1.35946	1.39345
PATH:05131	Shigellosis	4	348	62	6781	0.394602	1	1.25714	1.34153
PATH:04621	NOD-like receptor signaling pathway	4	348	62	6781	0.394602	1	1.25714	1.34153
PATH:04623	Cytosolic DNA-sensing pathway	4	348	63	6781	0.406379	1	1.23718	1.2991
PATH:04962	Vasopressin-regulated water reabsorption	3	348	45	6781	0.408816	1	1.29904	1.29047
PATH:04122	Sulfur relay system	1	348	10	6781	0.409742	1	1.94856	1.28721
PATH:00430	Taurine and hypotaurine metabolism	1	348	10	6781	0.409742	1	1.94856	1.28721
PATH:05164	Influenza A	10	348	177	6781	0.423922	1	1.10088	1.23813
PATH:00030	Pentose phosphate pathway	2	348	28	6781	0.425054	1	1.39183	1.23428
PATH:03420	Nucleotide excision repair	3	348	47	6781	0.436581	1	1.24376	1.19568
PATH:01212	Fatty acid metabolism	3	348	48	6781	0.450282	1	1.21785	1.1511
PATH:04115	p53 signaling pathway	4	348	68	6781	0.464423	1	1.14621	1.10649
PATH:00514	Other types of O-glycan biosynthesis	3	348	50	6781	0.477262	1	1.16914	1.06715
PATH:05215	Prostate cancer	5	348	89	6781	0.484122	1	1.0947	1.04656
PATH:05310	Asthma	2	348	32	6781	0.494438	1	1.21785	1.01614
PATH:04141	Protein processing in endoplasmic reticulum	9	348	168	6781	0.496806	1	1.04387	1.00925
PATH:05218	Melanoma	4	348	71	6781	0.498288	1	1.09778	1.00495
PATH:04668	TNF signaling pathway	6	348	110	6781	0.499501	1	1.06285	1.00144
PATH:00480	Glutathione metabolism	3	348	52	6781	0.503614	1	1.12417	0.989609
PATH:03015	mRNA surveillance pathway	5	348	91	6781	0.503928	1	1.07064	0.988709
PATH:04611	Platelet activation	7	348	131	6781	0.51222	1	1.04122	0.965165
PATH:03460	Fanconi anemia pathway	3	348	53	6781	0.516533	1	1.10296	0.953069
PATH:05220	Chronic myeloid leukemia	4	348	73	6781	0.520349	1	1.06771	0.942449
PATH:05143	African trypanosomiasis	2	348	34	6781	0.527091	1	1.14621	0.923876
PATH:00040	Pentose and glucuronate interconversions	2	348	34	6781	0.527091	1	1.14621	0.923876
PATH:04380	Osteoclast differentiation	7	348	133	6781	0.528509	1	1.02556	0.92
PATH:05110	Vibrio cholerae infection	3	348	54	6781	0.529269	1	1.08254	0.917927
PATH:05320	Autoimmune thyroid disease	3	348	54	6781	0.529269	1	1.08254	0.917927
PATH:05140	Leishmaniasis	4	348	74	6781	0.531207	1	1.05328	0.912653
PATH:05412	Arrhythmogenic right ventricular cardiomyopathy (ARVC)	4	348	74	6781	0.531207	1	1.05328	0.912653
PATH:05162	Measles	7	348	134	6781	0.536576	1	1.01791	0.898145
PATH:00561	Glycerolipid metabolism	3	348	55	6781	0.541817	1	1.06285	0.884122
PATH:05223	Non-small cell lung cancer	3	348	56	6781	0.554171	1	1.04387	0.851597
PATH:00051	Fructose and mannose metabolism	2	348	36	6781	0.55829	1	1.08254	0.840913
PATH:04120	Ubiquitin mediated proteolysis	7	348	137	6781	0.560437	1	0.995616	0.835376
PATH:04630	Jak-STAT signaling pathway	8	348	157	6781	0.560549	1	0.992898	0.835088
PATH:03018	RNA degradation	4	348	77	6781	0.563034	1	1.01224	0.828706
PATH:04750	Inflammatory mediator regulation of TRP channels	5	348	99	6781	0.579813	1	0.984123	0.78634
PATH:04612	Antigen processing and presentation	4	348	79	6781	0.583586	1	0.986614	0.776983
PATH:04614	Renin-angiotensin system	1	348	17	6781	0.59209	1	1.14621	0.756113
PATH:00770	Pantothenate and CoA biosynthesis	1	348	17	6781	0.59209	1	1.14621	0.756113
PATH:04146	Peroxisome	4	348	82	6781	0.613344	1	0.950519	0.705232
PATH:05142	Chagas disease (American trypanosomiasis)	5	348	104	6781	0.62397	1	0.936809	0.680453
PATH:04912	GnRH signaling pathway	5	348	104	6781	0.62397	1	0.936809	0.680453
PATH:05203	Viral carcinogenesis	10	348	207	6781	0.625101	1	0.941335	0.67784
PATH:00920	Sulfur metabolism	1	348	19	6781	0.632986	1	1.02556	0.659755
PATH:00531	Glycosaminoglycan degradation	1	348	19	6781	0.632986	1	1.02556	0.659755
PATH:04261	Adrenergic signaling in cardiomyocytes	7	348	149	6781	0.649777	1	0.915432	0.621983
PATH:00860	Porphyrin and chlorophyll metabolism	2	348	43	6781	0.655697	1	0.906308	0.608898
PATH:04722	Neurotrophin signaling pathway	6	348	130	6781	0.663797	1	0.899337	0.591187
PATH:00071	Fatty acid degradation	2	348	44	6781	0.668122	1	0.885711	0.581816
PATH:01040	Biosynthesis of unsaturated fatty acids	1	348	21	6781	0.669793	1	0.927887	0.578214
PATH:05222	Small cell lung cancer	4	348	89	6781	0.677461	1	0.875759	0.56179
PATH:04068	FoxO signaling pathway	6	348	133	6781	0.685322	1	0.879051	0.545146
PATH:04727	GABAergic synapse	4	348	90	6781	0.685991	1	0.866028	0.543738
PATH:04145	Phagosome	7	348	155	6781	0.690197	1	0.879996	0.534919
PATH:04975	Fat digestion and absorption	2	348	46	6781	0.691884	1	0.847201	0.531398
PATH:03022	Basal transcription factors	2	348	46	6781	0.691884	1	0.847201	0.531398
PATH:04725	Cholinergic synapse	5	348	113	6781	0.696073	1	0.862196	0.522689
PATH:00910	Nitrogen metabolism	1	348	23	6781	0.702918	1	0.847201	0.508573
PATH:04964	Proximal tubule bicarbonate reclamation	1	348	23	6781	0.702918	1	0.847201	0.508573
PATH:05323	Rheumatoid arthritis	4	348	93	6781	0.710624	1	0.838092	0.492841
PATH:05145	Toxoplasmosis	6	348	137	6781	0.712596	1	0.853385	0.488845
PATH:00520	Amino sugar and nucleotide sugar metabolism	2	348	48	6781	0.714229	1	0.811901	0.485542
PATH:04320	Dorso-ventral axis formation	1	348	24	6781	0.718216	1	0.811901	0.477511
PATH:04976	Bile secretion	3	348	72	6781	0.722798	1	0.811901	0.468336
PATH:04918	Thyroid hormone synthesis	3	348	72	6781	0.722798	1	0.811901	0.468336
PATH:04520	Adherens junction	3	348	73	6781	0.731474	1	0.800779	0.451122
PATH:04670	Leukocyte transendothelial migration	5	348	118	6781	0.731796	1	0.825662	0.450486
PATH:04672	Intestinal immune network for IgA production	2	348	50	6781	0.735201	1	0.779425	0.44379
PATH:04919	Thyroid hormone signaling pathway	5	348	119	6781	0.738564	1	0.818724	0.437205
PATH:04913	Ovarian steroidogenesis	2	348	51	6781	0.745188	1	0.764142	0.424324
PATH:05168	Herpes simplex infection	8	348	186	6781	0.746511	1	0.838092	0.421765
PATH:05133	Pertussis	3	348	75	6781	0.748186	1	0.779425	0.418532
PATH:00053	Ascorbate and aldarate metabolism	1	348	27	6781	0.759555	1	0.72169	0.396773
PATH:05100	Bacterial invasion of epithelial cells	3	348	77	6781	0.764057	1	0.75918	0.388247
PATH:04972	Pancreatic secretion	4	348	101	6781	0.76934	1	0.771708	0.378307
PATH:04260	Cardiac muscle contraction	3	348	78	6781	0.771684	1	0.749447	0.373917
PATH:04015	Rap1 signaling pathway	9	348	213	6781	0.77303	1	0.823337	0.371404
PATH:04370	VEGF signaling pathway	3	348	79	6781	0.779109	1	0.739961	0.360102
PATH:04723	Retrograde endocannabinoid signaling	4	348	103	6781	0.782471	1	0.756724	0.353892
PATH:04710	Circadian rhythm	1	348	30	6781	0.794845	1	0.649521	0.331255
PATH:05221	Acute myeloid leukemia	2	348	57	6781	0.79855	1	0.683706	0.324546
PATH:00052	Galactose metabolism	1	348	31	6781	0.80542	1	0.628569	0.312187
PATH:00640	Propanoate metabolism	1	348	32	6781	0.815452	1	0.608926	0.294329
PATH:00562	Inositol phosphate metabolism	2	348	61	6781	0.828403	1	0.638873	0.271595
PATH:04921	Oxytocin signaling pathway	6	348	158	6781	0.828834	1	0.739961	0.270845
PATH:04640	Hematopoietic cell lineage	3	348	88	6781	0.837346	1	0.664283	0.256105
PATH:04210	Apoptosis	3	348	90	6781	0.848335	1	0.649521	0.237295
PATH:05020	Prion diseases	1	348	36	6781	0.850678	1	0.541268	0.233314
PATH:04064	NF-kappa B signaling pathway	3	348	91	6781	0.853584	1	0.642383	0.228396
PATH:00010	Glycolysis / Gluconeogenesis	2	348	66	6781	0.860098	1	0.590474	0.217427
PATH:04062	Chemokine signaling pathway	7	348	191	6781	0.867262	1	0.714133	0.20546
PATH:05012	Parkinson's disease	5	348	144	6781	0.869218	1	0.676584	0.202209
PATH:05120	Epithelial cell signaling in Helicobacter pylori infection	2	348	68	6781	0.871208	1	0.573107	0.198911
PATH:04140	Regulation of autophagy	1	348	39	6781	0.872622	1	0.499632	0.196572
PATH:05200	Pathways in cancer	13	348	330	6781	0.874485	1	0.767616	0.193495
PATH:04270	Vascular smooth muscle contraction	4	348	121	6781	0.875509	1	0.644153	0.191806
PATH:05161	Hepatitis B	5	348	146	6781	0.87677	1	0.667316	0.18973
PATH:05033	Nicotine addiction	1	348	40	6781	0.879197	1	0.487141	0.185742
PATH:04720	Long-term potentiation	2	348	70	6781	0.881503	1	0.556732	0.181963
PATH:05212	Pancreatic cancer	2	348	70	6781	0.881503	1	0.556732	0.181963
PATH:05211	Renal cell carcinoma	2	348	70	6781	0.881503	1	0.556732	0.181963
PATH:04622	RIG-I-like receptor signaling pathway	2	348	71	6781	0.886361	1	0.548891	0.174034
PATH:04960	Aldosterone-regulated sodium reabsorption	1	348	42	6781	0.891348	1	0.463944	0.165939
PATH:04916	Melanogenesis	3	348	101	6781	0.897922	1	0.578781	0.155338
PATH:02010	ABC transporters	1	348	44	6781	0.902281	1	0.442855	0.148351
PATH:05034	Alcoholism	6	348	180	6781	0.906992	1	0.649521	0.140838
PATH:05202	Transcriptional misregulation in cancer	6	348	180	6781	0.906992	1	0.649521	0.140838
PATH:05152	Tuberculosis	6	348	181	6781	0.909666	1	0.645933	0.136592
PATH:04728	Dopaminergic synapse	4	348	131	6781	0.910603	1	0.594981	0.135106
PATH:04620	Toll-like receptor signaling pathway	3	348	106	6781	0.915222	1	0.55148	0.127806
PATH:00600	Sphingolipid metabolism	1	348	47	6781	0.916657	1	0.414588	0.125546
PATH:05016	Huntington's disease	6	348	185	6781	0.919708	1	0.631966	0.120752
PATH:04020	Calcium signaling pathway	6	348	185	6781	0.919708	1	0.631966	0.120752
PATH:04930	Type II diabetes mellitus	1	348	48	6781	0.920964	1	0.405951	0.118783
PATH:04070	Phosphatidylinositol signaling system	2	348	81	6781	0.925742	1	0.481127	0.111318
PATH:05030	Cocaine addiction	1	348	50	6781	0.928924	1	0.389713	0.106368
PATH:05322	Systemic lupus erythematosus	4	348	138	6781	0.929651	1	0.564801	0.105239
PATH:04650	Natural killer cell mediated cytotoxicity	4	348	139	6781	0.932051	1	0.560738	0.101518
PATH:04978	Mineral absorption	1	348	51	6781	0.932598	1	0.382071	0.100672
PATH:04022	cGMP-PKG signaling pathway	5	348	166	6781	0.933922	1	0.586917	0.0986254
PATH:05144	Malaria	1	348	52	6781	0.936084	1	0.374724	0.0952906
PATH:05213	Endometrial cancer	1	348	52	6781	0.936084	1	0.374724	0.0952906
PATH:04810	Regulation of actin cytoskeleton	7	348	218	6781	0.93686	1	0.625685	0.0940952
PATH:04910	Insulin signaling pathway	4	348	142	6781	0.938817	1	0.548891	0.0910848
PATH:04350	TGF-beta signaling pathway	2	348	86	6781	0.940226	1	0.453154	0.0889205
PATH:05010	Alzheimer's disease	5	348	170	6781	0.942	1	0.573107	0.0862013
PATH:04911	Insulin secretion	2	348	87	6781	0.942782	1	0.447946	0.085004
PATH:04012	ErbB signaling pathway	2	348	88	6781	0.945234	1	0.442855	0.0812567
PATH:05205	Proteoglycans in cancer	7	348	225	6781	0.948585	1	0.60622	0.0761516
PATH:04970	Salivary secretion	2	348	90	6781	0.949842	1	0.433014	0.0742411
PATH:00564	Glycerophospholipid metabolism	2	348	92	6781	0.954079	1	0.423601	0.0678197
PATH:05032	Morphine addiction	2	348	93	6781	0.956067	1	0.419046	0.0648162
PATH:04510	Focal adhesion	6	348	207	6781	0.9593	1	0.564801	0.0599459
PATH:05210	Colorectal cancer	1	348	62	6781	0.96243	1	0.314284	0.0552457
PATH:04713	Circadian entrainment	2	348	97	6781	0.963228	1	0.401766	0.0540506
PATH:04150	mTOR signaling pathway	1	348	64	6781	0.966222	1	0.304463	0.0495738
PATH:00190	Oxidative phosphorylation	3	348	133	6781	0.970442	1	0.439526	0.0432855
PATH:05206	MicroRNAs in cancer	9	348	296	6781	0.971959	1	0.592469	0.0410324
PATH:00590	Arachidonic acid metabolism	1	348	68	6781	0.972698	1	0.286553	0.0399367
PATH:05160	Hepatitis C	3	348	137	6781	0.974872	1	0.426693	0.0367148
PATH:05031	Amphetamine addiction	1	348	70	6781	0.975455	1	0.278366	0.0358525
PATH:00830	Retinol metabolism	1	348	70	6781	0.975455	1	0.278366	0.0358525
PATH:05146	Amoebiasis	2	348	108	6781	0.977606	1	0.360845	0.0326752
PATH:04730	Long-term depression	1	348	73	6781	0.979079	1	0.266926	0.0305022
PATH:00982	Drug metabolism - cytochrome P450	1	348	74	6781	0.980165	1	0.263319	0.0289038
PATH:04144	Endocytosis	5	348	204	6781	0.982067	1	0.477589	0.0261065
PATH:04662	B cell receptor signaling pathway	1	348	76	6781	0.98217	1	0.25639	0.0259556
PATH:04390	Hippo signaling pathway	3	348	154	6781	0.987585	1	0.37959	0.0180235
PATH:04142	Lysosome	2	348	122	6781	0.988232	1	0.319437	0.017078
PATH:04726	Serotonergic synapse	2	348	126	6781	0.99023	1	0.309296	0.0141644
PATH:04724	Glutamatergic synapse	2	348	130	6781	0.991896	1	0.299779	0.0117393
PATH:04666	Fc gamma R-mediated phagocytosis	1	348	95	6781	0.993532	1	0.205112	0.00936151
PATH:04151	PI3K-Akt signaling pathway	9	348	347	6781	0.994229	1	0.505391	0.00834953
PATH:04514	Cell adhesion molecules (CAMs)	2	348	144	6781	0.995815	1	0.270634	0.0060504
PATH:04010	MAPK signaling pathway	6	348	275	6781	0.9962	1	0.425141	0.00549236
PATH:04066	HIF-1 signaling pathway	1	348	106	6781	0.996409	1	0.183827	0.00518999
PATH:04014	Ras signaling pathway	4	348	227	6781	0.997768	1	0.343359	0.00322438
PATH:04360	Axon guidance	1	348	131	6781	0.999061	1	0.148745	0.00135574
PATH:04932	Non-alcoholic fatty liver disease (NAFLD)	1	348	151	6781	0.99968	1	0.129044	0.00046184
PATH:04310	Wnt signaling pathway	1	348	153	6781	0.999713	1	0.127357	0.000414619
PATH:04080	Neuroactive ligand-receptor interaction	3	348	275	6781	0.999949	1	0.212571	7.3765e-05
PATH:04740	Olfactory transduction	1	348	405	6781	1	1	0.0481127	4.29573e-10

## Sheet: Pathway2Gene
PathwayID	PathwayTerm	QueryID	Symbol	Description	P-Value	FDR	Enrichment
PATH:03008	Ribosome biogenesis in eukaryotes	NHP2	NHP2	H/ACA ribonucleoprotein complex subunit 2	4.20172e-16	1.00421e-13	6.4188
PATH:03008	Ribosome biogenesis in eukaryotes	PWP2	PWP2	Periodic tryptophan protein 2 homolog	4.20172e-16	1.00421e-13	6.4188
PATH:03008	Ribosome biogenesis in eukaryotes	HEATR1	HEATR1	HEAT repeat-containing protein 1	4.20172e-16	1.00421e-13	6.4188
PATH:03008	Ribosome biogenesis in eukaryotes	UTP15	UTP15	U3 small nucleolar RNA-associated protein 15 homolog	4.20172e-16	1.00421e-13	6.4188
PATH:03008	Ribosome biogenesis in eukaryotes	NOP56	NOP56	Nucleolar protein 56	4.20172e-16	1.00421e-13	6.4188
PATH:03008	Ribosome biogenesis in eukaryotes	NOP58	NOP58	Nucleolar protein 58	4.20172e-16	1.00421e-13	6.4188
PATH:03008	Ribosome biogenesis in eukaryotes	GNL3	GNL3	Guanine nucleotide binding protein-like 3 (Nucleolar), isoform CRA_b	4.20172e-16	1.00421e-13	6.4188
PATH:03008	Ribosome biogenesis in eukaryotes	WDR36	WDR36	WD repeat-containing protein 36	4.20172e-16	1.00421e-13	6.4188
PATH:03008	Ribosome biogenesis in eukaryotes	RRP7A	RRP7A	Ribosomal RNA-processing protein 7 homolog A	4.20172e-16	1.00421e-13	6.4188
PATH:03008	Ribosome biogenesis in eukaryotes	POP1	POP1	Ribonucleases P/MRP protein subunit POP1	4.20172e-16	1.00421e-13	6.4188
PATH:03008	Ribosome biogenesis in eukaryotes	POP7	POP7	Ribonuclease P protein subunit p20	4.20172e-16	1.00421e-13	6.4188
PATH:03008	Ribosome biogenesis in eukaryotes	NOL6	NOL6	Nucleolar protein 6	4.20172e-16	1.00421e-13	6.4188
PATH:03008	Ribosome biogenesis in eukaryotes	TCOF1	TCOF1	Treacle protein	4.20172e-16	1.00421e-13	6.4188
PATH:03008	Ribosome biogenesis in eukaryotes	GAR1	GAR1	Nucleolar protein family A, member 1 (H/ACA small nucleolar RNPs), isoform CRA_a	4.20172e-16	1.00421e-13	6.4188
PATH:03008	Ribosome biogenesis in eukaryotes	EMG1	EMG1	Ribosomal RNA small subunit methyltransferase NEP1	4.20172e-16	1.00421e-13	6.4188
PATH:03008	Ribosome biogenesis in eukaryotes	GTPBP4	GTPBP4	cDNA FLJ53992, highly similar to Nucleolar GTP-binding protein 1	4.20172e-16	1.00421e-13	6.4188
PATH:03008	Ribosome biogenesis in eukaryotes	NAT10	NAT10	N-acetyltransferase 10	4.20172e-16	1.00421e-13	6.4188
PATH:03008	Ribosome biogenesis in eukaryotes	WDR3	WDR3	cDNA FLJ77605, highly similar to Homo sapiens WD repeat domain 3 (WDR3), mRNA	4.20172e-16	1.00421e-13	6.4188
PATH:03008	Ribosome biogenesis in eukaryotes	RCL1	RCL1	RNA 3'-terminal phosphate cyclase-like protein	4.20172e-16	1.00421e-13	6.4188
PATH:03008	Ribosome biogenesis in eukaryotes	RAN	RAN	cDNA, FLJ79092, highly similar to GTP-binding nuclear protein Ran	4.20172e-16	1.00421e-13	6.4188
PATH:03008	Ribosome biogenesis in eukaryotes	IMP4	IMP4	U3 small nucleolar ribonucleoprotein protein IMP4	4.20172e-16	1.00421e-13	6.4188
PATH:03008	Ribosome biogenesis in eukaryotes	DKC1	DKC1	H/ACA ribonucleoprotein complex subunit 4	4.20172e-16	1.00421e-13	6.4188
PATH:03008	Ribosome biogenesis in eukaryotes	UTP6	UTP6	cDNA FLJ32640 fis, clone SYNOV2001033, highly similar to U3 small nucleolar RNA-associated protein 6 homolog	4.20172e-16	1.00421e-13	6.4188
PATH:03008	Ribosome biogenesis in eukaryotes	CIRH1A	CIRH1A	Cirhin	4.20172e-16	1.00421e-13	6.4188
PATH:03008	Ribosome biogenesis in eukaryotes	UTP14A	UTP14A	cDNA FLJ54249, highly similar to U3 small nucleolar RNA-associated protein 14 homolog A	4.20172e-16	1.00421e-13	6.4188
PATH:03008	Ribosome biogenesis in eukaryotes	TBL3	TBL3	TBL3 protein	4.20172e-16	1.00421e-13	6.4188
PATH:03008	Ribosome biogenesis in eukaryotes	WDR43	WDR43	WD repeat-containing protein 43	4.20172e-16	1.00421e-13	6.4188
PATH:03008	Ribosome biogenesis in eukaryotes	RIOK1	RIOK1	Serine/threonine-protein kinase RIO1	4.20172e-16	1.00421e-13	6.4188
PATH:03013	RNA transport	NHP2	NHP2	H/ACA ribonucleoprotein complex subunit 2	4.74557e-09	5.67096e-07	3.38373
PATH:03013	RNA transport	RANGAP1	RANGAP1	Ran GTPase activating protein 1, isoform CRA_d	4.74557e-09	5.67096e-07	3.38373
PATH:03013	RNA transport	KPNB1	KPNB1	cDNA, FLJ95650, highly similar to Homo sapiens karyopherin (importin) beta 1 (KPNB1), mRNA	4.74557e-09	5.67096e-07	3.38373
PATH:03013	RNA transport	EIF3B	EIF3B	Eukaryotic translation initiation factor 3 subunit B	4.74557e-09	5.67096e-07	3.38373
PATH:03013	RNA transport	NUP210	NUP210	Nuclear pore membrane glycoprotein 210	4.74557e-09	5.67096e-07	3.38373
PATH:03013	RNA transport	POP1	POP1	Ribonucleases P/MRP protein subunit POP1	4.74557e-09	5.67096e-07	3.38373
PATH:03013	RNA transport	POP7	POP7	Ribonuclease P protein subunit p20	4.74557e-09	5.67096e-07	3.38373
PATH:03013	RNA transport	EIF5B	EIF5B	cDNA FLJ10524 fis, clone NT2RP2000880, highly similar to Eukaryotic translation initiation factor 5B	4.74557e-09	5.67096e-07	3.38373
PATH:03013	RNA transport	PRMT5	PRMT5	Protein arginine N-methyltransferase 5	4.74557e-09	5.67096e-07	3.38373
PATH:03013	RNA transport	GAR1	GAR1	Nucleolar protein family A, member 1 (H/ACA small nucleolar RNPs), isoform CRA_a	4.74557e-09	5.67096e-07	3.38373
PATH:03013	RNA transport	NUP85	NUP85	Nuclear pore complex protein Nup85	4.74557e-09	5.67096e-07	3.38373
PATH:03013	RNA transport	EIF4A1	EIF4A1	cDNA FLJ78614, highly similar to Homo sapiens eukaryotic translation initiation factor 4A, isoform 1 (EIF4A1), mRNA	4.74557e-09	5.67096e-07	3.38373
PATH:03013	RNA transport	NUP93	NUP93	cDNA FLJ78686, highly similar to Homo sapiens nucleoporin 93kDa (NUP93), mRNA	4.74557e-09	5.67096e-07	3.38373
PATH:03013	RNA transport	GEMIN4	GEMIN4	Gem-associated protein 4	4.74557e-09	5.67096e-07	3.38373
PATH:03013	RNA transport	GEMIN6	GEMIN6	Gem (Nuclear organelle) associated protein 6, isoform CRA_b	4.74557e-09	5.67096e-07	3.38373
PATH:03013	RNA transport	EIF1AX	EIF1AX	Eukaryotic translation initiation factor 1A, X-chromosomal	4.74557e-09	5.67096e-07	3.38373
PATH:03013	RNA transport	RAN	RAN	cDNA, FLJ79092, highly similar to GTP-binding nuclear protein Ran	4.74557e-09	5.67096e-07	3.38373
PATH:03013	RNA transport	STRAP	STRAP	cDNA, FLJ79540, highly similar to Serine-threonine kinase receptor-associatedprotein	4.74557e-09	5.67096e-07	3.38373
PATH:03013	RNA transport	ALYREF	ALYREF	THO complex subunit 4	4.74557e-09	5.67096e-07	3.38373
PATH:03013	RNA transport	DKC1	DKC1	H/ACA ribonucleoprotein complex subunit 4	4.74557e-09	5.67096e-07	3.38373
PATH:03013	RNA transport	EIF4G1	EIF4G1	cDNA FLJ56479, highly similar to Eukaryotic translation initiation factor 4 gamma 1	4.74557e-09	5.67096e-07	3.38373
PATH:03013	RNA transport	EIF3CL	EIF3CL	Eukaryotic translation initiation factor 3 subunit C-like protein	4.74557e-09	5.67096e-07	3.38373
PATH:03013	RNA transport	MAGOHB	MAGOHB	Mago-nashi homolog, isoform CRA_c	4.74557e-09	5.67096e-07	3.38373
PATH:03013	RNA transport	RNPS1	RNPS1	RNA binding protein S1	4.74557e-09	5.67096e-07	3.38373
PATH:03013	RNA transport	ELAC2	ELAC2	cDNA FLJ56150, highly similar to Zinc phosphodiesterase ELAC protein 2 (EC 3.1.26.11)	4.74557e-09	5.67096e-07	3.38373
PATH:03013	RNA transport	EIF3C	EIF3C	Eukaryotic translation initiation factor 3 subunit C	4.74557e-09	5.67096e-07	3.38373
PATH:03013	RNA transport	SEH1L	SEH1L	Nucleoporin SEH1	4.74557e-09	5.67096e-07	3.38373
PATH:03013	RNA transport	NUP188	NUP188	Nucleoporin NUP188 homolog	4.74557e-09	5.67096e-07	3.38373
PATH:03013	RNA transport	GEMIN5	GEMIN5	Gem-associated protein 5	4.74557e-09	5.67096e-07	3.38373
PATH:00240	Pyrimidine metabolism	POLD1	POLD1	DNA polymerase delta catalytic subunit	7.31598e-09	5.8284e-07	4.16198
PATH:00240	Pyrimidine metabolism	DTYMK	DTYMK	Deoxythymidylate kinase (Thymidylate kinase), isoform CRA_a	7.31598e-09	5.8284e-07	4.16198
PATH:00240	Pyrimidine metabolism	CTPS1	CTPS1	cDNA FLJ54863, highly similar to CTP synthase 1 (EC 6.3.4.2)	7.31598e-09	5.8284e-07	4.16198
PATH:00240	Pyrimidine metabolism	POLR3G	POLR3G	Polymerase (RNA) III (DNA directed) polypeptide G (32kD), isoform CRA_a	7.31598e-09	5.8284e-07	4.16198
PATH:00240	Pyrimidine metabolism	DCTPP1	DCTPP1	dCTP pyrophosphatase 1	7.31598e-09	5.8284e-07	4.16198
PATH:00240	Pyrimidine metabolism	POLR3B	POLR3B	DNA-directed RNA polymerase III subunit RPC2	7.31598e-09	5.8284e-07	4.16198
PATH:00240	Pyrimidine metabolism	POLR3H	POLR3H	Polymerase (RNA) III (DNA directed) polypeptide H (22.9kD), isoform CRA_a	7.31598e-09	5.8284e-07	4.16198
PATH:00240	Pyrimidine metabolism	UCK2	UCK2	Uridine kinase	7.31598e-09	5.8284e-07	4.16198
PATH:00240	Pyrimidine metabolism	TK1	TK1	Thymidine kinase, cytosolic	7.31598e-09	5.8284e-07	4.16198
PATH:00240	Pyrimidine metabolism	UMPS	UMPS	Uridine monophosphate synthetase (Orotate phosphoribosyl transferase and orotidine-5'-decarboxylase), isoform CRA_b	7.31598e-09	5.8284e-07	4.16198
PATH:00240	Pyrimidine metabolism	CAD	CAD	CAD protein	7.31598e-09	5.8284e-07	4.16198
PATH:00240	Pyrimidine metabolism	DHODH	DHODH	Dihydroorotate dehydrogenase (quinone), mitochondrial	7.31598e-09	5.8284e-07	4.16198
PATH:00240	Pyrimidine metabolism	POLA2	POLA2	cDNA FLJ37250 fis, clone BRAMY2006809, highly similar to DNA polymerase subunit alpha B	7.31598e-09	5.8284e-07	4.16198
PATH:00240	Pyrimidine metabolism	NME1	NME1	Nucleoside diphosphate kinase A	7.31598e-09	5.8284e-07	4.16198
PATH:00240	Pyrimidine metabolism	TWISTNB	TWISTNB	DNA-directed RNA polymerase I subunit RPA43	7.31598e-09	5.8284e-07	4.16198
PATH:00240	Pyrimidine metabolism	POLD2	POLD2	DNA polymerase delta subunit 2	7.31598e-09	5.8284e-07	4.16198
PATH:00240	Pyrimidine metabolism	POLR1A	POLR1A	DNA-directed RNA polymerase I subunit RPA1	7.31598e-09	5.8284e-07	4.16198
PATH:00240	Pyrimidine metabolism	POLA1	POLA1	DNA polymerase alpha catalytic subunit	7.31598e-09	5.8284e-07	4.16198
PATH:00240	Pyrimidine metabolism	PNPT1	PNPT1	Polyribonucleotide nucleotidyltransferase 1, mitochondrial	7.31598e-09	5.8284e-07	4.16198
PATH:00240	Pyrimidine metabolism	RRM2	RRM2	cDNA FLJ16813 fis, clone THYMU3030231, highly similar to Ribonucleoside-diphosphate reductase M2 subunit	7.31598e-09	5.8284e-07	4.16198
PATH:00240	Pyrimidine metabolism	POLR1B	POLR1B	DNA-directed RNA polymerase I subunit RPA2	7.31598e-09	5.8284e-07	4.16198
PATH:00240	Pyrimidine metabolism	POLR2L	POLR2L	DNA-directed RNA polymerases I, II, and III subunit RPABC5	7.31598e-09	5.8284e-07	4.16198
PATH:03030	DNA replication	POLD1	POLD1	DNA polymerase delta catalytic subunit	7.90909e-08	4.72568e-06	6.68079
PATH:03030	DNA replication	RNASEH1	RNASEH1	cDNA FLJ39594 fis, clone SKNSH2001875, highly similar to Ribonuclease H1 (EC 3.1.26.4)	7.90909e-08	4.72568e-06	6.68079
PATH:03030	DNA replication	FEN1	FEN1	Flap endonuclease 1	7.90909e-08	4.72568e-06	6.68079
PATH:03030	DNA replication	MCM7	MCM7	DNA helicase	7.90909e-08	4.72568e-06	6.68079
PATH:03030	DNA replication	MCM5	MCM5	DNA helicase	7.90909e-08	4.72568e-06	6.68079
PATH:03030	DNA replication	MCM2	MCM2	DNA helicase	7.90909e-08	4.72568e-06	6.68079
PATH:03030	DNA replication	POLA2	POLA2	cDNA FLJ37250 fis, clone BRAMY2006809, highly similar to DNA polymerase subunit alpha B	7.90909e-08	4.72568e-06	6.68079
PATH:03030	DNA replication	POLD2	POLD2	DNA polymerase delta subunit 2	7.90909e-08	4.72568e-06	6.68079
PATH:03030	DNA replication	MCM3	MCM3	DNA helicase	7.90909e-08	4.72568e-06	6.68079
PATH:03030	DNA replication	POLA1	POLA1	DNA polymerase alpha catalytic subunit	7.90909e-08	4.72568e-06	6.68079
PATH:03030	DNA replication	RFC2	RFC2	Replication factor C subunit 2	7.90909e-08	4.72568e-06	6.68079
PATH:03030	DNA replication	MCM4	MCM4	MCM4 minichromosome maintenance deficient 4 (S. cerevisiae), isoform CRA_a	7.90909e-08	4.72568e-06	6.68079
PATH:00230	Purine metabolism	POLD1	POLD1	DNA polymerase delta catalytic subunit	4.6496e-05	0.00217247	2.53659
PATH:00230	Purine metabolism	XDH	XDH	Xanthine dehydrogenase/oxidase	4.6496e-05	0.00217247	2.53659
PATH:00230	Purine metabolism	POLR3G	POLR3G	Polymerase (RNA) III (DNA directed) polypeptide G (32kD), isoform CRA_a	4.6496e-05	0.00217247	2.53659
PATH:00230	Purine metabolism	ADCY3	ADCY3	cDNA FLJ14951 fis, clone PLACE3000020, highly similar to Adenylate cyclase type 3 (EC 4.6.1.1)	4.6496e-05	0.00217247	2.53659
PATH:00230	Purine metabolism	GART	GART	cDNA FLJ51866, highly similar to Trifunctional purine biosynthetic protein adenosine-3	4.6496e-05	0.00217247	2.53659
PATH:00230	Purine metabolism	POLR3B	POLR3B	DNA-directed RNA polymerase III subunit RPC2	4.6496e-05	0.00217247	2.53659
PATH:00230	Purine metabolism	PAICS	PAICS	Phosphoribosylaminoimidazole carboxylase, phosphoribosylaminoimidazole succinocarboxamide synthetase, isoform CRA_c	4.6496e-05	0.00217247	2.53659
PATH:00230	Purine metabolism	PFAS	PFAS	Phosphoribosylformylglycinamidine synthase (FGAR amidotransferase), isoform CRA_b	4.6496e-05	0.00217247	2.53659
PATH:00230	Purine metabolism	POLR3H	POLR3H	Polymerase (RNA) III (DNA directed) polypeptide H (22.9kD), isoform CRA_a	4.6496e-05	0.00217247	2.53659
PATH:00230	Purine metabolism	POLA2	POLA2	cDNA FLJ37250 fis, clone BRAMY2006809, highly similar to DNA polymerase subunit alpha B	4.6496e-05	0.00217247	2.53659
PATH:00230	Purine metabolism	NME1	NME1	Nucleoside diphosphate kinase A	4.6496e-05	0.00217247	2.53659
PATH:00230	Purine metabolism	TWISTNB	TWISTNB	DNA-directed RNA polymerase I subunit RPA43	4.6496e-05	0.00217247	2.53659
PATH:00230	Purine metabolism	POLD2	POLD2	DNA polymerase delta subunit 2	4.6496e-05	0.00217247	2.53659
PATH:00230	Purine metabolism	POLR1A	POLR1A	DNA-directed RNA polymerase I subunit RPA1	4.6496e-05	0.00217247	2.53659
PATH:00230	Purine metabolism	POLA1	POLA1	DNA polymerase alpha catalytic subunit	4.6496e-05	0.00217247	2.53659
PATH:00230	Purine metabolism	PNPT1	PNPT1	Polyribonucleotide nucleotidyltransferase 1, mitochondrial	4.6496e-05	0.00217247	2.53659
PATH:00230	Purine metabolism	IMPDH2	IMPDH2	cDNA FLJ61601, highly similar to Inosine-5'-monophosphate dehydrogenase 2 (EC 1.1.1.205)	4.6496e-05	0.00217247	2.53659
PATH:00230	Purine metabolism	RRM2	RRM2	cDNA FLJ16813 fis, clone THYMU3030231, highly similar to Ribonucleoside-diphosphate reductase M2 subunit	4.6496e-05	0.00217247	2.53659
PATH:00230	Purine metabolism	POLR1B	POLR1B	DNA-directed RNA polymerase I subunit RPA2	4.6496e-05	0.00217247	2.53659
PATH:00230	Purine metabolism	POLR2L	POLR2L	DNA-directed RNA polymerases I, II, and III subunit RPABC5	4.6496e-05	0.00217247	2.53659
PATH:00230	Purine metabolism	ATIC	ATIC	cDNA, FLJ93545, highly similar to Homo sapiens 5-aminoimidazole-4-carboxamide ribonucleotide formyltransferase/IMP cyclohydrolase (ATIC), mRNA	4.6496e-05	0.00217247	2.53659
PATH:00230	Purine metabolism	ADCY1	ADCY1	Adenylate cyclase type 1	4.6496e-05	0.00217247	2.53659
PATH:04110	Cell cycle	E2F2	E2F2	Transcription factor E2F2	5.45389e-05	0.00217247	2.82856
PATH:04110	Cell cycle	CCNA1	CCNA1	cDNA, FLJ95009, highly similar to Homo sapiens cyclin A1 (CCNA1), mRNA	5.45389e-05	0.00217247	2.82856
PATH:04110	Cell cycle	CDC45	CDC45	cDNA FLJ60977, highly similar to CDC45-related protein	5.45389e-05	0.00217247	2.82856
PATH:04110	Cell cycle	PKMYT1	PKMYT1	Membrane-associated tyrosine- and threonine-specific cdc2-inhibitory kinase	5.45389e-05	0.00217247	2.82856
PATH:04110	Cell cycle	PLK1	PLK1	cDNA FLJ51423, highly similar to Serine/threonine-protein kinase PLK1 (EC 2.7.11.21)	5.45389e-05	0.00217247	2.82856
PATH:04110	Cell cycle	CDC20	CDC20	cDNA FLJ59100, highly similar to Cell division cycle protein 20 homolog	5.45389e-05	0.00217247	2.82856
PATH:04110	Cell cycle	MCM7	MCM7	DNA helicase	5.45389e-05	0.00217247	2.82856
PATH:04110	Cell cycle	ORC6	ORC6	Origin recognition complex, subunit 6 homolog-like (Yeast), isoform CRA_a	5.45389e-05	0.00217247	2.82856
PATH:04110	Cell cycle	ORC1	ORC1	cDNA FLJ76308, highly similar to Homo sapiens origin recognition complex, subunit 1-like (yeast) (ORC1L), mRNA	5.45389e-05	0.00217247	2.82856
PATH:04110	Cell cycle	MCM5	MCM5	DNA helicase	5.45389e-05	0.00217247	2.82856
PATH:04110	Cell cycle	MCM2	MCM2	DNA helicase	5.45389e-05	0.00217247	2.82856
PATH:04110	Cell cycle	PRKDC	PRKDC	cDNA FLJ57825, highly similar to DNA-dependent protein kinase catalytic subunit (EC 2.7.11.1)	5.45389e-05	0.00217247	2.82856
PATH:04110	Cell cycle	ANAPC1	ANAPC1	Anaphase-promoting complex subunit 1	5.45389e-05	0.00217247	2.82856
PATH:04110	Cell cycle	MCM3	MCM3	DNA helicase	5.45389e-05	0.00217247	2.82856
PATH:04110	Cell cycle	MCM4	MCM4	MCM4 minichromosome maintenance deficient 4 (S. cerevisiae), isoform CRA_a	5.45389e-05	0.00217247	2.82856
PATH:04110	Cell cycle	CDK4	CDK4	Cyclin-dependent kinase 4, isoform CRA_a	5.45389e-05	0.00217247	2.82856
PATH:04110	Cell cycle	TFDP1	TFDP1	Transcription factor Dp-1, isoform CRA_a	5.45389e-05	0.00217247	2.82856
PATH:04110	Cell cycle	CDC25A	CDC25A	Cell division cycle 25A, isoform CRA_b	5.45389e-05	0.00217247	2.82856
PATH:00330	Arginine and proline metabolism	PYCRL	PYCRL	Pyrroline-5-carboxylate reductase 3	0.00016836	0.00574829	3.63291
PATH:00330	Arginine and proline metabolism	AMD1	AMD1	cDNA FLJ52754, highly similar to S-adenosylmethionine decarboxylase proenzyme (EC 4.1.1.50)	0.00016836	0.00574829	3.63291
PATH:00330	Arginine and proline metabolism	SRM	SRM	Spermidine synthase	0.00016836	0.00574829	3.63291
PATH:00330	Arginine and proline metabolism	MAOA	MAOA	Amine oxidase [flavin-containing] A	0.00016836	0.00574829	3.63291
PATH:00330	Arginine and proline metabolism	GAMT	GAMT	cDNA FLJ52994, highly similar to Guanidinoacetate N-methyltransferase (EC2.1.1.2)	0.00016836	0.00574829	3.63291
PATH:00330	Arginine and proline metabolism	ALDH1B1	ALDH1B1	cDNA FLJ51238, highly similar to Aldehyde dehydrogenase X, mitochondrial (EC 1.2.1.3)	0.00016836	0.00574829	3.63291
PATH:00330	Arginine and proline metabolism	AGMAT	AGMAT	Agmatine ureohydrolase (Agmatinase), isoform CRA_a	0.00016836	0.00574829	3.63291
PATH:00330	Arginine and proline metabolism	PYCR1	PYCR1	Truncated pyrroline-5-carboxylate reductase 1	0.00016836	0.00574829	3.63291
PATH:00330	Arginine and proline metabolism	ALDH4A1	ALDH4A1	Aldehyde dehydrogenase 4 family, member A1, isoform CRA_a	0.00016836	0.00574829	3.63291
PATH:00330	Arginine and proline metabolism	ODC1	ODC1	cDNA FLJ51371, highly similar to Ornithine decarboxylase (EC 4.1.1.17)	0.00016836	0.00574829	3.63291
PATH:00330	Arginine and proline metabolism	GOT2	GOT2	cDNA FLJ54203, highly similar to Aspartate aminotransferase, mitochondrial (EC 2.6.1.1)	0.00016836	0.00574829	3.63291
PATH:01100	Metabolic pathways	POLD1	POLD1	DNA polymerase delta catalytic subunit	0.000276302	0.00825452	1.42048
PATH:01100	Metabolic pathways	TSTA3	TSTA3	cDNA FLJ39433 fis, clone PROST2004142, highly similar to GDP-L-fucose synthetase (EC 1.1.1.271)	0.000276302	0.00825452	1.42048
PATH:01100	Metabolic pathways	XDH	XDH	Xanthine dehydrogenase/oxidase	0.000276302	0.00825452	1.42048
PATH:01100	Metabolic pathways	ALG14	ALG14	UDP-N-acetylglucosamine transferase subunit ALG14 homolog	0.000276302	0.00825452	1.42048
PATH:01100	Metabolic pathways	PYCRL	PYCRL	Pyrroline-5-carboxylate reductase 3	0.000276302	0.00825452	1.42048
PATH:01100	Metabolic pathways	DTYMK	DTYMK	Deoxythymidylate kinase (Thymidylate kinase), isoform CRA_a	0.000276302	0.00825452	1.42048
PATH:01100	Metabolic pathways	INPP1	INPP1	cDNA FLJ36241 fis, clone THYMU2001622, highly similar to Inositol polyphosphate 1-phosphatase (EC 3.1.3.57)	0.000276302	0.00825452	1.42048
PATH:01100	Metabolic pathways	EARS2	EARS2	Probable glutamate--tRNA ligase, mitochondrial	0.000276302	0.00825452	1.42048
PATH:01100	Metabolic pathways	GPAA1	GPAA1	cDNA, FLJ93169, highly similar to Homo sapiens GPAA1P anchor attachment protein 1 homolog (yeast) (GPAA1), mRNA	0.000276302	0.00825452	1.42048
PATH:01100	Metabolic pathways	PC	PC	Pyruvate carboxylase, mitochondrial	0.000276302	0.00825452	1.42048
PATH:01100	Metabolic pathways	HSD17B10	HSD17B10	3-hydroxyacyl-CoA dehydrogenase type-2	0.000276302	0.00825452	1.42048
PATH:01100	Metabolic pathways	XYLB	XYLB	cDNA FLJ10343 fis, clone NT2RM2000951, highly similar to Xylulose kinase (EC 2.7.1.17)	0.000276302	0.00825452	1.42048
PATH:01100	Metabolic pathways	CTPS1	CTPS1	cDNA FLJ54863, highly similar to CTP synthase 1 (EC 6.3.4.2)	0.000276302	0.00825452	1.42048
PATH:01100	Metabolic pathways	ALG3	ALG3	cDNA FLJ59134, highly similar to Dolichyl-P-Man:Man(5)GlcNAc(2)-PP-dolichylmannosyltransferase (EC 2.4.1.-)	0.000276302	0.00825452	1.42048
PATH:01100	Metabolic pathways	DNMT1	DNMT1	cDNA FLJ16293 fis, clone OCBBF2021518, highly similar to DNA (cytosine-5)-methyltransferase 1 (EC 2.1.1.37)	0.000276302	0.00825452	1.42048
PATH:01100	Metabolic pathways	POLR3G	POLR3G	Polymerase (RNA) III (DNA directed) polypeptide G (32kD), isoform CRA_a	0.000276302	0.00825452	1.42048
PATH:01100	Metabolic pathways	AMD1	AMD1	cDNA FLJ52754, highly similar to S-adenosylmethionine decarboxylase proenzyme (EC 4.1.1.50)	0.000276302	0.00825452	1.42048
PATH:01100	Metabolic pathways	AHCY	AHCY	Adenosylhomocysteinase	0.000276302	0.00825452	1.42048
PATH:01100	Metabolic pathways	GART	GART	cDNA FLJ51866, highly similar to Trifunctional purine biosynthetic protein adenosine-3	0.000276302	0.00825452	1.42048
PATH:01100	Metabolic pathways	ITPKA	ITPKA	Inositol-trisphosphate 3-kinase A	0.000276302	0.00825452	1.42048
PATH:01100	Metabolic pathways	MTHFD1L	MTHFD1L	Monofunctional C1-tetrahydrofolate synthase, mitochondrial	0.000276302	0.00825452	1.42048
PATH:01100	Metabolic pathways	SRM	SRM	Spermidine synthase	0.000276302	0.00825452	1.42048
PATH:01100	Metabolic pathways	ALDH5A1	ALDH5A1	cDNA FLJ78564, highly similar to Homo sapiens aldehyde dehydrogenase 5 family, member A1 (succinate-semialdehyde dehydrogenase) (ALDH5A1), nuclear gene encoding mitochondrial protein, transcript variant...	0.000276302	0.00825452	1.42048
PATH:01100	Metabolic pathways	MAOA	MAOA	Amine oxidase [flavin-containing] A	0.000276302	0.00825452	1.42048
PATH:01100	Metabolic pathways	GPT2	GPT2	Glutamic pyruvate transaminase (Alanine aminotransferase) 2, isoform CRA_b	0.000276302	0.00825452	1.42048
PATH:01100	Metabolic pathways	BCAT1	BCAT1	Branched-chain-amino-acid aminotransferase, cytosolic	0.000276302	0.00825452	1.42048
PATH:01100	Metabolic pathways	GAMT	GAMT	cDNA FLJ52994, highly similar to Guanidinoacetate N-methyltransferase (EC2.1.1.2)	0.000276302	0.00825452	1.42048
PATH:01100	Metabolic pathways	PTGES2	PTGES2	cDNA FLJ32487 fis, clone SKNSH1000002, highly similar to Prostaglandin E synthase 2 (EC 5.3.99.3)	0.000276302	0.00825452	1.42048
PATH:01100	Metabolic pathways	SCLY	SCLY	cDNA FLJ55776, highly similar to Homo sapiens selenocysteine lyase (SCLY), mRNA	0.000276302	0.00825452	1.42048
PATH:01100	Metabolic pathways	POLR3B	POLR3B	DNA-directed RNA polymerase III subunit RPC2	0.000276302	0.00825452	1.42048
PATH:01100	Metabolic pathways	ALDH1B1	ALDH1B1	cDNA FLJ51238, highly similar to Aldehyde dehydrogenase X, mitochondrial (EC 1.2.1.3)	0.000276302	0.00825452	1.42048
PATH:01100	Metabolic pathways	GPAT2	GPAT2	cDNA FLJ61325, highly similar to Homo sapiens glycerol-3-phosphate acyltransferase, mitochondrial (GPAM), mRNA	0.000276302	0.00825452	1.42048
PATH:01100	Metabolic pathways	PMVK	PMVK	cDNA, FLJ93228, Homo sapiens phosphomevalonate kinase (PMVK), mRNA	0.000276302	0.00825452	1.42048
PATH:01100	Metabolic pathways	AGMAT	AGMAT	Agmatine ureohydrolase (Agmatinase), isoform CRA_a	0.000276302	0.00825452	1.42048
PATH:01100	Metabolic pathways	PSPH	PSPH	Phosphoserine phosphatase, isoform CRA_a	0.000276302	0.00825452	1.42048
PATH:01100	Metabolic pathways	RPIA	RPIA	Ribose-5-phosphate isomerase	0.000276302	0.00825452	1.42048
PATH:01100	Metabolic pathways	FH	FH	Fumarate hydratase, mitochondrial	0.000276302	0.00825452	1.42048
PATH:01100	Metabolic pathways	PAICS	PAICS	Phosphoribosylaminoimidazole carboxylase, phosphoribosylaminoimidazole succinocarboxamide synthetase, isoform CRA_c	0.000276302	0.00825452	1.42048
PATH:01100	Metabolic pathways	GAD1	GAD1	cDNA FLJ77623, highly similar to Homo sapiens glutamate decarboxylase 1 (brain, 67kDa) (GAD1), transcript variant GAD67, mRNA	0.000276302	0.00825452	1.42048
PATH:01100	Metabolic pathways	PYCR1	PYCR1	Truncated pyrroline-5-carboxylate reductase 1	0.000276302	0.00825452	1.42048
PATH:01100	Metabolic pathways	PFAS	PFAS	Phosphoribosylformylglycinamidine synthase (FGAR amidotransferase), isoform CRA_b	0.000276302	0.00825452	1.42048
PATH:01100	Metabolic pathways	POLR3H	POLR3H	Polymerase (RNA) III (DNA directed) polypeptide H (22.9kD), isoform CRA_a	0.000276302	0.00825452	1.42048
PATH:01100	Metabolic pathways	SMPD4	SMPD4	cDNA FLJ54527, highly similar to Homo sapiens sphingomyelin phosphodiesterase 4, neutral membrane, transcript variant 1, mRNA	0.000276302	0.00825452	1.42048
PATH:01100	Metabolic pathways	UCK2	UCK2	Uridine kinase	0.000276302	0.00825452	1.42048
PATH:01100	Metabolic pathways	TK1	TK1	Thymidine kinase, cytosolic	0.000276302	0.00825452	1.42048
PATH:01100	Metabolic pathways	UMPS	UMPS	Uridine monophosphate synthetase (Orotate phosphoribosyl transferase and orotidine-5'-decarboxylase), isoform CRA_b	0.000276302	0.00825452	1.42048
PATH:01100	Metabolic pathways	ASNS	ASNS	Asparagine synthetase [glutamine-hydrolyzing]	0.000276302	0.00825452	1.42048
PATH:01100	Metabolic pathways	COQ3	COQ3	Hexaprenyldihydroxybenzoate methyltransferase, mitochondrial	0.000276302	0.00825452	1.42048
PATH:01100	Metabolic pathways	FASN	FASN	Fatty acid synthase	0.000276302	0.00825452	1.42048
PATH:01100	Metabolic pathways	CAD	CAD	CAD protein	0.000276302	0.00825452	1.42048
PATH:01100	Metabolic pathways	MTHFD1	MTHFD1	Methylenetetrahydrofolate dehydrogenase (NADP+ dependent) 1, methenyltetrahydrofolate cyclohydrolase, formyltetrahydrofolate synthetase, isoform CRA_a	0.000276302	0.00825452	1.42048
PATH:01100	Metabolic pathways	DHODH	DHODH	Dihydroorotate dehydrogenase (quinone), mitochondrial	0.000276302	0.00825452	1.42048
PATH:01100	Metabolic pathways	PIGW	PIGW	Phosphatidylinositol glycan, class W, isoform CRA_a	0.000276302	0.00825452	1.42048
PATH:01100	Metabolic pathways	GCDH	GCDH	Glutaryl-Coenzyme A dehydrogenase, isoform CRA_a	0.000276302	0.00825452	1.42048
PATH:01100	Metabolic pathways	POLA2	POLA2	cDNA FLJ37250 fis, clone BRAMY2006809, highly similar to DNA polymerase subunit alpha B	0.000276302	0.00825452	1.42048
PATH:01100	Metabolic pathways	HYAL3	HYAL3	Hyaluronidase-3	0.000276302	0.00825452	1.42048
PATH:01100	Metabolic pathways	NME1	NME1	Nucleoside diphosphate kinase A	0.000276302	0.00825452	1.42048
PATH:01100	Metabolic pathways	TWISTNB	TWISTNB	DNA-directed RNA polymerase I subunit RPA43	0.000276302	0.00825452	1.42048
PATH:01100	Metabolic pathways	RDH10	RDH10	Retinol dehydrogenase 10 (All-trans), isoform CRA_a	0.000276302	0.00825452	1.42048
PATH:01100	Metabolic pathways	ATP5G1	ATP5G1	ATP synthase F(0) complex subunit C1, mitochondrial	0.000276302	0.00825452	1.42048
PATH:01100	Metabolic pathways	POLD2	POLD2	DNA polymerase delta subunit 2	0.000276302	0.00825452	1.42048
PATH:01100	Metabolic pathways	POLR1A	POLR1A	DNA-directed RNA polymerase I subunit RPA1	0.000276302	0.00825452	1.42048
PATH:01100	Metabolic pathways	ALG1	ALG1	Chitobiosyldiphosphodolichol beta-mannosyltransferase	0.000276302	0.00825452	1.42048
PATH:01100	Metabolic pathways	POLA1	POLA1	DNA polymerase alpha catalytic subunit	0.000276302	0.00825452	1.42048
PATH:01100	Metabolic pathways	MECR	MECR	cDNA FLJ56723, highly similar to Trans-2-enoyl-CoA reductase, mitochondrial (EC 1.3.1.38)	0.000276302	0.00825452	1.42048
PATH:01100	Metabolic pathways	ATP5B	ATP5B	ATP synthase subunit beta, mitochondrial	0.000276302	0.00825452	1.42048
PATH:01100	Metabolic pathways	GLDC	GLDC	Glycine dehydrogenase (decarboxylating), mitochondrial	0.000276302	0.00825452	1.42048
PATH:01100	Metabolic pathways	PFKM	PFKM	cDNA FLJ56281, highly similar to 6-phosphofructokinase, muscle type (EC 2.7.1.11)	0.000276302	0.00825452	1.42048
PATH:01100	Metabolic pathways	MDH2	MDH2	Malate dehydrogenase, mitochondrial	0.000276302	0.00825452	1.42048
PATH:01100	Metabolic pathways	IMPDH2	IMPDH2	cDNA FLJ61601, highly similar to Inosine-5'-monophosphate dehydrogenase 2 (EC 1.1.1.205)	0.000276302	0.00825452	1.42048
PATH:01100	Metabolic pathways	RRM2	RRM2	cDNA FLJ16813 fis, clone THYMU3030231, highly similar to Ribonucleoside-diphosphate reductase M2 subunit	0.000276302	0.00825452	1.42048
PATH:01100	Metabolic pathways	ALDH4A1	ALDH4A1	Aldehyde dehydrogenase 4 family, member A1, isoform CRA_a	0.000276302	0.00825452	1.42048
PATH:01100	Metabolic pathways	POLR1B	POLR1B	DNA-directed RNA polymerase I subunit RPA2	0.000276302	0.00825452	1.42048
PATH:01100	Metabolic pathways	MAT2A	MAT2A	S-adenosylmethionine synthase	0.000276302	0.00825452	1.42048
PATH:01100	Metabolic pathways	MCAT	MCAT	Malonyl-CoA-acyl carrier protein transacylase, mitochondrial	0.000276302	0.00825452	1.42048
PATH:01100	Metabolic pathways	POLR2L	POLR2L	DNA-directed RNA polymerases I, II, and III subunit RPABC5	0.000276302	0.00825452	1.42048
PATH:01100	Metabolic pathways	ODC1	ODC1	cDNA FLJ51371, highly similar to Ornithine decarboxylase (EC 4.1.1.17)	0.000276302	0.00825452	1.42048
PATH:01100	Metabolic pathways	A4GALT	A4GALT	Alpha-1,4-galactosyltransferase	0.000276302	0.00825452	1.42048
PATH:01100	Metabolic pathways	ATIC	ATIC	cDNA, FLJ93545, highly similar to Homo sapiens 5-aminoimidazole-4-carboxamide ribonucleotide formyltransferase/IMP cyclohydrolase (ATIC), mRNA	0.000276302	0.00825452	1.42048
PATH:01100	Metabolic pathways	PEMT	PEMT	Phosphatidylethanolamine N-methyltransferase	0.000276302	0.00825452	1.42048
PATH:01100	Metabolic pathways	GOT2	GOT2	cDNA FLJ54203, highly similar to Aspartate aminotransferase, mitochondrial (EC 2.6.1.1)	0.000276302	0.00825452	1.42048
PATH:01100	Metabolic pathways	IDH3A	IDH3A	Isocitrate dehydrogenase [NAD] subunit, mitochondrial	0.000276302	0.00825452	1.42048
PATH:01100	Metabolic pathways	AGK	AGK	Multiple substrate lipid kinase, isoform CRA_a	0.000276302	0.00825452	1.42048
PATH:01100	Metabolic pathways	B3GALNT1	B3GALNT1	cDNA FLJ38598 fis, clone HEART2003027, highly similar to Beta-1,3-galactosyltransferase 3 (EC 2.4.1.79)	0.000276302	0.00825452	1.42048
PATH:01100	Metabolic pathways	COX10	COX10	cDNA FLJ53035, highly similar to Protoheme IX farnesyltransferase, mitochondrial (EC 2.5.1.-)	0.000276302	0.00825452	1.42048
PATH:00290	Valine, leucine and isoleucine biosynthesis	LARS2	LARS2	Probable leucine--tRNA ligase, mitochondrial	0.000316222	0.00839744	7.49447
PATH:00290	Valine, leucine and isoleucine biosynthesis	VARS2	VARS2	Valine--tRNA ligase, mitochondrial	0.000316222	0.00839744	7.49447
PATH:00290	Valine, leucine and isoleucine biosynthesis	IARS	IARS	Isoleucine--tRNA ligase, cytoplasmic	0.000316222	0.00839744	7.49447
PATH:00290	Valine, leucine and isoleucine biosynthesis	BCAT1	BCAT1	Branched-chain-amino-acid aminotransferase, cytosolic	0.000316222	0.00839744	7.49447
PATH:00290	Valine, leucine and isoleucine biosynthesis	VARS	VARS	Valyl-tRNA synthetase, isoform CRA_a	0.000316222	0.00839744	7.49447
PATH:03020	RNA polymerase	POLR3G	POLR3G	Polymerase (RNA) III (DNA directed) polypeptide G (32kD), isoform CRA_a	0.000796005	0.0190245	4.39998
PATH:03020	RNA polymerase	POLR3B	POLR3B	DNA-directed RNA polymerase III subunit RPC2	0.000796005	0.0190245	4.39998
PATH:03020	RNA polymerase	POLR3H	POLR3H	Polymerase (RNA) III (DNA directed) polypeptide H (22.9kD), isoform CRA_a	0.000796005	0.0190245	4.39998
PATH:03020	RNA polymerase	TWISTNB	TWISTNB	DNA-directed RNA polymerase I subunit RPA43	0.000796005	0.0190245	4.39998
PATH:03020	RNA polymerase	POLR1A	POLR1A	DNA-directed RNA polymerase I subunit RPA1	0.000796005	0.0190245	4.39998
PATH:03020	RNA polymerase	POLR1B	POLR1B	DNA-directed RNA polymerase I subunit RPA2	0.000796005	0.0190245	4.39998
PATH:03020	RNA polymerase	POLR2L	POLR2L	DNA-directed RNA polymerases I, II, and III subunit RPABC5	0.000796005	0.0190245	4.39998
PATH:01230	Biosynthesis of amino acids	PYCRL	PYCRL	Pyrroline-5-carboxylate reductase 3	0.00112424	0.0244266	2.93619
PATH:01230	Biosynthesis of amino acids	PC	PC	Pyruvate carboxylase, mitochondrial	0.00112424	0.0244266	2.93619
PATH:01230	Biosynthesis of amino acids	GPT2	GPT2	Glutamic pyruvate transaminase (Alanine aminotransferase) 2, isoform CRA_b	0.00112424	0.0244266	2.93619
PATH:01230	Biosynthesis of amino acids	BCAT1	BCAT1	Branched-chain-amino-acid aminotransferase, cytosolic	0.00112424	0.0244266	2.93619
PATH:01230	Biosynthesis of amino acids	PSPH	PSPH	Phosphoserine phosphatase, isoform CRA_a	0.00112424	0.0244266	2.93619
PATH:01230	Biosynthesis of amino acids	RPIA	RPIA	Ribose-5-phosphate isomerase	0.00112424	0.0244266	2.93619
PATH:01230	Biosynthesis of amino acids	PYCR1	PYCR1	Truncated pyrroline-5-carboxylate reductase 1	0.00112424	0.0244266	2.93619
PATH:01230	Biosynthesis of amino acids	PFKM	PFKM	cDNA FLJ56281, highly similar to 6-phosphofructokinase, muscle type (EC 2.7.1.11)	0.00112424	0.0244266	2.93619
PATH:01230	Biosynthesis of amino acids	MAT2A	MAT2A	S-adenosylmethionine synthase	0.00112424	0.0244266	2.93619
PATH:01230	Biosynthesis of amino acids	GOT2	GOT2	cDNA FLJ54203, highly similar to Aspartate aminotransferase, mitochondrial (EC 2.6.1.1)	0.00112424	0.0244266	2.93619
PATH:01230	Biosynthesis of amino acids	IDH3A	IDH3A	Isocitrate dehydrogenase [NAD] subunit, mitochondrial	0.00112424	0.0244266	2.93619
PATH:00970	Aminoacyl-tRNA biosynthesis	HARS	HARS	cDNA FLJ42841 fis, clone BRCOC2003213, highly similar to Histidyl-tRNA synthetase (EC 6.1.1.21)	0.0012462	0.0248202	3.09296
PATH:00970	Aminoacyl-tRNA biosynthesis	LARS2	LARS2	Probable leucine--tRNA ligase, mitochondrial	0.0012462	0.0248202	3.09296
PATH:00970	Aminoacyl-tRNA biosynthesis	EARS2	EARS2	Probable glutamate--tRNA ligase, mitochondrial	0.0012462	0.0248202	3.09296
PATH:00970	Aminoacyl-tRNA biosynthesis	VARS2	VARS2	Valine--tRNA ligase, mitochondrial	0.0012462	0.0248202	3.09296
PATH:00970	Aminoacyl-tRNA biosynthesis	IARS	IARS	Isoleucine--tRNA ligase, cytoplasmic	0.0012462	0.0248202	3.09296
PATH:00970	Aminoacyl-tRNA biosynthesis	FARSB	FARSB	cDNA FLJ75460, highly similar to Homo sapiens phenylalanine-tRNA synthetase-like, beta subunit, mRNA	0.0012462	0.0248202	3.09296
PATH:00970	Aminoacyl-tRNA biosynthesis	GARS	GARS	Glycyl-tRNA synthetase	0.0012462	0.0248202	3.09296
PATH:00970	Aminoacyl-tRNA biosynthesis	VARS	VARS	Valyl-tRNA synthetase, isoform CRA_a	0.0012462	0.0248202	3.09296
PATH:00970	Aminoacyl-tRNA biosynthesis	MARS2	MARS2	cDNA FLJ51339, highly similar to Methionyl-tRNA synthetase, mitochondrial (EC 6.1.1.10)	0.0012462	0.0248202	3.09296
PATH:00970	Aminoacyl-tRNA biosynthesis	FARSA	FARSA	Phenylalanine--tRNA ligase alpha subunit	0.0012462	0.0248202	3.09296
PATH:05130	Pathogenic Escherichia coli infection	NCL	NCL	Nucleolin, isoform CRA_b	0.00198136	0.0345803	3.13162
PATH:05130	Pathogenic Escherichia coli infection	TUBA1C	TUBA1C	cDNA FLJ55956, highly similar to Tubulin alpha-6 chain	0.00198136	0.0345803	3.13162
PATH:05130	Pathogenic Escherichia coli infection	TUBB2A	TUBB2A	TUBB2A protein	0.00198136	0.0345803	3.13162
PATH:05130	Pathogenic Escherichia coli infection	ACTG1	ACTG1	cDNA FLJ58286, highly similar to Actin, cytoplasmic 2	0.00198136	0.0345803	3.13162
PATH:05130	Pathogenic Escherichia coli infection	ACTB	ACTB	Beta-actin	0.00198136	0.0345803	3.13162
PATH:05130	Pathogenic Escherichia coli infection	EZR	EZR	cDNA, FLJ92973, highly similar to Homo sapiens villin 2 (ezrin) (VIL2), mRNA	0.00198136	0.0345803	3.13162
PATH:05130	Pathogenic Escherichia coli infection	TUBA1B	TUBA1B	cDNA FLJ78587	0.00198136	0.0345803	3.13162
PATH:05130	Pathogenic Escherichia coli infection	TUBB4B	TUBB4B	cDNA FLJ11352 fis, clone HEMBA1000020, highly similar to Tubulin beta-2C chain	0.00198136	0.0345803	3.13162
PATH:05130	Pathogenic Escherichia coli infection	TUBB3	TUBB3	cDNA, FLJ95457, highly similar to Homo sapiens tubulin, beta, 4 (TUBB4), mRNA	0.00198136	0.0345803	3.13162
PATH:00250	Alanine, aspartate and glutamate metabolism	ALDH5A1	ALDH5A1	cDNA FLJ78564, highly similar to Homo sapiens aldehyde dehydrogenase 5 family, member A1 (succinate-semialdehyde dehydrogenase) (ALDH5A1), nuclear gene encoding mitochondrial protein, transcript variant...	0.00202563	0.0345803	3.78887
PATH:00250	Alanine, aspartate and glutamate metabolism	GPT2	GPT2	Glutamic pyruvate transaminase (Alanine aminotransferase) 2, isoform CRA_b	0.00202563	0.0345803	3.78887
PATH:00250	Alanine, aspartate and glutamate metabolism	GAD1	GAD1	cDNA FLJ77623, highly similar to Homo sapiens glutamate decarboxylase 1 (brain, 67kDa) (GAD1), transcript variant GAD67, mRNA	0.00202563	0.0345803	3.78887
PATH:00250	Alanine, aspartate and glutamate metabolism	ASNS	ASNS	Asparagine synthetase [glutamine-hydrolyzing]	0.00202563	0.0345803	3.78887
PATH:00250	Alanine, aspartate and glutamate metabolism	CAD	CAD	CAD protein	0.00202563	0.0345803	3.78887
PATH:00250	Alanine, aspartate and glutamate metabolism	ALDH4A1	ALDH4A1	Aldehyde dehydrogenase 4 family, member A1, isoform CRA_a	0.00202563	0.0345803	3.78887
PATH:00250	Alanine, aspartate and glutamate metabolism	GOT2	GOT2	cDNA FLJ54203, highly similar to Aspartate aminotransferase, mitochondrial (EC 2.6.1.1)	0.00202563	0.0345803	3.78887
PATH:00270	Cysteine and methionine metabolism	DNMT1	DNMT1	cDNA FLJ16293 fis, clone OCBBF2021518, highly similar to DNA (cytosine-5)-methyltransferase 1 (EC 2.1.1.37)	0.00326997	0.0521015	3.49742
PATH:00270	Cysteine and methionine metabolism	AMD1	AMD1	cDNA FLJ52754, highly similar to S-adenosylmethionine decarboxylase proenzyme (EC 4.1.1.50)	0.00326997	0.0521015	3.49742
PATH:00270	Cysteine and methionine metabolism	AHCY	AHCY	Adenosylhomocysteinase	0.00326997	0.0521015	3.49742
PATH:00270	Cysteine and methionine metabolism	SRM	SRM	Spermidine synthase	0.00326997	0.0521015	3.49742
PATH:00270	Cysteine and methionine metabolism	MDH2	MDH2	Malate dehydrogenase, mitochondrial	0.00326997	0.0521015	3.49742
PATH:00270	Cysteine and methionine metabolism	MAT2A	MAT2A	S-adenosylmethionine synthase	0.00326997	0.0521015	3.49742
PATH:00270	Cysteine and methionine metabolism	GOT2	GOT2	cDNA FLJ54203, highly similar to Aspartate aminotransferase, mitochondrial (EC 2.6.1.1)	0.00326997	0.0521015	3.49742
PATH:04914	Progesterone-mediated oocyte maturation	CCNA1	CCNA1	cDNA, FLJ95009, highly similar to Homo sapiens cyclin A1 (CCNA1), mRNA	0.00426374	0.0636896	2.49235
PATH:04914	Progesterone-mediated oocyte maturation	ADCY3	ADCY3	cDNA FLJ14951 fis, clone PLACE3000020, highly similar to Adenylate cyclase type 3 (EC 4.6.1.1)	0.00426374	0.0636896	2.49235
PATH:04914	Progesterone-mediated oocyte maturation	PKMYT1	PKMYT1	Membrane-associated tyrosine- and threonine-specific cdc2-inhibitory kinase	0.00426374	0.0636896	2.49235
PATH:04914	Progesterone-mediated oocyte maturation	PLK1	PLK1	cDNA FLJ51423, highly similar to Serine/threonine-protein kinase PLK1 (EC 2.7.11.21)	0.00426374	0.0636896	2.49235
PATH:04914	Progesterone-mediated oocyte maturation	MAPK12	MAPK12	cDNA FLJ78463	0.00426374	0.0636896	2.49235
PATH:04914	Progesterone-mediated oocyte maturation	MAPK11	MAPK11	Mitogen-activated protein kinase 11	0.00426374	0.0636896	2.49235
PATH:04914	Progesterone-mediated oocyte maturation	HSP90AB1	HSP90AB1	Heat shock protein 90kDa alpha (Cytosolic), class B member 1, isoform CRA_a	0.00426374	0.0636896	2.49235
PATH:04914	Progesterone-mediated oocyte maturation	ANAPC1	ANAPC1	Anaphase-promoting complex subunit 1	0.00426374	0.0636896	2.49235
PATH:04914	Progesterone-mediated oocyte maturation	HSP90AA1	HSP90AA1	cDNA FLJ57431, highly similar to Heat shock protein HSP 90-alpha	0.00426374	0.0636896	2.49235
PATH:04914	Progesterone-mediated oocyte maturation	ADCY1	ADCY1	Adenylate cyclase type 1	0.00426374	0.0636896	2.49235
PATH:04914	Progesterone-mediated oocyte maturation	CDC25A	CDC25A	Cell division cycle 25A, isoform CRA_b	0.00426374	0.0636896	2.49235
PATH:03050	Proteasome	PSMD4	PSMD4	26S proteasome non-ATPase regulatory subunit 4	0.00654038	0.0919501	3.09999
PATH:03050	Proteasome	IFNG	IFNG	Interferon gamma	0.00654038	0.0919501	3.09999
PATH:03050	Proteasome	PSMD11	PSMD11	cDNA FLJ58882, highly similar to 26S proteasome non-ATPase regulatory subunit 11	0.00654038	0.0919501	3.09999
PATH:03050	Proteasome	PSMC3	PSMC3	cDNA FLJ75299, highly similar to Xenopus laevis proteasome (prosome, macropain) 26S subunit, ATPase 3, mRNA	0.00654038	0.0919501	3.09999
PATH:03050	Proteasome	PSMD2	PSMD2	cDNA FLJ53357, highly similar to 26S proteasome non-ATPase regulatory subunit 2	0.00654038	0.0919501	3.09999
PATH:03050	Proteasome	PSMC5	PSMC5	26S protease regulatory subunit 8	0.00654038	0.0919501	3.09999
PATH:03050	Proteasome	PSMD12	PSMD12	26S proteasome non-ATPase regulatory subunit 12	0.00654038	0.0919501	3.09999
PATH:01210	2-Oxocarboxylic acid metabolism	GPT2	GPT2	Glutamic pyruvate transaminase (Alanine aminotransferase) 2, isoform CRA_b	0.00952759	0.126505	4.58485
PATH:01210	2-Oxocarboxylic acid metabolism	BCAT1	BCAT1	Branched-chain-amino-acid aminotransferase, cytosolic	0.00952759	0.126505	4.58485
PATH:01210	2-Oxocarboxylic acid metabolism	GOT2	GOT2	cDNA FLJ54203, highly similar to Aspartate aminotransferase, mitochondrial (EC 2.6.1.1)	0.00952759	0.126505	4.58485
PATH:01210	2-Oxocarboxylic acid metabolism	IDH3A	IDH3A	Isocitrate dehydrogenase [NAD] subunit, mitochondrial	0.00952759	0.126505	4.58485
PATH:03040	Spliceosome	SF3B3	SF3B3	cDNA FLJ78677, highly similar to Homo sapiens splicing factor 3b, subunit 3, 130kDa (SF3B3), mRNA	0.016542	0.20531	1.93369
PATH:03040	Spliceosome	PUF60	PUF60	Poly(U)-binding-splicing factor PUF60	0.016542	0.20531	1.93369
PATH:03040	Spliceosome	SART1	SART1	U4/U6.U5 tri-snRNP-associated protein 1	0.016542	0.20531	1.93369
PATH:03040	Spliceosome	PRPF31	PRPF31	cDNA FLJ59251, highly similar to U4/U6 small nuclear ribonucleoprotein Prp31	0.016542	0.20531	1.93369
PATH:03040	Spliceosome	PRPF4	PRPF4	cDNA, FLJ93619, highly similar to Homo sapiens PRP4 pre-mRNA processing factor 4 homolog (yeast) (PRPF4), mRNA	0.016542	0.20531	1.93369
PATH:03040	Spliceosome	SNRPC	SNRPC	U1 small nuclear ribonucleoprotein C	0.016542	0.20531	1.93369
PATH:03040	Spliceosome	HNRNPM	HNRNPM	Heterogeneous nuclear ribonucleoprotein M isoform a variant	0.016542	0.20531	1.93369
PATH:03040	Spliceosome	ALYREF	ALYREF	THO complex subunit 4	0.016542	0.20531	1.93369
PATH:03040	Spliceosome	EFTUD2	EFTUD2	cDNA FLJ78483, highly similar to Homo sapiens elongation factor Tu GTP binding domain containing 2 (EFTUD2), mRNA	0.016542	0.20531	1.93369
PATH:03040	Spliceosome	MAGOHB	MAGOHB	Mago-nashi homolog, isoform CRA_c	0.016542	0.20531	1.93369
PATH:03040	Spliceosome	HSPA8	HSPA8	cDNA FLJ38781 fis, clone LIVER2000216, highly similar to HEAT SHOCK COGNATE 71 kDa PROTEIN	0.016542	0.20531	1.93369
PATH:03040	Spliceosome	PPIL1	PPIL1	Peptidyl-prolyl cis-trans isomerase-like 1	0.016542	0.20531	1.93369
PATH:03040	Spliceosome	PRPF19	PRPF19	Pre-mRNA-processing factor 19	0.016542	0.20531	1.93369
PATH:00670	One carbon pool by folate	GART	GART	cDNA FLJ51866, highly similar to Trifunctional purine biosynthetic protein adenosine-3	0.0171807	0.20531	3.89713
PATH:00670	One carbon pool by folate	MTHFD1L	MTHFD1L	Monofunctional C1-tetrahydrofolate synthase, mitochondrial	0.0171807	0.20531	3.89713
PATH:00670	One carbon pool by folate	MTHFD1	MTHFD1	Methylenetetrahydrofolate dehydrogenase (NADP+ dependent) 1, methenyltetrahydrofolate cyclohydrolase, formyltetrahydrofolate synthetase, isoform CRA_a	0.0171807	0.20531	3.89713
PATH:00670	One carbon pool by folate	ATIC	ATIC	cDNA, FLJ93545, highly similar to Homo sapiens 5-aminoimidazole-4-carboxamide ribonucleotide formyltransferase/IMP cyclohydrolase (ATIC), mRNA	0.0171807	0.20531	3.89713
PATH:04940	Type I diabetes mellitus	IFNG	IFNG	Interferon gamma	0.0262445	0.298212	2.59808
PATH:04940	Type I diabetes mellitus	HSPD1	HSPD1	Heat shock 60kDa protein 1 (Chaperonin), isoform CRA_a	0.0262445	0.298212	2.59808
PATH:04940	Type I diabetes mellitus	GAD1	GAD1	cDNA FLJ77623, highly similar to Homo sapiens glutamate decarboxylase 1 (brain, 67kDa) (GAD1), transcript variant GAD67, mRNA	0.0262445	0.298212	2.59808
PATH:04940	Type I diabetes mellitus	LTA	LTA	Lymphotoxin-alpha	0.0262445	0.298212	2.59808
PATH:04940	Type I diabetes mellitus	CD28	CD28	T-cell-specific surface glycoprotein CD28	0.0262445	0.298212	2.59808
PATH:04940	Type I diabetes mellitus	GZMB	GZMB	Granzyme B (Granzyme 2, cytotoxic T-lymphocyte-associated serine esterase 1), isoform CRA_b	0.0262445	0.298212	2.59808
PATH:00062	Fatty acid elongation	ELOVL1	ELOVL1	Elongation of very long chain fatty acids protein 1	0.0278351	0.298212	3.38881
PATH:00062	Fatty acid elongation	ELOVL4	ELOVL4	Elongation of very long chain fatty acids protein 4	0.0278351	0.298212	3.38881
PATH:00062	Fatty acid elongation	MECR	MECR	cDNA FLJ56723, highly similar to Trans-2-enoyl-CoA reductase, mitochondrial (EC 1.3.1.38)	0.0278351	0.298212	3.38881
PATH:00062	Fatty acid elongation	ACOT7	ACOT7	cDNA FLJ60167, highly similar to Cytosolic acyl coenzyme A thioester hydrolase(EC 3.1.2.2)	0.0278351	0.298212	3.38881
PATH:05169	Epstein-Barr virus infection	PSMD4	PSMD4	26S proteasome non-ATPase regulatory subunit 4	0.0286982	0.298212	1.64804
PATH:05169	Epstein-Barr virus infection	CCNA1	CCNA1	cDNA, FLJ95009, highly similar to Homo sapiens cyclin A1 (CCNA1), mRNA	0.0286982	0.298212	1.64804
PATH:05169	Epstein-Barr virus infection	POLR3G	POLR3G	Polymerase (RNA) III (DNA directed) polypeptide G (32kD), isoform CRA_a	0.0286982	0.298212	1.64804
PATH:05169	Epstein-Barr virus infection	IFNG	IFNG	Interferon gamma	0.0286982	0.298212	1.64804
PATH:05169	Epstein-Barr virus infection	MAPK12	MAPK12	cDNA FLJ78463	0.0286982	0.298212	1.64804
PATH:05169	Epstein-Barr virus infection	MAPK11	MAPK11	Mitogen-activated protein kinase 11	0.0286982	0.298212	1.64804
PATH:05169	Epstein-Barr virus infection	POLR3B	POLR3B	DNA-directed RNA polymerase III subunit RPC2	0.0286982	0.298212	1.64804
PATH:05169	Epstein-Barr virus infection	POLR3H	POLR3H	Polymerase (RNA) III (DNA directed) polypeptide H (22.9kD), isoform CRA_a	0.0286982	0.298212	1.64804
PATH:05169	Epstein-Barr virus infection	PSMD11	PSMD11	cDNA FLJ58882, highly similar to 26S proteasome non-ATPase regulatory subunit 11	0.0286982	0.298212	1.64804
PATH:05169	Epstein-Barr virus infection	RAN	RAN	cDNA, FLJ79092, highly similar to GTP-binding nuclear protein Ran	0.0286982	0.298212	1.64804
PATH:05169	Epstein-Barr virus infection	PSMC3	PSMC3	cDNA FLJ75299, highly similar to Xenopus laevis proteasome (prosome, macropain) 26S subunit, ATPase 3, mRNA	0.0286982	0.298212	1.64804
PATH:05169	Epstein-Barr virus infection	PSMD2	PSMD2	cDNA FLJ53357, highly similar to 26S proteasome non-ATPase regulatory subunit 2	0.0286982	0.298212	1.64804
PATH:05169	Epstein-Barr virus infection	HSPA8	HSPA8	cDNA FLJ38781 fis, clone LIVER2000216, highly similar to HEAT SHOCK COGNATE 71 kDa PROTEIN	0.0286982	0.298212	1.64804
PATH:05169	Epstein-Barr virus infection	IRAK1	IRAK1	Interleukin-1 receptor-associated kinase 1	0.0286982	0.298212	1.64804
PATH:05169	Epstein-Barr virus infection	PSMC5	PSMC5	26S protease regulatory subunit 8	0.0286982	0.298212	1.64804
PATH:05169	Epstein-Barr virus infection	POLR2L	POLR2L	DNA-directed RNA polymerases I, II, and III subunit RPABC5	0.0286982	0.298212	1.64804
PATH:05169	Epstein-Barr virus infection	PSMD12	PSMD12	26S proteasome non-ATPase regulatory subunit 12	0.0286982	0.298212	1.64804
PATH:05416	Viral myocarditis	MYH10	MYH10	Myosin-10	0.0302813	0.301551	2.16507
PATH:05416	Viral myocarditis	ACTG1	ACTG1	cDNA FLJ58286, highly similar to Actin, cytoplasmic 2	0.0302813	0.301551	2.16507
PATH:05416	Viral myocarditis	ACTB	ACTB	Beta-actin	0.0302813	0.301551	2.16507
PATH:05416	Viral myocarditis	MYH6	MYH6	Myosin-6	0.0302813	0.301551	2.16507
PATH:05416	Viral myocarditis	CYCS	CYCS	Cytochrome c	0.0302813	0.301551	2.16507
PATH:05416	Viral myocarditis	EIF4G1	EIF4G1	cDNA FLJ56479, highly similar to Eukaryotic translation initiation factor 4 gamma 1	0.0302813	0.301551	2.16507
PATH:05416	Viral myocarditis	CD28	CD28	T-cell-specific surface glycoprotein CD28	0.0302813	0.301551	2.16507
PATH:05416	Viral myocarditis	SGCB	SGCB	Beta-sarcoglycan	0.0302813	0.301551	2.16507
PATH:00450	Selenocompound metabolism	AHCY	AHCY	Adenosylhomocysteinase	0.0316067	0.30216	2.78366
PATH:00450	Selenocompound metabolism	LCMT2	LCMT2	cDNA FLJ76457, highly similar to Homo sapiens leucine carboxyl methyltransferase 2 (LCMT2), mRNA	0.0316067	0.30216	2.78366
PATH:00450	Selenocompound metabolism	SCLY	SCLY	cDNA FLJ55776, highly similar to Homo sapiens selenocysteine lyase (SCLY), mRNA	0.0316067	0.30216	2.78366
PATH:00450	Selenocompound metabolism	MAT2A	MAT2A	S-adenosylmethionine synthase	0.0316067	0.30216	2.78366
PATH:00450	Selenocompound metabolism	MARS2	MARS2	cDNA FLJ51339, highly similar to Methionyl-tRNA synthetase, mitochondrial (EC 6.1.1.10)	0.0316067	0.30216	2.78366
PATH:00061	Fatty acid biosynthesis	FASN	FASN	Fatty acid synthase	0.0343347	0.315615	6.49521
PATH:00061	Fatty acid biosynthesis	MCAT	MCAT	Malonyl-CoA-acyl carrier protein transacylase, mitochondrial	0.0343347	0.315615	6.49521
PATH:04540	Gap junction	ADCY3	ADCY3	cDNA FLJ14951 fis, clone PLACE3000020, highly similar to Adenylate cyclase type 3 (EC 4.6.1.1)	0.0404721	0.358253	1.94856
PATH:04540	Gap junction	TUBA1C	TUBA1C	cDNA FLJ55956, highly similar to Tubulin alpha-6 chain	0.0404721	0.358253	1.94856
PATH:04540	Gap junction	TUBB2A	TUBB2A	TUBB2A protein	0.0404721	0.358253	1.94856
PATH:04540	Gap junction	PDGFA	PDGFA	Platelet-derived growth factor alpha polypeptide, isoform CRA_a	0.0404721	0.358253	1.94856
PATH:04540	Gap junction	HRAS	HRAS	GTPase HRas	0.0404721	0.358253	1.94856
PATH:04540	Gap junction	TUBA1B	TUBA1B	cDNA FLJ78587	0.0404721	0.358253	1.94856
PATH:04540	Gap junction	TUBB4B	TUBB4B	cDNA FLJ11352 fis, clone HEMBA1000020, highly similar to Tubulin beta-2C chain	0.0404721	0.358253	1.94856
PATH:04540	Gap junction	ADCY1	ADCY1	Adenylate cyclase type 1	0.0404721	0.358253	1.94856
PATH:04540	Gap junction	TUBB3	TUBB3	cDNA, FLJ95457, highly similar to Homo sapiens tubulin, beta, 4 (TUBB4), mRNA	0.0404721	0.358253	1.94856
PATH:01200	Carbon metabolism	PC	PC	Pyruvate carboxylase, mitochondrial	0.0447566	0.382029	1.83827
PATH:01200	Carbon metabolism	GPT2	GPT2	Glutamic pyruvate transaminase (Alanine aminotransferase) 2, isoform CRA_b	0.0447566	0.382029	1.83827
PATH:01200	Carbon metabolism	PSPH	PSPH	Phosphoserine phosphatase, isoform CRA_a	0.0447566	0.382029	1.83827
PATH:01200	Carbon metabolism	RPIA	RPIA	Ribose-5-phosphate isomerase	0.0447566	0.382029	1.83827
PATH:01200	Carbon metabolism	FH	FH	Fumarate hydratase, mitochondrial	0.0447566	0.382029	1.83827
PATH:01200	Carbon metabolism	GLDC	GLDC	Glycine dehydrogenase (decarboxylating), mitochondrial	0.0447566	0.382029	1.83827
PATH:01200	Carbon metabolism	PFKM	PFKM	cDNA FLJ56281, highly similar to 6-phosphofructokinase, muscle type (EC 2.7.1.11)	0.0447566	0.382029	1.83827
PATH:01200	Carbon metabolism	MDH2	MDH2	Malate dehydrogenase, mitochondrial	0.0447566	0.382029	1.83827
PATH:01200	Carbon metabolism	GOT2	GOT2	cDNA FLJ54203, highly similar to Aspartate aminotransferase, mitochondrial (EC 2.6.1.1)	0.0447566	0.382029	1.83827
PATH:01200	Carbon metabolism	IDH3A	IDH3A	Isocitrate dehydrogenase [NAD] subunit, mitochondrial	0.0447566	0.382029	1.83827
PATH:03440	Homologous recombination	POLD1	POLD1	DNA polymerase delta catalytic subunit	0.0527367	0.434623	2.78366
PATH:03440	Homologous recombination	XRCC2	XRCC2	DNA repair protein XRCC2	0.0527367	0.434623	2.78366
PATH:03440	Homologous recombination	POLD2	POLD2	DNA polymerase delta subunit 2	0.0527367	0.434623	2.78366
PATH:03440	Homologous recombination	XRCC3	XRCC3	DNA repair protein XRCC3	0.0527367	0.434623	2.78366
PATH:05321	Inflammatory bowel disease (IBD)	IL21	IL21	Interleukin-21	0.0547768	0.436389	2.03581
PATH:05321	Inflammatory bowel disease (IBD)	IFNG	IFNG	Interferon gamma	0.0547768	0.436389	2.03581
PATH:05321	Inflammatory bowel disease (IBD)	RORC	RORC	cDNA, FLJ96754, highly similar to Homo sapiens RAR-related orphan receptor C (RORC), mRNA	0.0547768	0.436389	2.03581
PATH:05321	Inflammatory bowel disease (IBD)	IL5	IL5	Interleukin-5	0.0547768	0.436389	2.03581
PATH:05321	Inflammatory bowel disease (IBD)	IL22	IL22	Interleukin 22	0.0547768	0.436389	2.03581
PATH:05321	Inflammatory bowel disease (IBD)	IL13	IL13	Interleukin-13	0.0547768	0.436389	2.03581
PATH:05321	Inflammatory bowel disease (IBD)	IL17F	IL17F	Mutant IL-17F	0.0547768	0.436389	2.03581
PATH:00020	Citrate cycle (TCA cycle)	PC	PC	Pyruvate carboxylase, mitochondrial	0.0652189	0.502817	2.59808
PATH:00020	Citrate cycle (TCA cycle)	FH	FH	Fumarate hydratase, mitochondrial	0.0652189	0.502817	2.59808
PATH:00020	Citrate cycle (TCA cycle)	MDH2	MDH2	Malate dehydrogenase, mitochondrial	0.0652189	0.502817	2.59808
PATH:00020	Citrate cycle (TCA cycle)	IDH3A	IDH3A	Isocitrate dehydrogenase [NAD] subunit, mitochondrial	0.0652189	0.502817	2.59808
PATH:03010	Ribosome	MRPS2	MRPS2	Mitochondrial ribosomal protein S2, isoform CRA_a	0.0858195	0.581274	1.58772
PATH:03010	Ribosome	MRPL1	MRPL1	MRPL1 protein	0.0858195	0.581274	1.58772
PATH:03010	Ribosome	RPL26L1	RPL26L1	60S ribosomal protein L26-like 1	0.0858195	0.581274	1.58772
PATH:03010	Ribosome	RPL22L1	RPL22L1	60S ribosomal protein L22-like 1	0.0858195	0.581274	1.58772
PATH:03010	Ribosome	MRPL24	MRPL24	39S ribosomal protein L24, mitochondrial	0.0858195	0.581274	1.58772
PATH:03010	Ribosome	MRPL21	MRPL21	Mitochondrial ribosomal protein L21, isoform CRA_a	0.0858195	0.581274	1.58772
PATH:03010	Ribosome	MRPL12	MRPL12	Mitochondrial ribosomal protein L12	0.0858195	0.581274	1.58772
PATH:03010	Ribosome	MRPL3	MRPL3	cDNA FLJ51883, highly similar to Mitochondrial 39S ribosomal protein L3	0.0858195	0.581274	1.58772
PATH:03010	Ribosome	MRPS12	MRPS12	Mitochondrial ribosomal protein S12, isoform CRA_a	0.0858195	0.581274	1.58772
PATH:03010	Ribosome	MRPL4	MRPL4	Mitochondrial ribosomal protein L4, isoform CRA_a	0.0858195	0.581274	1.58772
PATH:03010	Ribosome	MRPL11	MRPL11	39S ribosomal protein L11, mitochondrial	0.0858195	0.581274	1.58772
PATH:04060	Cytokine-cytokine receptor interaction	IL21	IL21	Interleukin-21	0.0865101	0.581274	1.39708
PATH:04060	Cytokine-cytokine receptor interaction	TNFRSF4	TNFRSF4	Tumor necrosis factor receptor superfamily member 4	0.0865101	0.581274	1.39708
PATH:04060	Cytokine-cytokine receptor interaction	IFNG	IFNG	Interferon gamma	0.0865101	0.581274	1.39708
PATH:04060	Cytokine-cytokine receptor interaction	IL26	IL26	Interleukin-26	0.0865101	0.581274	1.39708
PATH:04060	Cytokine-cytokine receptor interaction	IL5	IL5	Interleukin-5	0.0865101	0.581274	1.39708
PATH:04060	Cytokine-cytokine receptor interaction	IL22	IL22	Interleukin 22	0.0865101	0.581274	1.39708
PATH:04060	Cytokine-cytokine receptor interaction	CCR4	CCR4	Chemokine (C-C motif) receptor 4	0.0865101	0.581274	1.39708
PATH:04060	Cytokine-cytokine receptor interaction	TNFRSF9	TNFRSF9	Tumor necrosis factor receptor superfamily member 9	0.0865101	0.581274	1.39708
PATH:04060	Cytokine-cytokine receptor interaction	CSF1	CSF1	Colony stimulating factor 1 (Macrophage), isoform CRA_a	0.0865101	0.581274	1.39708
PATH:04060	Cytokine-cytokine receptor interaction	CD70	CD70	CD70 antigen	0.0865101	0.581274	1.39708
PATH:04060	Cytokine-cytokine receptor interaction	PDGFA	PDGFA	Platelet-derived growth factor alpha polypeptide, isoform CRA_a	0.0865101	0.581274	1.39708
PATH:04060	Cytokine-cytokine receptor interaction	TNFSF11	TNFSF11	Tumor necrosis factor ligand superfamily member 11	0.0865101	0.581274	1.39708
PATH:04060	Cytokine-cytokine receptor interaction	IL2RA	IL2RA	Interleukin-2 receptor subunit alpha	0.0865101	0.581274	1.39708
PATH:04060	Cytokine-cytokine receptor interaction	LTA	LTA	Lymphotoxin-alpha	0.0865101	0.581274	1.39708
PATH:04060	Cytokine-cytokine receptor interaction	CCL22	CCL22	C-C motif chemokine 22	0.0865101	0.581274	1.39708
PATH:04060	Cytokine-cytokine receptor interaction	TNFRSF8	TNFRSF8	TNFRSF8 protein	0.0865101	0.581274	1.39708
PATH:04060	Cytokine-cytokine receptor interaction	IL13	IL13	Interleukin-13	0.0865101	0.581274	1.39708
PATH:04060	Cytokine-cytokine receptor interaction	CCL17	CCL17	C-C motif chemokine 17	0.0865101	0.581274	1.39708
PATH:04060	Cytokine-cytokine receptor interaction	LIF	LIF	Leukemia inhibitory factor	0.0865101	0.581274	1.39708
PATH:03410	Base excision repair	POLD1	POLD1	DNA polymerase delta catalytic subunit	0.0865465	0.581274	2.36189
PATH:03410	Base excision repair	FEN1	FEN1	Flap endonuclease 1	0.0865465	0.581274	2.36189
PATH:03410	Base excision repair	APEX2	APEX2	cDNA FLJ50898, highly similar to DNA-(apurinic or apyrimidinic site) lyase 2(EC 4.2.99.18)	0.0865465	0.581274	2.36189
PATH:03410	Base excision repair	POLD2	POLD2	DNA polymerase delta subunit 2	0.0865465	0.581274	2.36189
PATH:05414	Dilated cardiomyopathy	ADCY3	ADCY3	cDNA FLJ14951 fis, clone PLACE3000020, highly similar to Adenylate cyclase type 3 (EC 4.6.1.1)	0.089765	0.581274	1.73206
PATH:05414	Dilated cardiomyopathy	ACTG1	ACTG1	cDNA FLJ58286, highly similar to Actin, cytoplasmic 2	0.089765	0.581274	1.73206
PATH:05414	Dilated cardiomyopathy	ATP2A2	ATP2A2	ATPase CA++ transporting cardiac muscle slow twitch 2	0.089765	0.581274	1.73206
PATH:05414	Dilated cardiomyopathy	ACTB	ACTB	Beta-actin	0.089765	0.581274	1.73206
PATH:05414	Dilated cardiomyopathy	MYH6	MYH6	Myosin-6	0.089765	0.581274	1.73206
PATH:05414	Dilated cardiomyopathy	ACTC1	ACTC1	cDNA FLJ78096, highly similar to Homo sapiens actin, alpha, cardiac muscle (ACTC), mRNA	0.089765	0.581274	1.73206
PATH:05414	Dilated cardiomyopathy	SGCB	SGCB	Beta-sarcoglycan	0.089765	0.581274	1.73206
PATH:05414	Dilated cardiomyopathy	ADCY1	ADCY1	Adenylate cyclase type 1	0.089765	0.581274	1.73206
PATH:00900	Terpenoid backbone biosynthesis	PMVK	PMVK	cDNA, FLJ93228, Homo sapiens phosphomevalonate kinase (PMVK), mRNA	0.0899261	0.581274	2.78366
PATH:00900	Terpenoid backbone biosynthesis	PDSS1	PDSS1	cDNA FLJ51222, highly similar to Decaprenyl-diphosphate synthase subunit 1 (EC 2.5.1.-)	0.0899261	0.581274	2.78366
PATH:00900	Terpenoid backbone biosynthesis	ICMT	ICMT	Isoprenylcysteine carboxyl methyltransferase, isoform CRA_a	0.0899261	0.581274	2.78366
PATH:00130	Ubiquinone and other terpenoid-quinone biosynthesis	COQ3	COQ3	Hexaprenyldihydroxybenzoate methyltransferase, mitochondrial	0.089988	0.581274	3.89713
PATH:00130	Ubiquinone and other terpenoid-quinone biosynthesis	NQO1	NQO1	NAD(P)H dehydrogenase [quinone] 1	0.089988	0.581274	3.89713
PATH:03430	Mismatch repair	POLD1	POLD1	DNA polymerase delta catalytic subunit	0.111222	0.699531	2.5416
PATH:03430	Mismatch repair	POLD2	POLD2	DNA polymerase delta subunit 2	0.111222	0.699531	2.5416
PATH:03430	Mismatch repair	RFC2	RFC2	Replication factor C subunit 2	0.111222	0.699531	2.5416
PATH:00983	Drug metabolism - other enzymes	XDH	XDH	Xanthine dehydrogenase/oxidase	0.126459	0.754289	1.87362
PATH:00983	Drug metabolism - other enzymes	UCK2	UCK2	Uridine kinase	0.126459	0.754289	1.87362
PATH:00983	Drug metabolism - other enzymes	TK1	TK1	Thymidine kinase, cytosolic	0.126459	0.754289	1.87362
PATH:00983	Drug metabolism - other enzymes	UMPS	UMPS	Uridine monophosphate synthetase (Orotate phosphoribosyl transferase and orotidine-5'-decarboxylase), isoform CRA_b	0.126459	0.754289	1.87362
PATH:00983	Drug metabolism - other enzymes	IMPDH2	IMPDH2	cDNA FLJ61601, highly similar to Inosine-5'-monophosphate dehydrogenase 2 (EC 1.1.1.205)	0.126459	0.754289	1.87362
PATH:00260	Glycine, serine and threonine metabolism	MAOA	MAOA	Amine oxidase [flavin-containing] A	0.137741	0.754289	1.99853
PATH:00260	Glycine, serine and threonine metabolism	GAMT	GAMT	cDNA FLJ52994, highly similar to Guanidinoacetate N-methyltransferase (EC2.1.1.2)	0.137741	0.754289	1.99853
PATH:00260	Glycine, serine and threonine metabolism	PSPH	PSPH	Phosphoserine phosphatase, isoform CRA_a	0.137741	0.754289	1.99853
PATH:00260	Glycine, serine and threonine metabolism	GLDC	GLDC	Glycine dehydrogenase (decarboxylating), mitochondrial	0.137741	0.754289	1.99853
PATH:05330	Allograft rejection	IFNG	IFNG	Interferon gamma	0.137741	0.754289	1.99853
PATH:05330	Allograft rejection	IL5	IL5	Interleukin-5	0.137741	0.754289	1.99853
PATH:05330	Allograft rejection	CD28	CD28	T-cell-specific surface glycoprotein CD28	0.137741	0.754289	1.99853
PATH:05330	Allograft rejection	GZMB	GZMB	Granzyme B (Granzyme 2, cytotoxic T-lymphocyte-associated serine esterase 1), isoform CRA_b	0.137741	0.754289	1.99853
PATH:05166	HTLV-I infection	POLD1	POLD1	DNA polymerase delta catalytic subunit	0.138554	0.754289	1.31858
PATH:05166	HTLV-I infection	E2F2	E2F2	Transcription factor E2F2	0.138554	0.754289	1.31858
PATH:05166	HTLV-I infection	ADCY3	ADCY3	cDNA FLJ14951 fis, clone PLACE3000020, highly similar to Adenylate cyclase type 3 (EC 4.6.1.1)	0.138554	0.754289	1.31858
PATH:05166	HTLV-I infection	CDC20	CDC20	cDNA FLJ59100, highly similar to Cell division cycle protein 20 homolog	0.138554	0.754289	1.31858
PATH:05166	HTLV-I infection	PDGFA	PDGFA	Platelet-derived growth factor alpha polypeptide, isoform CRA_a	0.138554	0.754289	1.31858
PATH:05166	HTLV-I infection	MYB	MYB	Transcriptional activator Myb	0.138554	0.754289	1.31858
PATH:05166	HTLV-I infection	TERT	TERT	Telomerase reverse transcriptase isoform Delta4C	0.138554	0.754289	1.31858
PATH:05166	HTLV-I infection	ANAPC1	ANAPC1	Anaphase-promoting complex subunit 1	0.138554	0.754289	1.31858
PATH:05166	HTLV-I infection	TCF3	TCF3	Transcription factor E2-alpha	0.138554	0.754289	1.31858
PATH:05166	HTLV-I infection	RAN	RAN	cDNA, FLJ79092, highly similar to GTP-binding nuclear protein Ran	0.138554	0.754289	1.31858
PATH:05166	HTLV-I infection	HRAS	HRAS	GTPase HRas	0.138554	0.754289	1.31858
PATH:05166	HTLV-I infection	POLD2	POLD2	DNA polymerase delta subunit 2	0.138554	0.754289	1.31858
PATH:05166	HTLV-I infection	IL2RA	IL2RA	Interleukin-2 receptor subunit alpha	0.138554	0.754289	1.31858
PATH:05166	HTLV-I infection	LTA	LTA	Lymphotoxin-alpha	0.138554	0.754289	1.31858
PATH:05166	HTLV-I infection	ADCY1	ADCY1	Adenylate cyclase type 1	0.138554	0.754289	1.31858
PATH:05166	HTLV-I infection	CDK4	CDK4	Cyclin-dependent kinase 4, isoform CRA_a	0.138554	0.754289	1.31858
PATH:05166	HTLV-I infection	MYBL2	MYBL2	Myb-related protein B	0.138554	0.754289	1.31858
PATH:05166	HTLV-I infection	RANBP1	RANBP1	cDNA FLJ40340 fis, clone TESTI2032681, moderately similar to RAN-SPECIFIC GTPASE-ACTIVATING PROTEIN	0.138554	0.754289	1.31858
PATH:04915	Estrogen signaling pathway	ADCY3	ADCY3	cDNA FLJ14951 fis, clone PLACE3000020, highly similar to Adenylate cyclase type 3 (EC 4.6.1.1)	0.140478	0.754289	1.55885
PATH:04915	Estrogen signaling pathway	FKBP4	FKBP4	cDNA, FLJ94557, highly similar to Homo sapiens FK506 binding protein 4, 59kDa (FKBP4), mRNA	0.140478	0.754289	1.55885
PATH:04915	Estrogen signaling pathway	SHC4	SHC4	cDNA FLJ42926 fis, clone BRSSN2004719, highly similar to Homo sapiens rai-like protein (RaLP), mRNA	0.140478	0.754289	1.55885
PATH:04915	Estrogen signaling pathway	HSP90AB1	HSP90AB1	Heat shock protein 90kDa alpha (Cytosolic), class B member 1, isoform CRA_a	0.140478	0.754289	1.55885
PATH:04915	Estrogen signaling pathway	HSP90AA1	HSP90AA1	cDNA FLJ57431, highly similar to Heat shock protein HSP 90-alpha	0.140478	0.754289	1.55885
PATH:04915	Estrogen signaling pathway	HRAS	HRAS	GTPase HRas	0.140478	0.754289	1.55885
PATH:04915	Estrogen signaling pathway	HSPA8	HSPA8	cDNA FLJ38781 fis, clone LIVER2000216, highly similar to HEAT SHOCK COGNATE 71 kDa PROTEIN	0.140478	0.754289	1.55885
PATH:04915	Estrogen signaling pathway	ADCY1	ADCY1	Adenylate cyclase type 1	0.140478	0.754289	1.55885
PATH:03450	Non-homologous end-joining	FEN1	FEN1	Flap endonuclease 1	0.141184	0.754289	2.99779
PATH:03450	Non-homologous end-joining	PRKDC	PRKDC	cDNA FLJ57825, highly similar to DNA-dependent protein kinase catalytic subunit (EC 2.7.11.1)	0.141184	0.754289	2.99779
PATH:05014	Amyotrophic lateral sclerosis (ALS)	MAPK12	MAPK12	cDNA FLJ78463	0.142021	0.754289	1.80423
PATH:05014	Amyotrophic lateral sclerosis (ALS)	MAPK11	MAPK11	Mitogen-activated protein kinase 11	0.142021	0.754289	1.80423
PATH:05014	Amyotrophic lateral sclerosis (ALS)	TOMM40	TOMM40	Translocase of outer mitochondrial membrane 40 homolog (Yeast), isoform CRA_c	0.142021	0.754289	1.80423
PATH:05014	Amyotrophic lateral sclerosis (ALS)	CYCS	CYCS	Cytochrome c	0.142021	0.754289	1.80423
PATH:05014	Amyotrophic lateral sclerosis (ALS)	NEFH	NEFH	Neurofilament heavy polypeptide	0.142021	0.754289	1.80423
PATH:00603	Glycosphingolipid biosynthesis - globo series	A4GALT	A4GALT	Alpha-1,4-galactosyltransferase	0.159384	0.828106	2.78366
PATH:00603	Glycosphingolipid biosynthesis - globo series	B3GALNT1	B3GALNT1	cDNA FLJ38598 fis, clone HEART2003027, highly similar to Beta-1,3-galactosyltransferase 3 (EC 2.4.1.79)	0.159384	0.828106	2.78366
PATH:05219	Bladder cancer	E2F2	E2F2	Transcription factor E2F2	0.167004	0.831541	1.85577
PATH:05219	Bladder cancer	DAPK3	DAPK3	cDNA FLJ14684 fis, clone NT2RP2004933, highly similar to Death-associated protein kinase 3 (EC 2.7.11.1)	0.167004	0.831541	1.85577
PATH:05219	Bladder cancer	HRAS	HRAS	GTPase HRas	0.167004	0.831541	1.85577
PATH:05219	Bladder cancer	CDK4	CDK4	Cyclin-dependent kinase 4, isoform CRA_a	0.167004	0.831541	1.85577
PATH:00620	Pyruvate metabolism	PC	PC	Pyruvate carboxylase, mitochondrial	0.167004	0.831541	1.85577
PATH:00620	Pyruvate metabolism	ALDH1B1	ALDH1B1	cDNA FLJ51238, highly similar to Aldehyde dehydrogenase X, mitochondrial (EC 1.2.1.3)	0.167004	0.831541	1.85577
PATH:00620	Pyruvate metabolism	FH	FH	Fumarate hydratase, mitochondrial	0.167004	0.831541	1.85577
PATH:00620	Pyruvate metabolism	MDH2	MDH2	Malate dehydrogenase, mitochondrial	0.167004	0.831541	1.85577
PATH:05216	Thyroid cancer	HRAS	HRAS	GTPase HRas	0.18442	0.879294	2.01576
PATH:05216	Thyroid cancer	PPARG	PPARG	Peroxisome proliferator activated receptor gamma	0.18442	0.879294	2.01576
PATH:05216	Thyroid cancer	CCDC6	CCDC6	Coiled-coil domain-containing protein 6	0.18442	0.879294	2.01576
PATH:00630	Glyoxylate and dicarboxylate metabolism	MTHFD1L	MTHFD1L	Monofunctional C1-tetrahydrofolate synthase, mitochondrial	0.18442	0.879294	2.01576
PATH:00630	Glyoxylate and dicarboxylate metabolism	MTHFD1	MTHFD1	Methylenetetrahydrofolate dehydrogenase (NADP+ dependent) 1, methenyltetrahydrofolate cyclohydrolase, formyltetrahydrofolate synthetase, isoform CRA_a	0.18442	0.879294	2.01576
PATH:00630	Glyoxylate and dicarboxylate metabolism	MDH2	MDH2	Malate dehydrogenase, mitochondrial	0.18442	0.879294	2.01576
PATH:00280	Valine, leucine and isoleucine degradation	OXCT1	OXCT1	cDNA FLJ51747, highly similar to Succinyl-CoA:3-ketoacid-coenzyme A transferase1, mitochondrial (EC 2.8.3.5)	0.187632	0.879294	1.77142
PATH:00280	Valine, leucine and isoleucine degradation	HSD17B10	HSD17B10	3-hydroxyacyl-CoA dehydrogenase type-2	0.187632	0.879294	1.77142
PATH:00280	Valine, leucine and isoleucine degradation	BCAT1	BCAT1	Branched-chain-amino-acid aminotransferase, cytosolic	0.187632	0.879294	1.77142
PATH:00280	Valine, leucine and isoleucine degradation	ALDH1B1	ALDH1B1	cDNA FLJ51238, highly similar to Aldehyde dehydrogenase X, mitochondrial (EC 1.2.1.3)	0.187632	0.879294	1.77142
PATH:00410	beta-Alanine metabolism	SRM	SRM	Spermidine synthase	0.197664	0.891353	1.94856
PATH:00410	beta-Alanine metabolism	ALDH1B1	ALDH1B1	cDNA FLJ51238, highly similar to Aldehyde dehydrogenase X, mitochondrial (EC 1.2.1.3)	0.197664	0.891353	1.94856
PATH:00410	beta-Alanine metabolism	GAD1	GAD1	cDNA FLJ77623, highly similar to Homo sapiens glutamate decarboxylase 1 (brain, 67kDa) (GAD1), transcript variant GAD67, mRNA	0.197664	0.891353	1.94856
PATH:00650	Butanoate metabolism	OXCT1	OXCT1	cDNA FLJ51747, highly similar to Succinyl-CoA:3-ketoacid-coenzyme A transferase1, mitochondrial (EC 2.8.3.5)	0.197664	0.891353	1.94856
PATH:00650	Butanoate metabolism	ALDH5A1	ALDH5A1	cDNA FLJ78564, highly similar to Homo sapiens aldehyde dehydrogenase 5 family, member A1 (succinate-semialdehyde dehydrogenase) (ALDH5A1), nuclear gene encoding mitochondrial protein, transcript variant...	0.197664	0.891353	1.94856
PATH:00650	Butanoate metabolism	GAD1	GAD1	cDNA FLJ77623, highly similar to Homo sapiens glutamate decarboxylase 1 (brain, 67kDa) (GAD1), transcript variant GAD67, mRNA	0.197664	0.891353	1.94856
PATH:00340	Histidine metabolism	MAOA	MAOA	Amine oxidase [flavin-containing] A	0.211129	0.934443	1.88571
PATH:00340	Histidine metabolism	LCMT2	LCMT2	cDNA FLJ76457, highly similar to Homo sapiens leucine carboxyl methyltransferase 2 (LCMT2), mRNA	0.211129	0.934443	1.88571
PATH:00340	Histidine metabolism	ALDH1B1	ALDH1B1	cDNA FLJ51238, highly similar to Aldehyde dehydrogenase X, mitochondrial (EC 1.2.1.3)	0.211129	0.934443	1.88571
PATH:00400	Phenylalanine, tyrosine and tryptophan biosynthesis	GOT2	GOT2	cDNA FLJ54203, highly similar to Aspartate aminotransferase, mitochondrial (EC 2.6.1.1)	0.231641	0.989332	3.89713
PATH:00360	Phenylalanine metabolism	MAOA	MAOA	Amine oxidase [flavin-containing] A	0.235319	0.989332	2.16507
PATH:00360	Phenylalanine metabolism	GOT2	GOT2	cDNA FLJ54203, highly similar to Aspartate aminotransferase, mitochondrial (EC 2.6.1.1)	0.235319	0.989332	2.16507
PATH:05214	Glioma	E2F2	E2F2	Transcription factor E2F2	0.240007	0.989332	1.49889
PATH:05214	Glioma	SHC4	SHC4	cDNA FLJ42926 fis, clone BRSSN2004719, highly similar to Homo sapiens rai-like protein (RaLP), mRNA	0.240007	0.989332	1.49889
PATH:05214	Glioma	PDGFA	PDGFA	Platelet-derived growth factor alpha polypeptide, isoform CRA_a	0.240007	0.989332	1.49889
PATH:05214	Glioma	HRAS	HRAS	GTPase HRas	0.240007	0.989332	1.49889
PATH:05214	Glioma	CDK4	CDK4	Cyclin-dependent kinase 4, isoform CRA_a	0.240007	0.989332	1.49889
PATH:00510	N-Glycan biosynthesis	ALG14	ALG14	UDP-N-acetylglucosamine transferase subunit ALG14 homolog	0.242303	0.989332	1.59066
PATH:00510	N-Glycan biosynthesis	ALG3	ALG3	cDNA FLJ59134, highly similar to Dolichyl-P-Man:Man(5)GlcNAc(2)-PP-dolichylmannosyltransferase (EC 2.4.1.-)	0.242303	0.989332	1.59066
PATH:00510	N-Glycan biosynthesis	ALG1	ALG1	Chitobiosyldiphosphodolichol beta-mannosyltransferase	0.242303	0.989332	1.59066
PATH:00510	N-Glycan biosynthesis	RFT1	RFT1	Protein RFT1 homolog	0.242303	0.989332	1.59066
PATH:04530	Tight junction	MYH10	MYH10	Myosin-10	0.249602	0.989332	1.30874
PATH:04530	Tight junction	PRKCE	PRKCE	Protein kinase C epsilon type	0.249602	0.989332	1.30874
PATH:04530	Tight junction	ACTG1	ACTG1	cDNA FLJ58286, highly similar to Actin, cytoplasmic 2	0.249602	0.989332	1.30874
PATH:04530	Tight junction	ACTB	ACTB	Beta-actin	0.249602	0.989332	1.30874
PATH:04530	Tight junction	MYH6	MYH6	Myosin-6	0.249602	0.989332	1.30874
PATH:04530	Tight junction	HRAS	HRAS	GTPase HRas	0.249602	0.989332	1.30874
PATH:04530	Tight junction	EPB41L2	EPB41L2	cDNA FLJ54004, moderately similar to Band 4.1-like protein 2	0.249602	0.989332	1.30874
PATH:04530	Tight junction	CDK4	CDK4	Cyclin-dependent kinase 4, isoform CRA_a	0.249602	0.989332	1.30874
PATH:04530	Tight junction	CGN	CGN	Cingulin	0.249602	0.989332	1.30874
PATH:05410	Hypertrophic cardiomyopathy (HCM)	ACTG1	ACTG1	cDNA FLJ58286, highly similar to Actin, cytoplasmic 2	0.252507	0.989332	1.4086
PATH:05410	Hypertrophic cardiomyopathy (HCM)	ATP2A2	ATP2A2	ATPase CA++ transporting cardiac muscle slow twitch 2	0.252507	0.989332	1.4086
PATH:05410	Hypertrophic cardiomyopathy (HCM)	ACTB	ACTB	Beta-actin	0.252507	0.989332	1.4086
PATH:05410	Hypertrophic cardiomyopathy (HCM)	MYH6	MYH6	Myosin-6	0.252507	0.989332	1.4086
PATH:05410	Hypertrophic cardiomyopathy (HCM)	ACTC1	ACTC1	cDNA FLJ78096, highly similar to Homo sapiens actin, alpha, cardiac muscle (ACTC), mRNA	0.252507	0.989332	1.4086
PATH:05410	Hypertrophic cardiomyopathy (HCM)	SGCB	SGCB	Beta-sarcoglycan	0.252507	0.989332	1.4086
PATH:04664	Fc epsilon RI signaling pathway	MAPK12	MAPK12	cDNA FLJ78463	0.252507	0.989332	1.4086
PATH:04664	Fc epsilon RI signaling pathway	IL5	IL5	Interleukin-5	0.252507	0.989332	1.4086
PATH:04664	Fc epsilon RI signaling pathway	MAPK11	MAPK11	Mitogen-activated protein kinase 11	0.252507	0.989332	1.4086
PATH:04664	Fc epsilon RI signaling pathway	PRKCE	PRKCE	Protein kinase C epsilon type	0.252507	0.989332	1.4086
PATH:04664	Fc epsilon RI signaling pathway	HRAS	HRAS	GTPase HRas	0.252507	0.989332	1.4086
PATH:04664	Fc epsilon RI signaling pathway	IL13	IL13	Interleukin-13	0.252507	0.989332	1.4086
PATH:00310	Lysine degradation	ALDH1B1	ALDH1B1	cDNA FLJ51238, highly similar to Aldehyde dehydrogenase X, mitochondrial (EC 1.2.1.3)	0.265118	1	1.52828
PATH:00310	Lysine degradation	GCDH	GCDH	Glutaryl-Coenzyme A dehydrogenase, isoform CRA_a	0.265118	1	1.52828
PATH:00310	Lysine degradation	SUV39H1	SUV39H1	cDNA FLJ51507, highly similar to Histone-lysine N-methyltransferase, H3lysine-9 specific 1 (EC 2.1.1.43)	0.265118	1	1.52828
PATH:00310	Lysine degradation	SETMAR	SETMAR	cDNA FLJ54643, highly similar to Homo sapiens SET domain and mariner transposase fusion gene (SETMAR), mRNA	0.265118	1	1.52828
PATH:05132	Salmonella infection	MYH10	MYH10	Myosin-10	0.270077	1	1.37546
PATH:05132	Salmonella infection	IFNG	IFNG	Interferon gamma	0.270077	1	1.37546
PATH:05132	Salmonella infection	MAPK12	MAPK12	cDNA FLJ78463	0.270077	1	1.37546
PATH:05132	Salmonella infection	MAPK11	MAPK11	Mitogen-activated protein kinase 11	0.270077	1	1.37546
PATH:05132	Salmonella infection	ACTG1	ACTG1	cDNA FLJ58286, highly similar to Actin, cytoplasmic 2	0.270077	1	1.37546
PATH:05132	Salmonella infection	ACTB	ACTB	Beta-actin	0.270077	1	1.37546
PATH:03320	PPAR signaling pathway	SLC27A4	SLC27A4	Solute carrier family 27 (Fatty acid transporter), member 4, isoform CRA_a	0.289511	1	1.39183
PATH:03320	PPAR signaling pathway	PLTP	PLTP	Phospholipid transfer protein, isoform CRA_c	0.289511	1	1.39183
PATH:03320	PPAR signaling pathway	SLC27A2	SLC27A2	cDNA FLJ41911 fis, clone PEBLM2008605, highly similar to Very-long-chain acyl-CoA synthetase (EC 6.2.1.-)	0.289511	1	1.39183
PATH:03320	PPAR signaling pathway	FABP5	FABP5	Fatty acid binding protein 5 (Psoriasis-associated)	0.289511	1	1.39183
PATH:03320	PPAR signaling pathway	PPARG	PPARG	Peroxisome proliferator activated receptor gamma	0.289511	1	1.39183
PATH:00232	Caffeine metabolism	XDH	XDH	Xanthine dehydrogenase/oxidase	0.308542	1	2.78366
PATH:04917	Prolactin signaling pathway	MAPK12	MAPK12	cDNA FLJ78463	0.309823	1	1.35317
PATH:04917	Prolactin signaling pathway	MAPK11	MAPK11	Mitogen-activated protein kinase 11	0.309823	1	1.35317
PATH:04917	Prolactin signaling pathway	SHC4	SHC4	cDNA FLJ42926 fis, clone BRSSN2004719, highly similar to Homo sapiens rai-like protein (RaLP), mRNA	0.309823	1	1.35317
PATH:04917	Prolactin signaling pathway	TNFSF11	TNFSF11	Tumor necrosis factor ligand superfamily member 11	0.309823	1	1.35317
PATH:04917	Prolactin signaling pathway	HRAS	HRAS	GTPase HRas	0.309823	1	1.35317
PATH:05134	Legionellosis	VCP	VCP	Transitional endoplasmic reticulum ATPase	0.311769	1	1.41714
PATH:05134	Legionellosis	HSPD1	HSPD1	Heat shock 60kDa protein 1 (Chaperonin), isoform CRA_a	0.311769	1	1.41714
PATH:05134	Legionellosis	CYCS	CYCS	Cytochrome c	0.311769	1	1.41714
PATH:05134	Legionellosis	HSPA8	HSPA8	cDNA FLJ38781 fis, clone LIVER2000216, highly similar to HEAT SHOCK COGNATE 71 kDa PROTEIN	0.311769	1	1.41714
PATH:04660	T cell receptor signaling pathway	IFNG	IFNG	Interferon gamma	0.326409	1	1.25137
PATH:04660	T cell receptor signaling pathway	MAPK12	MAPK12	cDNA FLJ78463	0.326409	1	1.25137
PATH:04660	T cell receptor signaling pathway	IL5	IL5	Interleukin-5	0.326409	1	1.25137
PATH:04660	T cell receptor signaling pathway	MAPK11	MAPK11	Mitogen-activated protein kinase 11	0.326409	1	1.25137
PATH:04660	T cell receptor signaling pathway	HRAS	HRAS	GTPase HRas	0.326409	1	1.25137
PATH:04660	T cell receptor signaling pathway	CD28	CD28	T-cell-specific surface glycoprotein CD28	0.326409	1	1.25137
PATH:04660	T cell receptor signaling pathway	CDK4	CDK4	Cyclin-dependent kinase 4, isoform CRA_a	0.326409	1	1.25137
PATH:04971	Gastric acid secretion	ADCY3	ADCY3	cDNA FLJ14951 fis, clone PLACE3000020, highly similar to Adenylate cyclase type 3 (EC 4.6.1.1)	0.34063	1	1.29904
PATH:04971	Gastric acid secretion	ACTB	ACTB	Beta-actin	0.34063	1	1.29904
PATH:04971	Gastric acid secretion	EZR	EZR	cDNA, FLJ92973, highly similar to Homo sapiens villin 2 (ezrin) (VIL2), mRNA	0.34063	1	1.29904
PATH:04971	Gastric acid secretion	ADCY1	ADCY1	Adenylate cyclase type 1	0.34063	1	1.29904
PATH:04971	Gastric acid secretion	MYLK2	MYLK2	Myosin light chain kinase 2, skeletal/cardiac muscle	0.34063	1	1.29904
PATH:04977	Vitamin digestion and absorption	SLC5A6	SLC5A6	Solute carrier family 5 (Sodium-dependent vitamin transporter), member 6, isoform CRA_b	0.351061	1	1.6238
PATH:04977	Vitamin digestion and absorption	MMACHC	MMACHC	Methylmalonic aciduria and homocystinuria type C protein	0.351061	1	1.6238
PATH:00563	Glycosylphosphatidylinositol(GPI)-anchor biosynthesis	GPAA1	GPAA1	cDNA, FLJ93169, highly similar to Homo sapiens GPAA1P anchor attachment protein 1 homolog (yeast) (GPAA1), mRNA	0.351061	1	1.6238
PATH:00563	Glycosylphosphatidylinositol(GPI)-anchor biosynthesis	PIGW	PIGW	Phosphatidylinositol glycan, class W, isoform CRA_a	0.351061	1	1.6238
PATH:04114	Oocyte meiosis	ADCY3	ADCY3	cDNA FLJ14951 fis, clone PLACE3000020, highly similar to Adenylate cyclase type 3 (EC 4.6.1.1)	0.351732	1	1.21785
PATH:04114	Oocyte meiosis	PKMYT1	PKMYT1	Membrane-associated tyrosine- and threonine-specific cdc2-inhibitory kinase	0.351732	1	1.21785
PATH:04114	Oocyte meiosis	PLK1	PLK1	cDNA FLJ51423, highly similar to Serine/threonine-protein kinase PLK1 (EC 2.7.11.21)	0.351732	1	1.21785
PATH:04114	Oocyte meiosis	MAPK12	MAPK12	cDNA FLJ78463	0.351732	1	1.21785
PATH:04114	Oocyte meiosis	CDC20	CDC20	cDNA FLJ59100, highly similar to Cell division cycle protein 20 homolog	0.351732	1	1.21785
PATH:04114	Oocyte meiosis	ANAPC1	ANAPC1	Anaphase-promoting complex subunit 1	0.351732	1	1.21785
PATH:04114	Oocyte meiosis	ADCY1	ADCY1	Adenylate cyclase type 1	0.351732	1	1.21785
PATH:00380	Tryptophan metabolism	MAOA	MAOA	Amine oxidase [flavin-containing] A	0.366461	1	1.39183
PATH:00380	Tryptophan metabolism	ALDH1B1	ALDH1B1	cDNA FLJ51238, highly similar to Aldehyde dehydrogenase X, mitochondrial (EC 1.2.1.3)	0.366461	1	1.39183
PATH:00380	Tryptophan metabolism	GCDH	GCDH	Glutaryl-Coenzyme A dehydrogenase, isoform CRA_a	0.366461	1	1.39183
PATH:00350	Tyrosine metabolism	MAOA	MAOA	Amine oxidase [flavin-containing] A	0.366461	1	1.39183
PATH:00350	Tyrosine metabolism	LCMT2	LCMT2	cDNA FLJ76457, highly similar to Homo sapiens leucine carboxyl methyltransferase 2 (LCMT2), mRNA	0.366461	1	1.39183
PATH:00350	Tyrosine metabolism	GOT2	GOT2	cDNA FLJ54203, highly similar to Aspartate aminotransferase, mitochondrial (EC 2.6.1.1)	0.366461	1	1.39183
PATH:00072	Synthesis and degradation of ketone bodies	OXCT1	OXCT1	cDNA FLJ51747, highly similar to Succinyl-CoA:3-ketoacid-coenzyme A transferase1, mitochondrial (EC 2.8.3.5)	0.377766	1	2.16507
PATH:05332	Graft-versus-host disease	IFNG	IFNG	Interferon gamma	0.380654	1	1.35946
PATH:05332	Graft-versus-host disease	CD28	CD28	T-cell-specific surface glycoprotein CD28	0.380654	1	1.35946
PATH:05332	Graft-versus-host disease	GZMB	GZMB	Granzyme B (Granzyme 2, cytotoxic T-lymphocyte-associated serine esterase 1), isoform CRA_b	0.380654	1	1.35946
PATH:05131	Shigellosis	MAPK12	MAPK12	cDNA FLJ78463	0.394602	1	1.25714
PATH:05131	Shigellosis	MAPK11	MAPK11	Mitogen-activated protein kinase 11	0.394602	1	1.25714
PATH:05131	Shigellosis	ACTG1	ACTG1	cDNA FLJ58286, highly similar to Actin, cytoplasmic 2	0.394602	1	1.25714
PATH:05131	Shigellosis	ACTB	ACTB	Beta-actin	0.394602	1	1.25714
PATH:04621	NOD-like receptor signaling pathway	MAPK12	MAPK12	cDNA FLJ78463	0.394602	1	1.25714
PATH:04621	NOD-like receptor signaling pathway	MAPK11	MAPK11	Mitogen-activated protein kinase 11	0.394602	1	1.25714
PATH:04621	NOD-like receptor signaling pathway	HSP90AB1	HSP90AB1	Heat shock protein 90kDa alpha (Cytosolic), class B member 1, isoform CRA_a	0.394602	1	1.25714
PATH:04621	NOD-like receptor signaling pathway	HSP90AA1	HSP90AA1	cDNA FLJ57431, highly similar to Heat shock protein HSP 90-alpha	0.394602	1	1.25714
PATH:04623	Cytosolic DNA-sensing pathway	POLR3G	POLR3G	Polymerase (RNA) III (DNA directed) polypeptide G (32kD), isoform CRA_a	0.406379	1	1.23718
PATH:04623	Cytosolic DNA-sensing pathway	POLR3B	POLR3B	DNA-directed RNA polymerase III subunit RPC2	0.406379	1	1.23718
PATH:04623	Cytosolic DNA-sensing pathway	POLR3H	POLR3H	Polymerase (RNA) III (DNA directed) polypeptide H (22.9kD), isoform CRA_a	0.406379	1	1.23718
PATH:04623	Cytosolic DNA-sensing pathway	POLR2L	POLR2L	DNA-directed RNA polymerases I, II, and III subunit RPABC5	0.406379	1	1.23718
PATH:04962	Vasopressin-regulated water reabsorption	ARHGDIA	ARHGDIA	cDNA FLJ50748, highly similar to Rho GDP-dissociation inhibitor 1	0.408816	1	1.29904
PATH:04962	Vasopressin-regulated water reabsorption	ADCY3	ADCY3	cDNA FLJ14951 fis, clone PLACE3000020, highly similar to Adenylate cyclase type 3 (EC 4.6.1.1)	0.408816	1	1.29904
PATH:04962	Vasopressin-regulated water reabsorption	AQP3	AQP3	cDNA FLJ57062, highly similar to Aquaporin-3	0.408816	1	1.29904
PATH:04122	Sulfur relay system	CTU2	CTU2	Cytoplasmic tRNA 2-thiolation protein 2	0.409742	1	1.94856
PATH:00430	Taurine and hypotaurine metabolism	GAD1	GAD1	cDNA FLJ77623, highly similar to Homo sapiens glutamate decarboxylase 1 (brain, 67kDa) (GAD1), transcript variant GAD67, mRNA	0.409742	1	1.94856
PATH:05164	Influenza A	FURIN	FURIN	Furin (Paired basic amino acid cleaving enzyme), isoform CRA_a	0.423922	1	1.10088
PATH:05164	Influenza A	IFNG	IFNG	Interferon gamma	0.423922	1	1.10088
PATH:05164	Influenza A	MAPK12	MAPK12	cDNA FLJ78463	0.423922	1	1.10088
PATH:05164	Influenza A	MAPK11	MAPK11	Mitogen-activated protein kinase 11	0.423922	1	1.10088
PATH:05164	Influenza A	ACTG1	ACTG1	cDNA FLJ58286, highly similar to Actin, cytoplasmic 2	0.423922	1	1.10088
PATH:05164	Influenza A	KPNA2	KPNA2	Importin subunit alpha-1	0.423922	1	1.10088
PATH:05164	Influenza A	ACTB	ACTB	Beta-actin	0.423922	1	1.10088
PATH:05164	Influenza A	CYCS	CYCS	Cytochrome c	0.423922	1	1.10088
PATH:05164	Influenza A	HSPA8	HSPA8	cDNA FLJ38781 fis, clone LIVER2000216, highly similar to HEAT SHOCK COGNATE 71 kDa PROTEIN	0.423922	1	1.10088
PATH:05164	Influenza A	AGFG1	AGFG1	HIV-1 Rev binding protein, isoform CRA_a	0.423922	1	1.10088
PATH:00030	Pentose phosphate pathway	RPIA	RPIA	Ribose-5-phosphate isomerase	0.425054	1	1.39183
PATH:00030	Pentose phosphate pathway	PFKM	PFKM	cDNA FLJ56281, highly similar to 6-phosphofructokinase, muscle type (EC 2.7.1.11)	0.425054	1	1.39183
PATH:03420	Nucleotide excision repair	POLD1	POLD1	DNA polymerase delta catalytic subunit	0.436581	1	1.24376
PATH:03420	Nucleotide excision repair	POLD2	POLD2	DNA polymerase delta subunit 2	0.436581	1	1.24376
PATH:03420	Nucleotide excision repair	RFC2	RFC2	Replication factor C subunit 2	0.436581	1	1.24376
PATH:01212	Fatty acid metabolism	FASN	FASN	Fatty acid synthase	0.450282	1	1.21785
PATH:01212	Fatty acid metabolism	MECR	MECR	cDNA FLJ56723, highly similar to Trans-2-enoyl-CoA reductase, mitochondrial (EC 1.3.1.38)	0.450282	1	1.21785
PATH:01212	Fatty acid metabolism	MCAT	MCAT	Malonyl-CoA-acyl carrier protein transacylase, mitochondrial	0.450282	1	1.21785
PATH:04115	p53 signaling pathway	PMAIP1	PMAIP1	Phorbol-12-myristate-13-acetate-induced protein 1	0.464423	1	1.14621
PATH:04115	p53 signaling pathway	CYCS	CYCS	Cytochrome c	0.464423	1	1.14621
PATH:04115	p53 signaling pathway	RRM2	RRM2	cDNA FLJ16813 fis, clone THYMU3030231, highly similar to Ribonucleoside-diphosphate reductase M2 subunit	0.464423	1	1.14621
PATH:04115	p53 signaling pathway	CDK4	CDK4	Cyclin-dependent kinase 4, isoform CRA_a	0.464423	1	1.14621
PATH:00514	Other types of O-glycan biosynthesis	EOGT	EOGT	cDNA FLJ33770 fis, clone BRHIP2000359, highly similar to Rattus norvegicus glycosyltransferase Aer61 (Aer61), mRNA	0.477262	1	1.16914
PATH:00514	Other types of O-glycan biosynthesis	POFUT1	POFUT1	cDNA FLJ50232, highly similar to GDP-fucose protein O-fucosyltransferase 1 (EC 2.4.1.221)	0.477262	1	1.16914
PATH:00514	Other types of O-glycan biosynthesis	CHST10	CHST10	cDNA FLJ55226, highly similar to Carbohydrate sulfotransferase 10 (EC 2.8.2.-)	0.477262	1	1.16914
PATH:05215	Prostate cancer	E2F2	E2F2	Transcription factor E2F2	0.484122	1	1.0947
PATH:05215	Prostate cancer	PDGFA	PDGFA	Platelet-derived growth factor alpha polypeptide, isoform CRA_a	0.484122	1	1.0947
PATH:05215	Prostate cancer	HSP90AB1	HSP90AB1	Heat shock protein 90kDa alpha (Cytosolic), class B member 1, isoform CRA_a	0.484122	1	1.0947
PATH:05215	Prostate cancer	HSP90AA1	HSP90AA1	cDNA FLJ57431, highly similar to Heat shock protein HSP 90-alpha	0.484122	1	1.0947
PATH:05215	Prostate cancer	HRAS	HRAS	GTPase HRas	0.484122	1	1.0947
PATH:05310	Asthma	IL5	IL5	Interleukin-5	0.494438	1	1.21785
PATH:05310	Asthma	IL13	IL13	Interleukin-13	0.494438	1	1.21785
PATH:04141	Protein processing in endoplasmic reticulum	VCP	VCP	Transitional endoplasmic reticulum ATPase	0.496806	1	1.04387
PATH:04141	Protein processing in endoplasmic reticulum	PLAA	PLAA	Phospholipase A-2-activating protein	0.496806	1	1.04387
PATH:04141	Protein processing in endoplasmic reticulum	HSPBP1	HSPBP1	Hsp70-binding protein 1	0.496806	1	1.04387
PATH:04141	Protein processing in endoplasmic reticulum	HSPH1	HSPH1	Heat shock 105kDa/110kDa protein 1, isoform CRA_a	0.496806	1	1.04387
PATH:04141	Protein processing in endoplasmic reticulum	TXNDC5	TXNDC5	HCG1811539, isoform CRA_b	0.496806	1	1.04387
PATH:04141	Protein processing in endoplasmic reticulum	HSP90AB1	HSP90AB1	Heat shock protein 90kDa alpha (Cytosolic), class B member 1, isoform CRA_a	0.496806	1	1.04387
PATH:04141	Protein processing in endoplasmic reticulum	HSP90AA1	HSP90AA1	cDNA FLJ57431, highly similar to Heat shock protein HSP 90-alpha	0.496806	1	1.04387
PATH:04141	Protein processing in endoplasmic reticulum	HSPA8	HSPA8	cDNA FLJ38781 fis, clone LIVER2000216, highly similar to HEAT SHOCK COGNATE 71 kDa PROTEIN	0.496806	1	1.04387
PATH:04141	Protein processing in endoplasmic reticulum	BAG2	BAG2	cDNA FLJ10153 fis, clone HEMBA1003417, highly similar to BAG family molecular chaperone regulator 2	0.496806	1	1.04387
PATH:05218	Melanoma	E2F2	E2F2	Transcription factor E2F2	0.498288	1	1.09778
PATH:05218	Melanoma	PDGFA	PDGFA	Platelet-derived growth factor alpha polypeptide, isoform CRA_a	0.498288	1	1.09778
PATH:05218	Melanoma	HRAS	HRAS	GTPase HRas	0.498288	1	1.09778
PATH:05218	Melanoma	CDK4	CDK4	Cyclin-dependent kinase 4, isoform CRA_a	0.498288	1	1.09778
PATH:04668	TNF signaling pathway	MAPK12	MAPK12	cDNA FLJ78463	0.499501	1	1.06285
PATH:04668	TNF signaling pathway	MAPK11	MAPK11	Mitogen-activated protein kinase 11	0.499501	1	1.06285
PATH:04668	TNF signaling pathway	CSF1	CSF1	Colony stimulating factor 1 (Macrophage), isoform CRA_a	0.499501	1	1.06285
PATH:04668	TNF signaling pathway	LTA	LTA	Lymphotoxin-alpha	0.499501	1	1.06285
PATH:04668	TNF signaling pathway	LIF	LIF	Leukemia inhibitory factor	0.499501	1	1.06285
PATH:04668	TNF signaling pathway	PGAM5	PGAM5	Serine/threonine-protein phosphatase PGAM5, mitochondrial	0.499501	1	1.06285
PATH:00480	Glutathione metabolism	SRM	SRM	Spermidine synthase	0.503614	1	1.12417
PATH:00480	Glutathione metabolism	RRM2	RRM2	cDNA FLJ16813 fis, clone THYMU3030231, highly similar to Ribonucleoside-diphosphate reductase M2 subunit	0.503614	1	1.12417
PATH:00480	Glutathione metabolism	ODC1	ODC1	cDNA FLJ51371, highly similar to Ornithine decarboxylase (EC 4.1.1.17)	0.503614	1	1.12417
PATH:03015	mRNA surveillance pathway	DAZAP1	DAZAP1	cDNA FLJ35575 fis, clone SPLEN2006143, highly similar to DAZ-associated protein 1	0.503928	1	1.07064
PATH:03015	mRNA surveillance pathway	ALYREF	ALYREF	THO complex subunit 4	0.503928	1	1.07064
PATH:03015	mRNA surveillance pathway	MAGOHB	MAGOHB	Mago-nashi homolog, isoform CRA_c	0.503928	1	1.07064
PATH:03015	mRNA surveillance pathway	RNPS1	RNPS1	RNA binding protein S1	0.503928	1	1.07064
PATH:03015	mRNA surveillance pathway	CSTF2	CSTF2	Cleavage stimulation factor subunit 2	0.503928	1	1.07064
PATH:04611	Platelet activation	ADCY3	ADCY3	cDNA FLJ14951 fis, clone PLACE3000020, highly similar to Adenylate cyclase type 3 (EC 4.6.1.1)	0.51222	1	1.04122
PATH:04611	Platelet activation	MAPK12	MAPK12	cDNA FLJ78463	0.51222	1	1.04122
PATH:04611	Platelet activation	MAPK11	MAPK11	Mitogen-activated protein kinase 11	0.51222	1	1.04122
PATH:04611	Platelet activation	ACTG1	ACTG1	cDNA FLJ58286, highly similar to Actin, cytoplasmic 2	0.51222	1	1.04122
PATH:04611	Platelet activation	ACTB	ACTB	Beta-actin	0.51222	1	1.04122
PATH:04611	Platelet activation	ADCY1	ADCY1	Adenylate cyclase type 1	0.51222	1	1.04122
PATH:04611	Platelet activation	MYLK2	MYLK2	Myosin light chain kinase 2, skeletal/cardiac muscle	0.51222	1	1.04122
PATH:03460	Fanconi anemia pathway	APITD1	APITD1	Centromere protein S	0.516533	1	1.10296
PATH:03460	Fanconi anemia pathway	STRA13	STRA13	Centromere protein X	0.516533	1	1.10296
PATH:03460	Fanconi anemia pathway	TELO2	TELO2	Telomere length regulation protein TEL2 homolog	0.516533	1	1.10296
PATH:05220	Chronic myeloid leukemia	E2F2	E2F2	Transcription factor E2F2	0.520349	1	1.06771
PATH:05220	Chronic myeloid leukemia	SHC4	SHC4	cDNA FLJ42926 fis, clone BRSSN2004719, highly similar to Homo sapiens rai-like protein (RaLP), mRNA	0.520349	1	1.06771
PATH:05220	Chronic myeloid leukemia	HRAS	HRAS	GTPase HRas	0.520349	1	1.06771
PATH:05220	Chronic myeloid leukemia	CDK4	CDK4	Cyclin-dependent kinase 4, isoform CRA_a	0.520349	1	1.06771
PATH:05143	African trypanosomiasis	IFNG	IFNG	Interferon gamma	0.527091	1	1.14621
PATH:05143	African trypanosomiasis	THOP1	THOP1	cDNA FLJ56247, highly similar to Thimet oligopeptidase (EC 3.4.24.15)	0.527091	1	1.14621
PATH:00040	Pentose and glucuronate interconversions	XYLB	XYLB	cDNA FLJ10343 fis, clone NT2RM2000951, highly similar to Xylulose kinase (EC 2.7.1.17)	0.527091	1	1.14621
PATH:00040	Pentose and glucuronate interconversions	ALDH1B1	ALDH1B1	cDNA FLJ51238, highly similar to Aldehyde dehydrogenase X, mitochondrial (EC 1.2.1.3)	0.527091	1	1.14621
PATH:04380	Osteoclast differentiation	IFNG	IFNG	Interferon gamma	0.528509	1	1.02556
PATH:04380	Osteoclast differentiation	MAPK12	MAPK12	cDNA FLJ78463	0.528509	1	1.02556
PATH:04380	Osteoclast differentiation	MAPK11	MAPK11	Mitogen-activated protein kinase 11	0.528509	1	1.02556
PATH:04380	Osteoclast differentiation	CSF1	CSF1	Colony stimulating factor 1 (Macrophage), isoform CRA_a	0.528509	1	1.02556
PATH:04380	Osteoclast differentiation	TNFSF11	TNFSF11	Tumor necrosis factor ligand superfamily member 11	0.528509	1	1.02556
PATH:04380	Osteoclast differentiation	FHL2	FHL2	Four and a half LIM domains protein 2	0.528509	1	1.02556
PATH:04380	Osteoclast differentiation	PPARG	PPARG	Peroxisome proliferator activated receptor gamma	0.528509	1	1.02556
PATH:05110	Vibrio cholerae infection	ADCY3	ADCY3	cDNA FLJ14951 fis, clone PLACE3000020, highly similar to Adenylate cyclase type 3 (EC 4.6.1.1)	0.529269	1	1.08254
PATH:05110	Vibrio cholerae infection	ACTG1	ACTG1	cDNA FLJ58286, highly similar to Actin, cytoplasmic 2	0.529269	1	1.08254
PATH:05110	Vibrio cholerae infection	ACTB	ACTB	Beta-actin	0.529269	1	1.08254
PATH:05320	Autoimmune thyroid disease	IL5	IL5	Interleukin-5	0.529269	1	1.08254
PATH:05320	Autoimmune thyroid disease	CD28	CD28	T-cell-specific surface glycoprotein CD28	0.529269	1	1.08254
PATH:05320	Autoimmune thyroid disease	GZMB	GZMB	Granzyme B (Granzyme 2, cytotoxic T-lymphocyte-associated serine esterase 1), isoform CRA_b	0.529269	1	1.08254
PATH:05140	Leishmaniasis	IFNG	IFNG	Interferon gamma	0.531207	1	1.05328
PATH:05140	Leishmaniasis	MAPK12	MAPK12	cDNA FLJ78463	0.531207	1	1.05328
PATH:05140	Leishmaniasis	MAPK11	MAPK11	Mitogen-activated protein kinase 11	0.531207	1	1.05328
PATH:05140	Leishmaniasis	IRAK1	IRAK1	Interleukin-1 receptor-associated kinase 1	0.531207	1	1.05328
PATH:05412	Arrhythmogenic right ventricular cardiomyopathy (ARVC)	ACTG1	ACTG1	cDNA FLJ58286, highly similar to Actin, cytoplasmic 2	0.531207	1	1.05328
PATH:05412	Arrhythmogenic right ventricular cardiomyopathy (ARVC)	ATP2A2	ATP2A2	ATPase CA++ transporting cardiac muscle slow twitch 2	0.531207	1	1.05328
PATH:05412	Arrhythmogenic right ventricular cardiomyopathy (ARVC)	ACTB	ACTB	Beta-actin	0.531207	1	1.05328
PATH:05412	Arrhythmogenic right ventricular cardiomyopathy (ARVC)	SGCB	SGCB	Beta-sarcoglycan	0.531207	1	1.05328
PATH:05162	Measles	IFNG	IFNG	Interferon gamma	0.536576	1	1.01791
PATH:05162	Measles	IL2RA	IL2RA	Interleukin-2 receptor subunit alpha	0.536576	1	1.01791
PATH:05162	Measles	IL13	IL13	Interleukin-13	0.536576	1	1.01791
PATH:05162	Measles	HSPA8	HSPA8	cDNA FLJ38781 fis, clone LIVER2000216, highly similar to HEAT SHOCK COGNATE 71 kDa PROTEIN	0.536576	1	1.01791
PATH:05162	Measles	CD28	CD28	T-cell-specific surface glycoprotein CD28	0.536576	1	1.01791
PATH:05162	Measles	IRAK1	IRAK1	Interleukin-1 receptor-associated kinase 1	0.536576	1	1.01791
PATH:05162	Measles	CDK4	CDK4	Cyclin-dependent kinase 4, isoform CRA_a	0.536576	1	1.01791
PATH:00561	Glycerolipid metabolism	ALDH1B1	ALDH1B1	cDNA FLJ51238, highly similar to Aldehyde dehydrogenase X, mitochondrial (EC 1.2.1.3)	0.541817	1	1.06285
PATH:00561	Glycerolipid metabolism	GPAT2	GPAT2	cDNA FLJ61325, highly similar to Homo sapiens glycerol-3-phosphate acyltransferase, mitochondrial (GPAM), mRNA	0.541817	1	1.06285
PATH:00561	Glycerolipid metabolism	AGK	AGK	Multiple substrate lipid kinase, isoform CRA_a	0.541817	1	1.06285
PATH:05223	Non-small cell lung cancer	E2F2	E2F2	Transcription factor E2F2	0.554171	1	1.04387
PATH:05223	Non-small cell lung cancer	HRAS	HRAS	GTPase HRas	0.554171	1	1.04387
PATH:05223	Non-small cell lung cancer	CDK4	CDK4	Cyclin-dependent kinase 4, isoform CRA_a	0.554171	1	1.04387
PATH:00051	Fructose and mannose metabolism	TSTA3	TSTA3	cDNA FLJ39433 fis, clone PROST2004142, highly similar to GDP-L-fucose synthetase (EC 1.1.1.271)	0.55829	1	1.08254
PATH:00051	Fructose and mannose metabolism	PFKM	PFKM	cDNA FLJ56281, highly similar to 6-phosphofructokinase, muscle type (EC 2.7.1.11)	0.55829	1	1.08254
PATH:04120	Ubiquitin mediated proteolysis	CDC20	CDC20	cDNA FLJ59100, highly similar to Cell division cycle protein 20 homolog	0.560437	1	0.995616
PATH:04120	Ubiquitin mediated proteolysis	UBE2S	UBE2S	Ubiquitin-conjugating enzyme E2 S	0.560437	1	0.995616
PATH:04120	Ubiquitin mediated proteolysis	ANAPC1	ANAPC1	Anaphase-promoting complex subunit 1	0.560437	1	0.995616
PATH:04120	Ubiquitin mediated proteolysis	UBE3C	UBE3C	cDNA FLJ61262, highly similar to Ubiquitin-protein ligase E3C (EC 6.3.2.-)	0.560437	1	0.995616
PATH:04120	Ubiquitin mediated proteolysis	UBA1	UBA1	Ubiquitin-activating enzyme E1 (A1S9T and BN75 temperature sensitivity complementing), isoform CRA_a	0.560437	1	0.995616
PATH:04120	Ubiquitin mediated proteolysis	PRPF19	PRPF19	Pre-mRNA-processing factor 19	0.560437	1	0.995616
PATH:04120	Ubiquitin mediated proteolysis	NEDD4L	NEDD4L	E3 ubiquitin-protein ligase NEDD4-like	0.560437	1	0.995616
PATH:04630	Jak-STAT signaling pathway	IL21	IL21	Interleukin-21	0.560549	1	0.992898
PATH:04630	Jak-STAT signaling pathway	IFNG	IFNG	Interferon gamma	0.560549	1	0.992898
PATH:04630	Jak-STAT signaling pathway	IL26	IL26	Interleukin-26	0.560549	1	0.992898
PATH:04630	Jak-STAT signaling pathway	IL5	IL5	Interleukin-5	0.560549	1	0.992898
PATH:04630	Jak-STAT signaling pathway	IL22	IL22	Interleukin 22	0.560549	1	0.992898
PATH:04630	Jak-STAT signaling pathway	IL2RA	IL2RA	Interleukin-2 receptor subunit alpha	0.560549	1	0.992898
PATH:04630	Jak-STAT signaling pathway	IL13	IL13	Interleukin-13	0.560549	1	0.992898
PATH:04630	Jak-STAT signaling pathway	LIF	LIF	Leukemia inhibitory factor	0.560549	1	0.992898
PATH:03018	RNA degradation	EXOSC2	EXOSC2	EXOSC2 protein	0.563034	1	1.01224
PATH:03018	RNA degradation	HSPD1	HSPD1	Heat shock 60kDa protein 1 (Chaperonin), isoform CRA_a	0.563034	1	1.01224
PATH:03018	RNA degradation	EXOSC5	EXOSC5	Exosome complex component RRP46	0.563034	1	1.01224
PATH:03018	RNA degradation	PNPT1	PNPT1	Polyribonucleotide nucleotidyltransferase 1, mitochondrial	0.563034	1	1.01224
PATH:04750	Inflammatory mediator regulation of TRP channels	ADCY3	ADCY3	cDNA FLJ14951 fis, clone PLACE3000020, highly similar to Adenylate cyclase type 3 (EC 4.6.1.1)	0.579813	1	0.984123
PATH:04750	Inflammatory mediator regulation of TRP channels	MAPK12	MAPK12	cDNA FLJ78463	0.579813	1	0.984123
PATH:04750	Inflammatory mediator regulation of TRP channels	MAPK11	MAPK11	Mitogen-activated protein kinase 11	0.579813	1	0.984123
PATH:04750	Inflammatory mediator regulation of TRP channels	PRKCE	PRKCE	Protein kinase C epsilon type	0.579813	1	0.984123
PATH:04750	Inflammatory mediator regulation of TRP channels	ADCY1	ADCY1	Adenylate cyclase type 1	0.579813	1	0.984123
PATH:04612	Antigen processing and presentation	IFNG	IFNG	Interferon gamma	0.583586	1	0.986614
PATH:04612	Antigen processing and presentation	HSP90AB1	HSP90AB1	Heat shock protein 90kDa alpha (Cytosolic), class B member 1, isoform CRA_a	0.583586	1	0.986614
PATH:04612	Antigen processing and presentation	HSP90AA1	HSP90AA1	cDNA FLJ57431, highly similar to Heat shock protein HSP 90-alpha	0.583586	1	0.986614
PATH:04612	Antigen processing and presentation	HSPA8	HSPA8	cDNA FLJ38781 fis, clone LIVER2000216, highly similar to HEAT SHOCK COGNATE 71 kDa PROTEIN	0.583586	1	0.986614
PATH:04614	Renin-angiotensin system	THOP1	THOP1	cDNA FLJ56247, highly similar to Thimet oligopeptidase (EC 3.4.24.15)	0.59209	1	1.14621
PATH:00770	Pantothenate and CoA biosynthesis	BCAT1	BCAT1	Branched-chain-amino-acid aminotransferase, cytosolic	0.59209	1	1.14621
PATH:04146	Peroxisome	XDH	XDH	Xanthine dehydrogenase/oxidase	0.613344	1	0.950519
PATH:04146	Peroxisome	PMVK	PMVK	cDNA, FLJ93228, Homo sapiens phosphomevalonate kinase (PMVK), mRNA	0.613344	1	0.950519
PATH:04146	Peroxisome	SLC27A2	SLC27A2	cDNA FLJ41911 fis, clone PEBLM2008605, highly similar to Very-long-chain acyl-CoA synthetase (EC 6.2.1.-)	0.613344	1	0.950519
PATH:04146	Peroxisome	MPV17L2	MPV17L2	Uncharacterized protein	0.613344	1	0.950519
PATH:05142	Chagas disease (American trypanosomiasis)	IFNG	IFNG	Interferon gamma	0.62397	1	0.936809
PATH:05142	Chagas disease (American trypanosomiasis)	MAPK12	MAPK12	cDNA FLJ78463	0.62397	1	0.936809
PATH:05142	Chagas disease (American trypanosomiasis)	MAPK11	MAPK11	Mitogen-activated protein kinase 11	0.62397	1	0.936809
PATH:05142	Chagas disease (American trypanosomiasis)	IRAK1	IRAK1	Interleukin-1 receptor-associated kinase 1	0.62397	1	0.936809
PATH:05142	Chagas disease (American trypanosomiasis)	ADCY1	ADCY1	Adenylate cyclase type 1	0.62397	1	0.936809
PATH:04912	GnRH signaling pathway	ADCY3	ADCY3	cDNA FLJ14951 fis, clone PLACE3000020, highly similar to Adenylate cyclase type 3 (EC 4.6.1.1)	0.62397	1	0.936809
PATH:04912	GnRH signaling pathway	MAPK12	MAPK12	cDNA FLJ78463	0.62397	1	0.936809
PATH:04912	GnRH signaling pathway	MAPK11	MAPK11	Mitogen-activated protein kinase 11	0.62397	1	0.936809
PATH:04912	GnRH signaling pathway	HRAS	HRAS	GTPase HRas	0.62397	1	0.936809
PATH:04912	GnRH signaling pathway	ADCY1	ADCY1	Adenylate cyclase type 1	0.62397	1	0.936809
PATH:05203	Viral carcinogenesis	PMAIP1	PMAIP1	Phorbol-12-myristate-13-acetate-induced protein 1	0.625101	1	0.941335
PATH:05203	Viral carcinogenesis	CCNA1	CCNA1	cDNA, FLJ95009, highly similar to Homo sapiens cyclin A1 (CCNA1), mRNA	0.625101	1	0.941335
PATH:05203	Viral carcinogenesis	SCRIB	SCRIB	Protein scribble homolog	0.625101	1	0.941335
PATH:05203	Viral carcinogenesis	CDC20	CDC20	cDNA FLJ59100, highly similar to Cell division cycle protein 20 homolog	0.625101	1	0.941335
PATH:05203	Viral carcinogenesis	HIST1H2BH	HIST1H2BH	Histone H2B type 1-H	0.625101	1	0.941335
PATH:05203	Viral carcinogenesis	CCR4	CCR4	Chemokine (C-C motif) receptor 4	0.625101	1	0.941335
PATH:05203	Viral carcinogenesis	DNAJA3	DNAJA3	cDNA FLJ10471 fis, clone NT2RP2000045, highly similar to DnaJ homolog subfamily A member 3, mitochondrial	0.625101	1	0.941335
PATH:05203	Viral carcinogenesis	HRAS	HRAS	GTPase HRas	0.625101	1	0.941335
PATH:05203	Viral carcinogenesis	CDK4	CDK4	Cyclin-dependent kinase 4, isoform CRA_a	0.625101	1	0.941335
PATH:05203	Viral carcinogenesis	RANBP1	RANBP1	cDNA FLJ40340 fis, clone TESTI2032681, moderately similar to RAN-SPECIFIC GTPASE-ACTIVATING PROTEIN	0.625101	1	0.941335
PATH:00920	Sulfur metabolism	CYCS	CYCS	Cytochrome c	0.632986	1	1.02556
PATH:00531	Glycosaminoglycan degradation	HYAL3	HYAL3	Hyaluronidase-3	0.632986	1	1.02556
PATH:04261	Adrenergic signaling in cardiomyocytes	ADCY3	ADCY3	cDNA FLJ14951 fis, clone PLACE3000020, highly similar to Adenylate cyclase type 3 (EC 4.6.1.1)	0.649777	1	0.915432
PATH:04261	Adrenergic signaling in cardiomyocytes	MAPK12	MAPK12	cDNA FLJ78463	0.649777	1	0.915432
PATH:04261	Adrenergic signaling in cardiomyocytes	MAPK11	MAPK11	Mitogen-activated protein kinase 11	0.649777	1	0.915432
PATH:04261	Adrenergic signaling in cardiomyocytes	ATP2A2	ATP2A2	ATPase CA++ transporting cardiac muscle slow twitch 2	0.649777	1	0.915432
PATH:04261	Adrenergic signaling in cardiomyocytes	MYH6	MYH6	Myosin-6	0.649777	1	0.915432
PATH:04261	Adrenergic signaling in cardiomyocytes	ACTC1	ACTC1	cDNA FLJ78096, highly similar to Homo sapiens actin, alpha, cardiac muscle (ACTC), mRNA	0.649777	1	0.915432
PATH:04261	Adrenergic signaling in cardiomyocytes	ADCY1	ADCY1	Adenylate cyclase type 1	0.649777	1	0.915432
PATH:00860	Porphyrin and chlorophyll metabolism	EARS2	EARS2	Probable glutamate--tRNA ligase, mitochondrial	0.655697	1	0.906308
PATH:00860	Porphyrin and chlorophyll metabolism	COX10	COX10	cDNA FLJ53035, highly similar to Protoheme IX farnesyltransferase, mitochondrial (EC 2.5.1.-)	0.655697	1	0.906308
PATH:04722	Neurotrophin signaling pathway	ARHGDIA	ARHGDIA	cDNA FLJ50748, highly similar to Rho GDP-dissociation inhibitor 1	0.663797	1	0.899337
PATH:04722	Neurotrophin signaling pathway	MAPK12	MAPK12	cDNA FLJ78463	0.663797	1	0.899337
PATH:04722	Neurotrophin signaling pathway	MAPK11	MAPK11	Mitogen-activated protein kinase 11	0.663797	1	0.899337
PATH:04722	Neurotrophin signaling pathway	SHC4	SHC4	cDNA FLJ42926 fis, clone BRSSN2004719, highly similar to Homo sapiens rai-like protein (RaLP), mRNA	0.663797	1	0.899337
PATH:04722	Neurotrophin signaling pathway	HRAS	HRAS	GTPase HRas	0.663797	1	0.899337
PATH:04722	Neurotrophin signaling pathway	IRAK1	IRAK1	Interleukin-1 receptor-associated kinase 1	0.663797	1	0.899337
PATH:00071	Fatty acid degradation	ALDH1B1	ALDH1B1	cDNA FLJ51238, highly similar to Aldehyde dehydrogenase X, mitochondrial (EC 1.2.1.3)	0.668122	1	0.885711
PATH:00071	Fatty acid degradation	GCDH	GCDH	Glutaryl-Coenzyme A dehydrogenase, isoform CRA_a	0.668122	1	0.885711
PATH:01040	Biosynthesis of unsaturated fatty acids	ACOT7	ACOT7	cDNA FLJ60167, highly similar to Cytosolic acyl coenzyme A thioester hydrolase(EC 3.1.2.2)	0.669793	1	0.927887
PATH:05222	Small cell lung cancer	E2F2	E2F2	Transcription factor E2F2	0.677461	1	0.875759
PATH:05222	Small cell lung cancer	TRAF4	TRAF4	TNF receptor-associated factor 4, isoform CRA_b	0.677461	1	0.875759
PATH:05222	Small cell lung cancer	CYCS	CYCS	Cytochrome c	0.677461	1	0.875759
PATH:05222	Small cell lung cancer	CDK4	CDK4	Cyclin-dependent kinase 4, isoform CRA_a	0.677461	1	0.875759
PATH:04068	FoxO signaling pathway	PRMT1	PRMT1	cDNA FLJ60588, highly similar to Protein arginine N-methyltransferase 1 (EC 2.1.1.-)	0.685322	1	0.879051
PATH:04068	FoxO signaling pathway	PLK1	PLK1	cDNA FLJ51423, highly similar to Serine/threonine-protein kinase PLK1 (EC 2.7.11.21)	0.685322	1	0.879051
PATH:04068	FoxO signaling pathway	MAPK12	MAPK12	cDNA FLJ78463	0.685322	1	0.879051
PATH:04068	FoxO signaling pathway	MAPK11	MAPK11	Mitogen-activated protein kinase 11	0.685322	1	0.879051
PATH:04068	FoxO signaling pathway	S1PR1	S1PR1	cDNA FLJ58121, highly similar to Sphingosine 1-phosphate receptor Edg-1	0.685322	1	0.879051
PATH:04068	FoxO signaling pathway	HRAS	HRAS	GTPase HRas	0.685322	1	0.879051
PATH:04727	GABAergic synapse	ADCY3	ADCY3	cDNA FLJ14951 fis, clone PLACE3000020, highly similar to Adenylate cyclase type 3 (EC 4.6.1.1)	0.685991	1	0.866028
PATH:04727	GABAergic synapse	GAD1	GAD1	cDNA FLJ77623, highly similar to Homo sapiens glutamate decarboxylase 1 (brain, 67kDa) (GAD1), transcript variant GAD67, mRNA	0.685991	1	0.866028
PATH:04727	GABAergic synapse	ADCY1	ADCY1	Adenylate cyclase type 1	0.685991	1	0.866028
PATH:04727	GABAergic synapse	SLC38A5	SLC38A5	Solute carrier family 38, member 5, isoform CRA_a	0.685991	1	0.866028
PATH:04145	Phagosome	TUBA1C	TUBA1C	cDNA FLJ55956, highly similar to Tubulin alpha-6 chain	0.690197	1	0.879996
PATH:04145	Phagosome	TUBB2A	TUBB2A	TUBB2A protein	0.690197	1	0.879996
PATH:04145	Phagosome	ACTG1	ACTG1	cDNA FLJ58286, highly similar to Actin, cytoplasmic 2	0.690197	1	0.879996
PATH:04145	Phagosome	ACTB	ACTB	Beta-actin	0.690197	1	0.879996
PATH:04145	Phagosome	TUBA1B	TUBA1B	cDNA FLJ78587	0.690197	1	0.879996
PATH:04145	Phagosome	TUBB4B	TUBB4B	cDNA FLJ11352 fis, clone HEMBA1000020, highly similar to Tubulin beta-2C chain	0.690197	1	0.879996
PATH:04145	Phagosome	TUBB3	TUBB3	cDNA, FLJ95457, highly similar to Homo sapiens tubulin, beta, 4 (TUBB4), mRNA	0.690197	1	0.879996
PATH:04975	Fat digestion and absorption	SLC27A4	SLC27A4	Solute carrier family 27 (Fatty acid transporter), member 4, isoform CRA_a	0.691884	1	0.847201
PATH:04975	Fat digestion and absorption	GOT2	GOT2	cDNA FLJ54203, highly similar to Aspartate aminotransferase, mitochondrial (EC 2.6.1.1)	0.691884	1	0.847201
PATH:03022	Basal transcription factors	TAF6L	TAF6L	TAF6-like RNA polymerase II, p300/CBP-associated factor (PCAF)-associated factor, 65kDa, isoform CRA_a	0.691884	1	0.847201
PATH:03022	Basal transcription factors	TAF4B	TAF4B	Transcription initiation factor TFIID subunit 4B	0.691884	1	0.847201
PATH:04725	Cholinergic synapse	ADCY3	ADCY3	cDNA FLJ14951 fis, clone PLACE3000020, highly similar to Adenylate cyclase type 3 (EC 4.6.1.1)	0.696073	1	0.862196
PATH:04725	Cholinergic synapse	HRAS	HRAS	GTPase HRas	0.696073	1	0.862196
PATH:04725	Cholinergic synapse	CHRNA6	CHRNA6	Neuronal acetylcholine receptor subunit alpha-6	0.696073	1	0.862196
PATH:04725	Cholinergic synapse	ADCY1	ADCY1	Adenylate cyclase type 1	0.696073	1	0.862196
PATH:04725	Cholinergic synapse	KCNQ5	KCNQ5	cDNA FLJ56831, highly similar to Potassium voltage-gated channel subfamily KQT member 5	0.696073	1	0.862196
PATH:00910	Nitrogen metabolism	ASNS	ASNS	Asparagine synthetase [glutamine-hydrolyzing]	0.702918	1	0.847201
PATH:04964	Proximal tubule bicarbonate reclamation	SLC25A10	SLC25A10	cDNA FLJ61034, highly similar to Mitochondrial dicarboxylate carrier	0.702918	1	0.847201
PATH:05323	Rheumatoid arthritis	IFNG	IFNG	Interferon gamma	0.710624	1	0.838092
PATH:05323	Rheumatoid arthritis	CSF1	CSF1	Colony stimulating factor 1 (Macrophage), isoform CRA_a	0.710624	1	0.838092
PATH:05323	Rheumatoid arthritis	TNFSF11	TNFSF11	Tumor necrosis factor ligand superfamily member 11	0.710624	1	0.838092
PATH:05323	Rheumatoid arthritis	CD28	CD28	T-cell-specific surface glycoprotein CD28	0.710624	1	0.838092
PATH:05145	Toxoplasmosis	IFNG	IFNG	Interferon gamma	0.712596	1	0.853385
PATH:05145	Toxoplasmosis	MAPK12	MAPK12	cDNA FLJ78463	0.712596	1	0.853385
PATH:05145	Toxoplasmosis	MAPK11	MAPK11	Mitogen-activated protein kinase 11	0.712596	1	0.853385
PATH:05145	Toxoplasmosis	CYCS	CYCS	Cytochrome c	0.712596	1	0.853385
PATH:05145	Toxoplasmosis	HSPA8	HSPA8	cDNA FLJ38781 fis, clone LIVER2000216, highly similar to HEAT SHOCK COGNATE 71 kDa PROTEIN	0.712596	1	0.853385
PATH:05145	Toxoplasmosis	IRAK1	IRAK1	Interleukin-1 receptor-associated kinase 1	0.712596	1	0.853385
PATH:00520	Amino sugar and nucleotide sugar metabolism	TSTA3	TSTA3	cDNA FLJ39433 fis, clone PROST2004142, highly similar to GDP-L-fucose synthetase (EC 1.1.1.271)	0.714229	1	0.811901
PATH:00520	Amino sugar and nucleotide sugar metabolism	GNPNAT1	GNPNAT1	Glucosamine-phosphate N-acetyltransferase 1, isoform CRA_a	0.714229	1	0.811901
PATH:04320	Dorso-ventral axis formation	SPIRE1	SPIRE1	cDNA FLJ57642, highly similar to Homo sapiens spire homolog 1 (SPIRE1), mRNA	0.718216	1	0.811901
PATH:04976	Bile secretion	ADCY3	ADCY3	cDNA FLJ14951 fis, clone PLACE3000020, highly similar to Adenylate cyclase type 3 (EC 4.6.1.1)	0.722798	1	0.811901
PATH:04976	Bile secretion	ABCG2	ABCG2	ATP-binding cassette, sub-family G (WHITE), member 2, isoform CRA_a	0.722798	1	0.811901
PATH:04976	Bile secretion	ADCY1	ADCY1	Adenylate cyclase type 1	0.722798	1	0.811901
PATH:04918	Thyroid hormone synthesis	ADCY3	ADCY3	cDNA FLJ14951 fis, clone PLACE3000020, highly similar to Adenylate cyclase type 3 (EC 4.6.1.1)	0.722798	1	0.811901
PATH:04918	Thyroid hormone synthesis	ADCY1	ADCY1	Adenylate cyclase type 1	0.722798	1	0.811901
PATH:04918	Thyroid hormone synthesis	SLC26A4	SLC26A4	cDNA FLJ50607, highly similar to Pendrin	0.722798	1	0.811901
PATH:04520	Adherens junction	ACTG1	ACTG1	cDNA FLJ58286, highly similar to Actin, cytoplasmic 2	0.731474	1	0.800779
PATH:04520	Adherens junction	ACTB	ACTB	Beta-actin	0.731474	1	0.800779
PATH:04520	Adherens junction	PTPRM	PTPRM	Protein-tyrosine-phosphatase	0.731474	1	0.800779
PATH:04670	Leukocyte transendothelial migration	MAPK12	MAPK12	cDNA FLJ78463	0.731796	1	0.825662
PATH:04670	Leukocyte transendothelial migration	MAPK11	MAPK11	Mitogen-activated protein kinase 11	0.731796	1	0.825662
PATH:04670	Leukocyte transendothelial migration	ACTG1	ACTG1	cDNA FLJ58286, highly similar to Actin, cytoplasmic 2	0.731796	1	0.825662
PATH:04670	Leukocyte transendothelial migration	ACTB	ACTB	Beta-actin	0.731796	1	0.825662
PATH:04670	Leukocyte transendothelial migration	EZR	EZR	cDNA, FLJ92973, highly similar to Homo sapiens villin 2 (ezrin) (VIL2), mRNA	0.731796	1	0.825662
PATH:04672	Intestinal immune network for IgA production	IL5	IL5	Interleukin-5	0.735201	1	0.779425
PATH:04672	Intestinal immune network for IgA production	CD28	CD28	T-cell-specific surface glycoprotein CD28	0.735201	1	0.779425
PATH:04919	Thyroid hormone signaling pathway	ACTG1	ACTG1	cDNA FLJ58286, highly similar to Actin, cytoplasmic 2	0.738564	1	0.818724
PATH:04919	Thyroid hormone signaling pathway	ATP2A2	ATP2A2	ATPase CA++ transporting cardiac muscle slow twitch 2	0.738564	1	0.818724
PATH:04919	Thyroid hormone signaling pathway	ACTB	ACTB	Beta-actin	0.738564	1	0.818724
PATH:04919	Thyroid hormone signaling pathway	MYH6	MYH6	Myosin-6	0.738564	1	0.818724
PATH:04919	Thyroid hormone signaling pathway	HRAS	HRAS	GTPase HRas	0.738564	1	0.818724
PATH:04913	Ovarian steroidogenesis	ADCY3	ADCY3	cDNA FLJ14951 fis, clone PLACE3000020, highly similar to Adenylate cyclase type 3 (EC 4.6.1.1)	0.745188	1	0.764142
PATH:04913	Ovarian steroidogenesis	ADCY1	ADCY1	Adenylate cyclase type 1	0.745188	1	0.764142
PATH:05168	Herpes simplex infection	IFNG	IFNG	Interferon gamma	0.746511	1	0.838092
PATH:05168	Herpes simplex infection	HCFC1	HCFC1	Host cell factor 1	0.746511	1	0.838092
PATH:05168	Herpes simplex infection	C1QBP	C1QBP	cDNA FLJ75700, highly similar to Homo sapiens complement component 1, q subcomponent binding protein (C1QBP), nuclear gene encoding mitochondrial protein, mRNA	0.746511	1	0.838092
PATH:05168	Herpes simplex infection	ALYREF	ALYREF	THO complex subunit 4	0.746511	1	0.838092
PATH:05168	Herpes simplex infection	CYCS	CYCS	Cytochrome c	0.746511	1	0.838092
PATH:05168	Herpes simplex infection	TAF6L	TAF6L	TAF6-like RNA polymerase II, p300/CBP-associated factor (PCAF)-associated factor, 65kDa, isoform CRA_a	0.746511	1	0.838092
PATH:05168	Herpes simplex infection	LTA	LTA	Lymphotoxin-alpha	0.746511	1	0.838092
PATH:05168	Herpes simplex infection	TAF4B	TAF4B	Transcription initiation factor TFIID subunit 4B	0.746511	1	0.838092
PATH:05133	Pertussis	MAPK12	MAPK12	cDNA FLJ78463	0.748186	1	0.779425
PATH:05133	Pertussis	MAPK11	MAPK11	Mitogen-activated protein kinase 11	0.748186	1	0.779425
PATH:05133	Pertussis	IRAK1	IRAK1	Interleukin-1 receptor-associated kinase 1	0.748186	1	0.779425
PATH:00053	Ascorbate and aldarate metabolism	ALDH1B1	ALDH1B1	cDNA FLJ51238, highly similar to Aldehyde dehydrogenase X, mitochondrial (EC 1.2.1.3)	0.759555	1	0.72169
PATH:05100	Bacterial invasion of epithelial cells	SHC4	SHC4	cDNA FLJ42926 fis, clone BRSSN2004719, highly similar to Homo sapiens rai-like protein (RaLP), mRNA	0.764057	1	0.75918
PATH:05100	Bacterial invasion of epithelial cells	ACTG1	ACTG1	cDNA FLJ58286, highly similar to Actin, cytoplasmic 2	0.764057	1	0.75918
PATH:05100	Bacterial invasion of epithelial cells	ACTB	ACTB	Beta-actin	0.764057	1	0.75918
PATH:04972	Pancreatic secretion	RAB8A	RAB8A	RAB8A, member RAS oncogene family, isoform CRA_a	0.76934	1	0.771708
PATH:04972	Pancreatic secretion	ADCY3	ADCY3	cDNA FLJ14951 fis, clone PLACE3000020, highly similar to Adenylate cyclase type 3 (EC 4.6.1.1)	0.76934	1	0.771708
PATH:04972	Pancreatic secretion	ATP2A2	ATP2A2	ATPase CA++ transporting cardiac muscle slow twitch 2	0.76934	1	0.771708
PATH:04972	Pancreatic secretion	ADCY1	ADCY1	Adenylate cyclase type 1	0.76934	1	0.771708
PATH:04260	Cardiac muscle contraction	ATP2A2	ATP2A2	ATPase CA++ transporting cardiac muscle slow twitch 2	0.771684	1	0.749447
PATH:04260	Cardiac muscle contraction	MYH6	MYH6	Myosin-6	0.771684	1	0.749447
PATH:04260	Cardiac muscle contraction	ACTC1	ACTC1	cDNA FLJ78096, highly similar to Homo sapiens actin, alpha, cardiac muscle (ACTC), mRNA	0.771684	1	0.749447
PATH:04015	Rap1 signaling pathway	ADCY3	ADCY3	cDNA FLJ14951 fis, clone PLACE3000020, highly similar to Adenylate cyclase type 3 (EC 4.6.1.1)	0.77303	1	0.823337
PATH:04015	Rap1 signaling pathway	MAPK12	MAPK12	cDNA FLJ78463	0.77303	1	0.823337
PATH:04015	Rap1 signaling pathway	MAPK11	MAPK11	Mitogen-activated protein kinase 11	0.77303	1	0.823337
PATH:04015	Rap1 signaling pathway	CSF1	CSF1	Colony stimulating factor 1 (Macrophage), isoform CRA_a	0.77303	1	0.823337
PATH:04015	Rap1 signaling pathway	ACTG1	ACTG1	cDNA FLJ58286, highly similar to Actin, cytoplasmic 2	0.77303	1	0.823337
PATH:04015	Rap1 signaling pathway	PDGFA	PDGFA	Platelet-derived growth factor alpha polypeptide, isoform CRA_a	0.77303	1	0.823337
PATH:04015	Rap1 signaling pathway	ACTB	ACTB	Beta-actin	0.77303	1	0.823337
PATH:04015	Rap1 signaling pathway	HRAS	HRAS	GTPase HRas	0.77303	1	0.823337
PATH:04015	Rap1 signaling pathway	ADCY1	ADCY1	Adenylate cyclase type 1	0.77303	1	0.823337
PATH:04370	VEGF signaling pathway	MAPK12	MAPK12	cDNA FLJ78463	0.779109	1	0.739961
PATH:04370	VEGF signaling pathway	MAPK11	MAPK11	Mitogen-activated protein kinase 11	0.779109	1	0.739961
PATH:04370	VEGF signaling pathway	HRAS	HRAS	GTPase HRas	0.779109	1	0.739961
PATH:04723	Retrograde endocannabinoid signaling	ADCY3	ADCY3	cDNA FLJ14951 fis, clone PLACE3000020, highly similar to Adenylate cyclase type 3 (EC 4.6.1.1)	0.782471	1	0.756724
PATH:04723	Retrograde endocannabinoid signaling	MAPK12	MAPK12	cDNA FLJ78463	0.782471	1	0.756724
PATH:04723	Retrograde endocannabinoid signaling	MAPK11	MAPK11	Mitogen-activated protein kinase 11	0.782471	1	0.756724
PATH:04723	Retrograde endocannabinoid signaling	ADCY1	ADCY1	Adenylate cyclase type 1	0.782471	1	0.756724
PATH:04710	Circadian rhythm	RORC	RORC	cDNA, FLJ96754, highly similar to Homo sapiens RAR-related orphan receptor C (RORC), mRNA	0.794845	1	0.649521
PATH:05221	Acute myeloid leukemia	CCNA1	CCNA1	cDNA, FLJ95009, highly similar to Homo sapiens cyclin A1 (CCNA1), mRNA	0.79855	1	0.683706
PATH:05221	Acute myeloid leukemia	HRAS	HRAS	GTPase HRas	0.79855	1	0.683706
PATH:00052	Galactose metabolism	PFKM	PFKM	cDNA FLJ56281, highly similar to 6-phosphofructokinase, muscle type (EC 2.7.1.11)	0.80542	1	0.628569
PATH:00640	Propanoate metabolism	ALDH1B1	ALDH1B1	cDNA FLJ51238, highly similar to Aldehyde dehydrogenase X, mitochondrial (EC 1.2.1.3)	0.815452	1	0.608926
PATH:00562	Inositol phosphate metabolism	INPP1	INPP1	cDNA FLJ36241 fis, clone THYMU2001622, highly similar to Inositol polyphosphate 1-phosphatase (EC 3.1.3.57)	0.828403	1	0.638873
PATH:00562	Inositol phosphate metabolism	ITPKA	ITPKA	Inositol-trisphosphate 3-kinase A	0.828403	1	0.638873
PATH:04921	Oxytocin signaling pathway	ADCY3	ADCY3	cDNA FLJ14951 fis, clone PLACE3000020, highly similar to Adenylate cyclase type 3 (EC 4.6.1.1)	0.828834	1	0.739961
PATH:04921	Oxytocin signaling pathway	ACTG1	ACTG1	cDNA FLJ58286, highly similar to Actin, cytoplasmic 2	0.828834	1	0.739961
PATH:04921	Oxytocin signaling pathway	ACTB	ACTB	Beta-actin	0.828834	1	0.739961
PATH:04921	Oxytocin signaling pathway	HRAS	HRAS	GTPase HRas	0.828834	1	0.739961
PATH:04921	Oxytocin signaling pathway	ADCY1	ADCY1	Adenylate cyclase type 1	0.828834	1	0.739961
PATH:04921	Oxytocin signaling pathway	MYLK2	MYLK2	Myosin light chain kinase 2, skeletal/cardiac muscle	0.828834	1	0.739961
PATH:04640	Hematopoietic cell lineage	IL5	IL5	Interleukin-5	0.837346	1	0.664283
PATH:04640	Hematopoietic cell lineage	CSF1	CSF1	Colony stimulating factor 1 (Macrophage), isoform CRA_a	0.837346	1	0.664283
PATH:04640	Hematopoietic cell lineage	IL2RA	IL2RA	Interleukin-2 receptor subunit alpha	0.837346	1	0.664283
PATH:04210	Apoptosis	DFFA	DFFA	DNAation factor, 45kDa, alpha polypeptide, isoform CRA_b	0.848335	1	0.649521
PATH:04210	Apoptosis	CYCS	CYCS	Cytochrome c	0.848335	1	0.649521
PATH:04210	Apoptosis	IRAK1	IRAK1	Interleukin-1 receptor-associated kinase 1	0.848335	1	0.649521
PATH:05020	Prion diseases	STIP1	STIP1	Stress-induced-phosphoprotein 1	0.850678	1	0.541268
PATH:04064	NF-kappa B signaling pathway	TNFSF11	TNFSF11	Tumor necrosis factor ligand superfamily member 11	0.853584	1	0.642383
PATH:04064	NF-kappa B signaling pathway	LTA	LTA	Lymphotoxin-alpha	0.853584	1	0.642383
PATH:04064	NF-kappa B signaling pathway	IRAK1	IRAK1	Interleukin-1 receptor-associated kinase 1	0.853584	1	0.642383
PATH:00010	Glycolysis / Gluconeogenesis	ALDH1B1	ALDH1B1	cDNA FLJ51238, highly similar to Aldehyde dehydrogenase X, mitochondrial (EC 1.2.1.3)	0.860098	1	0.590474
PATH:00010	Glycolysis / Gluconeogenesis	PFKM	PFKM	cDNA FLJ56281, highly similar to 6-phosphofructokinase, muscle type (EC 2.7.1.11)	0.860098	1	0.590474
PATH:04062	Chemokine signaling pathway	ADCY3	ADCY3	cDNA FLJ14951 fis, clone PLACE3000020, highly similar to Adenylate cyclase type 3 (EC 4.6.1.1)	0.867262	1	0.714133
PATH:04062	Chemokine signaling pathway	CCR4	CCR4	Chemokine (C-C motif) receptor 4	0.867262	1	0.714133
PATH:04062	Chemokine signaling pathway	SHC4	SHC4	cDNA FLJ42926 fis, clone BRSSN2004719, highly similar to Homo sapiens rai-like protein (RaLP), mRNA	0.867262	1	0.714133
PATH:04062	Chemokine signaling pathway	HRAS	HRAS	GTPase HRas	0.867262	1	0.714133
PATH:04062	Chemokine signaling pathway	CCL22	CCL22	C-C motif chemokine 22	0.867262	1	0.714133
PATH:04062	Chemokine signaling pathway	ADCY1	ADCY1	Adenylate cyclase type 1	0.867262	1	0.714133
PATH:04062	Chemokine signaling pathway	CCL17	CCL17	C-C motif chemokine 17	0.867262	1	0.714133
PATH:05012	Parkinson's disease	UCHL1	UCHL1	Ubiquitin carboxyl-terminal hydrolase isozyme L1	0.869218	1	0.676584
PATH:05012	Parkinson's disease	ATP5G1	ATP5G1	ATP synthase F(0) complex subunit C1, mitochondrial	0.869218	1	0.676584
PATH:05012	Parkinson's disease	CYCS	CYCS	Cytochrome c	0.869218	1	0.676584
PATH:05012	Parkinson's disease	ATP5B	ATP5B	ATP synthase subunit beta, mitochondrial	0.869218	1	0.676584
PATH:05012	Parkinson's disease	UBA1	UBA1	Ubiquitin-activating enzyme E1 (A1S9T and BN75 temperature sensitivity complementing), isoform CRA_a	0.869218	1	0.676584
PATH:05120	Epithelial cell signaling in Helicobacter pylori infection	MAPK12	MAPK12	cDNA FLJ78463	0.871208	1	0.573107
PATH:05120	Epithelial cell signaling in Helicobacter pylori infection	MAPK11	MAPK11	Mitogen-activated protein kinase 11	0.871208	1	0.573107
PATH:04140	Regulation of autophagy	IFNG	IFNG	Interferon gamma	0.872622	1	0.499632
PATH:05200	Pathways in cancer	E2F2	E2F2	Transcription factor E2F2	0.874485	1	0.767616
PATH:05200	Pathways in cancer	CCNA1	CCNA1	cDNA, FLJ95009, highly similar to Homo sapiens cyclin A1 (CCNA1), mRNA	0.874485	1	0.767616
PATH:05200	Pathways in cancer	DAPK3	DAPK3	cDNA FLJ14684 fis, clone NT2RP2004933, highly similar to Death-associated protein kinase 3 (EC 2.7.11.1)	0.874485	1	0.767616
PATH:05200	Pathways in cancer	FH	FH	Fumarate hydratase, mitochondrial	0.874485	1	0.767616
PATH:05200	Pathways in cancer	TRAF4	TRAF4	TNF receptor-associated factor 4, isoform CRA_b	0.874485	1	0.767616
PATH:05200	Pathways in cancer	PDGFA	PDGFA	Platelet-derived growth factor alpha polypeptide, isoform CRA_a	0.874485	1	0.767616
PATH:05200	Pathways in cancer	HSP90AB1	HSP90AB1	Heat shock protein 90kDa alpha (Cytosolic), class B member 1, isoform CRA_a	0.874485	1	0.767616
PATH:05200	Pathways in cancer	HSP90AA1	HSP90AA1	cDNA FLJ57431, highly similar to Heat shock protein HSP 90-alpha	0.874485	1	0.767616
PATH:05200	Pathways in cancer	HRAS	HRAS	GTPase HRas	0.874485	1	0.767616
PATH:05200	Pathways in cancer	CYCS	CYCS	Cytochrome c	0.874485	1	0.767616
PATH:05200	Pathways in cancer	PPARG	PPARG	Peroxisome proliferator activated receptor gamma	0.874485	1	0.767616
PATH:05200	Pathways in cancer	CDK4	CDK4	Cyclin-dependent kinase 4, isoform CRA_a	0.874485	1	0.767616
PATH:05200	Pathways in cancer	CCDC6	CCDC6	Coiled-coil domain-containing protein 6	0.874485	1	0.767616
PATH:04270	Vascular smooth muscle contraction	ADCY3	ADCY3	cDNA FLJ14951 fis, clone PLACE3000020, highly similar to Adenylate cyclase type 3 (EC 4.6.1.1)	0.875509	1	0.644153
PATH:04270	Vascular smooth muscle contraction	PRKCE	PRKCE	Protein kinase C epsilon type	0.875509	1	0.644153
PATH:04270	Vascular smooth muscle contraction	ADCY1	ADCY1	Adenylate cyclase type 1	0.875509	1	0.644153
PATH:04270	Vascular smooth muscle contraction	MYLK2	MYLK2	Myosin light chain kinase 2, skeletal/cardiac muscle	0.875509	1	0.644153
PATH:05161	Hepatitis B	E2F2	E2F2	Transcription factor E2F2	0.87677	1	0.667316
PATH:05161	Hepatitis B	CCNA1	CCNA1	cDNA, FLJ95009, highly similar to Homo sapiens cyclin A1 (CCNA1), mRNA	0.87677	1	0.667316
PATH:05161	Hepatitis B	HRAS	HRAS	GTPase HRas	0.87677	1	0.667316
PATH:05161	Hepatitis B	CYCS	CYCS	Cytochrome c	0.87677	1	0.667316
PATH:05161	Hepatitis B	CDK4	CDK4	Cyclin-dependent kinase 4, isoform CRA_a	0.87677	1	0.667316
PATH:05033	Nicotine addiction	CHRNA6	CHRNA6	Neuronal acetylcholine receptor subunit alpha-6	0.879197	1	0.487141
PATH:04720	Long-term potentiation	HRAS	HRAS	GTPase HRas	0.881503	1	0.556732
PATH:04720	Long-term potentiation	ADCY1	ADCY1	Adenylate cyclase type 1	0.881503	1	0.556732
PATH:05212	Pancreatic cancer	E2F2	E2F2	Transcription factor E2F2	0.881503	1	0.556732
PATH:05212	Pancreatic cancer	CDK4	CDK4	Cyclin-dependent kinase 4, isoform CRA_a	0.881503	1	0.556732
PATH:05211	Renal cell carcinoma	FH	FH	Fumarate hydratase, mitochondrial	0.881503	1	0.556732
PATH:05211	Renal cell carcinoma	HRAS	HRAS	GTPase HRas	0.881503	1	0.556732
PATH:04622	RIG-I-like receptor signaling pathway	MAPK12	MAPK12	cDNA FLJ78463	0.886361	1	0.548891
PATH:04622	RIG-I-like receptor signaling pathway	MAPK11	MAPK11	Mitogen-activated protein kinase 11	0.886361	1	0.548891
PATH:04960	Aldosterone-regulated sodium reabsorption	NEDD4L	NEDD4L	E3 ubiquitin-protein ligase NEDD4-like	0.891348	1	0.463944
PATH:04916	Melanogenesis	ADCY3	ADCY3	cDNA FLJ14951 fis, clone PLACE3000020, highly similar to Adenylate cyclase type 3 (EC 4.6.1.1)	0.897922	1	0.578781
PATH:04916	Melanogenesis	HRAS	HRAS	GTPase HRas	0.897922	1	0.578781
PATH:04916	Melanogenesis	ADCY1	ADCY1	Adenylate cyclase type 1	0.897922	1	0.578781
PATH:02010	ABC transporters	ABCG2	ABCG2	ATP-binding cassette, sub-family G (WHITE), member 2, isoform CRA_a	0.902281	1	0.442855
PATH:05034	Alcoholism	MAOA	MAOA	Amine oxidase [flavin-containing] A	0.906992	1	0.649521
PATH:05034	Alcoholism	HIST1H2BH	HIST1H2BH	Histone H2B type 1-H	0.906992	1	0.649521
PATH:05034	Alcoholism	SHC4	SHC4	cDNA FLJ42926 fis, clone BRSSN2004719, highly similar to Homo sapiens rai-like protein (RaLP), mRNA	0.906992	1	0.649521
PATH:05034	Alcoholism	SLC29A1	SLC29A1	cDNA FLJ58447, highly similar to Equilibrative nucleoside transporter 1	0.906992	1	0.649521
PATH:05034	Alcoholism	HRAS	HRAS	GTPase HRas	0.906992	1	0.649521
PATH:05034	Alcoholism	H2AFX	H2AFX	Histone H2AX	0.906992	1	0.649521
PATH:05202	Transcriptional misregulation in cancer	SIX1	SIX1	Homeobox protein SIX1	0.906992	1	0.649521
PATH:05202	Transcriptional misregulation in cancer	CCNA1	CCNA1	cDNA, FLJ95009, highly similar to Homo sapiens cyclin A1 (CCNA1), mRNA	0.906992	1	0.649521
PATH:05202	Transcriptional misregulation in cancer	PDGFA	PDGFA	Platelet-derived growth factor alpha polypeptide, isoform CRA_a	0.906992	1	0.649521
PATH:05202	Transcriptional misregulation in cancer	TCF3	TCF3	Transcription factor E2-alpha	0.906992	1	0.649521
PATH:05202	Transcriptional misregulation in cancer	PPARG	PPARG	Peroxisome proliferator activated receptor gamma	0.906992	1	0.649521
PATH:05202	Transcriptional misregulation in cancer	GZMB	GZMB	Granzyme B (Granzyme 2, cytotoxic T-lymphocyte-associated serine esterase 1), isoform CRA_b	0.906992	1	0.649521
PATH:05152	Tuberculosis	IFNG	IFNG	Interferon gamma	0.909666	1	0.645933
PATH:05152	Tuberculosis	MAPK12	MAPK12	cDNA FLJ78463	0.909666	1	0.645933
PATH:05152	Tuberculosis	MAPK11	MAPK11	Mitogen-activated protein kinase 11	0.909666	1	0.645933
PATH:05152	Tuberculosis	HSPD1	HSPD1	Heat shock 60kDa protein 1 (Chaperonin), isoform CRA_a	0.909666	1	0.645933
PATH:05152	Tuberculosis	CYCS	CYCS	Cytochrome c	0.909666	1	0.645933
PATH:05152	Tuberculosis	IRAK1	IRAK1	Interleukin-1 receptor-associated kinase 1	0.909666	1	0.645933
PATH:04728	Dopaminergic synapse	MAPK12	MAPK12	cDNA FLJ78463	0.910603	1	0.594981
PATH:04728	Dopaminergic synapse	MAOA	MAOA	Amine oxidase [flavin-containing] A	0.910603	1	0.594981
PATH:04728	Dopaminergic synapse	MAPK11	MAPK11	Mitogen-activated protein kinase 11	0.910603	1	0.594981
PATH:04728	Dopaminergic synapse	KIF5C	KIF5C	Kinesin-like protein	0.910603	1	0.594981
PATH:04620	Toll-like receptor signaling pathway	MAPK12	MAPK12	cDNA FLJ78463	0.915222	1	0.55148
PATH:04620	Toll-like receptor signaling pathway	MAPK11	MAPK11	Mitogen-activated protein kinase 11	0.915222	1	0.55148
PATH:04620	Toll-like receptor signaling pathway	IRAK1	IRAK1	Interleukin-1 receptor-associated kinase 1	0.915222	1	0.55148
PATH:00600	Sphingolipid metabolism	SMPD4	SMPD4	cDNA FLJ54527, highly similar to Homo sapiens sphingomyelin phosphodiesterase 4, neutral membrane, transcript variant 1, mRNA	0.916657	1	0.414588
PATH:05016	Huntington's disease	ATP5G1	ATP5G1	ATP synthase F(0) complex subunit C1, mitochondrial	0.919708	1	0.631966
PATH:05016	Huntington's disease	CYCS	CYCS	Cytochrome c	0.919708	1	0.631966
PATH:05016	Huntington's disease	TAF4B	TAF4B	Transcription initiation factor TFIID subunit 4B	0.919708	1	0.631966
PATH:05016	Huntington's disease	ATP5B	ATP5B	ATP synthase subunit beta, mitochondrial	0.919708	1	0.631966
PATH:05016	Huntington's disease	POLR2L	POLR2L	DNA-directed RNA polymerases I, II, and III subunit RPABC5	0.919708	1	0.631966
PATH:05016	Huntington's disease	PPARG	PPARG	Peroxisome proliferator activated receptor gamma	0.919708	1	0.631966
PATH:04020	Calcium signaling pathway	ADCY3	ADCY3	cDNA FLJ14951 fis, clone PLACE3000020, highly similar to Adenylate cyclase type 3 (EC 4.6.1.1)	0.919708	1	0.631966
PATH:04020	Calcium signaling pathway	ITPKA	ITPKA	Inositol-trisphosphate 3-kinase A	0.919708	1	0.631966
PATH:04020	Calcium signaling pathway	PHKA1	PHKA1	Phosphorylase b kinase regulatory subunit alpha, skeletal muscle isoform	0.919708	1	0.631966
PATH:04020	Calcium signaling pathway	ATP2A2	ATP2A2	ATPase CA++ transporting cardiac muscle slow twitch 2	0.919708	1	0.631966
PATH:04020	Calcium signaling pathway	ADCY1	ADCY1	Adenylate cyclase type 1	0.919708	1	0.631966
PATH:04020	Calcium signaling pathway	MYLK2	MYLK2	Myosin light chain kinase 2, skeletal/cardiac muscle	0.919708	1	0.631966
PATH:04930	Type II diabetes mellitus	PRKCE	PRKCE	Protein kinase C epsilon type	0.920964	1	0.405951
PATH:04070	Phosphatidylinositol signaling system	INPP1	INPP1	cDNA FLJ36241 fis, clone THYMU2001622, highly similar to Inositol polyphosphate 1-phosphatase (EC 3.1.3.57)	0.925742	1	0.481127
PATH:04070	Phosphatidylinositol signaling system	ITPKA	ITPKA	Inositol-trisphosphate 3-kinase A	0.925742	1	0.481127
PATH:05030	Cocaine addiction	MAOA	MAOA	Amine oxidase [flavin-containing] A	0.928924	1	0.389713
PATH:05322	Systemic lupus erythematosus	IFNG	IFNG	Interferon gamma	0.929651	1	0.564801
PATH:05322	Systemic lupus erythematosus	HIST1H2BH	HIST1H2BH	Histone H2B type 1-H	0.929651	1	0.564801
PATH:05322	Systemic lupus erythematosus	H2AFX	H2AFX	Histone H2AX	0.929651	1	0.564801
PATH:05322	Systemic lupus erythematosus	CD28	CD28	T-cell-specific surface glycoprotein CD28	0.929651	1	0.564801
PATH:04650	Natural killer cell mediated cytotoxicity	IFNG	IFNG	Interferon gamma	0.932051	1	0.560738
PATH:04650	Natural killer cell mediated cytotoxicity	SHC4	SHC4	cDNA FLJ42926 fis, clone BRSSN2004719, highly similar to Homo sapiens rai-like protein (RaLP), mRNA	0.932051	1	0.560738
PATH:04650	Natural killer cell mediated cytotoxicity	HRAS	HRAS	GTPase HRas	0.932051	1	0.560738
PATH:04650	Natural killer cell mediated cytotoxicity	GZMB	GZMB	Granzyme B (Granzyme 2, cytotoxic T-lymphocyte-associated serine esterase 1), isoform CRA_b	0.932051	1	0.560738
PATH:04978	Mineral absorption	MT1E	MT1E	Metallothionein-1E	0.932598	1	0.382071
PATH:04022	cGMP-PKG signaling pathway	ADCY3	ADCY3	cDNA FLJ14951 fis, clone PLACE3000020, highly similar to Adenylate cyclase type 3 (EC 4.6.1.1)	0.933922	1	0.586917
PATH:04022	cGMP-PKG signaling pathway	PRKCE	PRKCE	Protein kinase C epsilon type	0.933922	1	0.586917
PATH:04022	cGMP-PKG signaling pathway	ATP2A2	ATP2A2	ATPase CA++ transporting cardiac muscle slow twitch 2	0.933922	1	0.586917
PATH:04022	cGMP-PKG signaling pathway	ADCY1	ADCY1	Adenylate cyclase type 1	0.933922	1	0.586917
PATH:04022	cGMP-PKG signaling pathway	MYLK2	MYLK2	Myosin light chain kinase 2, skeletal/cardiac muscle	0.933922	1	0.586917
PATH:05144	Malaria	IFNG	IFNG	Interferon gamma	0.936084	1	0.374724
PATH:05213	Endometrial cancer	HRAS	HRAS	GTPase HRas	0.936084	1	0.374724
PATH:04810	Regulation of actin cytoskeleton	MYH10	MYH10	Myosin-10	0.93686	1	0.625685
PATH:04810	Regulation of actin cytoskeleton	ACTG1	ACTG1	cDNA FLJ58286, highly similar to Actin, cytoplasmic 2	0.93686	1	0.625685
PATH:04810	Regulation of actin cytoskeleton	PDGFA	PDGFA	Platelet-derived growth factor alpha polypeptide, isoform CRA_a	0.93686	1	0.625685
PATH:04810	Regulation of actin cytoskeleton	ACTB	ACTB	Beta-actin	0.93686	1	0.625685
PATH:04810	Regulation of actin cytoskeleton	EZR	EZR	cDNA, FLJ92973, highly similar to Homo sapiens villin 2 (ezrin) (VIL2), mRNA	0.93686	1	0.625685
PATH:04810	Regulation of actin cytoskeleton	HRAS	HRAS	GTPase HRas	0.93686	1	0.625685
PATH:04810	Regulation of actin cytoskeleton	MYLK2	MYLK2	Myosin light chain kinase 2, skeletal/cardiac muscle	0.93686	1	0.625685
PATH:04910	Insulin signaling pathway	SHC4	SHC4	cDNA FLJ42926 fis, clone BRSSN2004719, highly similar to Homo sapiens rai-like protein (RaLP), mRNA	0.938817	1	0.548891
PATH:04910	Insulin signaling pathway	PHKA1	PHKA1	Phosphorylase b kinase regulatory subunit alpha, skeletal muscle isoform	0.938817	1	0.548891
PATH:04910	Insulin signaling pathway	FASN	FASN	Fatty acid synthase	0.938817	1	0.548891
PATH:04910	Insulin signaling pathway	HRAS	HRAS	GTPase HRas	0.938817	1	0.548891
PATH:04350	TGF-beta signaling pathway	IFNG	IFNG	Interferon gamma	0.940226	1	0.453154
PATH:04350	TGF-beta signaling pathway	TFDP1	TFDP1	Transcription factor Dp-1, isoform CRA_a	0.940226	1	0.453154
PATH:05010	Alzheimer's disease	HSD17B10	HSD17B10	3-hydroxyacyl-CoA dehydrogenase type-2	0.942	1	0.573107
PATH:05010	Alzheimer's disease	ATP2A2	ATP2A2	ATPase CA++ transporting cardiac muscle slow twitch 2	0.942	1	0.573107
PATH:05010	Alzheimer's disease	ATP5G1	ATP5G1	ATP synthase F(0) complex subunit C1, mitochondrial	0.942	1	0.573107
PATH:05010	Alzheimer's disease	CYCS	CYCS	Cytochrome c	0.942	1	0.573107
PATH:05010	Alzheimer's disease	ATP5B	ATP5B	ATP synthase subunit beta, mitochondrial	0.942	1	0.573107
PATH:04911	Insulin secretion	ADCY3	ADCY3	cDNA FLJ14951 fis, clone PLACE3000020, highly similar to Adenylate cyclase type 3 (EC 4.6.1.1)	0.942782	1	0.447946
PATH:04911	Insulin secretion	ADCY1	ADCY1	Adenylate cyclase type 1	0.942782	1	0.447946
PATH:04012	ErbB signaling pathway	SHC4	SHC4	cDNA FLJ42926 fis, clone BRSSN2004719, highly similar to Homo sapiens rai-like protein (RaLP), mRNA	0.945234	1	0.442855
PATH:04012	ErbB signaling pathway	HRAS	HRAS	GTPase HRas	0.945234	1	0.442855
PATH:05205	Proteoglycans in cancer	MAPK12	MAPK12	cDNA FLJ78463	0.948585	1	0.60622
PATH:05205	Proteoglycans in cancer	MAPK11	MAPK11	Mitogen-activated protein kinase 11	0.948585	1	0.60622
PATH:05205	Proteoglycans in cancer	TFAP4	TFAP4	Transcription factor AP-4 (Activating enhancer binding protein 4) variant	0.948585	1	0.60622
PATH:05205	Proteoglycans in cancer	ACTG1	ACTG1	cDNA FLJ58286, highly similar to Actin, cytoplasmic 2	0.948585	1	0.60622
PATH:05205	Proteoglycans in cancer	ACTB	ACTB	Beta-actin	0.948585	1	0.60622
PATH:05205	Proteoglycans in cancer	EZR	EZR	cDNA, FLJ92973, highly similar to Homo sapiens villin 2 (ezrin) (VIL2), mRNA	0.948585	1	0.60622
PATH:05205	Proteoglycans in cancer	HRAS	HRAS	GTPase HRas	0.948585	1	0.60622
PATH:04970	Salivary secretion	ADCY3	ADCY3	cDNA FLJ14951 fis, clone PLACE3000020, highly similar to Adenylate cyclase type 3 (EC 4.6.1.1)	0.949842	1	0.433014
PATH:04970	Salivary secretion	ADCY1	ADCY1	Adenylate cyclase type 1	0.949842	1	0.433014
PATH:00564	Glycerophospholipid metabolism	GPAT2	GPAT2	cDNA FLJ61325, highly similar to Homo sapiens glycerol-3-phosphate acyltransferase, mitochondrial (GPAM), mRNA	0.954079	1	0.423601
PATH:00564	Glycerophospholipid metabolism	PEMT	PEMT	Phosphatidylethanolamine N-methyltransferase	0.954079	1	0.423601
PATH:05032	Morphine addiction	ADCY3	ADCY3	cDNA FLJ14951 fis, clone PLACE3000020, highly similar to Adenylate cyclase type 3 (EC 4.6.1.1)	0.956067	1	0.419046
PATH:05032	Morphine addiction	ADCY1	ADCY1	Adenylate cyclase type 1	0.956067	1	0.419046
PATH:04510	Focal adhesion	SHC4	SHC4	cDNA FLJ42926 fis, clone BRSSN2004719, highly similar to Homo sapiens rai-like protein (RaLP), mRNA	0.9593	1	0.564801
PATH:04510	Focal adhesion	ACTG1	ACTG1	cDNA FLJ58286, highly similar to Actin, cytoplasmic 2	0.9593	1	0.564801
PATH:04510	Focal adhesion	PDGFA	PDGFA	Platelet-derived growth factor alpha polypeptide, isoform CRA_a	0.9593	1	0.564801
PATH:04510	Focal adhesion	ACTB	ACTB	Beta-actin	0.9593	1	0.564801
PATH:04510	Focal adhesion	HRAS	HRAS	GTPase HRas	0.9593	1	0.564801
PATH:04510	Focal adhesion	MYLK2	MYLK2	Myosin light chain kinase 2, skeletal/cardiac muscle	0.9593	1	0.564801
PATH:05210	Colorectal cancer	CYCS	CYCS	Cytochrome c	0.96243	1	0.314284
PATH:04713	Circadian entrainment	ADCY3	ADCY3	cDNA FLJ14951 fis, clone PLACE3000020, highly similar to Adenylate cyclase type 3 (EC 4.6.1.1)	0.963228	1	0.401766
PATH:04713	Circadian entrainment	ADCY1	ADCY1	Adenylate cyclase type 1	0.963228	1	0.401766
PATH:04150	mTOR signaling pathway	MLST8	MLST8	Target of rapamycin complex subunit LST8	0.966222	1	0.304463
PATH:00190	Oxidative phosphorylation	ATP5G1	ATP5G1	ATP synthase F(0) complex subunit C1, mitochondrial	0.970442	1	0.439526
PATH:00190	Oxidative phosphorylation	ATP5B	ATP5B	ATP synthase subunit beta, mitochondrial	0.970442	1	0.439526
PATH:00190	Oxidative phosphorylation	COX10	COX10	cDNA FLJ53035, highly similar to Protoheme IX farnesyltransferase, mitochondrial (EC 2.5.1.-)	0.970442	1	0.439526
PATH:05206	MicroRNAs in cancer	E2F2	E2F2	Transcription factor E2F2	0.971959	1	0.592469
PATH:05206	MicroRNAs in cancer	DNMT1	DNMT1	cDNA FLJ16293 fis, clone OCBBF2021518, highly similar to DNA (cytosine-5)-methyltransferase 1 (EC 2.1.1.37)	0.971959	1	0.592469
PATH:05206	MicroRNAs in cancer	SHC4	SHC4	cDNA FLJ42926 fis, clone BRSSN2004719, highly similar to Homo sapiens rai-like protein (RaLP), mRNA	0.971959	1	0.592469
PATH:05206	MicroRNAs in cancer	PRKCE	PRKCE	Protein kinase C epsilon type	0.971959	1	0.592469
PATH:05206	MicroRNAs in cancer	PDGFA	PDGFA	Platelet-derived growth factor alpha polypeptide, isoform CRA_a	0.971959	1	0.592469
PATH:05206	MicroRNAs in cancer	EZR	EZR	cDNA, FLJ92973, highly similar to Homo sapiens villin 2 (ezrin) (VIL2), mRNA	0.971959	1	0.592469
PATH:05206	MicroRNAs in cancer	HRAS	HRAS	GTPase HRas	0.971959	1	0.592469
PATH:05206	MicroRNAs in cancer	SLC7A1	SLC7A1	Solute carrier family 7 (Cationic amino acid transporter, y+ system), member 1, isoform CRA_a	0.971959	1	0.592469
PATH:05206	MicroRNAs in cancer	CDC25A	CDC25A	Cell division cycle 25A, isoform CRA_b	0.971959	1	0.592469
PATH:00590	Arachidonic acid metabolism	PTGES2	PTGES2	cDNA FLJ32487 fis, clone SKNSH1000002, highly similar to Prostaglandin E synthase 2 (EC 5.3.99.3)	0.972698	1	0.286553
PATH:05160	Hepatitis C	MAPK12	MAPK12	cDNA FLJ78463	0.974872	1	0.426693
PATH:05160	Hepatitis C	MAPK11	MAPK11	Mitogen-activated protein kinase 11	0.974872	1	0.426693
PATH:05160	Hepatitis C	HRAS	HRAS	GTPase HRas	0.974872	1	0.426693
PATH:05031	Amphetamine addiction	MAOA	MAOA	Amine oxidase [flavin-containing] A	0.975455	1	0.278366
PATH:00830	Retinol metabolism	RDH10	RDH10	Retinol dehydrogenase 10 (All-trans), isoform CRA_a	0.975455	1	0.278366
PATH:05146	Amoebiasis	IFNG	IFNG	Interferon gamma	0.977606	1	0.360845
PATH:05146	Amoebiasis	ADCY1	ADCY1	Adenylate cyclase type 1	0.977606	1	0.360845
PATH:04730	Long-term depression	HRAS	HRAS	GTPase HRas	0.979079	1	0.266926
PATH:00982	Drug metabolism - cytochrome P450	MAOA	MAOA	Amine oxidase [flavin-containing] A	0.980165	1	0.263319
PATH:04144	Endocytosis	DNAJC6	DNAJC6	Putative tyrosine-protein phosphatase auxilin	0.982067	1	0.477589
PATH:04144	Endocytosis	HRAS	HRAS	GTPase HRas	0.982067	1	0.477589
PATH:04144	Endocytosis	IL2RA	IL2RA	Interleukin-2 receptor subunit alpha	0.982067	1	0.477589
PATH:04144	Endocytosis	HSPA8	HSPA8	cDNA FLJ38781 fis, clone LIVER2000216, highly similar to HEAT SHOCK COGNATE 71 kDa PROTEIN	0.982067	1	0.477589
PATH:04144	Endocytosis	NEDD4L	NEDD4L	E3 ubiquitin-protein ligase NEDD4-like	0.982067	1	0.477589
PATH:04662	B cell receptor signaling pathway	HRAS	HRAS	GTPase HRas	0.98217	1	0.25639
PATH:04390	Hippo signaling pathway	SCRIB	SCRIB	Protein scribble homolog	0.987585	1	0.37959
PATH:04390	Hippo signaling pathway	ACTG1	ACTG1	cDNA FLJ58286, highly similar to Actin, cytoplasmic 2	0.987585	1	0.37959
PATH:04390	Hippo signaling pathway	ACTB	ACTB	Beta-actin	0.987585	1	0.37959
PATH:04142	Lysosome	AP1B1	AP1B1	cDNA FLJ56967, highly similar to Adapter-relatedprotein complex 1 beta-1 subunit	0.988232	1	0.319437
PATH:04142	Lysosome	NAPSA	NAPSA	Napsin-A	0.988232	1	0.319437
PATH:04726	Serotonergic synapse	MAOA	MAOA	Amine oxidase [flavin-containing] A	0.99023	1	0.309296
PATH:04726	Serotonergic synapse	HRAS	HRAS	GTPase HRas	0.99023	1	0.309296
PATH:04724	Glutamatergic synapse	ADCY3	ADCY3	cDNA FLJ14951 fis, clone PLACE3000020, highly similar to Adenylate cyclase type 3 (EC 4.6.1.1)	0.991896	1	0.299779
PATH:04724	Glutamatergic synapse	ADCY1	ADCY1	Adenylate cyclase type 1	0.991896	1	0.299779
PATH:04666	Fc gamma R-mediated phagocytosis	PRKCE	PRKCE	Protein kinase C epsilon type	0.993532	1	0.205112
PATH:04151	PI3K-Akt signaling pathway	CSF1	CSF1	Colony stimulating factor 1 (Macrophage), isoform CRA_a	0.994229	1	0.505391
PATH:04151	PI3K-Akt signaling pathway	PDGFA	PDGFA	Platelet-derived growth factor alpha polypeptide, isoform CRA_a	0.994229	1	0.505391
PATH:04151	PI3K-Akt signaling pathway	HSP90AB1	HSP90AB1	Heat shock protein 90kDa alpha (Cytosolic), class B member 1, isoform CRA_a	0.994229	1	0.505391
PATH:04151	PI3K-Akt signaling pathway	MYB	MYB	Transcriptional activator Myb	0.994229	1	0.505391
PATH:04151	PI3K-Akt signaling pathway	HSP90AA1	HSP90AA1	cDNA FLJ57431, highly similar to Heat shock protein HSP 90-alpha	0.994229	1	0.505391
PATH:04151	PI3K-Akt signaling pathway	HRAS	HRAS	GTPase HRas	0.994229	1	0.505391
PATH:04151	PI3K-Akt signaling pathway	MLST8	MLST8	Target of rapamycin complex subunit LST8	0.994229	1	0.505391
PATH:04151	PI3K-Akt signaling pathway	IL2RA	IL2RA	Interleukin-2 receptor subunit alpha	0.994229	1	0.505391
PATH:04151	PI3K-Akt signaling pathway	CDK4	CDK4	Cyclin-dependent kinase 4, isoform CRA_a	0.994229	1	0.505391
PATH:04514	Cell adhesion molecules (CAMs)	CD28	CD28	T-cell-specific surface glycoprotein CD28	0.995815	1	0.270634
PATH:04514	Cell adhesion molecules (CAMs)	PTPRM	PTPRM	Protein-tyrosine-phosphatase	0.995815	1	0.270634
PATH:04010	MAPK signaling pathway	MAPK12	MAPK12	cDNA FLJ78463	0.9962	1	0.425141
PATH:04010	MAPK signaling pathway	MAPK11	MAPK11	Mitogen-activated protein kinase 11	0.9962	1	0.425141
PATH:04010	MAPK signaling pathway	DUSP4	DUSP4	Dual specificity protein phosphatase 4	0.9962	1	0.425141
PATH:04010	MAPK signaling pathway	PDGFA	PDGFA	Platelet-derived growth factor alpha polypeptide, isoform CRA_a	0.9962	1	0.425141
PATH:04010	MAPK signaling pathway	HRAS	HRAS	GTPase HRas	0.9962	1	0.425141
PATH:04010	MAPK signaling pathway	HSPA8	HSPA8	cDNA FLJ38781 fis, clone LIVER2000216, highly similar to HEAT SHOCK COGNATE 71 kDa PROTEIN	0.9962	1	0.425141
PATH:04066	HIF-1 signaling pathway	IFNG	IFNG	Interferon gamma	0.996409	1	0.183827
PATH:04014	Ras signaling pathway	SHC4	SHC4	cDNA FLJ42926 fis, clone BRSSN2004719, highly similar to Homo sapiens rai-like protein (RaLP), mRNA	0.997768	1	0.343359
PATH:04014	Ras signaling pathway	CSF1	CSF1	Colony stimulating factor 1 (Macrophage), isoform CRA_a	0.997768	1	0.343359
PATH:04014	Ras signaling pathway	PDGFA	PDGFA	Platelet-derived growth factor alpha polypeptide, isoform CRA_a	0.997768	1	0.343359
PATH:04014	Ras signaling pathway	HRAS	HRAS	GTPase HRas	0.997768	1	0.343359
PATH:04360	Axon guidance	HRAS	HRAS	GTPase HRas	0.999061	1	0.148745
PATH:04932	Non-alcoholic fatty liver disease (NAFLD)	CYCS	CYCS	Cytochrome c	0.99968	1	0.129044
PATH:04310	Wnt signaling pathway	RUVBL1	RUVBL1	cDNA FLJ34844 fis, clone NT2NE2011154, highly similar to RuvB-like 1	0.999713	1	0.127357
PATH:04080	Neuroactive ligand-receptor interaction	S1PR1	S1PR1	cDNA FLJ58121, highly similar to Sphingosine 1-phosphate receptor Edg-1	0.999949	1	0.212571
PATH:04080	Neuroactive ligand-receptor interaction	CHRNA5	CHRNA5	Neuronal acetylcholine receptor subunit alpha-5	0.999949	1	0.212571
PATH:04080	Neuroactive ligand-receptor interaction	CHRNA6	CHRNA6	Neuronal acetylcholine receptor subunit alpha-6	0.999949	1	0.212571
PATH:04740	Olfactory transduction	ADCY3	ADCY3	cDNA FLJ14951 fis, clone PLACE3000020, highly similar to Adenylate cyclase type 3 (EC 4.6.1.1)	1	1	0.0481127
