# Supplementary material for: A dynamic transcriptomic atlas of cytokine-induced killer cells
Source: J Biol Chem. 2018 Oct 17;293(51):19600–12. doi: 10.1074/jbc.RA118.003280 (PMC6314136; doi:10.1074/jbc.RA118.003280)
Supplement: Supporting Information [file supp_RA118.003280_137179_3_supp_217110_pgfml3.xlsx]

## Sheet: Pathway_Result
PathwayID	PathwayTerm	DifGene	AllDifGene	GeneInPathway	AllGene	P-Value	FDR	Enrichment	(-log2P)
PATH:05410	Hypertrophic cardiomyopathy (HCM)	6	91	83	6781	0.000815123	0.0817111	5.38673	10.2607
PATH:05414	Dilated cardiomyopathy	6	91	90	6781	0.0012475	0.0817111	4.96777	9.64675
PATH:04066	HIF-1 signaling pathway	6	91	106	6781	0.00288082	0.106336	4.21791	8.43931
PATH:04020	Calcium signaling pathway	8	91	185	6781	0.0032469	0.106336	3.22233	8.26672
PATH:00230	Purine metabolism	7	91	169	6781	0.00737312	0.193176	3.08648	7.08351
PATH:04650	Natural killer cell mediated cytotoxicity	6	91	139	6781	0.0106733	0.198555	3.21654	6.54986
PATH:00010	Glycolysis / Gluconeogenesis	4	91	66	6781	0.011615	0.198555	4.51615	6.42787
PATH:05020	Prion diseases	3	91	36	6781	0.0121255	0.198555	6.20971	6.36581
PATH:01230	Biosynthesis of amino acids	4	91	73	6781	0.0163451	0.224088	4.08309	5.935
PATH:05412	Arrhythmogenic right ventricular cardiomyopathy (ARVC)	4	91	74	6781	0.0171059	0.224088	4.02792	5.86936
PATH:03018	RNA degradation	4	91	77	6781	0.0195204	0.231887	3.87099	5.67887
PATH:04612	Antigen processing and presentation	4	91	79	6781	0.0212415	0.231887	3.77299	5.55697
PATH:04330	Notch signaling pathway	3	91	48	6781	0.0261867	0.261864	4.65728	5.25502
PATH:04350	TGF-beta signaling pathway	4	91	86	6781	0.0279855	0.261864	3.46588	5.15918
PATH:04068	FoxO signaling pathway	5	91	133	6781	0.0327328	0.285867	2.80137	4.93312
PATH:05217	Basal cell carcinoma	3	91	55	6781	0.0371622	0.29972	4.06454	4.75002
PATH:04340	Hedgehog signaling pathway	3	91	56	6781	0.038895	0.29972	3.99195	4.68427
PATH:01200	Carbon metabolism	4	91	106	6781	0.0536276	0.39029	2.81194	4.22088
PATH:04115	p53 signaling pathway	3	91	68	6781	0.0627842	0.432881	3.28749	3.99345
PATH:04080	Neuroactive ligand-receptor interaction	7	91	275	6781	0.0754171	0.493982	1.89678	3.72896
PATH:05205	Proteoglycans in cancer	6	91	225	6781	0.0811003	0.505911	1.98711	3.62415
PATH:04260	Cardiac muscle contraction	3	91	78	6781	0.0867773	0.516719	2.86602	3.52654
PATH:04514	Cell adhesion molecules (CAMs)	4	91	144	6781	0.127602	0.672059	2.0699	2.97027
PATH:04060	Cytokine-cytokine receptor interaction	6	91	265	6781	0.144611	0.672059	1.68717	2.78975
PATH:05166	HTLV-I infection	6	91	266	6781	0.146436	0.672059	1.68082	2.77166
PATH:04750	Inflammatory mediator regulation of TRP channels	3	91	99	6781	0.147259	0.672059	2.25808	2.76357
PATH:04390	Hippo signaling pathway	4	91	154	6781	0.151872	0.672059	1.93549	2.71907
PATH:05200	Pathways in cancer	7	91	330	6781	0.153562	0.672059	1.58065	2.70311
PATH:05144	Malaria	2	91	52	6781	0.153907	0.672059	2.86602	2.69987
PATH:00480	Glutathione metabolism	2	91	52	6781	0.153907	0.672059	2.86602	2.69987
PATH:04921	Oxytocin signaling pathway	4	91	158	6781	0.162047	0.684778	1.88649	2.62552
PATH:00330	Arginine and proline metabolism	2	91	59	6781	0.187387	0.759565	2.52598	2.41591
PATH:04725	Cholinergic synapse	3	91	113	6781	0.19339	0.759565	1.97831	2.37041
PATH:00562	Inositol phosphate metabolism	2	91	61	6781	0.197139	0.759565	2.44316	2.34271
PATH:04670	Leukocyte transendothelial migration	3	91	118	6781	0.210679	0.784065	1.89449	2.24688
PATH:05120	Epithelial cell signaling in Helicobacter pylori infection	2	91	68	6781	0.231698	0.784065	2.19166	2.10968
PATH:04720	Long-term potentiation	2	91	70	6781	0.241655	0.784065	2.12904	2.04898
PATH:05031	Amphetamine addiction	2	91	70	6781	0.241655	0.784065	2.12904	2.04898
PATH:03320	PPAR signaling pathway	2	91	70	6781	0.241655	0.784065	2.12904	2.04898
PATH:04920	Adipocytokine signaling pathway	2	91	70	6781	0.241655	0.784065	2.12904	2.04898
PATH:05218	Melanoma	2	91	71	6781	0.246642	0.784065	2.09906	2.01951
PATH:04722	Neurotrophin signaling pathway	3	91	130	6781	0.253415	0.784065	1.71961	1.98042
PATH:00982	Drug metabolism - cytochrome P450	2	91	74	6781	0.261623	0.784065	2.01396	1.93444
PATH:04530	Tight junction	3	91	134	6781	0.267952	0.784065	1.66828	1.89996
PATH:05160	Hepatitis C	3	91	137	6781	0.278921	0.784065	1.63175	1.84207
PATH:04070	Phosphatidylinositol signaling system	2	91	81	6781	0.296582	0.784065	1.83991	1.7535
PATH:00601	Glycosphingolipid biosynthesis - lacto and neolacto series	1	91	26	6781	0.296672	0.784065	2.86602	1.75306
PATH:05204	Chemical carcinogenesis	2	91	82	6781	0.301563	0.784065	1.81748	1.72947
PATH:00980	Metabolism of xenobiotics by cytochrome P450	2	91	82	6781	0.301563	0.784065	1.81748	1.72947
PATH:00030	Pentose phosphate pathway	1	91	28	6781	0.315496	0.784065	2.6613	1.66431
PATH:04261	Adrenergic signaling in cardiomyocytes	3	91	149	6781	0.323146	0.784065	1.50033	1.62974
PATH:04744	Phototransduction	1	91	29	6781	0.32472	0.784065	2.56953	1.62273
PATH:04911	Insulin secretion	2	91	87	6781	0.326374	0.784065	1.71302	1.6154
PATH:04640	Hematopoietic cell lineage	2	91	88	6781	0.331312	0.784065	1.69356	1.59374
PATH:04810	Regulation of actin cytoskeleton	4	91	218	6781	0.335626	0.784065	1.36727	1.57508
PATH:05215	Prostate cancer	2	91	89	6781	0.33624	0.784065	1.67453	1.57244
PATH:04727	GABAergic synapse	2	91	90	6781	0.341158	0.784065	1.65592	1.55149
PATH:00564	Glycerophospholipid metabolism	2	91	92	6781	0.350961	0.790095	1.61992	1.51062
PATH:05032	Morphine addiction	2	91	93	6781	0.355844	0.790095	1.60251	1.49068
PATH:04130	SNARE interactions in vesicular transport	1	91	36	6781	0.385935	0.814697	2.0699	1.37357
PATH:00051	Fructose and mannose metabolism	1	91	36	6781	0.385935	0.814697	2.0699	1.37357
PATH:04916	Melanogenesis	2	91	101	6781	0.394415	0.814697	1.47557	1.34221
PATH:05010	Alzheimer's disease	3	91	170	6781	0.400423	0.814697	1.315	1.3204
PATH:04723	Retrograde endocannabinoid signaling	2	91	103	6781	0.403902	0.814697	1.44692	1.30792
PATH:04912	GnRH signaling pathway	2	91	104	6781	0.40862	0.814697	1.43301	1.29117
PATH:04140	Regulation of autophagy	1	91	39	6781	0.410458	0.814697	1.91068	1.28469
PATH:04960	Aldosterone-regulated sodium reabsorption	1	91	42	6781	0.434013	0.831492	1.7742	1.20419
PATH:05202	Transcriptional misregulation in cancer	3	91	180	6781	0.436501	0.831492	1.24194	1.19594
PATH:00071	Fatty acid degradation	1	91	44	6781	0.449196	0.831492	1.69356	1.15458
PATH:04062	Chemokine signaling pathway	3	91	191	6781	0.475255	0.831492	1.17042	1.07323
PATH:04919	Thyroid hormone signaling pathway	2	91	119	6781	0.477074	0.831492	1.25238	1.06771
PATH:01212	Fatty acid metabolism	1	91	48	6781	0.478365	0.831492	1.55243	1.06382
PATH:04930	Type II diabetes mellitus	1	91	48	6781	0.478365	0.831492	1.55243	1.06382
PATH:04270	Vascular smooth muscle contraction	2	91	121	6781	0.485845	0.831492	1.23168	1.04143
PATH:04142	Lysosome	2	91	122	6781	0.490196	0.831492	1.22158	1.02857
PATH:04110	Cell cycle	2	91	124	6781	0.498831	0.831492	1.20188	1.00338
PATH:04913	Ovarian steroidogenesis	1	91	51	6781	0.499234	0.831492	1.46111	1.00221
PATH:04151	PI3K-Akt signaling pathway	5	91	347	6781	0.501348	0.831492	1.07372	0.996115
PATH:04726	Serotonergic synapse	2	91	126	6781	0.507374	0.831492	1.1828	0.978878
PATH:04010	MAPK signaling pathway	4	91	275	6781	0.507781	0.831492	1.08388	0.977721
PATH:04724	Glutamatergic synapse	2	91	130	6781	0.524179	0.839966	1.14641	0.93187
PATH:05134	Legionellosis	1	91	55	6781	0.52578	0.839966	1.35485	0.927469
PATH:00190	Oxidative phosphorylation	2	91	133	6781	0.536532	0.846815	1.12055	0.898265
PATH:04015	Rap1 signaling pathway	3	91	213	6781	0.548901	0.856024	1.04953	0.865383
PATH:04621	NOD-like receptor signaling pathway	1	91	62	6781	0.568928	0.872212	1.20188	0.813682
PATH:04623	Cytosolic DNA-sensing pathway	1	91	63	6781	0.574766	0.872212	1.1828	0.798952
PATH:04150	mTOR signaling pathway	1	91	64	6781	0.580527	0.872212	1.16432	0.784566
PATH:05214	Glioma	1	91	65	6781	0.586209	0.872212	1.14641	0.770512
PATH:04014	Ras signaling pathway	3	91	227	6781	0.592571	0.872212	0.984799	0.754939
PATH:04310	Wnt signaling pathway	2	91	153	6781	0.613233	0.876605	0.974072	0.705493
PATH:05211	Renal cell carcinoma	1	91	70	6781	0.613502	0.876605	1.06452	0.704861
PATH:04918	Thyroid hormone synthesis	1	91	72	6781	0.623913	0.876605	1.03495	0.680583
PATH:04630	Jak-STAT signaling pathway	2	91	157	6781	0.627378	0.876605	0.949255	0.672593
PATH:04730	Long-term depression	1	91	73	6781	0.629014	0.876605	1.02077	0.668835
PATH:04662	B cell receptor signaling pathway	1	91	76	6781	0.643911	0.887919	0.98048	0.635067
PATH:04022	cGMP-PKG signaling pathway	2	91	166	6781	0.657753	0.891432	0.897789	0.604383
PATH:04146	Peroxisome	1	91	82	6781	0.671952	0.891432	0.908738	0.573571
PATH:04664	Fc epsilon RI signaling pathway	1	91	83	6781	0.676408	0.891432	0.897789	0.564035
PATH:04914	Progesterone-mediated oocyte maturation	1	91	86	6781	0.689421	0.891432	0.866471	0.536544
PATH:04012	ErbB signaling pathway	1	91	88	6781	0.697807	0.891432	0.846778	0.519101
PATH:04512	ECM-receptor interaction	1	91	89	6781	0.701915	0.891432	0.837264	0.510631
PATH:05222	Small cell lung cancer	1	91	89	6781	0.701915	0.891432	0.837264	0.510631
PATH:04210	Apoptosis	1	91	90	6781	0.705969	0.891432	0.827961	0.502324
PATH:04064	NF-kappa B signaling pathway	1	91	91	6781	0.709968	0.891432	0.818862	0.494175
PATH:05323	Rheumatoid arthritis	1	91	93	6781	0.717805	0.891432	0.801253	0.478336
PATH:04713	Circadian entrainment	1	91	97	6781	0.732856	0.891432	0.768211	0.448398
PATH:05142	Chagas disease (American trypanosomiasis)	1	91	104	6781	0.75731	0.891432	0.716505	0.401045
PATH:04620	Toll-like receptor signaling pathway	1	91	106	6781	0.76388	0.891432	0.702986	0.388582
PATH:04144	Endocytosis	2	91	204	6781	0.764834	0.891432	0.730554	0.386782
PATH:05206	MicroRNAs in cancer	3	91	296	6781	0.766277	0.891432	0.755235	0.384062
PATH:05203	Viral carcinogenesis	2	91	207	6781	0.771926	0.891432	0.719966	0.373466
PATH:04510	Focal adhesion	2	91	207	6781	0.771926	0.891432	0.719966	0.373466
PATH:04660	T cell receptor signaling pathway	1	91	109	6781	0.773408	0.891432	0.683637	0.370699
PATH:04668	TNF signaling pathway	1	91	110	6781	0.776498	0.891432	0.677423	0.364946
PATH:04114	Oocyte meiosis	1	91	112	6781	0.782555	0.891432	0.665326	0.353737
PATH:01100	Metabolic pathways	13	91	1166	6781	0.808932	0.913536	0.830801	0.305909
PATH:04728	Dopaminergic synapse	1	91	131	6781	0.832573	0.915769	0.568828	0.264351
PATH:04360	Axon guidance	1	91	131	6781	0.832573	0.915769	0.568828	0.264351
PATH:04380	Osteoclast differentiation	1	91	133	6781	0.837124	0.915769	0.560274	0.256486
PATH:05145	Toxoplasmosis	1	91	137	6781	0.845863	0.915769	0.543916	0.241505
PATH:04120	Ubiquitin mediated proteolysis	1	91	137	6781	0.845863	0.915769	0.543916	0.241505
PATH:04910	Insulin signaling pathway	1	91	142	6781	0.856136	0.915992	0.524764	0.224088
PATH:05012	Parkinson's disease	1	91	144	6781	0.860053	0.915992	0.517476	0.217502
PATH:04932	Non-alcoholic fatty liver disease (NAFLD)	1	91	151	6781	0.872951	0.921774	0.493487	0.196028
PATH:04145	Phagosome	1	91	155	6781	0.879785	0.921774	0.480752	0.184777
PATH:04141	Protein processing in endoplasmic reticulum	1	91	168	6781	0.899582	0.921774	0.44355	0.152673
PATH:05164	Influenza A	1	91	177	6781	0.911362	0.921774	0.420997	0.133904
PATH:05034	Alcoholism	1	91	180	6781	0.914977	0.921774	0.41398	0.128193
PATH:05152	Tuberculosis	1	91	181	6781	0.916149	0.921774	0.411693	0.126346
PATH:05016	Huntington's disease	1	91	185	6781	0.92068	0.921774	0.402792	0.119229
PATH:05168	Herpes simplex infection	1	91	186	6781	0.921774	0.921774	0.400626	0.117515

## Sheet: Pathway2Gene
PathwayID	PathwayTerm	QueryID	Symbol	Description	P-Value	FDR	Enrichment
PATH:05410	Hypertrophic cardiomyopathy (HCM)	IGF1	IGF1	Insulin-like growth factor I	0.000815123	0.0817111	5.38673
PATH:05410	Hypertrophic cardiomyopathy (HCM)	CACNA1C	CACNA1C	cDNA FLJ50301, highly similar to Voltage-dependent L-type calcium channel subunit alpha-1C	0.000815123	0.0817111	5.38673
PATH:05410	Hypertrophic cardiomyopathy (HCM)	CACNA1F	CACNA1F	Voltage-dependent L-type calcium channel subunit alpha-1F	0.000815123	0.0817111	5.38673
PATH:05410	Hypertrophic cardiomyopathy (HCM)	ITGA1	ITGA1	cDNA FLJ61587, highly similar to Integrin alpha-1	0.000815123	0.0817111	5.38673
PATH:05410	Hypertrophic cardiomyopathy (HCM)	TTN	TTN	Cellular titin isoform PEVK variant 4	0.000815123	0.0817111	5.38673
PATH:05410	Hypertrophic cardiomyopathy (HCM)	CACNB3	CACNB3	cDNA FLJ58949, highly similar to Voltage-dependent L-type calcium channel subunit beta-3	0.000815123	0.0817111	5.38673
PATH:05414	Dilated cardiomyopathy	IGF1	IGF1	Insulin-like growth factor I	0.0012475	0.0817111	4.96777
PATH:05414	Dilated cardiomyopathy	CACNA1C	CACNA1C	cDNA FLJ50301, highly similar to Voltage-dependent L-type calcium channel subunit alpha-1C	0.0012475	0.0817111	4.96777
PATH:05414	Dilated cardiomyopathy	CACNA1F	CACNA1F	Voltage-dependent L-type calcium channel subunit alpha-1F	0.0012475	0.0817111	4.96777
PATH:05414	Dilated cardiomyopathy	ITGA1	ITGA1	cDNA FLJ61587, highly similar to Integrin alpha-1	0.0012475	0.0817111	4.96777
PATH:05414	Dilated cardiomyopathy	TTN	TTN	Cellular titin isoform PEVK variant 4	0.0012475	0.0817111	4.96777
PATH:05414	Dilated cardiomyopathy	CACNB3	CACNB3	cDNA FLJ58949, highly similar to Voltage-dependent L-type calcium channel subunit beta-3	0.0012475	0.0817111	4.96777
PATH:04066	HIF-1 signaling pathway	IGF1	IGF1	Insulin-like growth factor I	0.00288082	0.106336	4.21791
PATH:04066	HIF-1 signaling pathway	PDK1	PDK1	cDNA FLJ51566, highly similar to Pyruvate dehydrogenase (lipoamide) kinase isozyme 1 (EC 2.7.11.2)	0.00288082	0.106336	4.21791
PATH:04066	HIF-1 signaling pathway	ENO3	ENO3	Beta-enolase	0.00288082	0.106336	4.21791
PATH:04066	HIF-1 signaling pathway	EGLN3	EGLN3	Egl nine-like protein 3 isoform	0.00288082	0.106336	4.21791
PATH:04066	HIF-1 signaling pathway	ENO2	ENO2	cDNA FLJ77877, highly similar to Human ENO2 neuron specific (gamma) enolase	0.00288082	0.106336	4.21791
PATH:04066	HIF-1 signaling pathway	PGK1	PGK1	Phosphoglycerate kinase 1	0.00288082	0.106336	4.21791
PATH:04020	Calcium signaling pathway	CACNA1C	CACNA1C	cDNA FLJ50301, highly similar to Voltage-dependent L-type calcium channel subunit alpha-1C	0.0032469	0.106336	3.22233
PATH:04020	Calcium signaling pathway	P2RX6	P2RX6	P2X purinoceptor 6	0.0032469	0.106336	3.22233
PATH:04020	Calcium signaling pathway	CACNA1F	CACNA1F	Voltage-dependent L-type calcium channel subunit alpha-1F	0.0032469	0.106336	3.22233
PATH:04020	Calcium signaling pathway	PTGER3	PTGER3	Prostaglandin E2 receptor EP3 subtype	0.0032469	0.106336	3.22233
PATH:04020	Calcium signaling pathway	ORAI3	ORAI3	Uncharacterized protein	0.0032469	0.106336	3.22233
PATH:04020	Calcium signaling pathway	ERBB3	ERBB3	Receptor protein-tyrosine kinase	0.0032469	0.106336	3.22233
PATH:04020	Calcium signaling pathway	PLCD1	PLCD1	Phosphoinositide phospholipase C	0.0032469	0.106336	3.22233
PATH:04020	Calcium signaling pathway	CAMK4	CAMK4	cDNA, FLJ93281, highly similar to Homo sapiens calcium/calmodulin-dependent protein kinase IV (CAMK4), mRNA	0.0032469	0.106336	3.22233
PATH:00230	Purine metabolism	AK1	AK1	Adenylate kinase isoenzyme 1	0.00737312	0.193176	3.08648
PATH:00230	Purine metabolism	PDE9A	PDE9A	High affinity cGMP-specific 3',5'-cyclic phosphodiesterase 9A	0.00737312	0.193176	3.08648
PATH:00230	Purine metabolism	ADPRM	ADPRM	Manganese-dependent ADP-ribose/CDP-alcohol diphosphatase	0.00737312	0.193176	3.08648
PATH:00230	Purine metabolism	PDE6G	PDE6G	Retinal rod rhodopsin-sensitive cGMP 3',5'-cyclic phosphodiesterase subunit gamma	0.00737312	0.193176	3.08648
PATH:00230	Purine metabolism	PDE4D	PDE4D	cAMP-specific 3',5'-cyclic phosphodiesterase 4D	0.00737312	0.193176	3.08648
PATH:00230	Purine metabolism	PDE7B	PDE7B	cAMP-specific 3',5'-cyclic phosphodiesterase 7B	0.00737312	0.193176	3.08648
PATH:00230	Purine metabolism	AK4	AK4	Adenylate kinase 4, mitochondrial	0.00737312	0.193176	3.08648
PATH:04650	Natural killer cell mediated cytotoxicity	KLRC4-KLRK1	KLRC4-KLRK1	KLRC4-KLRK1 readthrough	0.0106733	0.198555	3.21654
PATH:04650	Natural killer cell mediated cytotoxicity	KIR2DL4	KIR2DL4	Killer cell immunoglobulin-like receptor 2DL4	0.0106733	0.198555	3.21654
PATH:04650	Natural killer cell mediated cytotoxicity	KLRK1	KLRK1	NKG2-D type II integral membrane protein	0.0106733	0.198555	3.21654
PATH:04650	Natural killer cell mediated cytotoxicity	KLRC2	KLRC2	NKG2-C type II integral membrane protein	0.0106733	0.198555	3.21654
PATH:04650	Natural killer cell mediated cytotoxicity	HCST	HCST	Hematopoietic cell signal transducer	0.0106733	0.198555	3.21654
PATH:04650	Natural killer cell mediated cytotoxicity	KLRC3	KLRC3	NKG2-E type II integral membrane protein	0.0106733	0.198555	3.21654
PATH:00010	Glycolysis / Gluconeogenesis	ALDOC	ALDOC	Fructose-bisphosphate aldolase C	0.011615	0.198555	4.51615
PATH:00010	Glycolysis / Gluconeogenesis	ENO3	ENO3	Beta-enolase	0.011615	0.198555	4.51615
PATH:00010	Glycolysis / Gluconeogenesis	ENO2	ENO2	cDNA FLJ77877, highly similar to Human ENO2 neuron specific (gamma) enolase	0.011615	0.198555	4.51615
PATH:00010	Glycolysis / Gluconeogenesis	PGK1	PGK1	Phosphoglycerate kinase 1	0.011615	0.198555	4.51615
PATH:05020	Prion diseases	NCAM1	NCAM1	Neural cell adhesion molecule 1	0.0121255	0.198555	6.20971
PATH:05020	Prion diseases	CCL5	CCL5	C-C motif chemokine 5	0.0121255	0.198555	6.20971
PATH:05020	Prion diseases	EGR1	EGR1	Early growth response protein 1	0.0121255	0.198555	6.20971
PATH:01230	Biosynthesis of amino acids	ALDOC	ALDOC	Fructose-bisphosphate aldolase C	0.0163451	0.224088	4.08309
PATH:01230	Biosynthesis of amino acids	ENO3	ENO3	Beta-enolase	0.0163451	0.224088	4.08309
PATH:01230	Biosynthesis of amino acids	ENO2	ENO2	cDNA FLJ77877, highly similar to Human ENO2 neuron specific (gamma) enolase	0.0163451	0.224088	4.08309
PATH:01230	Biosynthesis of amino acids	PGK1	PGK1	Phosphoglycerate kinase 1	0.0163451	0.224088	4.08309
PATH:05412	Arrhythmogenic right ventricular cardiomyopathy (ARVC)	CACNA1C	CACNA1C	cDNA FLJ50301, highly similar to Voltage-dependent L-type calcium channel subunit alpha-1C	0.0171059	0.224088	4.02792
PATH:05412	Arrhythmogenic right ventricular cardiomyopathy (ARVC)	CACNA1F	CACNA1F	Voltage-dependent L-type calcium channel subunit alpha-1F	0.0171059	0.224088	4.02792
PATH:05412	Arrhythmogenic right ventricular cardiomyopathy (ARVC)	ITGA1	ITGA1	cDNA FLJ61587, highly similar to Integrin alpha-1	0.0171059	0.224088	4.02792
PATH:05412	Arrhythmogenic right ventricular cardiomyopathy (ARVC)	CACNB3	CACNB3	cDNA FLJ58949, highly similar to Voltage-dependent L-type calcium channel subunit beta-3	0.0171059	0.224088	4.02792
PATH:03018	RNA degradation	PAN2	PAN2	cDNA FLJ10370 fis, clone NT2RM2001886, highly similar to Homo sapiens ubiquitin specific peptidase 52 (USP52), mRNA	0.0195204	0.231887	3.87099
PATH:03018	RNA degradation	ENO3	ENO3	Beta-enolase	0.0195204	0.231887	3.87099
PATH:03018	RNA degradation	ENO2	ENO2	cDNA FLJ77877, highly similar to Human ENO2 neuron specific (gamma) enolase	0.0195204	0.231887	3.87099
PATH:03018	RNA degradation	CNOT6L	CNOT6L	CCR4-NOT transcription complex subunit 6-like	0.0195204	0.231887	3.87099
PATH:04612	Antigen processing and presentation	KIR2DL4	KIR2DL4	Killer cell immunoglobulin-like receptor 2DL4	0.0212415	0.231887	3.77299
PATH:04612	Antigen processing and presentation	KLRC2	KLRC2	NKG2-C type II integral membrane protein	0.0212415	0.231887	3.77299
PATH:04612	Antigen processing and presentation	KLRC4	KLRC4	NKG2-F type II integral membrane protein	0.0212415	0.231887	3.77299
PATH:04612	Antigen processing and presentation	KLRC3	KLRC3	NKG2-E type II integral membrane protein	0.0212415	0.231887	3.77299
PATH:04330	Notch signaling pathway	JAG2	JAG2	Jagged 2 isoform b variant	0.0261867	0.261864	4.65728
PATH:04330	Notch signaling pathway	KAT2B	KAT2B	Histone acetyltransferase KAT2B	0.0261867	0.261864	4.65728
PATH:04330	Notch signaling pathway	DLL1	DLL1	Delta-like protein 1	0.0261867	0.261864	4.65728
PATH:04350	TGF-beta signaling pathway	ACVR2A	ACVR2A	Activin receptor type-2A	0.0279855	0.261864	3.46588
PATH:04350	TGF-beta signaling pathway	ACVR1C	ACVR1C	Putative uncharacterized protein ACVR1C	0.0279855	0.261864	3.46588
PATH:04350	TGF-beta signaling pathway	ID2	ID2	DNA-binding protein inhibitor ID-2	0.0279855	0.261864	3.46588
PATH:04350	TGF-beta signaling pathway	CDKN2B	CDKN2B	Cyclin-dependent kinase inhibitor 2B (P15, inhibits CDK4), isoform CRA_b	0.0279855	0.261864	3.46588
PATH:04068	FoxO signaling pathway	BNIP3	BNIP3	cDNA FLJ60537, highly similar to BCL2/adenovirus E1B 19 kDa protein-interacting protein 3	0.0327328	0.285867	2.80137
PATH:04068	FoxO signaling pathway	IGF1	IGF1	Insulin-like growth factor I	0.0327328	0.285867	2.80137
PATH:04068	FoxO signaling pathway	ATM	ATM	Ataxia telangiectasia mutated (Includes complementation groups A, C and D), isoform CRA_a	0.0327328	0.285867	2.80137
PATH:04068	FoxO signaling pathway	HOMER2	HOMER2	Homer protein homolog 2	0.0327328	0.285867	2.80137
PATH:04068	FoxO signaling pathway	CDKN2B	CDKN2B	Cyclin-dependent kinase inhibitor 2B (P15, inhibits CDK4), isoform CRA_b	0.0327328	0.285867	2.80137
PATH:05217	Basal cell carcinoma	WNT10B	WNT10B	Protein Wnt-10b	0.0371622	0.29972	4.06454
PATH:05217	Basal cell carcinoma	PTCH1	PTCH1	Protein patched homolog 1	0.0371622	0.29972	4.06454
PATH:05217	Basal cell carcinoma	WNT11	WNT11	Protein Wnt-11	0.0371622	0.29972	4.06454
PATH:04340	Hedgehog signaling pathway	WNT10B	WNT10B	Protein Wnt-10b	0.038895	0.29972	3.99195
PATH:04340	Hedgehog signaling pathway	PTCH1	PTCH1	Protein patched homolog 1	0.038895	0.29972	3.99195
PATH:04340	Hedgehog signaling pathway	WNT11	WNT11	Protein Wnt-11	0.038895	0.29972	3.99195
PATH:01200	Carbon metabolism	ALDOC	ALDOC	Fructose-bisphosphate aldolase C	0.0536276	0.39029	2.81194
PATH:01200	Carbon metabolism	ENO3	ENO3	Beta-enolase	0.0536276	0.39029	2.81194
PATH:01200	Carbon metabolism	ENO2	ENO2	cDNA FLJ77877, highly similar to Human ENO2 neuron specific (gamma) enolase	0.0536276	0.39029	2.81194
PATH:01200	Carbon metabolism	PGK1	PGK1	Phosphoglycerate kinase 1	0.0536276	0.39029	2.81194
PATH:04115	p53 signaling pathway	IGF1	IGF1	Insulin-like growth factor I	0.0627842	0.432881	3.28749
PATH:04115	p53 signaling pathway	ATM	ATM	Ataxia telangiectasia mutated (Includes complementation groups A, C and D), isoform CRA_a	0.0627842	0.432881	3.28749
PATH:04115	p53 signaling pathway	SESN1	SESN1	cDNA FLJ78318, highly similar to Homo sapiens sestrin 1 (SESN1), mRNA	0.0627842	0.432881	3.28749
PATH:04080	Neuroactive ligand-receptor interaction	NMUR1	NMUR1	cDNA FLJ60151, highly similar to Neuromedin U receptor 1	0.0754171	0.493982	1.89678
PATH:04080	Neuroactive ligand-receptor interaction	GIPR	GIPR	Gastric inhibitory polypeptide receptor	0.0754171	0.493982	1.89678
PATH:04080	Neuroactive ligand-receptor interaction	PTGER2	PTGER2	Prostaglandin E2 receptor EP2 subtype	0.0754171	0.493982	1.89678
PATH:04080	Neuroactive ligand-receptor interaction	P2RX6	P2RX6	P2X purinoceptor 6	0.0754171	0.493982	1.89678
PATH:04080	Neuroactive ligand-receptor interaction	GZMA	GZMA	Granzyme A	0.0754171	0.493982	1.89678
PATH:04080	Neuroactive ligand-receptor interaction	PTGER3	PTGER3	Prostaglandin E2 receptor EP3 subtype	0.0754171	0.493982	1.89678
PATH:04080	Neuroactive ligand-receptor interaction	LPAR6	LPAR6	HCG30749, isoform CRA_a	0.0754171	0.493982	1.89678
PATH:05205	Proteoglycans in cancer	IGF1	IGF1	Insulin-like growth factor I	0.0811003	0.505911	1.98711
PATH:05205	Proteoglycans in cancer	WNT10B	WNT10B	Protein Wnt-10b	0.0811003	0.505911	1.98711
PATH:05205	Proteoglycans in cancer	FGF11	FGF11	Fibroblast growth factor 11 variant	0.0811003	0.505911	1.98711
PATH:05205	Proteoglycans in cancer	PTCH1	PTCH1	Protein patched homolog 1	0.0811003	0.505911	1.98711
PATH:05205	Proteoglycans in cancer	WNT11	WNT11	Protein Wnt-11	0.0811003	0.505911	1.98711
PATH:05205	Proteoglycans in cancer	ERBB3	ERBB3	Receptor protein-tyrosine kinase	0.0811003	0.505911	1.98711
PATH:04260	Cardiac muscle contraction	CACNA1C	CACNA1C	cDNA FLJ50301, highly similar to Voltage-dependent L-type calcium channel subunit alpha-1C	0.0867773	0.516719	2.86602
PATH:04260	Cardiac muscle contraction	CACNA1F	CACNA1F	Voltage-dependent L-type calcium channel subunit alpha-1F	0.0867773	0.516719	2.86602
PATH:04260	Cardiac muscle contraction	CACNB3	CACNB3	cDNA FLJ58949, highly similar to Voltage-dependent L-type calcium channel subunit beta-3	0.0867773	0.516719	2.86602
PATH:04514	Cell adhesion molecules (CAMs)	NCAM1	NCAM1	Neural cell adhesion molecule 1	0.127602	0.672059	2.0699
PATH:04514	Cell adhesion molecules (CAMs)	JAM3	JAM3	Junctional adhesion molecule C	0.127602	0.672059	2.0699
PATH:04514	Cell adhesion molecules (CAMs)	NLGN2	NLGN2	Neuroligin-2	0.127602	0.672059	2.0699
PATH:04514	Cell adhesion molecules (CAMs)	CLDN15	CLDN15	Claudin-15	0.127602	0.672059	2.0699
PATH:04060	Cytokine-cytokine receptor interaction	CCR2	CCR2	Chemokine (C-C motif) receptor 2, isoform CRA_a	0.144611	0.672059	1.68717
PATH:04060	Cytokine-cytokine receptor interaction	ACVR2A	ACVR2A	Activin receptor type-2A	0.144611	0.672059	1.68717
PATH:04060	Cytokine-cytokine receptor interaction	CCL5	CCL5	C-C motif chemokine 5	0.144611	0.672059	1.68717
PATH:04060	Cytokine-cytokine receptor interaction	IL9R	IL9R	Interleukin 9 receptor, isoform CRA_b	0.144611	0.672059	1.68717
PATH:04060	Cytokine-cytokine receptor interaction	TNFSF8	TNFSF8	Tumor necrosis factor ligand superfamily member 8	0.144611	0.672059	1.68717
PATH:04060	Cytokine-cytokine receptor interaction	XCL1	XCL1	Lymphotactin	0.144611	0.672059	1.68717
PATH:05166	HTLV-I infection	WNT10B	WNT10B	Protein Wnt-10b	0.146436	0.672059	1.68082
PATH:05166	HTLV-I infection	KAT2B	KAT2B	Histone acetyltransferase KAT2B	0.146436	0.672059	1.68082
PATH:05166	HTLV-I infection	ATM	ATM	Ataxia telangiectasia mutated (Includes complementation groups A, C and D), isoform CRA_a	0.146436	0.672059	1.68082
PATH:05166	HTLV-I infection	WNT11	WNT11	Protein Wnt-11	0.146436	0.672059	1.68082
PATH:05166	HTLV-I infection	CDKN2B	CDKN2B	Cyclin-dependent kinase inhibitor 2B (P15, inhibits CDK4), isoform CRA_b	0.146436	0.672059	1.68082
PATH:05166	HTLV-I infection	EGR1	EGR1	Early growth response protein 1	0.146436	0.672059	1.68082
PATH:04750	Inflammatory mediator regulation of TRP channels	IGF1	IGF1	Insulin-like growth factor I	0.147259	0.672059	2.25808
PATH:04750	Inflammatory mediator regulation of TRP channels	ASIC1	ASIC1	cDNA FLJ75602, highly similar to Homo sapiens amiloride-sensitive cation channel 2, neuronal (ACCN2), transcript variant 2, mRNA	0.147259	0.672059	2.25808
PATH:04750	Inflammatory mediator regulation of TRP channels	PTGER2	PTGER2	Prostaglandin E2 receptor EP2 subtype	0.147259	0.672059	2.25808
PATH:04390	Hippo signaling pathway	WNT10B	WNT10B	Protein Wnt-10b	0.151872	0.672059	1.93549
PATH:04390	Hippo signaling pathway	INADL	INADL	InaD-like protein	0.151872	0.672059	1.93549
PATH:04390	Hippo signaling pathway	ID2	ID2	DNA-binding protein inhibitor ID-2	0.151872	0.672059	1.93549
PATH:04390	Hippo signaling pathway	WNT11	WNT11	Protein Wnt-11	0.151872	0.672059	1.93549
PATH:05200	Pathways in cancer	IGF1	IGF1	Insulin-like growth factor I	0.153562	0.672059	1.58065
PATH:05200	Pathways in cancer	WNT10B	WNT10B	Protein Wnt-10b	0.153562	0.672059	1.58065
PATH:05200	Pathways in cancer	FGF11	FGF11	Fibroblast growth factor 11 variant	0.153562	0.672059	1.58065
PATH:05200	Pathways in cancer	PTCH1	PTCH1	Protein patched homolog 1	0.153562	0.672059	1.58065
PATH:05200	Pathways in cancer	WNT11	WNT11	Protein Wnt-11	0.153562	0.672059	1.58065
PATH:05200	Pathways in cancer	CDKN2B	CDKN2B	Cyclin-dependent kinase inhibitor 2B (P15, inhibits CDK4), isoform CRA_b	0.153562	0.672059	1.58065
PATH:05200	Pathways in cancer	EGLN3	EGLN3	Egl nine-like protein 3 isoform	0.153562	0.672059	1.58065
PATH:05144	Malaria	KLRC4-KLRK1	KLRC4-KLRK1	KLRC4-KLRK1 readthrough	0.153907	0.672059	2.86602
PATH:05144	Malaria	KLRK1	KLRK1	NKG2-D type II integral membrane protein	0.153907	0.672059	2.86602
PATH:00480	Glutathione metabolism	GSTM2	GSTM2	Glutathione S-transferase M2 (Muscle)	0.153907	0.672059	2.86602
PATH:00480	Glutathione metabolism	GSTA4	GSTA4	cDNA FLJ30242 fis, clone BRACE2002142, highly similar to GLUTATHIONE S-TRANSFERASE A4-4 (EC 2.5.1.18)	0.153907	0.672059	2.86602
PATH:04921	Oxytocin signaling pathway	CACNA1C	CACNA1C	cDNA FLJ50301, highly similar to Voltage-dependent L-type calcium channel subunit alpha-1C	0.162047	0.684778	1.88649
PATH:04921	Oxytocin signaling pathway	CACNA1F	CACNA1F	Voltage-dependent L-type calcium channel subunit alpha-1F	0.162047	0.684778	1.88649
PATH:04921	Oxytocin signaling pathway	CACNB3	CACNB3	cDNA FLJ58949, highly similar to Voltage-dependent L-type calcium channel subunit beta-3	0.162047	0.684778	1.88649
PATH:04921	Oxytocin signaling pathway	CAMK4	CAMK4	cDNA, FLJ93281, highly similar to Homo sapiens calcium/calmodulin-dependent protein kinase IV (CAMK4), mRNA	0.162047	0.684778	1.88649
PATH:00330	Arginine and proline metabolism	P4HA1	P4HA1	Prolyl 4-hydroxylase subunit alpha-1	0.187387	0.759565	2.52598
PATH:00330	Arginine and proline metabolism	ADC	AZIN2	Arginine decarboxylase, isoform CRA_l	0.187387	0.759565	2.52598
PATH:04725	Cholinergic synapse	CACNA1C	CACNA1C	cDNA FLJ50301, highly similar to Voltage-dependent L-type calcium channel subunit alpha-1C	0.19339	0.759565	1.97831
PATH:04725	Cholinergic synapse	CACNA1F	CACNA1F	Voltage-dependent L-type calcium channel subunit alpha-1F	0.19339	0.759565	1.97831
PATH:04725	Cholinergic synapse	CAMK4	CAMK4	cDNA, FLJ93281, highly similar to Homo sapiens calcium/calmodulin-dependent protein kinase IV (CAMK4), mRNA	0.19339	0.759565	1.97831
PATH:00562	Inositol phosphate metabolism	PIK3C3	PIK3C3	Phosphatidylinositol 3-kinase catalytic subunit type 3	0.197139	0.759565	2.44316
PATH:00562	Inositol phosphate metabolism	PLCD1	PLCD1	Phosphoinositide phospholipase C	0.197139	0.759565	2.44316
PATH:04670	Leukocyte transendothelial migration	JAM3	JAM3	Junctional adhesion molecule C	0.210679	0.784065	1.89449
PATH:04670	Leukocyte transendothelial migration	TXK	TXK	cDNA FLJ59978, highly similar to Tyrosine-protein kinase TXK (EC 2.7.10.2)	0.210679	0.784065	1.89449
PATH:04670	Leukocyte transendothelial migration	CLDN15	CLDN15	Claudin-15	0.210679	0.784065	1.89449
PATH:05120	Epithelial cell signaling in Helicobacter pylori infection	CCL5	CCL5	C-C motif chemokine 5	0.231698	0.784065	2.19166
PATH:05120	Epithelial cell signaling in Helicobacter pylori infection	JAM3	JAM3	Junctional adhesion molecule C	0.231698	0.784065	2.19166
PATH:04720	Long-term potentiation	CACNA1C	CACNA1C	cDNA FLJ50301, highly similar to Voltage-dependent L-type calcium channel subunit alpha-1C	0.241655	0.784065	2.12904
PATH:04720	Long-term potentiation	CAMK4	CAMK4	cDNA, FLJ93281, highly similar to Homo sapiens calcium/calmodulin-dependent protein kinase IV (CAMK4), mRNA	0.241655	0.784065	2.12904
PATH:05031	Amphetamine addiction	CACNA1C	CACNA1C	cDNA FLJ50301, highly similar to Voltage-dependent L-type calcium channel subunit alpha-1C	0.241655	0.784065	2.12904
PATH:05031	Amphetamine addiction	CAMK4	CAMK4	cDNA, FLJ93281, highly similar to Homo sapiens calcium/calmodulin-dependent protein kinase IV (CAMK4), mRNA	0.241655	0.784065	2.12904
PATH:03320	PPAR signaling pathway	PPARA	PPARA	Peroxisome proliferator-activated receptor alpha	0.241655	0.784065	2.12904
PATH:03320	PPAR signaling pathway	ACSL6	ACSL6	cDNA, FLJ95253, highly similar to Homo sapiens acyl-CoA synthetase long-chain family member 6(ACSL6), mRNA	0.241655	0.784065	2.12904
PATH:04920	Adipocytokine signaling pathway	PPARA	PPARA	Peroxisome proliferator-activated receptor alpha	0.241655	0.784065	2.12904
PATH:04920	Adipocytokine signaling pathway	ACSL6	ACSL6	cDNA, FLJ95253, highly similar to Homo sapiens acyl-CoA synthetase long-chain family member 6(ACSL6), mRNA	0.241655	0.784065	2.12904
PATH:05218	Melanoma	IGF1	IGF1	Insulin-like growth factor I	0.246642	0.784065	2.09906
PATH:05218	Melanoma	FGF11	FGF11	Fibroblast growth factor 11 variant	0.246642	0.784065	2.09906
PATH:04722	Neurotrophin signaling pathway	PDK1	PDK1	cDNA FLJ51566, highly similar to Pyruvate dehydrogenase (lipoamide) kinase isozyme 1 (EC 2.7.11.2)	0.253415	0.784065	1.71961
PATH:04722	Neurotrophin signaling pathway	MATK	MATK	Non-specific protein-tyrosine kinase	0.253415	0.784065	1.71961
PATH:04722	Neurotrophin signaling pathway	CAMK4	CAMK4	cDNA, FLJ93281, highly similar to Homo sapiens calcium/calmodulin-dependent protein kinase IV (CAMK4), mRNA	0.253415	0.784065	1.71961
PATH:00982	Drug metabolism - cytochrome P450	GSTM2	GSTM2	Glutathione S-transferase M2 (Muscle)	0.261623	0.784065	2.01396
PATH:00982	Drug metabolism - cytochrome P450	GSTA4	GSTA4	cDNA FLJ30242 fis, clone BRACE2002142, highly similar to GLUTATHIONE S-TRANSFERASE A4-4 (EC 2.5.1.18)	0.261623	0.784065	2.01396
PATH:04530	Tight junction	JAM3	JAM3	Junctional adhesion molecule C	0.267952	0.784065	1.66828
PATH:04530	Tight junction	INADL	INADL	InaD-like protein	0.267952	0.784065	1.66828
PATH:04530	Tight junction	CLDN15	CLDN15	Claudin-15	0.267952	0.784065	1.66828
PATH:05160	Hepatitis C	PDK1	PDK1	cDNA FLJ51566, highly similar to Pyruvate dehydrogenase (lipoamide) kinase isozyme 1 (EC 2.7.11.2)	0.278921	0.784065	1.63175
PATH:05160	Hepatitis C	PPARA	PPARA	Peroxisome proliferator-activated receptor alpha	0.278921	0.784065	1.63175
PATH:05160	Hepatitis C	CLDN15	CLDN15	Claudin-15	0.278921	0.784065	1.63175
PATH:04070	Phosphatidylinositol signaling system	PIK3C3	PIK3C3	Phosphatidylinositol 3-kinase catalytic subunit type 3	0.296582	0.784065	1.83991
PATH:04070	Phosphatidylinositol signaling system	PLCD1	PLCD1	Phosphoinositide phospholipase C	0.296582	0.784065	1.83991
PATH:00601	Glycosphingolipid biosynthesis - lacto and neolacto series	B3GALT2	B3GALT2	Beta-1,3-galactosyltransferase 2	0.296672	0.784065	2.86602
PATH:05204	Chemical carcinogenesis	GSTM2	GSTM2	Glutathione S-transferase M2 (Muscle)	0.301563	0.784065	1.81748
PATH:05204	Chemical carcinogenesis	GSTA4	GSTA4	cDNA FLJ30242 fis, clone BRACE2002142, highly similar to GLUTATHIONE S-TRANSFERASE A4-4 (EC 2.5.1.18)	0.301563	0.784065	1.81748
PATH:00980	Metabolism of xenobiotics by cytochrome P450	GSTM2	GSTM2	Glutathione S-transferase M2 (Muscle)	0.301563	0.784065	1.81748
PATH:00980	Metabolism of xenobiotics by cytochrome P450	GSTA4	GSTA4	cDNA FLJ30242 fis, clone BRACE2002142, highly similar to GLUTATHIONE S-TRANSFERASE A4-4 (EC 2.5.1.18)	0.301563	0.784065	1.81748
PATH:00030	Pentose phosphate pathway	ALDOC	ALDOC	Fructose-bisphosphate aldolase C	0.315496	0.784065	2.6613
PATH:04261	Adrenergic signaling in cardiomyocytes	CACNA1C	CACNA1C	cDNA FLJ50301, highly similar to Voltage-dependent L-type calcium channel subunit alpha-1C	0.323146	0.784065	1.50033
PATH:04261	Adrenergic signaling in cardiomyocytes	CACNA1F	CACNA1F	Voltage-dependent L-type calcium channel subunit alpha-1F	0.323146	0.784065	1.50033
PATH:04261	Adrenergic signaling in cardiomyocytes	CACNB3	CACNB3	cDNA FLJ58949, highly similar to Voltage-dependent L-type calcium channel subunit beta-3	0.323146	0.784065	1.50033
PATH:04744	Phototransduction	PDE6G	PDE6G	Retinal rod rhodopsin-sensitive cGMP 3',5'-cyclic phosphodiesterase subunit gamma	0.32472	0.784065	2.56953
PATH:04911	Insulin secretion	CACNA1C	CACNA1C	cDNA FLJ50301, highly similar to Voltage-dependent L-type calcium channel subunit alpha-1C	0.326374	0.784065	1.71302
PATH:04911	Insulin secretion	CACNA1F	CACNA1F	Voltage-dependent L-type calcium channel subunit alpha-1F	0.326374	0.784065	1.71302
PATH:04640	Hematopoietic cell lineage	IL9R	IL9R	Interleukin 9 receptor, isoform CRA_b	0.331312	0.784065	1.69356
PATH:04640	Hematopoietic cell lineage	ITGA1	ITGA1	cDNA FLJ61587, highly similar to Integrin alpha-1	0.331312	0.784065	1.69356
PATH:04810	Regulation of actin cytoskeleton	ITGAD	ITGAD	cDNA FLJ51333, highly similar to Integrin alpha-D	0.335626	0.784065	1.36727
PATH:04810	Regulation of actin cytoskeleton	INSRR	INSRR	Insulin receptor-related receptor variant	0.335626	0.784065	1.36727
PATH:04810	Regulation of actin cytoskeleton	FGF11	FGF11	Fibroblast growth factor 11 variant	0.335626	0.784065	1.36727
PATH:04810	Regulation of actin cytoskeleton	ITGA1	ITGA1	cDNA FLJ61587, highly similar to Integrin alpha-1	0.335626	0.784065	1.36727
PATH:05215	Prostate cancer	IGF1	IGF1	Insulin-like growth factor I	0.33624	0.784065	1.67453
PATH:05215	Prostate cancer	INSRR	INSRR	Insulin receptor-related receptor variant	0.33624	0.784065	1.67453
PATH:04727	GABAergic synapse	CACNA1C	CACNA1C	cDNA FLJ50301, highly similar to Voltage-dependent L-type calcium channel subunit alpha-1C	0.341158	0.784065	1.65592
PATH:04727	GABAergic synapse	CACNA1F	CACNA1F	Voltage-dependent L-type calcium channel subunit alpha-1F	0.341158	0.784065	1.65592
PATH:00564	Glycerophospholipid metabolism	ADPRM	ADPRM	Manganese-dependent ADP-ribose/CDP-alcohol diphosphatase	0.350961	0.790095	1.61992
PATH:00564	Glycerophospholipid metabolism	PNPLA7	PNPLA7	cDNA FLJ45316 fis, clone BRHIP3005307, moderately similar to Homo sapiens neuropathy target esterase (NTE)	0.350961	0.790095	1.61992
PATH:05032	Morphine addiction	PDE4D	PDE4D	cAMP-specific 3',5'-cyclic phosphodiesterase 4D	0.355844	0.790095	1.60251
PATH:05032	Morphine addiction	PDE7B	PDE7B	cAMP-specific 3',5'-cyclic phosphodiesterase 7B	0.355844	0.790095	1.60251
PATH:04130	SNARE interactions in vesicular transport	VAMP4	VAMP4	cDNA FLJ76098, highly similar to Homo sapiens vesicle-associated membrane protein 4 (VAMP4), transcript variant 2, mRNA	0.385935	0.814697	2.0699
PATH:00051	Fructose and mannose metabolism	ALDOC	ALDOC	Fructose-bisphosphate aldolase C	0.385935	0.814697	2.0699
PATH:04916	Melanogenesis	WNT10B	WNT10B	Protein Wnt-10b	0.394415	0.814697	1.47557
PATH:04916	Melanogenesis	WNT11	WNT11	Protein Wnt-11	0.394415	0.814697	1.47557
PATH:05010	Alzheimer's disease	CACNA1C	CACNA1C	cDNA FLJ50301, highly similar to Voltage-dependent L-type calcium channel subunit alpha-1C	0.400423	0.814697	1.315
PATH:05010	Alzheimer's disease	CACNA1F	CACNA1F	Voltage-dependent L-type calcium channel subunit alpha-1F	0.400423	0.814697	1.315
PATH:05010	Alzheimer's disease	ATP5E	ATP5E	ATP synthase subunit epsilon, mitochondrial	0.400423	0.814697	1.315
PATH:04723	Retrograde endocannabinoid signaling	CACNA1C	CACNA1C	cDNA FLJ50301, highly similar to Voltage-dependent L-type calcium channel subunit alpha-1C	0.403902	0.814697	1.44692
PATH:04723	Retrograde endocannabinoid signaling	CACNA1F	CACNA1F	Voltage-dependent L-type calcium channel subunit alpha-1F	0.403902	0.814697	1.44692
PATH:04912	GnRH signaling pathway	CACNA1C	CACNA1C	cDNA FLJ50301, highly similar to Voltage-dependent L-type calcium channel subunit alpha-1C	0.40862	0.814697	1.43301
PATH:04912	GnRH signaling pathway	CACNA1F	CACNA1F	Voltage-dependent L-type calcium channel subunit alpha-1F	0.40862	0.814697	1.43301
PATH:04140	Regulation of autophagy	PIK3C3	PIK3C3	Phosphatidylinositol 3-kinase catalytic subunit type 3	0.410458	0.814697	1.91068
PATH:04960	Aldosterone-regulated sodium reabsorption	IGF1	IGF1	Insulin-like growth factor I	0.434013	0.831492	1.7742
PATH:05202	Transcriptional misregulation in cancer	IGF1	IGF1	Insulin-like growth factor I	0.436501	0.831492	1.24194
PATH:05202	Transcriptional misregulation in cancer	ATM	ATM	Ataxia telangiectasia mutated (Includes complementation groups A, C and D), isoform CRA_a	0.436501	0.831492	1.24194
PATH:05202	Transcriptional misregulation in cancer	ID2	ID2	DNA-binding protein inhibitor ID-2	0.436501	0.831492	1.24194
PATH:00071	Fatty acid degradation	ACSL6	ACSL6	cDNA, FLJ95253, highly similar to Homo sapiens acyl-CoA synthetase long-chain family member 6(ACSL6), mRNA	0.449196	0.831492	1.69356
PATH:04062	Chemokine signaling pathway	CCR2	CCR2	Chemokine (C-C motif) receptor 2, isoform CRA_a	0.475255	0.831492	1.17042
PATH:04062	Chemokine signaling pathway	CCL5	CCL5	C-C motif chemokine 5	0.475255	0.831492	1.17042
PATH:04062	Chemokine signaling pathway	XCL1	XCL1	Lymphotactin	0.475255	0.831492	1.17042
PATH:04919	Thyroid hormone signaling pathway	KAT2B	KAT2B	Histone acetyltransferase KAT2B	0.477074	0.831492	1.25238
PATH:04919	Thyroid hormone signaling pathway	PLCD1	PLCD1	Phosphoinositide phospholipase C	0.477074	0.831492	1.25238
PATH:01212	Fatty acid metabolism	ACSL6	ACSL6	cDNA, FLJ95253, highly similar to Homo sapiens acyl-CoA synthetase long-chain family member 6(ACSL6), mRNA	0.478365	0.831492	1.55243
PATH:04930	Type II diabetes mellitus	CACNA1C	CACNA1C	cDNA FLJ50301, highly similar to Voltage-dependent L-type calcium channel subunit alpha-1C	0.478365	0.831492	1.55243
PATH:04270	Vascular smooth muscle contraction	CACNA1C	CACNA1C	cDNA FLJ50301, highly similar to Voltage-dependent L-type calcium channel subunit alpha-1C	0.485845	0.831492	1.23168
PATH:04270	Vascular smooth muscle contraction	CACNA1F	CACNA1F	Voltage-dependent L-type calcium channel subunit alpha-1F	0.485845	0.831492	1.23168
PATH:04142	Lysosome	GNPTAB	GNPTAB	N-acetylglucosamine-1-phosphotransferase subunits alpha/beta	0.490196	0.831492	1.22158
PATH:04142	Lysosome	AP3S1	AP3S1	cDNA, FLJ92106, highly similar to Homo sapiens adaptor-related protein complex 3, sigma 1 subunit(AP3S1), mRNA	0.490196	0.831492	1.22158
PATH:04110	Cell cycle	ATM	ATM	Ataxia telangiectasia mutated (Includes complementation groups A, C and D), isoform CRA_a	0.498831	0.831492	1.20188
PATH:04110	Cell cycle	CDKN2B	CDKN2B	Cyclin-dependent kinase inhibitor 2B (P15, inhibits CDK4), isoform CRA_b	0.498831	0.831492	1.20188
PATH:04913	Ovarian steroidogenesis	IGF1	IGF1	Insulin-like growth factor I	0.499234	0.831492	1.46111
PATH:04151	PI3K-Akt signaling pathway	IGF1	IGF1	Insulin-like growth factor I	0.501348	0.831492	1.07372
PATH:04151	PI3K-Akt signaling pathway	FGF11	FGF11	Fibroblast growth factor 11 variant	0.501348	0.831492	1.07372
PATH:04151	PI3K-Akt signaling pathway	EFNA3	EFNA3	cDNA FLJ59263, highly similar to Ephrin-A3	0.501348	0.831492	1.07372
PATH:04151	PI3K-Akt signaling pathway	ITGA1	ITGA1	cDNA FLJ61587, highly similar to Integrin alpha-1	0.501348	0.831492	1.07372
PATH:04151	PI3K-Akt signaling pathway	LPAR6	LPAR6	HCG30749, isoform CRA_a	0.501348	0.831492	1.07372
PATH:04726	Serotonergic synapse	CACNA1C	CACNA1C	cDNA FLJ50301, highly similar to Voltage-dependent L-type calcium channel subunit alpha-1C	0.507374	0.831492	1.1828
PATH:04726	Serotonergic synapse	CACNA1F	CACNA1F	Voltage-dependent L-type calcium channel subunit alpha-1F	0.507374	0.831492	1.1828
PATH:04010	MAPK signaling pathway	FGF11	FGF11	Fibroblast growth factor 11 variant	0.507781	0.831492	1.08388
PATH:04010	MAPK signaling pathway	CACNA1C	CACNA1C	cDNA FLJ50301, highly similar to Voltage-dependent L-type calcium channel subunit alpha-1C	0.507781	0.831492	1.08388
PATH:04010	MAPK signaling pathway	CACNA1F	CACNA1F	Voltage-dependent L-type calcium channel subunit alpha-1F	0.507781	0.831492	1.08388
PATH:04010	MAPK signaling pathway	CACNB3	CACNB3	cDNA FLJ58949, highly similar to Voltage-dependent L-type calcium channel subunit beta-3	0.507781	0.831492	1.08388
PATH:04724	Glutamatergic synapse	CACNA1C	CACNA1C	cDNA FLJ50301, highly similar to Voltage-dependent L-type calcium channel subunit alpha-1C	0.524179	0.839966	1.14641
PATH:04724	Glutamatergic synapse	HOMER2	HOMER2	Homer protein homolog 2	0.524179	0.839966	1.14641
PATH:05134	Legionellosis	BNIP3	BNIP3	cDNA FLJ60537, highly similar to BCL2/adenovirus E1B 19 kDa protein-interacting protein 3	0.52578	0.839966	1.35485
PATH:00190	Oxidative phosphorylation	LHPP	LHPP	Phospholysine phosphohistidine inorganic pyrophosphate phosphatase	0.536532	0.846815	1.12055
PATH:00190	Oxidative phosphorylation	ATP5E	ATP5E	ATP synthase subunit epsilon, mitochondrial	0.536532	0.846815	1.12055
PATH:04015	Rap1 signaling pathway	IGF1	IGF1	Insulin-like growth factor I	0.548901	0.856024	1.04953
PATH:04015	Rap1 signaling pathway	FGF11	FGF11	Fibroblast growth factor 11 variant	0.548901	0.856024	1.04953
PATH:04015	Rap1 signaling pathway	EFNA3	EFNA3	cDNA FLJ59263, highly similar to Ephrin-A3	0.548901	0.856024	1.04953
PATH:04621	NOD-like receptor signaling pathway	CCL5	CCL5	C-C motif chemokine 5	0.568928	0.872212	1.20188
PATH:04623	Cytosolic DNA-sensing pathway	CCL5	CCL5	C-C motif chemokine 5	0.574766	0.872212	1.1828
PATH:04150	mTOR signaling pathway	IGF1	IGF1	Insulin-like growth factor I	0.580527	0.872212	1.16432
PATH:05214	Glioma	IGF1	IGF1	Insulin-like growth factor I	0.586209	0.872212	1.14641
PATH:04014	Ras signaling pathway	IGF1	IGF1	Insulin-like growth factor I	0.592571	0.872212	0.984799
PATH:04014	Ras signaling pathway	FGF11	FGF11	Fibroblast growth factor 11 variant	0.592571	0.872212	0.984799
PATH:04014	Ras signaling pathway	EFNA3	EFNA3	cDNA FLJ59263, highly similar to Ephrin-A3	0.592571	0.872212	0.984799
PATH:04310	Wnt signaling pathway	WNT10B	WNT10B	Protein Wnt-10b	0.613233	0.876605	0.974072
PATH:04310	Wnt signaling pathway	WNT11	WNT11	Protein Wnt-11	0.613233	0.876605	0.974072
PATH:05211	Renal cell carcinoma	EGLN3	EGLN3	Egl nine-like protein 3 isoform	0.613502	0.876605	1.06452
PATH:04918	Thyroid hormone synthesis	SLC5A5	SLC5A5	Sodium/iodide cotransporter	0.623913	0.876605	1.03495
PATH:04630	Jak-STAT signaling pathway	IL9R	IL9R	Interleukin 9 receptor, isoform CRA_b	0.627378	0.876605	0.949255
PATH:04630	Jak-STAT signaling pathway	SPRY1	SPRY1	Protein sprouty homolog 1	0.627378	0.876605	0.949255
PATH:04730	Long-term depression	IGF1	IGF1	Insulin-like growth factor I	0.629014	0.876605	1.02077
PATH:04662	B cell receptor signaling pathway	IFITM1	IFITM1	Interferon induced transmembrane protein 1 (9-27), isoform CRA_a	0.643911	0.887919	0.98048
PATH:04022	cGMP-PKG signaling pathway	CACNA1C	CACNA1C	cDNA FLJ50301, highly similar to Voltage-dependent L-type calcium channel subunit alpha-1C	0.657753	0.891432	0.897789
PATH:04022	cGMP-PKG signaling pathway	CACNA1F	CACNA1F	Voltage-dependent L-type calcium channel subunit alpha-1F	0.657753	0.891432	0.897789
PATH:04146	Peroxisome	ACSL6	ACSL6	cDNA, FLJ95253, highly similar to Homo sapiens acyl-CoA synthetase long-chain family member 6(ACSL6), mRNA	0.671952	0.891432	0.908738
PATH:04664	Fc epsilon RI signaling pathway	PDK1	PDK1	cDNA FLJ51566, highly similar to Pyruvate dehydrogenase (lipoamide) kinase isozyme 1 (EC 2.7.11.2)	0.676408	0.891432	0.897789
PATH:04914	Progesterone-mediated oocyte maturation	IGF1	IGF1	Insulin-like growth factor I	0.689421	0.891432	0.866471
PATH:04012	ErbB signaling pathway	ERBB3	ERBB3	Receptor protein-tyrosine kinase	0.697807	0.891432	0.846778
PATH:04512	ECM-receptor interaction	ITGA1	ITGA1	cDNA FLJ61587, highly similar to Integrin alpha-1	0.701915	0.891432	0.837264
PATH:05222	Small cell lung cancer	CDKN2B	CDKN2B	Cyclin-dependent kinase inhibitor 2B (P15, inhibits CDK4), isoform CRA_b	0.701915	0.891432	0.837264
PATH:04210	Apoptosis	ATM	ATM	Ataxia telangiectasia mutated (Includes complementation groups A, C and D), isoform CRA_a	0.705969	0.891432	0.827961
PATH:04064	NF-kappa B signaling pathway	ATM	ATM	Ataxia telangiectasia mutated (Includes complementation groups A, C and D), isoform CRA_a	0.709968	0.891432	0.818862
PATH:05323	Rheumatoid arthritis	CCL5	CCL5	C-C motif chemokine 5	0.717805	0.891432	0.801253
PATH:04713	Circadian entrainment	CACNA1C	CACNA1C	cDNA FLJ50301, highly similar to Voltage-dependent L-type calcium channel subunit alpha-1C	0.732856	0.891432	0.768211
PATH:05142	Chagas disease (American trypanosomiasis)	CCL5	CCL5	C-C motif chemokine 5	0.75731	0.891432	0.716505
PATH:04620	Toll-like receptor signaling pathway	CCL5	CCL5	C-C motif chemokine 5	0.76388	0.891432	0.702986
PATH:04144	Endocytosis	SMAP1	SMAP1	cDNA FLJ75639, highly similar to Homo sapiens stromal membrane-associated protein 1, mRNA	0.764834	0.891432	0.730554
PATH:04144	Endocytosis	ERBB3	ERBB3	Receptor protein-tyrosine kinase	0.764834	0.891432	0.730554
PATH:05206	MicroRNAs in cancer	EFNA3	EFNA3	cDNA FLJ59263, highly similar to Ephrin-A3	0.766277	0.891432	0.755235
PATH:05206	MicroRNAs in cancer	ATM	ATM	Ataxia telangiectasia mutated (Includes complementation groups A, C and D), isoform CRA_a	0.766277	0.891432	0.755235
PATH:05206	MicroRNAs in cancer	ERBB3	ERBB3	Receptor protein-tyrosine kinase	0.766277	0.891432	0.755235
PATH:05203	Viral carcinogenesis	KAT2B	KAT2B	Histone acetyltransferase KAT2B	0.771926	0.891432	0.719966
PATH:05203	Viral carcinogenesis	CDKN2B	CDKN2B	Cyclin-dependent kinase inhibitor 2B (P15, inhibits CDK4), isoform CRA_b	0.771926	0.891432	0.719966
PATH:04510	Focal adhesion	IGF1	IGF1	Insulin-like growth factor I	0.771926	0.891432	0.719966
PATH:04510	Focal adhesion	ITGA1	ITGA1	cDNA FLJ61587, highly similar to Integrin alpha-1	0.771926	0.891432	0.719966
PATH:04660	T cell receptor signaling pathway	PDK1	PDK1	cDNA FLJ51566, highly similar to Pyruvate dehydrogenase (lipoamide) kinase isozyme 1 (EC 2.7.11.2)	0.773408	0.891432	0.683637
PATH:04668	TNF signaling pathway	CCL5	CCL5	C-C motif chemokine 5	0.776498	0.891432	0.677423
PATH:04114	Oocyte meiosis	IGF1	IGF1	Insulin-like growth factor I	0.782555	0.891432	0.665326
PATH:01100	Metabolic pathways	PIK3C3	PIK3C3	Phosphatidylinositol 3-kinase catalytic subunit type 3	0.808932	0.913536	0.830801
PATH:01100	Metabolic pathways	AK1	AK1	Adenylate kinase isoenzyme 1	0.808932	0.913536	0.830801
PATH:01100	Metabolic pathways	P4HA1	P4HA1	Prolyl 4-hydroxylase subunit alpha-1	0.808932	0.913536	0.830801
PATH:01100	Metabolic pathways	ALDOC	ALDOC	Fructose-bisphosphate aldolase C	0.808932	0.913536	0.830801
PATH:01100	Metabolic pathways	ENO3	ENO3	Beta-enolase	0.808932	0.913536	0.830801
PATH:01100	Metabolic pathways	ATP5E	ATP5E	ATP synthase subunit epsilon, mitochondrial	0.808932	0.913536	0.830801
PATH:01100	Metabolic pathways	B3GALT2	B3GALT2	Beta-1,3-galactosyltransferase 2	0.808932	0.913536	0.830801
PATH:01100	Metabolic pathways	ENO2	ENO2	cDNA FLJ77877, highly similar to Human ENO2 neuron specific (gamma) enolase	0.808932	0.913536	0.830801
PATH:01100	Metabolic pathways	PGK1	PGK1	Phosphoglycerate kinase 1	0.808932	0.913536	0.830801
PATH:01100	Metabolic pathways	ACSL6	ACSL6	cDNA, FLJ95253, highly similar to Homo sapiens acyl-CoA synthetase long-chain family member 6(ACSL6), mRNA	0.808932	0.913536	0.830801
PATH:01100	Metabolic pathways	PLCD1	PLCD1	Phosphoinositide phospholipase C	0.808932	0.913536	0.830801
PATH:01100	Metabolic pathways	ADC	AZIN2	Arginine decarboxylase, isoform CRA_l	0.808932	0.913536	0.830801
PATH:01100	Metabolic pathways	AK4	AK4	Adenylate kinase 4, mitochondrial	0.808932	0.913536	0.830801
PATH:04728	Dopaminergic synapse	CACNA1C	CACNA1C	cDNA FLJ50301, highly similar to Voltage-dependent L-type calcium channel subunit alpha-1C	0.832573	0.915769	0.568828
PATH:04360	Axon guidance	EFNA3	EFNA3	cDNA FLJ59263, highly similar to Ephrin-A3	0.832573	0.915769	0.568828
PATH:04380	Osteoclast differentiation	CAMK4	CAMK4	cDNA, FLJ93281, highly similar to Homo sapiens calcium/calmodulin-dependent protein kinase IV (CAMK4), mRNA	0.837124	0.915769	0.560274
PATH:05145	Toxoplasmosis	PDK1	PDK1	cDNA FLJ51566, highly similar to Pyruvate dehydrogenase (lipoamide) kinase isozyme 1 (EC 2.7.11.2)	0.845863	0.915769	0.543916
PATH:04120	Ubiquitin mediated proteolysis	FBXO2	FBXO2	F-box only protein 2	0.845863	0.915769	0.543916
PATH:04910	Insulin signaling pathway	PPP1R3E	PPP1R3E	Protein phosphatase 1 regulatory subunit 3E	0.856136	0.915992	0.524764
PATH:05012	Parkinson's disease	ATP5E	ATP5E	ATP synthase subunit epsilon, mitochondrial	0.860053	0.915992	0.517476
PATH:04932	Non-alcoholic fatty liver disease (NAFLD)	PPARA	PPARA	Peroxisome proliferator-activated receptor alpha	0.872951	0.921774	0.493487
PATH:04145	Phagosome	PIK3C3	PIK3C3	Phosphatidylinositol 3-kinase catalytic subunit type 3	0.879785	0.921774	0.480752
PATH:04141	Protein processing in endoplasmic reticulum	FBXO2	FBXO2	F-box only protein 2	0.899582	0.921774	0.44355
PATH:05164	Influenza A	CCL5	CCL5	C-C motif chemokine 5	0.911362	0.921774	0.420997
PATH:05034	Alcoholism	CAMK4	CAMK4	cDNA, FLJ93281, highly similar to Homo sapiens calcium/calmodulin-dependent protein kinase IV (CAMK4), mRNA	0.914977	0.921774	0.41398
PATH:05152	Tuberculosis	PIK3C3	PIK3C3	Phosphatidylinositol 3-kinase catalytic subunit type 3	0.916149	0.921774	0.411693
PATH:05016	Huntington's disease	ATP5E	ATP5E	ATP synthase subunit epsilon, mitochondrial	0.92068	0.921774	0.402792
PATH:05168	Herpes simplex infection	CCL5	CCL5	C-C motif chemokine 5	0.921774	0.921774	0.400626
