# Supplementary material for: A dynamic transcriptomic atlas of cytokine-induced killer cells
Source: J Biol Chem. 2018 Oct 17;293(51):19600–12. doi: 10.1074/jbc.RA118.003280 (PMC6314136; doi:10.1074/jbc.RA118.003280)
Supplement: Supporting Information [file supp_RA118.003280_137179_3_supp_217108_pgfml3.xlsx]

## Sheet: Pathway_Result
PathwayID	PathwayTerm	DifGene	AllDifGene	GeneInPathway	AllGene	P-Value	FDR	Enrichment	(-log2P)
PATH:04110	Cell cycle	40	603	124	6781	1.17589e-13	2.99851e-11	3.62756	42.9513
PATH:03460	Fanconi anemia pathway	23	603	53	6781	2.16869e-11	2.76507e-09	4.8801	35.4244
PATH:01100	Metabolic pathways	163	603	1166	6781	1.46839e-10	1.24813e-08	1.57205	32.665
PATH:03030	DNA replication	17	603	35	6781	1.08059e-09	6.88873e-08	5.46207	29.7855
PATH:05012	Parkinson's disease	34	603	144	6781	7.38404e-08	3.76586e-06	2.65517	23.691
PATH:03430	Mismatch repair	12	603	23	6781	1.18878e-07	5.05232e-06	5.86719	23.004
PATH:04114	Oocyte meiosis	28	603	112	6781	3.01822e-07	1.0995e-05	2.81136	21.6598
PATH:03008	Ribosome biogenesis in eukaryotes	23	603	85	6781	7.77304e-07	2.47766e-05	3.04288	20.295
PATH:03013	RNA transport	35	603	167	6781	1.03921e-06	2.94444e-05	2.35683	19.8761
PATH:00190	Oxidative phosphorylation	30	603	133	6781	1.24019e-06	3.16249e-05	2.53657	19.621
PATH:03420	Nucleotide excision repair	16	603	47	6781	1.37575e-06	3.18925e-05	3.82823	19.4713
PATH:05016	Huntington's disease	37	603	185	6781	1.6957e-06	3.45515e-05	2.24909	19.1697
PATH:03440	Homologous recombination	12	603	28	6781	1.76145e-06	3.45515e-05	4.81947	19.1148
PATH:03410	Base excision repair	12	603	33	6781	1.35437e-05	0.000246688	4.08925	16.172
PATH:03040	Spliceosome	27	603	131	6781	2.46823e-05	0.000419599	2.31776	15.3062
PATH:05010	Alzheimer's disease	32	603	170	6781	3.12326e-05	0.000497769	2.11679	14.9666
PATH:01200	Carbon metabolism	22	603	106	6781	0.000123808	0.00185712	2.33396	12.9796
PATH:04115	p53 signaling pathway	16	603	68	6781	0.000228939	0.00324331	2.64599	12.0927
PATH:00640	Propanoate metabolism	10	603	32	6781	0.000304183	0.00392501	3.5142	11.6828
PATH:00970	Aminoacyl-tRNA biosynthesis	15	603	63	6781	0.000311045	0.00392501	2.67749	11.6506
PATH:00280	Valine, leucine and isoleucine degradation	12	603	44	6781	0.000323236	0.00392501	3.06694	11.5951
PATH:01230	Biosynthesis of amino acids	16	603	73	6781	0.000539842	0.00625726	2.46475	10.8552
PATH:00240	Pyrimidine metabolism	20	603	103	6781	0.000623124	0.00690855	2.18358	10.6482
PATH:03018	RNA degradation	16	603	77	6781	0.0010014	0.0106398	2.33671	9.96377
PATH:00260	Glycine, serine and threonine metabolism	10	603	39	6781	0.00169518	0.0172908	2.88345	9.20435
PATH:03060	Protein export	7	603	23	6781	0.00293573	0.0277264	3.42253	8.41206
PATH:00062	Fatty acid elongation	7	603	23	6781	0.00293573	0.0277264	3.42253	8.41206
PATH:00510	N-Glycan biosynthesis	11	603	49	6781	0.00318952	0.0290474	2.52449	8.29244
PATH:00230	Purine metabolism	26	603	169	6781	0.00380088	0.0334215	1.73007	8.03945
PATH:00790	Folate biosynthesis	5	603	14	6781	0.00554873	0.0471642	4.01623	7.49363
PATH:05166	HTLV-I infection	36	603	266	6781	0.00670294	0.0551371	1.52194	7.22099
PATH:04932	Non-alcoholic fatty liver disease (NAFLD)	23	603	151	6781	0.00709479	0.0565366	1.71288	7.13903
PATH:03010	Ribosome	21	603	135	6781	0.00776164	0.0599763	1.74929	7.00942
PATH:04914	Progesterone-mediated oocyte maturation	15	603	86	6781	0.00818501	0.0613876	1.96141	6.9328
PATH:00750	Vitamin B6 metabolism	3	603	6	6781	0.0114039	0.082919	5.62272	6.45432
PATH:00630	Glyoxylate and dicarboxylate metabolism	7	603	29	6781	0.0117062	0.082919	2.71442	6.41658
PATH:03022	Basal transcription factors	9	603	46	6781	0.0182	0.125432	2.20019	5.77992
PATH:00270	Cysteine and methionine metabolism	8	603	39	6781	0.0193519	0.129862	2.30676	5.69138
PATH:00620	Pyruvate metabolism	8	603	42	6781	0.0293735	0.192058	2.14199	5.08934
PATH:00051	Fructose and mannose metabolism	7	603	36	6781	0.0365038	0.232712	2.18661	4.77581
PATH:00072	Synthesis and degradation of ketone bodies	3	603	9	6781	0.0391341	0.243395	3.74848	4.67543
PATH:00020	Citrate cycle (TCA cycle)	6	603	30	6781	0.0453695	0.275458	2.24909	4.46213
PATH:03020	RNA polymerase	6	603	31	6781	0.0522039	0.309581	2.17654	4.2597
PATH:01212	Fatty acid metabolism	8	603	48	6781	0.0589962	0.334312	1.87424	4.08323
PATH:00520	Amino sugar and nucleotide sugar metabolism	8	603	48	6781	0.0589962	0.334312	1.87424	4.08323
PATH:00250	Alanine, aspartate and glutamate metabolism	6	603	36	6781	0.0952884	0.50843	1.87424	3.39156
PATH:00100	Steroid biosynthesis	4	603	20	6781	0.0957044	0.50843	2.24909	3.38527
PATH:00670	One carbon pool by folate	4	603	20	6781	0.0957044	0.50843	2.24909	3.38527
PATH:00290	Valine, leucine and isoleucine biosynthesis	3	603	13	6781	0.102285	0.530812	2.5951	3.28934
PATH:05203	Viral carcinogenesis	24	603	207	6781	0.106064	0.530812	1.30382	3.237
PATH:03015	mRNA surveillance pathway	12	603	91	6781	0.107022	0.530812	1.48292	3.22402
PATH:00900	Terpenoid backbone biosynthesis	4	603	21	6781	0.110326	0.530812	2.14199	3.18016
PATH:01040	Biosynthesis of unsaturated fatty acids	4	603	21	6781	0.110326	0.530812	2.14199	3.18016
PATH:00650	Butanoate metabolism	5	603	30	6781	0.122525	0.564736	1.87424	3.02885
PATH:00460	Cyanoamino acid metabolism	2	603	7	6781	0.122872	0.564736	3.21298	3.02477
PATH:05169	Epstein-Barr virus infection	23	603	201	6781	0.12402	0.564736	1.28679	3.01135
PATH:04310	Wnt signaling pathway	18	603	153	6781	0.132934	0.594704	1.32299	2.91122
PATH:04390	Hippo signaling pathway	18	603	154	6781	0.138804	0.610261	1.3144	2.84888
PATH:00533	Glycosaminoglycan biosynthesis - keratan sulfate	3	603	15	6781	0.142892	0.617586	2.24909	2.807
PATH:00563	Glycosylphosphatidylinositol(GPI)-anchor biosynthesis	4	603	24	6781	0.159473	0.67776	1.87424	2.64862
PATH:01210	2-Oxocarboxylic acid metabolism	3	603	17	6781	0.187814	0.780237	1.98449	2.41263
PATH:04146	Peroxisome	10	603	82	6781	0.190135	0.780237	1.3714	2.3949
PATH:00071	Fatty acid degradation	6	603	44	6781	0.192764	0.780237	1.53347	2.37509
PATH:05340	Primary immunodeficiency	5	603	36	6781	0.212262	0.84573	1.56187	2.23608
PATH:04122	Sulfur relay system	2	603	10	6781	0.221301	0.858796	2.24909	2.17592
PATH:00010	Glycolysis / Gluconeogenesis	8	603	66	6781	0.230031	0.858796	1.36308	2.1201
PATH:00030	Pentose phosphate pathway	4	603	28	6781	0.234624	0.858796	1.60649	2.09158
PATH:00760	Nicotinate and nicotinamide metabolism	4	603	28	6781	0.234624	0.858796	1.60649	2.09158
PATH:04120	Ubiquitin mediated proteolysis	15	603	137	6781	0.234784	0.858796	1.23125	2.0906
PATH:00920	Sulfur metabolism	3	603	19	6781	0.235748	0.858796	1.7756	2.08468
PATH:01220	Degradation of aromatic compounds	1	603	3	6781	0.243788	0.863415	3.74848	2.0363
PATH:00780	Biotin metabolism	1	603	3	6781	0.243788	0.863415	3.74848	2.0363
PATH:04260	Cardiac muscle contraction	9	603	78	6781	0.255091	0.891072	1.29755	1.97092
PATH:05222	Small cell lung cancer	10	603	89	6781	0.265381	0.912923	1.26353	1.91386
PATH:00330	Arginine and proline metabolism	7	603	59	6781	0.268507	0.912923	1.3342	1.89697
PATH:00410	beta-Alanine metabolism	4	603	30	6781	0.274939	0.916859	1.49939	1.86282
PATH:04210	Apoptosis	10	603	90	6781	0.276855	0.916859	1.24949	1.8528
PATH:00740	Riboflavin metabolism	2	603	12	6781	0.289826	0.928661	1.87424	1.78674
PATH:00052	Galactose metabolism	4	603	31	6781	0.295516	0.928661	1.45102	1.75869
PATH:00310	Lysine degradation	6	603	51	6781	0.29878	0.928661	1.32299	1.74284
PATH:00532	Glycosaminoglycan biosynthesis - chondroitin sulfate / dermatan sulfate	3	603	22	6781	0.310686	0.928661	1.53347	1.68647
PATH:00730	Thiamine metabolism	1	603	4	6781	0.311064	0.928661	2.81136	1.68472
PATH:05210	Colorectal cancer	7	603	62	6781	0.311856	0.928661	1.26965	1.68105
PATH:00480	Glutathione metabolism	6	603	52	6781	0.314846	0.928661	1.29755	1.66728
PATH:00380	Tryptophan metabolism	5	603	42	6781	0.316697	0.928661	1.33874	1.65882
PATH:00350	Tyrosine metabolism	5	603	42	6781	0.316697	0.928661	1.33874	1.65882
PATH:05161	Hepatitis B	15	603	146	6781	0.316837	0.928661	1.15535	1.65819
PATH:00860	Porphyrin and chlorophyll metabolism	5	603	43	6781	0.334825	0.970231	1.30761	1.57852
PATH:05110	Vibrio cholerae infection	6	603	54	6781	0.347341	0.995191	1.24949	1.52557
PATH:00400	Phenylalanine, tyrosine and tryptophan biosynthesis	1	603	5	6781	0.372363	1	2.24909	1.42522
PATH:00061	Fatty acid biosynthesis	1	603	6	6781	0.428217	1	1.87424	1.22359
PATH:00360	Phenylalanine metabolism	2	603	18	6781	0.484537	1	1.24949	1.04532
PATH:04623	Cytosolic DNA-sensing pathway	6	603	63	6781	0.493701	1	1.07099	1.01829
PATH:05162	Measles	12	603	134	6781	0.534692	1	1.00705	0.903219
PATH:05215	Prostate cancer	8	603	89	6781	0.541859	1	1.01083	0.88401
PATH:04064	NF-kappa B signaling pathway	8	603	91	6781	0.56787	1	0.98861	0.816366
PATH:00564	Glycerophospholipid metabolism	8	603	92	6781	0.580629	1	0.977864	0.784312
PATH:05212	Pancreatic cancer	6	603	70	6781	0.599509	1	0.963895	0.738146
PATH:00130	Ubiquinone and other terpenoid-quinone biosynthesis	1	603	10	6781	0.606214	1	1.12454	0.7221
PATH:00450	Selenocompound metabolism	3	603	35	6781	0.613295	1	0.963895	0.705347
PATH:04918	Thyroid hormone synthesis	6	603	72	6781	0.627491	1	0.93712	0.672333
PATH:04520	Adherens junction	6	603	73	6781	0.64105	1	0.924283	0.641491
PATH:04672	Intestinal immune network for IgA production	4	603	50	6781	0.661045	1	0.899635	0.597179
PATH:04913	Ovarian steroidogenesis	4	603	51	6781	0.676489	1	0.881995	0.563862
PATH:04721	Synaptic vesicle cycle	5	603	64	6781	0.684302	1	0.87855	0.547294
PATH:00601	Glycosphingolipid biosynthesis - lacto and neolacto series	2	603	26	6781	0.686413	1	0.865034	0.542851
PATH:03450	Non-homologous end-joining	1	603	13	6781	0.702343	1	0.865034	0.509752
PATH:04966	Collecting duct acid secretion	2	603	27	6781	0.706483	1	0.832996	0.501273
PATH:00561	Glycerolipid metabolism	4	603	55	6781	0.733303	1	0.81785	0.447519
PATH:05219	Bladder cancer	3	603	42	6781	0.734691	1	0.803246	0.44479
PATH:00565	Ether lipid metabolism	3	603	42	6781	0.734691	1	0.803246	0.44479
PATH:05120	Epithelial cell signaling in Helicobacter pylori infection	5	603	68	6781	0.735059	1	0.826871	0.444068
PATH:05216	Thyroid cancer	2	603	29	6781	0.743408	1	0.775548	0.427773
PATH:00604	Glycosphingolipid biosynthesis - ganglio series	1	603	15	6781	0.753024	1	0.749696	0.409233
PATH:04710	Circadian rhythm	2	603	30	6781	0.760333	1	0.749696	0.395296
PATH:02010	ABC transporters	3	603	44	6781	0.763288	1	0.766735	0.389701
PATH:05220	Chronic myeloid leukemia	5	603	73	6781	0.789799	1	0.770236	0.340443
PATH:00120	Primary bile acid biosynthesis	1	603	17	6781	0.795087	1	0.661496	0.330815
PATH:00770	Pantothenate and CoA biosynthesis	1	603	17	6781	0.795087	1	0.661496	0.330815
PATH:04621	NOD-like receptor signaling pathway	4	603	62	6781	0.814119	1	0.725512	0.296689
PATH:04961	Endocrine and other factor-regulated calcium reabsorption	3	603	49	6781	0.823901	1	0.688496	0.279458
PATH:05100	Bacterial invasion of epithelial cells	5	603	77	6781	0.826911	1	0.730223	0.274197
PATH:00514	Other types of O-glycan biosynthesis	3	603	50	6781	0.834296	1	0.674726	0.261369
PATH:05020	Prion diseases	2	603	36	6781	0.842798	1	0.624747	0.246741
PATH:04068	FoxO signaling pathway	9	603	133	6781	0.848094	1	0.76097	0.237705
PATH:04151	PI3K-Akt signaling pathway	26	603	347	6781	0.850841	1	0.842598	0.233038
PATH:00983	Drug metabolism - other enzymes	3	603	52	6781	0.853509	1	0.648775	0.228522
PATH:05168	Herpes simplex infection	13	603	186	6781	0.855751	1	0.785972	0.224737
PATH:05321	Inflammatory bowel disease (IBD)	4	603	67	6781	0.858628	1	0.67137	0.219895
PATH:04660	T cell receptor signaling pathway	7	603	109	6781	0.863367	1	0.722184	0.211954
PATH:00590	Arachidonic acid metabolism	4	603	68	6781	0.866351	1	0.661496	0.206977
PATH:05014	Amyotrophic lateral sclerosis (ALS)	3	603	54	6781	0.87075	1	0.624747	0.19967
PATH:05217	Basal cell carcinoma	3	603	55	6781	0.878679	1	0.613388	0.186591
PATH:05200	Pathways in cancer	24	603	330	6781	0.878863	1	0.81785	0.186289
PATH:05211	Renal cell carcinoma	4	603	70	6781	0.880716	1	0.642597	0.183252
PATH:00910	Nitrogen metabolism	1	603	23	6781	0.883007	1	0.488932	0.179503
PATH:04964	Proximal tubule bicarbonate reclamation	1	603	23	6781	0.883007	1	0.488932	0.179503
PATH:05132	Salmonella infection	5	603	85	6781	0.885179	1	0.661496	0.175959
PATH:05130	Pathogenic Escherichia coli infection	3	603	56	6781	0.886174	1	0.602434	0.174338
PATH:05223	Non-small cell lung cancer	3	603	56	6781	0.886174	1	0.602434	0.174338
PATH:04340	Hedgehog signaling pathway	3	603	56	6781	0.886174	1	0.602434	0.174338
PATH:05218	Melanoma	4	603	71	6781	0.887383	1	0.633546	0.172372
PATH:04141	Protein processing in endoplasmic reticulum	11	603	168	6781	0.89269	1	0.736309	0.163769
PATH:04977	Vitamin digestion and absorption	1	603	24	6781	0.893446	1	0.46856	0.162548
PATH:04320	Dorso-ventral axis formation	1	603	24	6781	0.893446	1	0.46856	0.162548
PATH:04976	Bile secretion	4	603	72	6781	0.893722	1	0.624747	0.162102
PATH:04910	Insulin signaling pathway	9	603	142	6781	0.895496	1	0.712739	0.159241
PATH:04640	Hematopoietic cell lineage	5	603	88	6781	0.902235	1	0.638945	0.148425
PATH:04722	Neurotrophin signaling pathway	8	603	130	6781	0.902467	1	0.692027	0.148054
PATH:04512	ECM-receptor interaction	5	603	89	6781	0.90741	1	0.631766	0.140174
PATH:00534	Glycosaminoglycan biosynthesis - heparan sulfate / heparin	1	603	26	6781	0.911617	1	0.432517	0.133501
PATH:05414	Dilated cardiomyopathy	5	603	90	6781	0.912344	1	0.624747	0.132351
PATH:03050	Proteasome	2	603	44	6781	0.912756	1	0.511156	0.131699
PATH:04919	Thyroid hormone signaling pathway	7	603	119	6781	0.914655	1	0.661496	0.1287
PATH:04530	Tight junction	8	603	134	6781	0.918905	1	0.67137	0.122013
PATH:04962	Vasopressin-regulated water reabsorption	2	603	45	6781	0.919087	1	0.499797	0.121726
PATH:04066	HIF-1 signaling pathway	6	603	106	6781	0.919466	1	0.636534	0.121131
PATH:05131	Shigellosis	3	603	62	6781	0.923048	1	0.544134	0.115523
PATH:05323	Rheumatoid arthritis	5	603	93	6781	0.925788	1	0.604594	0.111246
PATH:05214	Glioma	3	603	65	6781	0.937058	1	0.51902	0.0937892
PATH:00340	Histidine metabolism	1	603	31	6781	0.944631	1	0.362756	0.0821765
PATH:05030	Cocaine addiction	2	603	50	6781	0.944757	1	0.449818	0.0819847
PATH:05410	Hypertrophic cardiomyopathy (HCM)	4	603	83	6781	0.945242	1	0.541949	0.0812441
PATH:05213	Endometrial cancer	2	603	52	6781	0.952677	1	0.432517	0.0699405
PATH:04350	TGF-beta signaling pathway	4	603	86	6781	0.95464	1	0.523044	0.0669706
PATH:04920	Adipocytokine signaling pathway	3	603	70	6781	0.955284	1	0.481947	0.065998
PATH:04742	Taste transduction	2	603	53	6781	0.956219	1	0.424356	0.0645871
PATH:00591	Linoleic acid metabolism	1	603	34	6781	0.958186	1	0.330748	0.0616225
PATH:00040	Pentose and glucuronate interconversions	1	603	34	6781	0.958186	1	0.330748	0.0616225
PATH:04540	Gap junction	4	603	90	6781	0.964867	1	0.499797	0.0515973
PATH:04130	SNARE interactions in vesicular transport	1	603	36	6781	0.965327	1	0.312373	0.050911
PATH:05412	Arrhythmogenic right ventricular cardiomyopathy (ARVC)	3	603	74	6781	0.966177	1	0.455896	0.0496409
PATH:05133	Pertussis	3	603	75	6781	0.96848	1	0.449818	0.0462058
PATH:04630	Jak-STAT signaling pathway	8	603	157	6781	0.974367	1	0.573016	0.0374625
PATH:04370	VEGF signaling pathway	3	603	79	6781	0.976293	1	0.427042	0.0346142
PATH:00562	Inositol phosphate metabolism	2	603	61	6781	0.976711	1	0.368703	0.0339963
PATH:04070	Phosphatidylinositol signaling system	3	603	81	6781	0.979472	1	0.416498	0.0299238
PATH:04611	Platelet activation	6	603	131	6781	0.980081	1	0.515058	0.0290264
PATH:04750	Inflammatory mediator regulation of TRP channels	4	603	99	6781	0.980558	1	0.454361	0.0283245
PATH:00980	Metabolism of xenobiotics by cytochrome P450	3	603	82	6781	0.980905	1	0.411419	0.0278145
PATH:04150	mTOR signaling pathway	2	603	64	6781	0.981687	1	0.35142	0.026665
PATH:04915	Estrogen signaling pathway	4	603	100	6781	0.98182	1	0.449818	0.0264699
PATH:04664	Fc epsilon RI signaling pathway	3	603	83	6781	0.982242	1	0.406462	0.0258489
PATH:05202	Transcriptional misregulation in cancer	9	603	180	6781	0.98332	1	0.562272	0.0242669
PATH:04022	cGMP-PKG signaling pathway	8	603	166	6781	0.984262	1	0.541949	0.022885
PATH:05206	MicroRNAs in cancer	17	603	296	6781	0.984401	1	0.645853	0.022682
PATH:04973	Carbohydrate digestion and absorption	1	603	45	6781	0.985082	1	0.249899	0.0216847
PATH:04975	Fat digestion and absorption	1	603	46	6781	0.986417	1	0.244466	0.0197302
PATH:04911	Insulin secretion	3	603	87	6781	0.98675	1	0.387774	0.0192441
PATH:04650	Natural killer cell mediated cytotoxicity	6	603	139	6781	0.987706	1	0.485415	0.0178463
PATH:04974	Protein digestion and absorption	3	603	89	6781	0.988569	1	0.37906	0.0165859
PATH:04720	Long-term potentiation	2	603	70	6781	0.988735	1	0.321298	0.0163443
PATH:03320	PPAR signaling pathway	2	603	70	6781	0.988735	1	0.321298	0.0163443
PATH:04930	Type II diabetes mellitus	1	603	48	6781	0.988741	1	0.23428	0.016336
PATH:04970	Salivary secretion	3	603	90	6781	0.989387	1	0.374848	0.0153937
PATH:05146	Amoebiasis	4	603	108	6781	0.989461	1	0.416498	0.0152845
PATH:04622	RIG-I-like receptor signaling pathway	2	603	71	6781	0.989618	1	0.316773	0.0150568
PATH:04917	Prolactin signaling pathway	2	603	72	6781	0.990433	1	0.312373	0.0138689
PATH:04668	TNF signaling pathway	4	603	110	6781	0.990825	1	0.408925	0.0132971
PATH:04514	Cell adhesion molecules (CAMs)	6	603	144	6781	0.990975	1	0.46856	0.0130801
PATH:04730	Long-term depression	2	603	73	6781	0.991185	1	0.308094	0.0127731
PATH:04978	Mineral absorption	1	603	51	6781	0.991503	1	0.220499	0.0123105
PATH:00982	Drug metabolism - cytochrome P450	2	603	74	6781	0.99188	1	0.303931	0.0117623
PATH:05205	Proteoglycans in cancer	11	603	225	6781	0.992468	1	0.549777	0.0109075
PATH:04971	Gastric acid secretion	2	603	75	6781	0.992521	1	0.299878	0.0108301
PATH:04666	Fc gamma R-mediated phagocytosis	3	603	95	6781	0.992698	1	0.355119	0.010573
PATH:04728	Dopaminergic synapse	5	603	131	6781	0.992871	1	0.429215	0.0103213
PATH:04662	B cell receptor signaling pathway	2	603	76	6781	0.993113	1	0.295933	0.00997053
PATH:05320	Autoimmune thyroid disease	1	603	54	6781	0.993589	1	0.208249	0.00927897
PATH:05134	Legionellosis	1	603	55	6781	0.994164	1	0.204463	0.00844478
PATH:04010	MAPK signaling pathway	14	603	275	6781	0.994322	1	0.572495	0.00821543
PATH:04020	Calcium signaling pathway	8	603	185	6781	0.994698	1	0.486289	0.00766906
PATH:05221	Acute myeloid leukemia	1	603	57	6781	0.995163	1	0.197288	0.00699485
PATH:04810	Regulation of actin cytoskeleton	10	603	218	6781	0.995177	1	0.515846	0.0069751
PATH:04916	Melanogenesis	3	603	101	6781	0.995368	1	0.334023	0.0066985
PATH:04144	Endocytosis	9	603	204	6781	0.995594	1	0.496122	0.00637083
PATH:04270	Vascular smooth muscle contraction	4	603	121	6781	0.995782	1	0.37175	0.00609829
PATH:05204	Chemical carcinogenesis	2	603	82	6781	0.995812	1	0.274279	0.00605485
PATH:04723	Retrograde endocannabinoid signaling	3	603	103	6781	0.996025	1	0.327537	0.00574566
PATH:04142	Lysosome	4	603	122	6781	0.996074	1	0.368703	0.00567497
PATH:04921	Oxytocin signaling pathway	6	603	158	6781	0.996305	1	0.427042	0.00534097
PATH:04912	GnRH signaling pathway	3	603	104	6781	0.996319	1	0.324388	0.00532009
PATH:04726	Serotonergic synapse	4	603	126	6781	0.997059	1	0.356998	0.00424862
PATH:04012	ErbB signaling pathway	2	603	88	6781	0.997465	1	0.255578	0.0036614
PATH:04727	GABAergic synapse	2	603	90	6781	0.997858	1	0.249899	0.00309344
PATH:04380	Osteoclast differentiation	4	603	133	6781	0.998238	1	0.338209	0.00254401
PATH:04610	Complement and coagulation cascades	1	603	69	6781	0.998435	1	0.162977	0.00225934
PATH:05031	Amphetamine addiction	1	603	70	6781	0.998576	1	0.160649	0.00205622
PATH:00830	Retinol metabolism	1	603	70	6781	0.998576	1	0.160649	0.00205622
PATH:04510	Focal adhesion	8	603	207	6781	0.998619	1	0.434606	0.00199427
PATH:04145	Phagosome	5	603	155	6781	0.998626	1	0.362756	0.00198344
PATH:05160	Hepatitis C	4	603	137	6781	0.99869	1	0.328334	0.00189133
PATH:04670	Leukocyte transendothelial migration	3	603	118	6781	0.998764	1	0.285901	0.00178369
PATH:04713	Circadian entrainment	2	603	97	6781	0.998816	1	0.231865	0.00170919
PATH:05416	Viral myocarditis	1	603	72	6781	0.99882	1	0.156187	0.00170307
PATH:05164	Influenza A	6	603	177	6781	0.998961	1	0.381201	0.00149931
PATH:05140	Leishmaniasis	1	603	74	6781	0.999023	1	0.151965	0.00141053
PATH:04972	Pancreatic secretion	2	603	101	6781	0.999158	1	0.222682	0.00121512
PATH:05142	Chagas disease (American trypanosomiasis)	2	603	104	6781	0.999349	1	0.216258	0.000939866
PATH:04612	Antigen processing and presentation	1	603	79	6781	0.99939	1	0.142347	0.000880377
PATH:04261	Adrenergic signaling in cardiomyocytes	4	603	149	6781	0.999469	1	0.301891	0.000766581
PATH:04724	Glutamatergic synapse	3	603	130	6781	0.999525	1	0.25951	0.00068478
PATH:04360	Axon guidance	3	603	131	6781	0.999562	1	0.257529	0.000631783
PATH:04725	Cholinergic synapse	2	603	113	6781	0.9997	1	0.199034	0.000432881
PATH:05145	Toxoplasmosis	3	603	137	6781	0.999731	1	0.24625	0.00038874
PATH:05152	Tuberculosis	5	603	181	6781	0.999792	1	0.310647	0.000300566
PATH:05032	Morphine addiction	1	603	93	6781	0.999837	1	0.120919	0.000234826
PATH:04014	Ras signaling pathway	7	603	227	6781	0.999887	1	0.346776	0.0001634
PATH:04015	Rap1 signaling pathway	6	603	213	6781	0.999919	1	0.316773	0.000116983
PATH:04620	Toll-like receptor signaling pathway	1	603	106	6781	0.999952	1	0.106089	6.86681e-05
PATH:05034	Alcoholism	4	603	180	6781	0.999952	1	0.249899	6.85318e-05
PATH:05322	Systemic lupus erythematosus	2	603	138	6781	0.999966	1	0.162977	4.86671e-05
PATH:04060	Cytokine-cytokine receptor interaction	8	603	265	6781	0.999972	1	0.339485	4.09388e-05
PATH:04062	Chemokine signaling pathway	2	603	191	6781	1	1	0.117753	4.21057e-07
PATH:04740	Olfactory transduction	1	603	405	6781	1	1	0.0277665	0

## Sheet: Pathway2Gene
PathwayID	PathwayTerm	QueryID	Symbol	Description	P-Value	FDR	Enrichment
PATH:04110	Cell cycle	CDC27	CDC27	cDNA FLJ57525, highly similar to Cell division cycle protein 27 homolog	1.17589e-13	2.99851e-11	3.62756
PATH:04110	Cell cycle	BUB1B	BUB1B	Mitotic checkpoint serine/threonine-protein kinase BUB1 beta	1.17589e-13	2.99851e-11	3.62756
PATH:04110	Cell cycle	SMC3	SMC3	cDNA, FLJ79494, highly similar to Structural maintenance of chromosome 3	1.17589e-13	2.99851e-11	3.62756
PATH:04110	Cell cycle	CCNB1	CCNB1	G2/mitotic-specific cyclin-B1	1.17589e-13	2.99851e-11	3.62756
PATH:04110	Cell cycle	CCNB2	CCNB2	G2/mitotic-specific cyclin-B2	1.17589e-13	2.99851e-11	3.62756
PATH:04110	Cell cycle	YWHAE	YWHAE	cDNA FLJ60092, highly similar to 14-3-3 protein epsilon (14-3-3E)	1.17589e-13	2.99851e-11	3.62756
PATH:04110	Cell cycle	SMC1A	SMC1A	cDNA FLJ77162, highly similar to Homo sapiens SMC1 structural maintenance of chromosomes 1-like 1 (SMC1L1), mRNA	1.17589e-13	2.99851e-11	3.62756
PATH:04110	Cell cycle	CCND3	CCND3	Cyclin D3, isoform CRA_a	1.17589e-13	2.99851e-11	3.62756
PATH:04110	Cell cycle	MCM6	MCM6	cDNA FLJ51591, highly similar to DNA replication licensing factor MCM6	1.17589e-13	2.99851e-11	3.62756
PATH:04110	Cell cycle	CCNE2	CCNE2	Cyclin E2, isoform CRA_e	1.17589e-13	2.99851e-11	3.62756
PATH:04110	Cell cycle	CDC25C	CDC25C	cDNA FLJ56262, highly similar to M-phase inducer phosphatase 3 (EC 3.1.3.48)	1.17589e-13	2.99851e-11	3.62756
PATH:04110	Cell cycle	TTK	TTK	Dual-specificity protein kinase TTK	1.17589e-13	2.99851e-11	3.62756
PATH:04110	Cell cycle	CHEK1	CHEK1	cDNA FLJ56409, highly similar to Serine/threonine-protein kinase Chk1 (EC 2.7.11.1)	1.17589e-13	2.99851e-11	3.62756
PATH:04110	Cell cycle	CCNA2	CCNA2	Cyclin-A2	1.17589e-13	2.99851e-11	3.62756
PATH:04110	Cell cycle	ANAPC10	ANAPC10	Anaphase-promoting complex subunit 10	1.17589e-13	2.99851e-11	3.62756
PATH:04110	Cell cycle	PTTG1	PTTG1	Securin	1.17589e-13	2.99851e-11	3.62756
PATH:04110	Cell cycle	TP53	TP53	Cellular tumor antigen p53	1.17589e-13	2.99851e-11	3.62756
PATH:04110	Cell cycle	MAD2L2	MAD2L2	Mitotic spindle assembly checkpoint protein MAD2B	1.17589e-13	2.99851e-11	3.62756
PATH:04110	Cell cycle	CDC7	CDC7	Cell division cycle 7-related protein kinase	1.17589e-13	2.99851e-11	3.62756
PATH:04110	Cell cycle	ESPL1	ESPL1	cDNA FLJ56940, highly similar to Separin (EC 3.4.22.49)	1.17589e-13	2.99851e-11	3.62756
PATH:04110	Cell cycle	ORC5	ORC5	Origin recognition complex, subunit 5-like (Yeast), isoform CRA_b	1.17589e-13	2.99851e-11	3.62756
PATH:04110	Cell cycle	MYC	MYC	V-myc myelocytomatosis viral oncogene homolog (Avian), isoform CRA_a	1.17589e-13	2.99851e-11	3.62756
PATH:04110	Cell cycle	DBF4	DBF4	cDNA FLJ12907 fis, clone NT2RP2004396, highly similar to Protein DBF4 homolog	1.17589e-13	2.99851e-11	3.62756
PATH:04110	Cell cycle	E2F1	E2F1	Transcription factor E2F1	1.17589e-13	2.99851e-11	3.62756
PATH:04110	Cell cycle	CCND2	CCND2	G1/S-specific cyclin-D2	1.17589e-13	2.99851e-11	3.62756
PATH:04110	Cell cycle	YWHAQ	YWHAQ	cDNA FLJ52118, highly similar to 14-3-3 protein theta	1.17589e-13	2.99851e-11	3.62756
PATH:04110	Cell cycle	CDC25B	CDC25B	cDNA FLJ35394 fis, clone SKNSH2002768, highly similar to M-PHASE INDUCER PHOSPHATASE 2 (EC 3.1.3.48)	1.17589e-13	2.99851e-11	3.62756
PATH:04110	Cell cycle	WEE1	WEE1	Wee1-like protein kinase	1.17589e-13	2.99851e-11	3.62756
PATH:04110	Cell cycle	CCNE1	CCNE1	Cyclin E variant ex7del	1.17589e-13	2.99851e-11	3.62756
PATH:04110	Cell cycle	MAD2L1	MAD2L1	Mitotic spindle assembly checkpoint protein MAD2A	1.17589e-13	2.99851e-11	3.62756
PATH:04110	Cell cycle	PCNA	PCNA	Proliferating cell nuclear antigen	1.17589e-13	2.99851e-11	3.62756
PATH:04110	Cell cycle	CDK2	CDK2	Cyclin-dependent kinase 2, isoform CRA_a	1.17589e-13	2.99851e-11	3.62756
PATH:04110	Cell cycle	CDK6	CDK6	Cyclin-dependent kinase 6	1.17589e-13	2.99851e-11	3.62756
PATH:04110	Cell cycle	RBL1	RBL1	Retinoblastoma-like protein 1	1.17589e-13	2.99851e-11	3.62756
PATH:04110	Cell cycle	BUB1	BUB1	BUB1 protein	1.17589e-13	2.99851e-11	3.62756
PATH:04110	Cell cycle	YWHAH	YWHAH	Tyrosine 3-monooxygenase/tryptophan 5-monooxygenase activation protein, eta polypeptide, isoform CRA_b	1.17589e-13	2.99851e-11	3.62756
PATH:04110	Cell cycle	CDK1	CDK1	Cell division cycle 2, G1 to S and G2 to M, isoform CRA_c	1.17589e-13	2.99851e-11	3.62756
PATH:04110	Cell cycle	BUB3	BUB3	cDNA FLJ57899, highly similar to Mitotic checkpoint protein BUB3	1.17589e-13	2.99851e-11	3.62756
PATH:04110	Cell cycle	CDC6	CDC6	CDC6 cell division cycle 6 homolog (S. cerevisiae), isoform CRA_a	1.17589e-13	2.99851e-11	3.62756
PATH:04110	Cell cycle	CDC23	CDC23	Cell division cycle protein 23 homolog	1.17589e-13	2.99851e-11	3.62756
PATH:03460	Fanconi anemia pathway	RMI1	RMI1	RecQ-mediated genome instability protein 1	2.16869e-11	2.76507e-09	4.8801
PATH:03460	Fanconi anemia pathway	BLM	BLM	cDNA, FLJ95010, highly similar to Homo sapiens Bloom syndrome (BLM), mRNA	2.16869e-11	2.76507e-09	4.8801
PATH:03460	Fanconi anemia pathway	BRCA1	BRCA1	Breast cancer 1, early onset, isoform CRA_d	2.16869e-11	2.76507e-09	4.8801
PATH:03460	Fanconi anemia pathway	FANCE	FANCE	Fanconi anemia group E protein	2.16869e-11	2.76507e-09	4.8801
PATH:03460	Fanconi anemia pathway	C19ORF40	FAAP24	Fanconi anemia-associated protein of 24 kDa	2.16869e-11	2.76507e-09	4.8801
PATH:03460	Fanconi anemia pathway	UBE2T	UBE2T	Ubiquitin-conjugating enzyme E2T (Putative), isoform CRA_a	2.16869e-11	2.76507e-09	4.8801
PATH:03460	Fanconi anemia pathway	RMI2	RMI2	RecQ-mediated genome instability protein 2	2.16869e-11	2.76507e-09	4.8801
PATH:03460	Fanconi anemia pathway	FANCL	FANCL	cDNA FLJ51649, highly similar to Ubiquitin ligase protein FANCL (EC 6.3.2.-)	2.16869e-11	2.76507e-09	4.8801
PATH:03460	Fanconi anemia pathway	RAD51	RAD51	cDNA FLJ54207, moderately similar to Homo sapiens RAD51 homolog, transcript variant 2, mRNA	2.16869e-11	2.76507e-09	4.8801
PATH:03460	Fanconi anemia pathway	FANCB	FANCB	Fanconi anemia group B protein	2.16869e-11	2.76507e-09	4.8801
PATH:03460	Fanconi anemia pathway	RPA1	RPA1	Replication protein A 70 kDa DNA-binding subunit	2.16869e-11	2.76507e-09	4.8801
PATH:03460	Fanconi anemia pathway	FANCD2	FANCD2	Fanconi anemia, complementation group D2, isoform CRA_b	2.16869e-11	2.76507e-09	4.8801
PATH:03460	Fanconi anemia pathway	FANCM	FANCM	Fanconi anemia group M protein	2.16869e-11	2.76507e-09	4.8801
PATH:03460	Fanconi anemia pathway	RAD51C	RAD51C	cDNA FLJ61513, highly similar to DNA repair protein RAD51 homolog 3	2.16869e-11	2.76507e-09	4.8801
PATH:03460	Fanconi anemia pathway	USP1	USP1	Ubiquitin carboxyl-terminal hydrolase 1	2.16869e-11	2.76507e-09	4.8801
PATH:03460	Fanconi anemia pathway	EME1	EME1	Crossover junction endonuclease EME1	2.16869e-11	2.76507e-09	4.8801
PATH:03460	Fanconi anemia pathway	FANCC	FANCC	Fanconi anemia, complementation group C, isoform CRA_a	2.16869e-11	2.76507e-09	4.8801
PATH:03460	Fanconi anemia pathway	PALB2	PALB2	Partner and localizer of BRCA2	2.16869e-11	2.76507e-09	4.8801
PATH:03460	Fanconi anemia pathway	BRIP1	BRIP1	BRCA1 interacting protein C-terminal helicase 1, isoform CRA_a	2.16869e-11	2.76507e-09	4.8801
PATH:03460	Fanconi anemia pathway	SLX1B	SLX1B	Structure-specific endonuclease subunit SLX1	2.16869e-11	2.76507e-09	4.8801
PATH:03460	Fanconi anemia pathway	FANCI	FANCI	cDNA FLJ30614 fis, clone CTONG2001139	2.16869e-11	2.76507e-09	4.8801
PATH:03460	Fanconi anemia pathway	FANCG	FANCG	Fanconi anemia group G protein	2.16869e-11	2.76507e-09	4.8801
PATH:03460	Fanconi anemia pathway	RPA3	RPA3	Replication protein A3, 14kDa	2.16869e-11	2.76507e-09	4.8801
PATH:01100	Metabolic pathways	COQ2	COQ2	cDNA FLJ61421, highly similar to Para-hydroxybenzoate--polyprenyltransferase, mitochondrial (EC 2.5.1.-)	1.46839e-10	1.24813e-08	1.57205
PATH:01100	Metabolic pathways	SQLE	SQLE	cDNA FLJ51555, highly similar to Squalene monooxygenase (EC 1.14.99.7)	1.46839e-10	1.24813e-08	1.57205
PATH:01100	Metabolic pathways	PIGO	PIGO	GPI ethanolamine phosphate transferase 3	1.46839e-10	1.24813e-08	1.57205
PATH:01100	Metabolic pathways	GOT1	GOT1	Aspartate aminotransferase, cytoplasmic	1.46839e-10	1.24813e-08	1.57205
PATH:01100	Metabolic pathways	UROS	UROS	Uroporphyrinogen-III synthase	1.46839e-10	1.24813e-08	1.57205
PATH:01100	Metabolic pathways	STT3A	STT3A	Dolichyl-diphosphooligosaccharide--protein glycosyltransferase subunit STT3A	1.46839e-10	1.24813e-08	1.57205
PATH:01100	Metabolic pathways	ATP6V0A2	ATP6V0A2	V-type proton ATPase subunit a	1.46839e-10	1.24813e-08	1.57205
PATH:01100	Metabolic pathways	ATP5A1	ATP5A1	cDNA FLJ54625, highly similar to ATP synthase subunit alpha, mitochondrial (EC 3.6.3.14)	1.46839e-10	1.24813e-08	1.57205
PATH:01100	Metabolic pathways	NDUFC2	NDUFC2	NADH dehydrogenase [ubiquinone] 1 subunit C2	1.46839e-10	1.24813e-08	1.57205
PATH:01100	Metabolic pathways	NT5C3B	NT5C3B	7-methylguanosine phosphate-specific 5'-nucleotidase	1.46839e-10	1.24813e-08	1.57205
PATH:01100	Metabolic pathways	SUCLG2	SUCLG2	Succinyl-CoA ligase subunit beta	1.46839e-10	1.24813e-08	1.57205
PATH:01100	Metabolic pathways	MGAT2	MGAT2	cDNA FLJ55952, highly similar to Alpha-1,6-mannosyl-glycoprotein2-beta-N- acetylglucosaminyltransferase (EC 2.4.1.143)	1.46839e-10	1.24813e-08	1.57205
PATH:01100	Metabolic pathways	PDHX	PDHX	cDNA, FLJ92818, highly similar to Homo sapiens pyruvate dehydrogenase complex, component X (PDHX), mRNA	1.46839e-10	1.24813e-08	1.57205
PATH:01100	Metabolic pathways	PCCB	PCCB	cDNA FLJ50917, highly similar to Propionyl-CoA carboxylase beta chain, mitochondrial (EC 6.4.1.3)	1.46839e-10	1.24813e-08	1.57205
PATH:01100	Metabolic pathways	DPAGT1	DPAGT1	Dolichyl-phosphate (UDP-N-acetylglucosamine) N-acetylglucosaminephosphotransferase 1 (GlcNAc-1-P transferase), isoform CRA_a	1.46839e-10	1.24813e-08	1.57205
PATH:01100	Metabolic pathways	AFMID	AFMID	Kynurenine formamidase	1.46839e-10	1.24813e-08	1.57205
PATH:01100	Metabolic pathways	ACLY	ACLY	ATP citrate lyase, isoform CRA_b	1.46839e-10	1.24813e-08	1.57205
PATH:01100	Metabolic pathways	ASL	ASL	Argininosuccinate lyase, isoform CRA_b	1.46839e-10	1.24813e-08	1.57205
PATH:01100	Metabolic pathways	HADH	HADH	Hydroxyacyl-coenzyme A dehydrogenase, mitochondrial	1.46839e-10	1.24813e-08	1.57205
PATH:01100	Metabolic pathways	NANP	NANP	N-acylneuraminate-9-phosphatase	1.46839e-10	1.24813e-08	1.57205
PATH:01100	Metabolic pathways	ALG10	ALG10	cDNA FLJ77385, highly similar to Homo sapiens asparagine-linked glycosylation 10 homolog (yeast, alpha-1,2-glucosyltransferase), mRNA	1.46839e-10	1.24813e-08	1.57205
PATH:01100	Metabolic pathways	PGAM4	PGAM4	Probable phosphoglycerate mutase 4	1.46839e-10	1.24813e-08	1.57205
PATH:01100	Metabolic pathways	LDHA	LDHA	L-lactate dehydrogenase A chain	1.46839e-10	1.24813e-08	1.57205
PATH:01100	Metabolic pathways	MCCC2	MCCC2	cDNA FLJ33515 fis, clone BRAMY2005662, highly similar to Methylcrotonoyl-CoA carboxylase beta chain, mitochondrial (EC 6.4.1.4)	1.46839e-10	1.24813e-08	1.57205
PATH:01100	Metabolic pathways	QDPR	QDPR	Dihydropteridine reductase	1.46839e-10	1.24813e-08	1.57205
PATH:01100	Metabolic pathways	POLR3K	POLR3K	DNA-directed RNA polymerase III subunit RPC10	1.46839e-10	1.24813e-08	1.57205
PATH:01100	Metabolic pathways	LCLAT1	LCLAT1	cDNA FLJ50983, highly similar to Homo sapiens lysocardiolipin acyltransferase (LYCAT), transcript variant 1, mRNA	1.46839e-10	1.24813e-08	1.57205
PATH:01100	Metabolic pathways	CHPF	CHPF	Chondroitin sulfate synthase 2	1.46839e-10	1.24813e-08	1.57205
PATH:01100	Metabolic pathways	NDUFS4	NDUFS4	NADH dehydrogenase [ubiquinone] iron-sulfur protein 4, mitochondrial	1.46839e-10	1.24813e-08	1.57205
PATH:01100	Metabolic pathways	GNPDA2	GNPDA2	Glucosamine-6-phosphate isomerase 2	1.46839e-10	1.24813e-08	1.57205
PATH:01100	Metabolic pathways	HPRT1	HPRT1	Hypoxanthine-guanine phosphoribosyltransferase	1.46839e-10	1.24813e-08	1.57205
PATH:01100	Metabolic pathways	DPM2	DPM2	Dolichol phosphate-mannose biosynthesis regulatory protein	1.46839e-10	1.24813e-08	1.57205
PATH:01100	Metabolic pathways	GSS	GSS	Glutathione synthetase	1.46839e-10	1.24813e-08	1.57205
PATH:01100	Metabolic pathways	ND6	ND6	NADH-ubiquinone oxidoreductase chain 6	1.46839e-10	1.24813e-08	1.57205
PATH:01100	Metabolic pathways	ACACA	ACACA	HCG30204, isoform CRA_a	1.46839e-10	1.24813e-08	1.57205
PATH:01100	Metabolic pathways	HIBCH	HIBCH	3-hydroxyisobutyryl-CoA hydrolase, mitochondrial	1.46839e-10	1.24813e-08	1.57205
PATH:01100	Metabolic pathways	DHFR	DHFR	Dihydrofolate reductase, isoform CRA_a	1.46839e-10	1.24813e-08	1.57205
PATH:01100	Metabolic pathways	PPAT	PPAT	Amidophosphoribosyltransferase	1.46839e-10	1.24813e-08	1.57205
PATH:01100	Metabolic pathways	RFK	RFK	Riboflavin kinase, isoform CRA_a	1.46839e-10	1.24813e-08	1.57205
PATH:01100	Metabolic pathways	PRPS2	PRPS2	Ribose-phosphate pyrophosphokinase 2	1.46839e-10	1.24813e-08	1.57205
PATH:01100	Metabolic pathways	PTGES3	PTGES3	cDNA FLJ59832, moderately similar to Prostaglandin E synthase 3 (EC 5.3.99.3)	1.46839e-10	1.24813e-08	1.57205
PATH:01100	Metabolic pathways	PRIM1	PRIM1	DNA primase small subunit	1.46839e-10	1.24813e-08	1.57205
PATH:01100	Metabolic pathways	SLC27A5	SLC27A5	Bile acyl-CoA synthetase	1.46839e-10	1.24813e-08	1.57205
PATH:01100	Metabolic pathways	POLR3A	POLR3A	DNA-directed RNA polymerase III subunit RPC1	1.46839e-10	1.24813e-08	1.57205
PATH:01100	Metabolic pathways	BPNT1	BPNT1	cDNA, FLJ78861, highly similar to 3'(2'),5'-bisphosphate nucleotidase 1 (EC 3.1.3.7)	1.46839e-10	1.24813e-08	1.57205
PATH:01100	Metabolic pathways	ACAA2	ACAA2	Acetyl-Coenzyme A acyltransferase 2 (Mitochondrial 3-oxoacyl-Coenzyme A thiolase), isoform CRA_d	1.46839e-10	1.24813e-08	1.57205
PATH:01100	Metabolic pathways	PRPS1	PRPS1	Ribose-phosphate pyrophosphokinase 1	1.46839e-10	1.24813e-08	1.57205
PATH:01100	Metabolic pathways	UQCRQ	UQCRQ	cDNA FLJ50798, weakly similar to Ubiquinol-cytochrome c reductase complex ubiquinone-binding protein QP-C (EC 1.10.2.2)	1.46839e-10	1.24813e-08	1.57205
PATH:01100	Metabolic pathways	FAH	FAH	cDNA FLJ51912, highly similar to Fumarylacetoacetase (EC 3.7.1.2)	1.46839e-10	1.24813e-08	1.57205
PATH:01100	Metabolic pathways	COX8A	COX8A	Cytochrome c oxidase subunit 8A, mitochondrial	1.46839e-10	1.24813e-08	1.57205
PATH:01100	Metabolic pathways	RRM1	RRM1	cDNA FLJ51133, highly similar to Ribonucleoside-diphosphate reductase large subunit (EC 1.17.4.1)	1.46839e-10	1.24813e-08	1.57205
PATH:01100	Metabolic pathways	PCYT2	PCYT2	cDNA FLJ36009 fis, clone TESTI2015675, highly similar to Ethanolamine-phosphate cytidylyltransferase (EC 2.7.7.14)	1.46839e-10	1.24813e-08	1.57205
PATH:01100	Metabolic pathways	BCAT2	BCAT2	Branched-chain-amino-acid aminotransferase, mitochondrial	1.46839e-10	1.24813e-08	1.57205
PATH:01100	Metabolic pathways	PMM1	PMM1	Phosphomannomutase 1	1.46839e-10	1.24813e-08	1.57205
PATH:01100	Metabolic pathways	PGAM1	PGAM1	cDNA FLJ53048, highly similar to Phosphoglycerate mutase 1 (EC 5.4.2.1)	1.46839e-10	1.24813e-08	1.57205
PATH:01100	Metabolic pathways	PHGDH	PHGDH	cDNA FLJ35987 fis, clone TESTI2014269, highly similar to D-3-phosphoglycerate dehydrogenase (EC 1.1.1.95)	1.46839e-10	1.24813e-08	1.57205
PATH:01100	Metabolic pathways	ACY1	ACY1	cDNA FLJ60467, moderately similar to Aminoacylase-1 (EC 3.5.1.14)	1.46839e-10	1.24813e-08	1.57205
PATH:01100	Metabolic pathways	POLR1E	POLR1E	cDNA FLJ54187, highly similar to Homo sapiens polymerase (RNA) I associated factor 1 (PRAF1), mRNA	1.46839e-10	1.24813e-08	1.57205
PATH:01100	Metabolic pathways	ADK	ADK	Adenosine kinase	1.46839e-10	1.24813e-08	1.57205
PATH:01100	Metabolic pathways	GFPT1	GFPT1	Glutamine--fructose-6-phosphate aminotransferase [isomerizing] 1	1.46839e-10	1.24813e-08	1.57205
PATH:01100	Metabolic pathways	ADH5	ADH5	Alcohol dehydrogenase class-3	1.46839e-10	1.24813e-08	1.57205
PATH:01100	Metabolic pathways	PSAT1	PSAT1	Phosphoserine aminotransferase 1, isoform CRA_a	1.46839e-10	1.24813e-08	1.57205
PATH:01100	Metabolic pathways	AGPS	AGPS	cDNA FLJ51873, highly similar to Alkyldihydroxyacetonephosphate synthase, peroxisomal (EC 2.5.1.26)	1.46839e-10	1.24813e-08	1.57205
PATH:01100	Metabolic pathways	SHMT2	SHMT2	Serine hydroxymethyltransferase, mitochondrial	1.46839e-10	1.24813e-08	1.57205
PATH:01100	Metabolic pathways	ATP5G3	ATP5G3	ATP synthase F(0) complex subunit C3, mitochondrial	1.46839e-10	1.24813e-08	1.57205
PATH:01100	Metabolic pathways	HMBS	HMBS	Hydroxymethylbilane synthase	1.46839e-10	1.24813e-08	1.57205
PATH:01100	Metabolic pathways	EBP	EBP	Emopamil binding protein (Sterol isomerase), isoform CRA_a	1.46839e-10	1.24813e-08	1.57205
PATH:01100	Metabolic pathways	NME2	NME2	Nucleoside diphosphate kinase B	1.46839e-10	1.24813e-08	1.57205
PATH:01100	Metabolic pathways	NDUFV1	NDUFV1	cDNA, FLJ79021, highly similar to NADH-ubiquinone oxidoreductase 51 kDa subunit, mitochondrial (EC 1.6.5.3)	1.46839e-10	1.24813e-08	1.57205
PATH:01100	Metabolic pathways	B3GNT1	B3GNT2	N-acetyllactosaminide beta-1,3-N-acetylglucosaminyltransferase 2	1.46839e-10	1.24813e-08	1.57205
PATH:01100	Metabolic pathways	CMPK1	CMPK1	UMP-CMP kinase	1.46839e-10	1.24813e-08	1.57205
PATH:01100	Metabolic pathways	GALE	GALE	UDP-galactose-4-epimerase, isoform CRA_b	1.46839e-10	1.24813e-08	1.57205
PATH:01100	Metabolic pathways	NDUFS1	NDUFS1	cDNA FLJ60586, highly similar to NADH-ubiquinone oxidoreductase 75 kDa subunit, mitochondrial (EC 1.6.5.3)	1.46839e-10	1.24813e-08	1.57205
PATH:01100	Metabolic pathways	COX5A	COX5A	Cytochrome c oxidase subunit 5A, mitochondrial	1.46839e-10	1.24813e-08	1.57205
PATH:01100	Metabolic pathways	COX3	COX3	Cytochrome c oxidase subunit 3	1.46839e-10	1.24813e-08	1.57205
PATH:01100	Metabolic pathways	BCKDHB	BCKDHB	cDNA FLJ52151, highly similar to 2-oxoisovalerate dehydrogenase subunit beta, mitochondrial (EC 1.2.4.4)	1.46839e-10	1.24813e-08	1.57205
PATH:01100	Metabolic pathways	CYP2J2	CYP2J2	Cytochrome P450 2J2	1.46839e-10	1.24813e-08	1.57205
PATH:01100	Metabolic pathways	CMAS	CMAS	N-acylneuraminate cytidylyltransferase	1.46839e-10	1.24813e-08	1.57205
PATH:01100	Metabolic pathways	NDUFAB1	NDUFAB1	NADH:ubiquinone oxidoreductase SDAP subunit	1.46839e-10	1.24813e-08	1.57205
PATH:01100	Metabolic pathways	ACADM	ACADM	cDNA FLJ52595, highly similar to Medium-chain specific acyl-CoA dehydrogenase, mitochondrial (EC 1.3.99.3)	1.46839e-10	1.24813e-08	1.57205
PATH:01100	Metabolic pathways	PPT2	PPT2	HCG1999928, isoform CRA_a	1.46839e-10	1.24813e-08	1.57205
PATH:01100	Metabolic pathways	AUH	AUH	cDNA FLJ60196, highly similar to Methylglutaconyl-CoA hydratase, mitochondrial (EC 4.2.1.18)	1.46839e-10	1.24813e-08	1.57205
PATH:01100	Metabolic pathways	PDXP	PDXP	Pyridoxal (Pyridoxine, vitamin B6) phosphatase, isoform CRA_a	1.46839e-10	1.24813e-08	1.57205
PATH:01100	Metabolic pathways	MTAP	MTAP	S-methyl-5'-thioadenosine phosphorylase	1.46839e-10	1.24813e-08	1.57205
PATH:01100	Metabolic pathways	CPOX	CPOX	Oxygen-dependent coproporphyrinogen-III oxidase, mitochondrial	1.46839e-10	1.24813e-08	1.57205
PATH:01100	Metabolic pathways	DGKE	DGKE	Diacylglycerol kinase epsilon	1.46839e-10	1.24813e-08	1.57205
PATH:01100	Metabolic pathways	GMPS	GMPS	cDNA FLJ57604, highly similar to GMP synthase (glutamine-hydrolyzing) (EC 6.3.5.2)	1.46839e-10	1.24813e-08	1.57205
PATH:01100	Metabolic pathways	ITPA	ITPA	ITPase	1.46839e-10	1.24813e-08	1.57205
PATH:01100	Metabolic pathways	ADSL	ADSL	cDNA FLJ75223, highly similar to Homo sapiens adenylosuccinate lyase (ADSL)	1.46839e-10	1.24813e-08	1.57205
PATH:01100	Metabolic pathways	NDUFS8	NDUFS8	NADH dehydrogenase (Ubiquinone) Fe-S protein 8, 23kDa (NADH-coenzyme Q reductase), isoform CRA_b	1.46839e-10	1.24813e-08	1.57205
PATH:01100	Metabolic pathways	NNT	NNT	Nicotinamide nucleotide transhydrogenase, isoform CRA_a	1.46839e-10	1.24813e-08	1.57205
PATH:01100	Metabolic pathways	PNPO	PNPO	Pyridoxine-5'-phosphate oxidase	1.46839e-10	1.24813e-08	1.57205
PATH:01100	Metabolic pathways	QPRT	QPRT	cDNA FLJ58446, highly similar to Nicotinate-nucleotide pyrophosphorylase (carboxylating) (EC 2.4.2.19)	1.46839e-10	1.24813e-08	1.57205
PATH:01100	Metabolic pathways	UQCRFS1	UQCRFS1	Cytochrome b-c1 complex subunit Rieske, mitochondrial	1.46839e-10	1.24813e-08	1.57205
PATH:01100	Metabolic pathways	CTH	CTH	Cystathionine gamma-lyase	1.46839e-10	1.24813e-08	1.57205
PATH:01100	Metabolic pathways	ALDH18A1	ALDH18A1	Delta-1-pyrroline-5-carboxylate synthase	1.46839e-10	1.24813e-08	1.57205
PATH:01100	Metabolic pathways	FDPS	FDPS	Farnesyl pyrophosphate synthase	1.46839e-10	1.24813e-08	1.57205
PATH:01100	Metabolic pathways	COX11	COX11	cDNA FLJ60452, highly similar to Cytochrome c oxidase assembly protein COX11, mitochondrial	1.46839e-10	1.24813e-08	1.57205
PATH:01100	Metabolic pathways	ALG8	ALG8	Asparagine-linked glycosylation 8 homolog (Yeast, alpha-1,3-glucosyltransferase), isoform CRA_a	1.46839e-10	1.24813e-08	1.57205
PATH:01100	Metabolic pathways	PTDSS1	PTDSS1	cDNA FLJ75839, highly similar to Homo sapiens phosphatidylserine synthase 1 (PTDSS1), mRNA	1.46839e-10	1.24813e-08	1.57205
PATH:01100	Metabolic pathways	SMS	SMS	cDNA FLJ50114, highly similar to Spermine synthase (EC 2.5.1.22)	1.46839e-10	1.24813e-08	1.57205
PATH:01100	Metabolic pathways	POLE3	POLE3	Polymerase (DNA directed), epsilon 3 (P17 subunit), isoform CRA_a	1.46839e-10	1.24813e-08	1.57205
PATH:01100	Metabolic pathways	NDUFS3	NDUFS3	NADH dehydrogenase [ubiquinone] iron-sulfur protein 3, mitochondrial	1.46839e-10	1.24813e-08	1.57205
PATH:01100	Metabolic pathways	SEPHS1	SEPHS1	cDNA FLJ57394, highly similar to Selenide, water dikinase 1 (EC 2.7.9.3)	1.46839e-10	1.24813e-08	1.57205
PATH:01100	Metabolic pathways	POLR2K	POLR2K	Polymerase (RNA) II (DNA directed) polypeptide K, 7.0kDa, isoform CRA_a	1.46839e-10	1.24813e-08	1.57205
PATH:01100	Metabolic pathways	B4GALT2	B4GALT2	cDNA FLJ90052 fis, clone HEMBA1002767, highly similar to Beta-1,4-galactosyltransferase 2 (EC 2.4.1.-)	1.46839e-10	1.24813e-08	1.57205
PATH:01100	Metabolic pathways	NDUFB9	NDUFB9	NADH dehydrogenase [ubiquinone] 1 beta subcomplex subunit 9	1.46839e-10	1.24813e-08	1.57205
PATH:01100	Metabolic pathways	SDHA	SDHA	Succinate dehydrogenase complex, subunit A, flavoprotein (Fp), isoform CRA_b	1.46839e-10	1.24813e-08	1.57205
PATH:01100	Metabolic pathways	HLCS	HLCS	Biotin--protein ligase	1.46839e-10	1.24813e-08	1.57205
PATH:01100	Metabolic pathways	POLE	POLE	DNA polymerase epsilon catalytic subunit A	1.46839e-10	1.24813e-08	1.57205
PATH:01100	Metabolic pathways	IMPAD1	IMPAD1	Inositol monophosphatase domain containing 1, isoform CRA_a	1.46839e-10	1.24813e-08	1.57205
PATH:01100	Metabolic pathways	TYMS	TYMS	cDNA FLJ78114, highly similar to Homo sapiens thymidylate synthetase, mRNA	1.46839e-10	1.24813e-08	1.57205
PATH:01100	Metabolic pathways	KHK	KHK	Ketohexokinase isoform a variant	1.46839e-10	1.24813e-08	1.57205
PATH:01100	Metabolic pathways	DHCR7	DHCR7	7-dehydrocholesterol reductase, isoform CRA_a	1.46839e-10	1.24813e-08	1.57205
PATH:01100	Metabolic pathways	PAFAH1B3	PAFAH1B3	Platelet-activating factor acetylhydrolase, isoform Ib, gamma subunit 29kDa, isoform CRA_a	1.46839e-10	1.24813e-08	1.57205
PATH:01100	Metabolic pathways	PNP	PNP	Purine nucleoside phosphorylase	1.46839e-10	1.24813e-08	1.57205
PATH:01100	Metabolic pathways	DLD	DLD	cDNA FLJ56112, highly similar to Dihydrolipoyl dehydrogenase, mitochondrial (EC 1.8.1.4)	1.46839e-10	1.24813e-08	1.57205
PATH:01100	Metabolic pathways	NTPCR	NTPCR	cDNA, FLJ95865	1.46839e-10	1.24813e-08	1.57205
PATH:01100	Metabolic pathways	PIGU	PIGU	cDNA FLJ58335, highly similar to GPI transamidase component PIG-U	1.46839e-10	1.24813e-08	1.57205
PATH:01100	Metabolic pathways	SUCLA2	SUCLA2	Succinyl-CoA ligase subunit beta	1.46839e-10	1.24813e-08	1.57205
PATH:01100	Metabolic pathways	PFKP	PFKP	ATP-dependent 6-phosphofructokinase, platelet type	1.46839e-10	1.24813e-08	1.57205
PATH:01100	Metabolic pathways	UAP1	UAP1	UDP-N-acetylhexosamine pyrophosphorylase	1.46839e-10	1.24813e-08	1.57205
PATH:01100	Metabolic pathways	MDH1	MDH1	Malate dehydrogenase, cytoplasmic	1.46839e-10	1.24813e-08	1.57205
PATH:01100	Metabolic pathways	EPRS	EPRS	cDNA FLJ56021, highly similar to Bifunctional aminoacyl-tRNA synthetase[Includes: Glutamyl-tRNA synthetase (EC 6.1.1.17)	1.46839e-10	1.24813e-08	1.57205
PATH:01100	Metabolic pathways	PON2	PON2	cDNA FLJ54305, highly similar to Serum paraoxonase/arylesterase 2 (EC 3.1.1.2)	1.46839e-10	1.24813e-08	1.57205
PATH:01100	Metabolic pathways	NDUFC2-KCTD14	NDUFC2-KCTD14	BTB/POZ domain-containing protein KCTD14	1.46839e-10	1.24813e-08	1.57205
PATH:01100	Metabolic pathways	CBR3	CBR3	Carbonyl reductase [NADPH] 3	1.46839e-10	1.24813e-08	1.57205
PATH:01100	Metabolic pathways	FUT8	FUT8	Alpha-(1,6)-fucosyltransferase	1.46839e-10	1.24813e-08	1.57205
PATH:01100	Metabolic pathways	PTS	PTS	6-pyruvoyl tetrahydrobiopterin synthase	1.46839e-10	1.24813e-08	1.57205
PATH:01100	Metabolic pathways	NDUFA8	NDUFA8	NADH dehydrogenase [ubiquinone] 1 alpha subcomplex subunit 8	1.46839e-10	1.24813e-08	1.57205
PATH:01100	Metabolic pathways	SHMT1	SHMT1	cDNA FLJ60988, highly similar to Serine hydroxymethyltransferase, cytosolic (EC 2.1.2.1)	1.46839e-10	1.24813e-08	1.57205
PATH:01100	Metabolic pathways	ACAT1	ACAT1	Acetyl-CoA acetyltransferase, mitochondrial	1.46839e-10	1.24813e-08	1.57205
PATH:01100	Metabolic pathways	XYLT2	XYLT2	Xylosyltransferase 2	1.46839e-10	1.24813e-08	1.57205
PATH:01100	Metabolic pathways	ATP5C1	ATP5C1	cDNA FLJ59861, highly similar to ATP synthase gamma chain, mitochondrial (EC 3.6.3.14)	1.46839e-10	1.24813e-08	1.57205
PATH:01100	Metabolic pathways	ALG5	ALG5	cDNA FLJ56758, highly similar to Dolichyl-phosphate beta-glucosyltransferase (EC 2.4.1.117)	1.46839e-10	1.24813e-08	1.57205
PATH:01100	Metabolic pathways	AKR1B1	AKR1B1	Aldo-keto reductase family 1, member B1 (Aldose reductase), isoform CRA_a	1.46839e-10	1.24813e-08	1.57205
PATH:01100	Metabolic pathways	LDHB	LDHB	L-lactate dehydrogenase B chain	1.46839e-10	1.24813e-08	1.57205
PATH:01100	Metabolic pathways	RPN2	RPN2	cDNA, FLJ96923, highly similar to Homo sapiens ribophorin II (RPN2), mRNA	1.46839e-10	1.24813e-08	1.57205
PATH:01100	Metabolic pathways	ATP5D	ATP5D	ATP synthase subunit delta, mitochondrial	1.46839e-10	1.24813e-08	1.57205
PATH:01100	Metabolic pathways	PTDSS2	PTDSS2	Phosphatidylserine synthase 2, isoform CRA_a	1.46839e-10	1.24813e-08	1.57205
PATH:01100	Metabolic pathways	GPAM	GPAM	Glycerol-3-phosphate acyltransferase, mitochondrial, isoform CRA_a	1.46839e-10	1.24813e-08	1.57205
PATH:01100	Metabolic pathways	GMDS	GMDS	cDNA, FLJ94599, highly similar to Homo sapiens GDP-mannose 4,6-dehydratase (GMDS), mRNA	1.46839e-10	1.24813e-08	1.57205
PATH:01100	Metabolic pathways	MOCS2	MOCS2	Molybdopterin synthase catalytic subunit	1.46839e-10	1.24813e-08	1.57205
PATH:01100	Metabolic pathways	ATP6V0E2	ATP6V0E2	cDNA FLJ77720	1.46839e-10	1.24813e-08	1.57205
PATH:01100	Metabolic pathways	NDUFA9	NDUFA9	NADH dehydrogenase [ubiquinone] 1 alpha subcomplex subunit 9, mitochondrial	1.46839e-10	1.24813e-08	1.57205
PATH:01100	Metabolic pathways	BDH1	BDH1	3-hydroxybutyrate dehydrogenase	1.46839e-10	1.24813e-08	1.57205
PATH:01100	Metabolic pathways	ACAT2	ACAT2	cDNA FLJ76813, highly similar to Homo sapiens acetyl-Coenzyme A acetyltransferase 2 (acetoacetyl Coenzyme A thiolase), mRNA	1.46839e-10	1.24813e-08	1.57205
PATH:01100	Metabolic pathways	NOS3	NOS3	Nitric oxide synthase 3 (Endothelial cell)	1.46839e-10	1.24813e-08	1.57205
PATH:01100	Metabolic pathways	B4GALNT1	B4GALNT1	Beta-1,4-N-acetyl-galactosaminyl transferase 1, isoform CRA_a	1.46839e-10	1.24813e-08	1.57205
PATH:01100	Metabolic pathways	MVK	MVK	cDNA, FLJ96772, Homo sapiens mevalonate kinase (mevalonic aciduria) (MVK), mRNA	1.46839e-10	1.24813e-08	1.57205
PATH:01100	Metabolic pathways	PGAP1	PGAP1	GPI inositol-deacylase	1.46839e-10	1.24813e-08	1.57205
PATH:01100	Metabolic pathways	CRLS1	CRLS1	Cardiolipin synthase	1.46839e-10	1.24813e-08	1.57205
PATH:01100	Metabolic pathways	DUT	DUT	Deoxyuridine 5'-triphosphate nucleotidohydrolase, mitochondrial	1.46839e-10	1.24813e-08	1.57205
PATH:01100	Metabolic pathways	UQCRH	UQCRH	Cytochrome b-c1 complex subunit 6, mitochondrial	1.46839e-10	1.24813e-08	1.57205
PATH:01100	Metabolic pathways	COX6C	COX6C	Cytochrome c oxidase subunit VIc, isoform CRA_a	1.46839e-10	1.24813e-08	1.57205
PATH:01100	Metabolic pathways	NDUFA12	NDUFA12	NADH dehydrogenase [ubiquinone] 1 alpha subcomplex subunit 12	1.46839e-10	1.24813e-08	1.57205
PATH:01100	Metabolic pathways	GAPDH	GAPDH	Glyceraldehyde-3-phosphate dehydrogenase	1.46839e-10	1.24813e-08	1.57205
PATH:01100	Metabolic pathways	NME1-NME2	NME1-NME2	Nucleoside diphosphate kinase B	1.46839e-10	1.24813e-08	1.57205
PATH:01100	Metabolic pathways	POLR2H	POLR2H	DNA-directed RNA polymerases I, II, and III subunit RPABC3	1.46839e-10	1.24813e-08	1.57205
PATH:01100	Metabolic pathways	UQCRHL	UQCRHL	HCG25371, isoform CRA_b	1.46839e-10	1.24813e-08	1.57205
PATH:01100	Metabolic pathways	DHCR24	DHCR24	cDNA FLJ58891, highly similar to 24-dehydrocholesterol reductase (EC 1.3.1.-)	1.46839e-10	1.24813e-08	1.57205
PATH:01100	Metabolic pathways	LPCAT4	LPCAT4	LPCAT4 protein	1.46839e-10	1.24813e-08	1.57205
PATH:01100	Metabolic pathways	POLE2	POLE2	DNA polymerase epsilon subunit 2	1.46839e-10	1.24813e-08	1.57205
PATH:03030	DNA replication	RNASEH2B	RNASEH2B	Ribonuclease H2 subunit B	1.08059e-09	6.88873e-08	5.46207
PATH:03030	DNA replication	LIG1	LIG1	DNA ligase 1	1.08059e-09	6.88873e-08	5.46207
PATH:03030	DNA replication	RFC5	RFC5	cDNA FLJ76127, highly similar to Homo sapiens replication factor C (activator 1) 5, 36.5kDa (RFC5), transcript variant 1, mRNA	1.08059e-09	6.88873e-08	5.46207
PATH:03030	DNA replication	MCM6	MCM6	cDNA FLJ51591, highly similar to DNA replication licensing factor MCM6	1.08059e-09	6.88873e-08	5.46207
PATH:03030	DNA replication	PRIM1	PRIM1	DNA primase small subunit	1.08059e-09	6.88873e-08	5.46207
PATH:03030	DNA replication	RPA1	RPA1	Replication protein A 70 kDa DNA-binding subunit	1.08059e-09	6.88873e-08	5.46207
PATH:03030	DNA replication	SSBP1	SSBP1	Single-stranded DNA-binding protein, mitochondrial	1.08059e-09	6.88873e-08	5.46207
PATH:03030	DNA replication	POLE3	POLE3	Polymerase (DNA directed), epsilon 3 (P17 subunit), isoform CRA_a	1.08059e-09	6.88873e-08	5.46207
PATH:03030	DNA replication	POLE	POLE	DNA polymerase epsilon catalytic subunit A	1.08059e-09	6.88873e-08	5.46207
PATH:03030	DNA replication	RFC3	RFC3	Replication factor C (Activator 1) 3, 38kDa, isoform CRA_a	1.08059e-09	6.88873e-08	5.46207
PATH:03030	DNA replication	RFC4	RFC4	Replication factor C subunit 4	1.08059e-09	6.88873e-08	5.46207
PATH:03030	DNA replication	PCNA	PCNA	Proliferating cell nuclear antigen	1.08059e-09	6.88873e-08	5.46207
PATH:03030	DNA replication	RFC1	RFC1	Replication factor C subunit 1	1.08059e-09	6.88873e-08	5.46207
PATH:03030	DNA replication	RNASEH2A	RNASEH2A	Ribonuclease H2 subunit A	1.08059e-09	6.88873e-08	5.46207
PATH:03030	DNA replication	RPA3	RPA3	Replication protein A3, 14kDa	1.08059e-09	6.88873e-08	5.46207
PATH:03030	DNA replication	DNA2	DNA2	DNA replication ATP-dependent helicase/nuclease DNA2	1.08059e-09	6.88873e-08	5.46207
PATH:03030	DNA replication	POLE2	POLE2	DNA polymerase epsilon subunit 2	1.08059e-09	6.88873e-08	5.46207
PATH:05012	Parkinson's disease	ATP5A1	ATP5A1	cDNA FLJ54625, highly similar to ATP synthase subunit alpha, mitochondrial (EC 3.6.3.14)	7.38404e-08	3.76586e-06	2.65517
PATH:05012	Parkinson's disease	NDUFC2	NDUFC2	NADH dehydrogenase [ubiquinone] 1 subunit C2	7.38404e-08	3.76586e-06	2.65517
PATH:05012	Parkinson's disease	SLC25A6	SLC25A6	ADP/ATP translocase 3	7.38404e-08	3.76586e-06	2.65517
PATH:05012	Parkinson's disease	VDAC2	VDAC2	Voltage-dependent anion channel 2, isoform CRA_a	7.38404e-08	3.76586e-06	2.65517
PATH:05012	Parkinson's disease	NDUFS4	NDUFS4	NADH dehydrogenase [ubiquinone] iron-sulfur protein 4, mitochondrial	7.38404e-08	3.76586e-06	2.65517
PATH:05012	Parkinson's disease	ND6	ND6	NADH-ubiquinone oxidoreductase chain 6	7.38404e-08	3.76586e-06	2.65517
PATH:05012	Parkinson's disease	VDAC1	VDAC1	cDNA FLJ38670 fis, clone HSYRA2000190, highly similar to Voltage-dependent anion-selective channel protein 1	7.38404e-08	3.76586e-06	2.65517
PATH:05012	Parkinson's disease	VDAC3	VDAC3	Voltage-dependent anion-selective channel protein 3	7.38404e-08	3.76586e-06	2.65517
PATH:05012	Parkinson's disease	UQCRQ	UQCRQ	cDNA FLJ50798, weakly similar to Ubiquinol-cytochrome c reductase complex ubiquinone-binding protein QP-C (EC 1.10.2.2)	7.38404e-08	3.76586e-06	2.65517
PATH:05012	Parkinson's disease	COX8A	COX8A	Cytochrome c oxidase subunit 8A, mitochondrial	7.38404e-08	3.76586e-06	2.65517
PATH:05012	Parkinson's disease	ATP5G3	ATP5G3	ATP synthase F(0) complex subunit C3, mitochondrial	7.38404e-08	3.76586e-06	2.65517
PATH:05012	Parkinson's disease	NDUFV1	NDUFV1	cDNA, FLJ79021, highly similar to NADH-ubiquinone oxidoreductase 51 kDa subunit, mitochondrial (EC 1.6.5.3)	7.38404e-08	3.76586e-06	2.65517
PATH:05012	Parkinson's disease	NDUFS1	NDUFS1	cDNA FLJ60586, highly similar to NADH-ubiquinone oxidoreductase 75 kDa subunit, mitochondrial (EC 1.6.5.3)	7.38404e-08	3.76586e-06	2.65517
PATH:05012	Parkinson's disease	COX5A	COX5A	Cytochrome c oxidase subunit 5A, mitochondrial	7.38404e-08	3.76586e-06	2.65517
PATH:05012	Parkinson's disease	COX3	COX3	Cytochrome c oxidase subunit 3	7.38404e-08	3.76586e-06	2.65517
PATH:05012	Parkinson's disease	NDUFAB1	NDUFAB1	NADH:ubiquinone oxidoreductase SDAP subunit	7.38404e-08	3.76586e-06	2.65517
PATH:05012	Parkinson's disease	NDUFS8	NDUFS8	NADH dehydrogenase (Ubiquinone) Fe-S protein 8, 23kDa (NADH-coenzyme Q reductase), isoform CRA_b	7.38404e-08	3.76586e-06	2.65517
PATH:05012	Parkinson's disease	UQCRFS1	UQCRFS1	Cytochrome b-c1 complex subunit Rieske, mitochondrial	7.38404e-08	3.76586e-06	2.65517
PATH:05012	Parkinson's disease	PRKX	PRKX	Protein kinase, X-linked, isoform CRA_b	7.38404e-08	3.76586e-06	2.65517
PATH:05012	Parkinson's disease	NDUFS3	NDUFS3	NADH dehydrogenase [ubiquinone] iron-sulfur protein 3, mitochondrial	7.38404e-08	3.76586e-06	2.65517
PATH:05012	Parkinson's disease	NDUFB9	NDUFB9	NADH dehydrogenase [ubiquinone] 1 beta subcomplex subunit 9	7.38404e-08	3.76586e-06	2.65517
PATH:05012	Parkinson's disease	SDHA	SDHA	Succinate dehydrogenase complex, subunit A, flavoprotein (Fp), isoform CRA_b	7.38404e-08	3.76586e-06	2.65517
PATH:05012	Parkinson's disease	CASP3	CASP3	Caspase-3	7.38404e-08	3.76586e-06	2.65517
PATH:05012	Parkinson's disease	NDUFC2-KCTD14	NDUFC2-KCTD14	BTB/POZ domain-containing protein KCTD14	7.38404e-08	3.76586e-06	2.65517
PATH:05012	Parkinson's disease	NDUFA8	NDUFA8	NADH dehydrogenase [ubiquinone] 1 alpha subcomplex subunit 8	7.38404e-08	3.76586e-06	2.65517
PATH:05012	Parkinson's disease	ATP5C1	ATP5C1	cDNA FLJ59861, highly similar to ATP synthase gamma chain, mitochondrial (EC 3.6.3.14)	7.38404e-08	3.76586e-06	2.65517
PATH:05012	Parkinson's disease	ATP5D	ATP5D	ATP synthase subunit delta, mitochondrial	7.38404e-08	3.76586e-06	2.65517
PATH:05012	Parkinson's disease	PARK7	PARK7	Protein DJ-1	7.38404e-08	3.76586e-06	2.65517
PATH:05012	Parkinson's disease	NDUFA9	NDUFA9	NADH dehydrogenase [ubiquinone] 1 alpha subcomplex subunit 9, mitochondrial	7.38404e-08	3.76586e-06	2.65517
PATH:05012	Parkinson's disease	SLC25A5	SLC25A5	ADP/ATP translocase 2	7.38404e-08	3.76586e-06	2.65517
PATH:05012	Parkinson's disease	UQCRH	UQCRH	Cytochrome b-c1 complex subunit 6, mitochondrial	7.38404e-08	3.76586e-06	2.65517
PATH:05012	Parkinson's disease	COX6C	COX6C	Cytochrome c oxidase subunit VIc, isoform CRA_a	7.38404e-08	3.76586e-06	2.65517
PATH:05012	Parkinson's disease	NDUFA12	NDUFA12	NADH dehydrogenase [ubiquinone] 1 alpha subcomplex subunit 12	7.38404e-08	3.76586e-06	2.65517
PATH:05012	Parkinson's disease	UQCRHL	UQCRHL	HCG25371, isoform CRA_b	7.38404e-08	3.76586e-06	2.65517
PATH:03430	Mismatch repair	MSH6	MSH6	DNA mismatch repair protein Msh6	1.18878e-07	5.05232e-06	5.86719
PATH:03430	Mismatch repair	LIG1	LIG1	DNA ligase 1	1.18878e-07	5.05232e-06	5.86719
PATH:03430	Mismatch repair	RFC5	RFC5	cDNA FLJ76127, highly similar to Homo sapiens replication factor C (activator 1) 5, 36.5kDa (RFC5), transcript variant 1, mRNA	1.18878e-07	5.05232e-06	5.86719
PATH:03430	Mismatch repair	RPA1	RPA1	Replication protein A 70 kDa DNA-binding subunit	1.18878e-07	5.05232e-06	5.86719
PATH:03430	Mismatch repair	SSBP1	SSBP1	Single-stranded DNA-binding protein, mitochondrial	1.18878e-07	5.05232e-06	5.86719
PATH:03430	Mismatch repair	RFC3	RFC3	Replication factor C (Activator 1) 3, 38kDa, isoform CRA_a	1.18878e-07	5.05232e-06	5.86719
PATH:03430	Mismatch repair	MSH2	MSH2	cDNA FLJ57316, highly similar to DNA mismatch repair protein Msh2	1.18878e-07	5.05232e-06	5.86719
PATH:03430	Mismatch repair	RFC4	RFC4	Replication factor C subunit 4	1.18878e-07	5.05232e-06	5.86719
PATH:03430	Mismatch repair	PCNA	PCNA	Proliferating cell nuclear antigen	1.18878e-07	5.05232e-06	5.86719
PATH:03430	Mismatch repair	RFC1	RFC1	Replication factor C subunit 1	1.18878e-07	5.05232e-06	5.86719
PATH:03430	Mismatch repair	EXO1	EXO1	Exonuclease 1, isoform CRA_a	1.18878e-07	5.05232e-06	5.86719
PATH:03430	Mismatch repair	RPA3	RPA3	Replication protein A3, 14kDa	1.18878e-07	5.05232e-06	5.86719
PATH:04114	Oocyte meiosis	CDC27	CDC27	cDNA FLJ57525, highly similar to Cell division cycle protein 27 homolog	3.01822e-07	1.0995e-05	2.81136
PATH:04114	Oocyte meiosis	SMC3	SMC3	cDNA, FLJ79494, highly similar to Structural maintenance of chromosome 3	3.01822e-07	1.0995e-05	2.81136
PATH:04114	Oocyte meiosis	CCNB1	CCNB1	G2/mitotic-specific cyclin-B1	3.01822e-07	1.0995e-05	2.81136
PATH:04114	Oocyte meiosis	CCNB2	CCNB2	G2/mitotic-specific cyclin-B2	3.01822e-07	1.0995e-05	2.81136
PATH:04114	Oocyte meiosis	YWHAE	YWHAE	cDNA FLJ60092, highly similar to 14-3-3 protein epsilon (14-3-3E)	3.01822e-07	1.0995e-05	2.81136
PATH:04114	Oocyte meiosis	ITPR3	ITPR3	ITPR3 protein	3.01822e-07	1.0995e-05	2.81136
PATH:04114	Oocyte meiosis	FBXO5	FBXO5	F-box only protein 5	3.01822e-07	1.0995e-05	2.81136
PATH:04114	Oocyte meiosis	SGOL1	SGOL1	Shugoshin-like 1 (S. pombe), isoform CRA_b	3.01822e-07	1.0995e-05	2.81136
PATH:04114	Oocyte meiosis	AURKA	AURKA	Aurora kinase A	3.01822e-07	1.0995e-05	2.81136
PATH:04114	Oocyte meiosis	SMC1A	SMC1A	cDNA FLJ77162, highly similar to Homo sapiens SMC1 structural maintenance of chromosomes 1-like 1 (SMC1L1), mRNA	3.01822e-07	1.0995e-05	2.81136
PATH:04114	Oocyte meiosis	CCNE2	CCNE2	Cyclin E2, isoform CRA_e	3.01822e-07	1.0995e-05	2.81136
PATH:04114	Oocyte meiosis	CDC25C	CDC25C	cDNA FLJ56262, highly similar to M-phase inducer phosphatase 3 (EC 3.1.3.48)	3.01822e-07	1.0995e-05	2.81136
PATH:04114	Oocyte meiosis	ANAPC10	ANAPC10	Anaphase-promoting complex subunit 10	3.01822e-07	1.0995e-05	2.81136
PATH:04114	Oocyte meiosis	PTTG1	PTTG1	Securin	3.01822e-07	1.0995e-05	2.81136
PATH:04114	Oocyte meiosis	MAD2L2	MAD2L2	Mitotic spindle assembly checkpoint protein MAD2B	3.01822e-07	1.0995e-05	2.81136
PATH:04114	Oocyte meiosis	ESPL1	ESPL1	cDNA FLJ56940, highly similar to Separin (EC 3.4.22.49)	3.01822e-07	1.0995e-05	2.81136
PATH:04114	Oocyte meiosis	PPP2R1B	PPP2R1B	Serine/threonine-protein phosphatase 2A 65 kDa regulatory subunit A beta isoform	3.01822e-07	1.0995e-05	2.81136
PATH:04114	Oocyte meiosis	STAG3	STAG3	Cohesin subunit SA-3	3.01822e-07	1.0995e-05	2.81136
PATH:04114	Oocyte meiosis	PRKX	PRKX	Protein kinase, X-linked, isoform CRA_b	3.01822e-07	1.0995e-05	2.81136
PATH:04114	Oocyte meiosis	YWHAQ	YWHAQ	cDNA FLJ52118, highly similar to 14-3-3 protein theta	3.01822e-07	1.0995e-05	2.81136
PATH:04114	Oocyte meiosis	CCNE1	CCNE1	Cyclin E variant ex7del	3.01822e-07	1.0995e-05	2.81136
PATH:04114	Oocyte meiosis	MAD2L1	MAD2L1	Mitotic spindle assembly checkpoint protein MAD2A	3.01822e-07	1.0995e-05	2.81136
PATH:04114	Oocyte meiosis	CDK2	CDK2	Cyclin-dependent kinase 2, isoform CRA_a	3.01822e-07	1.0995e-05	2.81136
PATH:04114	Oocyte meiosis	BUB1	BUB1	BUB1 protein	3.01822e-07	1.0995e-05	2.81136
PATH:04114	Oocyte meiosis	YWHAH	YWHAH	Tyrosine 3-monooxygenase/tryptophan 5-monooxygenase activation protein, eta polypeptide, isoform CRA_b	3.01822e-07	1.0995e-05	2.81136
PATH:04114	Oocyte meiosis	CDK1	CDK1	Cell division cycle 2, G1 to S and G2 to M, isoform CRA_c	3.01822e-07	1.0995e-05	2.81136
PATH:04114	Oocyte meiosis	PPP2R5D	PPP2R5D	Protein phosphatase 2, regulatory subunit B (B56), delta isoform, isoform CRA_d	3.01822e-07	1.0995e-05	2.81136
PATH:04114	Oocyte meiosis	CDC23	CDC23	Cell division cycle protein 23 homolog	3.01822e-07	1.0995e-05	2.81136
PATH:03008	Ribosome biogenesis in eukaryotes	NVL	NVL	cDNA FLJ56105, highly similar to Nuclear valosin-containing protein-like	7.77304e-07	2.47766e-05	3.04288
PATH:03008	Ribosome biogenesis in eukaryotes	POP4	POP4	cDNA FLJ57473, highly similar to Ribonuclease P protein subunit p29 (EC 3.1.26.5)	7.77304e-07	2.47766e-05	3.04288
PATH:03008	Ribosome biogenesis in eukaryotes	RPP30	RPP30	cDNA FLJ57382, highly similar to Ribonuclease P protein subunit p30 (EC 3.1.26.5)	7.77304e-07	2.47766e-05	3.04288
PATH:03008	Ribosome biogenesis in eukaryotes	WDR75	WDR75	cDNA FLJ77055, highly similar to Homo sapiens WD repeat domain 75 (WDR75), mRNA	7.77304e-07	2.47766e-05	3.04288
PATH:03008	Ribosome biogenesis in eukaryotes	RPP25	RPP25	Ribonuclease P protein subunit p25	7.77304e-07	2.47766e-05	3.04288
PATH:03008	Ribosome biogenesis in eukaryotes	RIOK2	RIOK2	Serine/threonine-protein kinase RIO2	7.77304e-07	2.47766e-05	3.04288
PATH:03008	Ribosome biogenesis in eukaryotes	SPATA5	SPATA5	Spermatogenesis-associated protein 5	7.77304e-07	2.47766e-05	3.04288
PATH:03008	Ribosome biogenesis in eukaryotes	DROSHA	DROSHA	Ribonuclease III, nuclear, isoform CRA_a	7.77304e-07	2.47766e-05	3.04288
PATH:03008	Ribosome biogenesis in eukaryotes	NOB1	NOB1	RNA-binding protein NOB1	7.77304e-07	2.47766e-05	3.04288
PATH:03008	Ribosome biogenesis in eukaryotes	MDN1	MDN1	Midasin	7.77304e-07	2.47766e-05	3.04288
PATH:03008	Ribosome biogenesis in eukaryotes	IMP3	IMP3	Mitochondrial ribosomal protein S4	7.77304e-07	2.47766e-05	3.04288
PATH:03008	Ribosome biogenesis in eukaryotes	POP5	POP5	Ribonuclease P/MRP protein subunit POP5	7.77304e-07	2.47766e-05	3.04288
PATH:03008	Ribosome biogenesis in eukaryotes	NMD3	NMD3	60S ribosomal export protein NMD3	7.77304e-07	2.47766e-05	3.04288
PATH:03008	Ribosome biogenesis in eukaryotes	XPO1	XPO1	cDNA FLJ42779 fis, clone BRAWH3005300, highly similar to Exportin-1	7.77304e-07	2.47766e-05	3.04288
PATH:03008	Ribosome biogenesis in eukaryotes	CSNK2A1	CSNK2A1	Casein kinase II subunit alpha	7.77304e-07	2.47766e-05	3.04288
PATH:03008	Ribosome biogenesis in eukaryotes	NHP2L1	SNU13	NHP2-like protein 1	7.77304e-07	2.47766e-05	3.04288
PATH:03008	Ribosome biogenesis in eukaryotes	FBL	FBL	cDNA FLJ56738, highly similar to Fibrillarin	7.77304e-07	2.47766e-05	3.04288
PATH:03008	Ribosome biogenesis in eukaryotes	LOC81691	LOC81691	Exonuclease NEF-sp, isoform CRA_a	7.77304e-07	2.47766e-05	3.04288
PATH:03008	Ribosome biogenesis in eukaryotes	EFTUD1	EFTUD1	cDNA FLJ32094 fis, clone OCBBF2000986, highly similar to Homo sapiens elongation factor Tu GTP binding domain containing 1, transcript variant 1, mRNA	7.77304e-07	2.47766e-05	3.04288
PATH:03008	Ribosome biogenesis in eukaryotes	BMS1	BMS1	Ribosome biogenesis protein BMS1 homolog	7.77304e-07	2.47766e-05	3.04288
PATH:03008	Ribosome biogenesis in eukaryotes	CSNK2A2	CSNK2A2	Casein kinase II subunit alpha'	7.77304e-07	2.47766e-05	3.04288
PATH:03008	Ribosome biogenesis in eukaryotes	MPHOSPH10	MPHOSPH10	cDNA FLJ32300 fis, clone PROST2002227, highly similar to U3 small nucleolar ribonucleoprotein protein MPP10	7.77304e-07	2.47766e-05	3.04288
PATH:03008	Ribosome biogenesis in eukaryotes	REXO2	REXO2	Oligoribonuclease, mitochondrial	7.77304e-07	2.47766e-05	3.04288
PATH:03013	RNA transport	SNUPN	SNUPN	cDNA FLJ30079 fis, clone BGGI12000544, highly similar to Snurportin-1 (RNA U transporter 1)	1.03921e-06	2.94444e-05	2.35683
PATH:03013	RNA transport	EIF2B3	EIF2B3	Translation initiation factor eIF-2B subunit gamma	1.03921e-06	2.94444e-05	2.35683
PATH:03013	RNA transport	NUP35	NUP35	Nucleoporin NUP53	1.03921e-06	2.94444e-05	2.35683
PATH:03013	RNA transport	POP4	POP4	cDNA FLJ57473, highly similar to Ribonuclease P protein subunit p29 (EC 3.1.26.5)	1.03921e-06	2.94444e-05	2.35683
PATH:03013	RNA transport	NUP54	NUP54	cDNA FLJ60840, highly similar to Nucleoporin p54	1.03921e-06	2.94444e-05	2.35683
PATH:03013	RNA transport	SMN2	SMN2	Survival motor neuron protein isoform 6B	1.03921e-06	2.94444e-05	2.35683
PATH:03013	RNA transport	NUP155	NUP155	Nucleoporin 155kDa, isoform CRA_a	1.03921e-06	2.94444e-05	2.35683
PATH:03013	RNA transport	THOC3	THOC3	THO complex subunit 3	1.03921e-06	2.94444e-05	2.35683
PATH:03013	RNA transport	RPP30	RPP30	cDNA FLJ57382, highly similar to Ribonuclease P protein subunit p30 (EC 3.1.26.5)	1.03921e-06	2.94444e-05	2.35683
PATH:03013	RNA transport	ELAC1	ELAC1	ElaC homolog 1 variant	1.03921e-06	2.94444e-05	2.35683
PATH:03013	RNA transport	NUP37	NUP37	Nucleoporin Nup37	1.03921e-06	2.94444e-05	2.35683
PATH:03013	RNA transport	THOC6	THOC6	THO complex subunit 6 homolog	1.03921e-06	2.94444e-05	2.35683
PATH:03013	RNA transport	NDC1	NDC1	cDNA FLJ53254, highly similar to Nucleoporin NDC1	1.03921e-06	2.94444e-05	2.35683
PATH:03013	RNA transport	NUP43	NUP43	Nucleoporin Nup43	1.03921e-06	2.94444e-05	2.35683
PATH:03013	RNA transport	RPP25	RPP25	Ribonuclease P protein subunit p25	1.03921e-06	2.94444e-05	2.35683
PATH:03013	RNA transport	EIF2B2	EIF2B2	Translation initiation factor eIF-2B subunit beta	1.03921e-06	2.94444e-05	2.35683
PATH:03013	RNA transport	GEMIN2	GEMIN2	Survival of motor neuron protein interacting protein 1, isoform CRA_c	1.03921e-06	2.94444e-05	2.35683
PATH:03013	RNA transport	NUP205	NUP205	cDNA FLJ50078, highly similar to Nuclear pore complex protein Nup205	1.03921e-06	2.94444e-05	2.35683
PATH:03013	RNA transport	EIF4E	EIF4E	Eukaryotic translation initiation factor 4E isoform A	1.03921e-06	2.94444e-05	2.35683
PATH:03013	RNA transport	SMN1	SMN1	Survival motor neuron protein	1.03921e-06	2.94444e-05	2.35683
PATH:03013	RNA transport	NUP160	NUP160	Nuclear pore complex protein Nup160	1.03921e-06	2.94444e-05	2.35683
PATH:03013	RNA transport	XPOT	XPOT	cDNA FLJ75831, highly similar to Homo sapiens exportin, tRNA (nuclear export receptor for tRNAs) (XPOT), mRNA	1.03921e-06	2.94444e-05	2.35683
PATH:03013	RNA transport	THOC1	THOC1	THO complex subunit 1	1.03921e-06	2.94444e-05	2.35683
PATH:03013	RNA transport	NUP133	NUP133	Nucleoporin 133kDa, isoform CRA_a	1.03921e-06	2.94444e-05	2.35683
PATH:03013	RNA transport	NCBP2	NCBP2	cDNA FLJ52508, highly similar to Nuclear cap-binding protein subunit 2	1.03921e-06	2.94444e-05	2.35683
PATH:03013	RNA transport	WIBG	WIBG	Partner of Y14 and mago	1.03921e-06	2.94444e-05	2.35683
PATH:03013	RNA transport	POP5	POP5	Ribonuclease P/MRP protein subunit POP5	1.03921e-06	2.94444e-05	2.35683
PATH:03013	RNA transport	NMD3	NMD3	60S ribosomal export protein NMD3	1.03921e-06	2.94444e-05	2.35683
PATH:03013	RNA transport	XPO1	XPO1	cDNA FLJ42779 fis, clone BRAWH3005300, highly similar to Exportin-1	1.03921e-06	2.94444e-05	2.35683
PATH:03013	RNA transport	NUP88	NUP88	Nuclear pore complex protein Nup88	1.03921e-06	2.94444e-05	2.35683
PATH:03013	RNA transport	EIF2S2	EIF2S2	Eukaryotic translation initiation factor 2 beta	1.03921e-06	2.94444e-05	2.35683
PATH:03013	RNA transport	XPO5	XPO5	cDNA FLJ78655, highly similar to Homo sapiens exportin 5 (XPO5), mRNA	1.03921e-06	2.94444e-05	2.35683
PATH:03013	RNA transport	NCBP1	NCBP1	Nuclear cap binding protein subunit 1, 80kDa, isoform CRA_a	1.03921e-06	2.94444e-05	2.35683
PATH:03013	RNA transport	SUMO3	SUMO3	Small ubiquitin-related modifier 3	1.03921e-06	2.94444e-05	2.35683
PATH:03013	RNA transport	NUP107	NUP107	cDNA FLJ11217 fis, clone PLACE1008044, highly similar to NUCLEAR PORE COMPLEX PROTEIN NUP107	1.03921e-06	2.94444e-05	2.35683
PATH:00190	Oxidative phosphorylation	PPA2	PPA2	cDNA FLJ76209, highly similar to Homo sapiens inorganic pyrophosphatase 2 (PPA2), transcript variant 2, mRNA	1.24019e-06	3.16249e-05	2.53657
PATH:00190	Oxidative phosphorylation	ATP6V0A2	ATP6V0A2	V-type proton ATPase subunit a	1.24019e-06	3.16249e-05	2.53657
PATH:00190	Oxidative phosphorylation	ATP5A1	ATP5A1	cDNA FLJ54625, highly similar to ATP synthase subunit alpha, mitochondrial (EC 3.6.3.14)	1.24019e-06	3.16249e-05	2.53657
PATH:00190	Oxidative phosphorylation	NDUFC2	NDUFC2	NADH dehydrogenase [ubiquinone] 1 subunit C2	1.24019e-06	3.16249e-05	2.53657
PATH:00190	Oxidative phosphorylation	NDUFS4	NDUFS4	NADH dehydrogenase [ubiquinone] iron-sulfur protein 4, mitochondrial	1.24019e-06	3.16249e-05	2.53657
PATH:00190	Oxidative phosphorylation	ND6	ND6	NADH-ubiquinone oxidoreductase chain 6	1.24019e-06	3.16249e-05	2.53657
PATH:00190	Oxidative phosphorylation	UQCRQ	UQCRQ	cDNA FLJ50798, weakly similar to Ubiquinol-cytochrome c reductase complex ubiquinone-binding protein QP-C (EC 1.10.2.2)	1.24019e-06	3.16249e-05	2.53657
PATH:00190	Oxidative phosphorylation	COX8A	COX8A	Cytochrome c oxidase subunit 8A, mitochondrial	1.24019e-06	3.16249e-05	2.53657
PATH:00190	Oxidative phosphorylation	ATP5G3	ATP5G3	ATP synthase F(0) complex subunit C3, mitochondrial	1.24019e-06	3.16249e-05	2.53657
PATH:00190	Oxidative phosphorylation	NDUFV1	NDUFV1	cDNA, FLJ79021, highly similar to NADH-ubiquinone oxidoreductase 51 kDa subunit, mitochondrial (EC 1.6.5.3)	1.24019e-06	3.16249e-05	2.53657
PATH:00190	Oxidative phosphorylation	NDUFS1	NDUFS1	cDNA FLJ60586, highly similar to NADH-ubiquinone oxidoreductase 75 kDa subunit, mitochondrial (EC 1.6.5.3)	1.24019e-06	3.16249e-05	2.53657
PATH:00190	Oxidative phosphorylation	COX5A	COX5A	Cytochrome c oxidase subunit 5A, mitochondrial	1.24019e-06	3.16249e-05	2.53657
PATH:00190	Oxidative phosphorylation	COX3	COX3	Cytochrome c oxidase subunit 3	1.24019e-06	3.16249e-05	2.53657
PATH:00190	Oxidative phosphorylation	NDUFAB1	NDUFAB1	NADH:ubiquinone oxidoreductase SDAP subunit	1.24019e-06	3.16249e-05	2.53657
PATH:00190	Oxidative phosphorylation	NDUFS8	NDUFS8	NADH dehydrogenase (Ubiquinone) Fe-S protein 8, 23kDa (NADH-coenzyme Q reductase), isoform CRA_b	1.24019e-06	3.16249e-05	2.53657
PATH:00190	Oxidative phosphorylation	UQCRFS1	UQCRFS1	Cytochrome b-c1 complex subunit Rieske, mitochondrial	1.24019e-06	3.16249e-05	2.53657
PATH:00190	Oxidative phosphorylation	COX11	COX11	cDNA FLJ60452, highly similar to Cytochrome c oxidase assembly protein COX11, mitochondrial	1.24019e-06	3.16249e-05	2.53657
PATH:00190	Oxidative phosphorylation	NDUFS3	NDUFS3	NADH dehydrogenase [ubiquinone] iron-sulfur protein 3, mitochondrial	1.24019e-06	3.16249e-05	2.53657
PATH:00190	Oxidative phosphorylation	NDUFB9	NDUFB9	NADH dehydrogenase [ubiquinone] 1 beta subcomplex subunit 9	1.24019e-06	3.16249e-05	2.53657
PATH:00190	Oxidative phosphorylation	SDHA	SDHA	Succinate dehydrogenase complex, subunit A, flavoprotein (Fp), isoform CRA_b	1.24019e-06	3.16249e-05	2.53657
PATH:00190	Oxidative phosphorylation	NDUFC2-KCTD14	NDUFC2-KCTD14	BTB/POZ domain-containing protein KCTD14	1.24019e-06	3.16249e-05	2.53657
PATH:00190	Oxidative phosphorylation	NDUFA8	NDUFA8	NADH dehydrogenase [ubiquinone] 1 alpha subcomplex subunit 8	1.24019e-06	3.16249e-05	2.53657
PATH:00190	Oxidative phosphorylation	ATP5C1	ATP5C1	cDNA FLJ59861, highly similar to ATP synthase gamma chain, mitochondrial (EC 3.6.3.14)	1.24019e-06	3.16249e-05	2.53657
PATH:00190	Oxidative phosphorylation	ATP5D	ATP5D	ATP synthase subunit delta, mitochondrial	1.24019e-06	3.16249e-05	2.53657
PATH:00190	Oxidative phosphorylation	ATP6V0E2	ATP6V0E2	cDNA FLJ77720	1.24019e-06	3.16249e-05	2.53657
PATH:00190	Oxidative phosphorylation	NDUFA9	NDUFA9	NADH dehydrogenase [ubiquinone] 1 alpha subcomplex subunit 9, mitochondrial	1.24019e-06	3.16249e-05	2.53657
PATH:00190	Oxidative phosphorylation	UQCRH	UQCRH	Cytochrome b-c1 complex subunit 6, mitochondrial	1.24019e-06	3.16249e-05	2.53657
PATH:00190	Oxidative phosphorylation	COX6C	COX6C	Cytochrome c oxidase subunit VIc, isoform CRA_a	1.24019e-06	3.16249e-05	2.53657
PATH:00190	Oxidative phosphorylation	NDUFA12	NDUFA12	NADH dehydrogenase [ubiquinone] 1 alpha subcomplex subunit 12	1.24019e-06	3.16249e-05	2.53657
PATH:00190	Oxidative phosphorylation	UQCRHL	UQCRHL	HCG25371, isoform CRA_b	1.24019e-06	3.16249e-05	2.53657
PATH:03420	Nucleotide excision repair	GTF2H4	GTF2H4	General transcription factor IIH subunit 4	1.37575e-06	3.18925e-05	3.82823
PATH:03420	Nucleotide excision repair	LIG1	LIG1	DNA ligase 1	1.37575e-06	3.18925e-05	3.82823
PATH:03420	Nucleotide excision repair	RFC5	RFC5	cDNA FLJ76127, highly similar to Homo sapiens replication factor C (activator 1) 5, 36.5kDa (RFC5), transcript variant 1, mRNA	1.37575e-06	3.18925e-05	3.82823
PATH:03420	Nucleotide excision repair	RPA1	RPA1	Replication protein A 70 kDa DNA-binding subunit	1.37575e-06	3.18925e-05	3.82823
PATH:03420	Nucleotide excision repair	MNAT1	MNAT1	Menage a trois homolog 1, cyclin H assembly factor (Xenopus laevis), isoform CRA_b	1.37575e-06	3.18925e-05	3.82823
PATH:03420	Nucleotide excision repair	POLE3	POLE3	Polymerase (DNA directed), epsilon 3 (P17 subunit), isoform CRA_a	1.37575e-06	3.18925e-05	3.82823
PATH:03420	Nucleotide excision repair	POLE	POLE	DNA polymerase epsilon catalytic subunit A	1.37575e-06	3.18925e-05	3.82823
PATH:03420	Nucleotide excision repair	RFC3	RFC3	Replication factor C (Activator 1) 3, 38kDa, isoform CRA_a	1.37575e-06	3.18925e-05	3.82823
PATH:03420	Nucleotide excision repair	ERCC8	ERCC8	cDNA FLJ32369 fis, clone PUAEN1000276, highly similar to DNA excision repair protein ERCC-8	1.37575e-06	3.18925e-05	3.82823
PATH:03420	Nucleotide excision repair	GTF2H3	GTF2H3	General transcription factor IIH subunit 3	1.37575e-06	3.18925e-05	3.82823
PATH:03420	Nucleotide excision repair	RFC4	RFC4	Replication factor C subunit 4	1.37575e-06	3.18925e-05	3.82823
PATH:03420	Nucleotide excision repair	PCNA	PCNA	Proliferating cell nuclear antigen	1.37575e-06	3.18925e-05	3.82823
PATH:03420	Nucleotide excision repair	RFC1	RFC1	Replication factor C subunit 1	1.37575e-06	3.18925e-05	3.82823
PATH:03420	Nucleotide excision repair	ERCC2	ERCC2	TFIIH basal transcription factor complex helicase XPD subunit	1.37575e-06	3.18925e-05	3.82823
PATH:03420	Nucleotide excision repair	RPA3	RPA3	Replication protein A3, 14kDa	1.37575e-06	3.18925e-05	3.82823
PATH:03420	Nucleotide excision repair	POLE2	POLE2	DNA polymerase epsilon subunit 2	1.37575e-06	3.18925e-05	3.82823
PATH:05016	Huntington's disease	TFAM	TFAM	Mitochondrial transcription factor A	1.6957e-06	3.45515e-05	2.24909
PATH:05016	Huntington's disease	ATP5A1	ATP5A1	cDNA FLJ54625, highly similar to ATP synthase subunit alpha, mitochondrial (EC 3.6.3.14)	1.6957e-06	3.45515e-05	2.24909
PATH:05016	Huntington's disease	NDUFC2	NDUFC2	NADH dehydrogenase [ubiquinone] 1 subunit C2	1.6957e-06	3.45515e-05	2.24909
PATH:05016	Huntington's disease	SLC25A6	SLC25A6	ADP/ATP translocase 3	1.6957e-06	3.45515e-05	2.24909
PATH:05016	Huntington's disease	VDAC2	VDAC2	Voltage-dependent anion channel 2, isoform CRA_a	1.6957e-06	3.45515e-05	2.24909
PATH:05016	Huntington's disease	AP2B1	AP2B1	AP-2 complex subunit beta	1.6957e-06	3.45515e-05	2.24909
PATH:05016	Huntington's disease	NDUFS4	NDUFS4	NADH dehydrogenase [ubiquinone] iron-sulfur protein 4, mitochondrial	1.6957e-06	3.45515e-05	2.24909
PATH:05016	Huntington's disease	VDAC1	VDAC1	cDNA FLJ38670 fis, clone HSYRA2000190, highly similar to Voltage-dependent anion-selective channel protein 1	1.6957e-06	3.45515e-05	2.24909
PATH:05016	Huntington's disease	VDAC3	VDAC3	Voltage-dependent anion-selective channel protein 3	1.6957e-06	3.45515e-05	2.24909
PATH:05016	Huntington's disease	UQCRQ	UQCRQ	cDNA FLJ50798, weakly similar to Ubiquinol-cytochrome c reductase complex ubiquinone-binding protein QP-C (EC 1.10.2.2)	1.6957e-06	3.45515e-05	2.24909
PATH:05016	Huntington's disease	COX8A	COX8A	Cytochrome c oxidase subunit 8A, mitochondrial	1.6957e-06	3.45515e-05	2.24909
PATH:05016	Huntington's disease	SOD1	SOD1	Superoxide dismutase [Cu-Zn]	1.6957e-06	3.45515e-05	2.24909
PATH:05016	Huntington's disease	ATP5G3	ATP5G3	ATP synthase F(0) complex subunit C3, mitochondrial	1.6957e-06	3.45515e-05	2.24909
PATH:05016	Huntington's disease	NDUFV1	NDUFV1	cDNA, FLJ79021, highly similar to NADH-ubiquinone oxidoreductase 51 kDa subunit, mitochondrial (EC 1.6.5.3)	1.6957e-06	3.45515e-05	2.24909
PATH:05016	Huntington's disease	NDUFS1	NDUFS1	cDNA FLJ60586, highly similar to NADH-ubiquinone oxidoreductase 75 kDa subunit, mitochondrial (EC 1.6.5.3)	1.6957e-06	3.45515e-05	2.24909
PATH:05016	Huntington's disease	TP53	TP53	Cellular tumor antigen p53	1.6957e-06	3.45515e-05	2.24909
PATH:05016	Huntington's disease	COX5A	COX5A	Cytochrome c oxidase subunit 5A, mitochondrial	1.6957e-06	3.45515e-05	2.24909
PATH:05016	Huntington's disease	COX3	COX3	Cytochrome c oxidase subunit 3	1.6957e-06	3.45515e-05	2.24909
PATH:05016	Huntington's disease	NDUFAB1	NDUFAB1	NADH:ubiquinone oxidoreductase SDAP subunit	1.6957e-06	3.45515e-05	2.24909
PATH:05016	Huntington's disease	NDUFS8	NDUFS8	NADH dehydrogenase (Ubiquinone) Fe-S protein 8, 23kDa (NADH-coenzyme Q reductase), isoform CRA_b	1.6957e-06	3.45515e-05	2.24909
PATH:05016	Huntington's disease	UQCRFS1	UQCRFS1	Cytochrome b-c1 complex subunit Rieske, mitochondrial	1.6957e-06	3.45515e-05	2.24909
PATH:05016	Huntington's disease	NDUFS3	NDUFS3	NADH dehydrogenase [ubiquinone] iron-sulfur protein 3, mitochondrial	1.6957e-06	3.45515e-05	2.24909
PATH:05016	Huntington's disease	POLR2K	POLR2K	Polymerase (RNA) II (DNA directed) polypeptide K, 7.0kDa, isoform CRA_a	1.6957e-06	3.45515e-05	2.24909
PATH:05016	Huntington's disease	NDUFB9	NDUFB9	NADH dehydrogenase [ubiquinone] 1 beta subcomplex subunit 9	1.6957e-06	3.45515e-05	2.24909
PATH:05016	Huntington's disease	SDHA	SDHA	Succinate dehydrogenase complex, subunit A, flavoprotein (Fp), isoform CRA_b	1.6957e-06	3.45515e-05	2.24909
PATH:05016	Huntington's disease	CASP3	CASP3	Caspase-3	1.6957e-06	3.45515e-05	2.24909
PATH:05016	Huntington's disease	NDUFC2-KCTD14	NDUFC2-KCTD14	BTB/POZ domain-containing protein KCTD14	1.6957e-06	3.45515e-05	2.24909
PATH:05016	Huntington's disease	NDUFA8	NDUFA8	NADH dehydrogenase [ubiquinone] 1 alpha subcomplex subunit 8	1.6957e-06	3.45515e-05	2.24909
PATH:05016	Huntington's disease	ATP5C1	ATP5C1	cDNA FLJ59861, highly similar to ATP synthase gamma chain, mitochondrial (EC 3.6.3.14)	1.6957e-06	3.45515e-05	2.24909
PATH:05016	Huntington's disease	ATP5D	ATP5D	ATP synthase subunit delta, mitochondrial	1.6957e-06	3.45515e-05	2.24909
PATH:05016	Huntington's disease	NDUFA9	NDUFA9	NADH dehydrogenase [ubiquinone] 1 alpha subcomplex subunit 9, mitochondrial	1.6957e-06	3.45515e-05	2.24909
PATH:05016	Huntington's disease	SLC25A5	SLC25A5	ADP/ATP translocase 2	1.6957e-06	3.45515e-05	2.24909
PATH:05016	Huntington's disease	UQCRH	UQCRH	Cytochrome b-c1 complex subunit 6, mitochondrial	1.6957e-06	3.45515e-05	2.24909
PATH:05016	Huntington's disease	COX6C	COX6C	Cytochrome c oxidase subunit VIc, isoform CRA_a	1.6957e-06	3.45515e-05	2.24909
PATH:05016	Huntington's disease	NDUFA12	NDUFA12	NADH dehydrogenase [ubiquinone] 1 alpha subcomplex subunit 12	1.6957e-06	3.45515e-05	2.24909
PATH:05016	Huntington's disease	POLR2H	POLR2H	DNA-directed RNA polymerases I, II, and III subunit RPABC3	1.6957e-06	3.45515e-05	2.24909
PATH:05016	Huntington's disease	UQCRHL	UQCRHL	HCG25371, isoform CRA_b	1.6957e-06	3.45515e-05	2.24909
PATH:03440	Homologous recombination	SHFM1	SHFM1	26S proteasome complex subunit DSS1	1.76145e-06	3.45515e-05	4.81947
PATH:03440	Homologous recombination	BLM	BLM	cDNA, FLJ95010, highly similar to Homo sapiens Bloom syndrome (BLM), mRNA	1.76145e-06	3.45515e-05	4.81947
PATH:03440	Homologous recombination	RAD54B	RAD54B	HCG2009220, isoform CRA_b	1.76145e-06	3.45515e-05	4.81947
PATH:03440	Homologous recombination	RAD54L	RAD54L	DNA repair and recombination protein RAD54-like	1.76145e-06	3.45515e-05	4.81947
PATH:03440	Homologous recombination	RAD51	RAD51	cDNA FLJ54207, moderately similar to Homo sapiens RAD51 homolog, transcript variant 2, mRNA	1.76145e-06	3.45515e-05	4.81947
PATH:03440	Homologous recombination	RAD51D	RAD51D	cDNA FLJ55763, highly similar to DNA repair protein RAD51 homolog 4	1.76145e-06	3.45515e-05	4.81947
PATH:03440	Homologous recombination	RPA1	RPA1	Replication protein A 70 kDa DNA-binding subunit	1.76145e-06	3.45515e-05	4.81947
PATH:03440	Homologous recombination	RAD51C	RAD51C	cDNA FLJ61513, highly similar to DNA repair protein RAD51 homolog 3	1.76145e-06	3.45515e-05	4.81947
PATH:03440	Homologous recombination	SSBP1	SSBP1	Single-stranded DNA-binding protein, mitochondrial	1.76145e-06	3.45515e-05	4.81947
PATH:03440	Homologous recombination	RAD50	RAD50	RAD50 protein	1.76145e-06	3.45515e-05	4.81947
PATH:03440	Homologous recombination	EME1	EME1	Crossover junction endonuclease EME1	1.76145e-06	3.45515e-05	4.81947
PATH:03440	Homologous recombination	RPA3	RPA3	Replication protein A3, 14kDa	1.76145e-06	3.45515e-05	4.81947
PATH:03410	Base excision repair	LIG1	LIG1	DNA ligase 1	1.35437e-05	0.000246688	4.08925
PATH:03410	Base excision repair	PARP2	PARP2	cDNA FLJ75509, highly similar to Homo sapiens poly-(ADP-ribose) polymerase II	1.35437e-05	0.000246688	4.08925
PATH:03410	Base excision repair	NEIL3	NEIL3	Endonuclease 8-like 3	1.35437e-05	0.000246688	4.08925
PATH:03410	Base excision repair	PARP1	PARP1	Poly (ADP-ribose) polymerase family, member 1, isoform CRA_a	1.35437e-05	0.000246688	4.08925
PATH:03410	Base excision repair	POLE3	POLE3	Polymerase (DNA directed), epsilon 3 (P17 subunit), isoform CRA_a	1.35437e-05	0.000246688	4.08925
PATH:03410	Base excision repair	POLE	POLE	DNA polymerase epsilon catalytic subunit A	1.35437e-05	0.000246688	4.08925
PATH:03410	Base excision repair	UNG	UNG	Uracil-DNA glycosylase	1.35437e-05	0.000246688	4.08925
PATH:03410	Base excision repair	PCNA	PCNA	Proliferating cell nuclear antigen	1.35437e-05	0.000246688	4.08925
PATH:03410	Base excision repair	NTHL1	NTHL1	Nth endonuclease III-like 1 (E. coli)	1.35437e-05	0.000246688	4.08925
PATH:03410	Base excision repair	TDG	TDG	cDNA, FLJ93738, highly similar to Homo sapiens thymine-DNA glycosylase (TDG), mRNA	1.35437e-05	0.000246688	4.08925
PATH:03410	Base excision repair	APEX1	APEX1	DNA-(apurinic or apyrimidinic site) lyase	1.35437e-05	0.000246688	4.08925
PATH:03410	Base excision repair	POLE2	POLE2	DNA polymerase epsilon subunit 2	1.35437e-05	0.000246688	4.08925
PATH:03040	Spliceosome	SNRPA	SNRPA	cDNA, FLJ93681, highly similar to Homo sapiens small nuclear ribonucleoprotein polypeptide A (SNRPA), mRNA	2.46823e-05	0.000419599	2.31776
PATH:03040	Spliceosome	WBP11	WBP11	WW domain binding protein 11, isoform CRA_a	2.46823e-05	0.000419599	2.31776
PATH:03040	Spliceosome	SNRPD2	SNRPD2	Small nuclear ribonucleoprotein Sm D2	2.46823e-05	0.000419599	2.31776
PATH:03040	Spliceosome	TRA2B	TRA2B	cDNA, FLJ96718, highly similar to Homo sapiens splicing factor, arginine/serine-rich 10 (transformer 2 homolog, Drosophila) (SFRS10), mRNA	2.46823e-05	0.000419599	2.31776
PATH:03040	Spliceosome	LSM5	LSM5	U6 snRNA-associated Sm-like protein LSm5	2.46823e-05	0.000419599	2.31776
PATH:03040	Spliceosome	THOC3	THOC3	THO complex subunit 3	2.46823e-05	0.000419599	2.31776
PATH:03040	Spliceosome	RBMX	RBMX	cDNA FLJ34201 fis, clone FCBBF3019714, highly similar to HETEROGENEOUS NUCLEAR RIBONUCLEOPROTEIN G	2.46823e-05	0.000419599	2.31776
PATH:03040	Spliceosome	PLRG1	PLRG1	Pleiotropic regulator 1	2.46823e-05	0.000419599	2.31776
PATH:03040	Spliceosome	SNRPA1	SNRPA1	U2 small nuclear ribonucleoprotein A'	2.46823e-05	0.000419599	2.31776
PATH:03040	Spliceosome	SRSF3	SRSF3	Serine/arginine-rich-splicing factor 3	2.46823e-05	0.000419599	2.31776
PATH:03040	Spliceosome	LSM4	LSM4	U6 snRNA-associated Sm-like protein LSm4	2.46823e-05	0.000419599	2.31776
PATH:03040	Spliceosome	THOC1	THOC1	THO complex subunit 1	2.46823e-05	0.000419599	2.31776
PATH:03040	Spliceosome	NCBP2	NCBP2	cDNA FLJ52508, highly similar to Nuclear cap-binding protein subunit 2	2.46823e-05	0.000419599	2.31776
PATH:03040	Spliceosome	SNRPF	SNRPF	Small nuclear ribonucleoprotein F	2.46823e-05	0.000419599	2.31776
PATH:03040	Spliceosome	SNRPB2	SNRPB2	Similar to small nuclear ribonucleoprotein polypeptide B''	2.46823e-05	0.000419599	2.31776
PATH:03040	Spliceosome	NCBP1	NCBP1	Nuclear cap binding protein subunit 1, 80kDa, isoform CRA_a	2.46823e-05	0.000419599	2.31776
PATH:03040	Spliceosome	TXNL4A	TXNL4A	Thioredoxin-like protein 4A	2.46823e-05	0.000419599	2.31776
PATH:03040	Spliceosome	SRSF10	SRSF10	cDNA FLJ30749 fis, clone FEBRA2000402, highly similar to FUS-interacting serine-arginine-rich protein 1	2.46823e-05	0.000419599	2.31776
PATH:03040	Spliceosome	NHP2L1	SNU13	NHP2-like protein 1	2.46823e-05	0.000419599	2.31776
PATH:03040	Spliceosome	SNRNP40	SNRNP40	cDNA FLJ90035 fis, clone HEMBA1001878, highly similar to WD repeat protein 57	2.46823e-05	0.000419599	2.31776
PATH:03040	Spliceosome	TCERG1	TCERG1	Transcription elongation regulator 1, isoform CRA_c	2.46823e-05	0.000419599	2.31776
PATH:03040	Spliceosome	HNRNPA1	HNRNPA1	Heterogeneous nuclear ribonucleoprotein A1, isoform CRA_b	2.46823e-05	0.000419599	2.31776
PATH:03040	Spliceosome	LSM2	LSM2	U6 snRNA-associated Sm-like protein LSm2	2.46823e-05	0.000419599	2.31776
PATH:03040	Spliceosome	LSM3	LSM3	U6 snRNA-associated Sm-like protein LSm3	2.46823e-05	0.000419599	2.31776
PATH:03040	Spliceosome	PPIH	PPIH	Peptidyl-prolyl cis-trans isomerase H	2.46823e-05	0.000419599	2.31776
PATH:03040	Spliceosome	SNRPE	SNRPE	Small nuclear ribonucleoprotein E	2.46823e-05	0.000419599	2.31776
PATH:03040	Spliceosome	SNRPD1	SNRPD1	Small nuclear ribonucleoprotein Sm D1	2.46823e-05	0.000419599	2.31776
PATH:05010	Alzheimer's disease	ATP5A1	ATP5A1	cDNA FLJ54625, highly similar to ATP synthase subunit alpha, mitochondrial (EC 3.6.3.14)	3.12326e-05	0.000497769	2.11679
PATH:05010	Alzheimer's disease	NDUFC2	NDUFC2	NADH dehydrogenase [ubiquinone] 1 subunit C2	3.12326e-05	0.000497769	2.11679
PATH:05010	Alzheimer's disease	ITPR3	ITPR3	ITPR3 protein	3.12326e-05	0.000497769	2.11679
PATH:05010	Alzheimer's disease	NDUFS4	NDUFS4	NADH dehydrogenase [ubiquinone] iron-sulfur protein 4, mitochondrial	3.12326e-05	0.000497769	2.11679
PATH:05010	Alzheimer's disease	UQCRQ	UQCRQ	cDNA FLJ50798, weakly similar to Ubiquinol-cytochrome c reductase complex ubiquinone-binding protein QP-C (EC 1.10.2.2)	3.12326e-05	0.000497769	2.11679
PATH:05010	Alzheimer's disease	COX8A	COX8A	Cytochrome c oxidase subunit 8A, mitochondrial	3.12326e-05	0.000497769	2.11679
PATH:05010	Alzheimer's disease	ATP5G3	ATP5G3	ATP synthase F(0) complex subunit C3, mitochondrial	3.12326e-05	0.000497769	2.11679
PATH:05010	Alzheimer's disease	CDK5	CDK5	Cyclin-dependent kinase 5	3.12326e-05	0.000497769	2.11679
PATH:05010	Alzheimer's disease	NDUFV1	NDUFV1	cDNA, FLJ79021, highly similar to NADH-ubiquinone oxidoreductase 51 kDa subunit, mitochondrial (EC 1.6.5.3)	3.12326e-05	0.000497769	2.11679
PATH:05010	Alzheimer's disease	NDUFS1	NDUFS1	cDNA FLJ60586, highly similar to NADH-ubiquinone oxidoreductase 75 kDa subunit, mitochondrial (EC 1.6.5.3)	3.12326e-05	0.000497769	2.11679
PATH:05010	Alzheimer's disease	COX5A	COX5A	Cytochrome c oxidase subunit 5A, mitochondrial	3.12326e-05	0.000497769	2.11679
PATH:05010	Alzheimer's disease	COX3	COX3	Cytochrome c oxidase subunit 3	3.12326e-05	0.000497769	2.11679
PATH:05010	Alzheimer's disease	NDUFAB1	NDUFAB1	NADH:ubiquinone oxidoreductase SDAP subunit	3.12326e-05	0.000497769	2.11679
PATH:05010	Alzheimer's disease	NDUFS8	NDUFS8	NADH dehydrogenase (Ubiquinone) Fe-S protein 8, 23kDa (NADH-coenzyme Q reductase), isoform CRA_b	3.12326e-05	0.000497769	2.11679
PATH:05010	Alzheimer's disease	UQCRFS1	UQCRFS1	Cytochrome b-c1 complex subunit Rieske, mitochondrial	3.12326e-05	0.000497769	2.11679
PATH:05010	Alzheimer's disease	NDUFS3	NDUFS3	NADH dehydrogenase [ubiquinone] iron-sulfur protein 3, mitochondrial	3.12326e-05	0.000497769	2.11679
PATH:05010	Alzheimer's disease	NDUFB9	NDUFB9	NADH dehydrogenase [ubiquinone] 1 beta subcomplex subunit 9	3.12326e-05	0.000497769	2.11679
PATH:05010	Alzheimer's disease	SDHA	SDHA	Succinate dehydrogenase complex, subunit A, flavoprotein (Fp), isoform CRA_b	3.12326e-05	0.000497769	2.11679
PATH:05010	Alzheimer's disease	CASP3	CASP3	Caspase-3	3.12326e-05	0.000497769	2.11679
PATH:05010	Alzheimer's disease	NDUFC2-KCTD14	NDUFC2-KCTD14	BTB/POZ domain-containing protein KCTD14	3.12326e-05	0.000497769	2.11679
PATH:05010	Alzheimer's disease	NDUFA8	NDUFA8	NADH dehydrogenase [ubiquinone] 1 alpha subcomplex subunit 8	3.12326e-05	0.000497769	2.11679
PATH:05010	Alzheimer's disease	ATP5C1	ATP5C1	cDNA FLJ59861, highly similar to ATP synthase gamma chain, mitochondrial (EC 3.6.3.14)	3.12326e-05	0.000497769	2.11679
PATH:05010	Alzheimer's disease	ATP5D	ATP5D	ATP synthase subunit delta, mitochondrial	3.12326e-05	0.000497769	2.11679
PATH:05010	Alzheimer's disease	NDUFA9	NDUFA9	NADH dehydrogenase [ubiquinone] 1 alpha subcomplex subunit 9, mitochondrial	3.12326e-05	0.000497769	2.11679
PATH:05010	Alzheimer's disease	CAPN2	CAPN2	cDNA, FLJ96158, highly similar to Homo sapiens calpain 2, (m/II) large subunit (CAPN2), mRNA	3.12326e-05	0.000497769	2.11679
PATH:05010	Alzheimer's disease	NAE1	NAE1	NEDD8-activating enzyme E1 regulatory subunit	3.12326e-05	0.000497769	2.11679
PATH:05010	Alzheimer's disease	UQCRH	UQCRH	Cytochrome b-c1 complex subunit 6, mitochondrial	3.12326e-05	0.000497769	2.11679
PATH:05010	Alzheimer's disease	COX6C	COX6C	Cytochrome c oxidase subunit VIc, isoform CRA_a	3.12326e-05	0.000497769	2.11679
PATH:05010	Alzheimer's disease	NDUFA12	NDUFA12	NADH dehydrogenase [ubiquinone] 1 alpha subcomplex subunit 12	3.12326e-05	0.000497769	2.11679
PATH:05010	Alzheimer's disease	GAPDH	GAPDH	Glyceraldehyde-3-phosphate dehydrogenase	3.12326e-05	0.000497769	2.11679
PATH:05010	Alzheimer's disease	UQCRHL	UQCRHL	HCG25371, isoform CRA_b	3.12326e-05	0.000497769	2.11679
PATH:05010	Alzheimer's disease	IDE	IDE	cDNA FLJ35968 fis, clone TESTI2013053, highly similar to INSULIN-DEGRADING ENZYME (EC 3.4.24.56)	3.12326e-05	0.000497769	2.11679
PATH:01200	Carbon metabolism	GOT1	GOT1	Aspartate aminotransferase, cytoplasmic	0.000123808	0.00185712	2.33396
PATH:01200	Carbon metabolism	SUCLG2	SUCLG2	Succinyl-CoA ligase subunit beta	0.000123808	0.00185712	2.33396
PATH:01200	Carbon metabolism	PCCB	PCCB	cDNA FLJ50917, highly similar to Propionyl-CoA carboxylase beta chain, mitochondrial (EC 6.4.1.3)	0.000123808	0.00185712	2.33396
PATH:01200	Carbon metabolism	PGAM4	PGAM4	Probable phosphoglycerate mutase 4	0.000123808	0.00185712	2.33396
PATH:01200	Carbon metabolism	HIBCH	HIBCH	3-hydroxyisobutyryl-CoA hydrolase, mitochondrial	0.000123808	0.00185712	2.33396
PATH:01200	Carbon metabolism	PRPS2	PRPS2	Ribose-phosphate pyrophosphokinase 2	0.000123808	0.00185712	2.33396
PATH:01200	Carbon metabolism	PRPS1	PRPS1	Ribose-phosphate pyrophosphokinase 1	0.000123808	0.00185712	2.33396
PATH:01200	Carbon metabolism	PGAM1	PGAM1	cDNA FLJ53048, highly similar to Phosphoglycerate mutase 1 (EC 5.4.2.1)	0.000123808	0.00185712	2.33396
PATH:01200	Carbon metabolism	PHGDH	PHGDH	cDNA FLJ35987 fis, clone TESTI2014269, highly similar to D-3-phosphoglycerate dehydrogenase (EC 1.1.1.95)	0.000123808	0.00185712	2.33396
PATH:01200	Carbon metabolism	ADH5	ADH5	Alcohol dehydrogenase class-3	0.000123808	0.00185712	2.33396
PATH:01200	Carbon metabolism	PSAT1	PSAT1	Phosphoserine aminotransferase 1, isoform CRA_a	0.000123808	0.00185712	2.33396
PATH:01200	Carbon metabolism	SHMT2	SHMT2	Serine hydroxymethyltransferase, mitochondrial	0.000123808	0.00185712	2.33396
PATH:01200	Carbon metabolism	ACADM	ACADM	cDNA FLJ52595, highly similar to Medium-chain specific acyl-CoA dehydrogenase, mitochondrial (EC 1.3.99.3)	0.000123808	0.00185712	2.33396
PATH:01200	Carbon metabolism	SDHA	SDHA	Succinate dehydrogenase complex, subunit A, flavoprotein (Fp), isoform CRA_b	0.000123808	0.00185712	2.33396
PATH:01200	Carbon metabolism	DLD	DLD	cDNA FLJ56112, highly similar to Dihydrolipoyl dehydrogenase, mitochondrial (EC 1.8.1.4)	0.000123808	0.00185712	2.33396
PATH:01200	Carbon metabolism	SUCLA2	SUCLA2	Succinyl-CoA ligase subunit beta	0.000123808	0.00185712	2.33396
PATH:01200	Carbon metabolism	PFKP	PFKP	ATP-dependent 6-phosphofructokinase, platelet type	0.000123808	0.00185712	2.33396
PATH:01200	Carbon metabolism	MDH1	MDH1	Malate dehydrogenase, cytoplasmic	0.000123808	0.00185712	2.33396
PATH:01200	Carbon metabolism	SHMT1	SHMT1	cDNA FLJ60988, highly similar to Serine hydroxymethyltransferase, cytosolic (EC 2.1.2.1)	0.000123808	0.00185712	2.33396
PATH:01200	Carbon metabolism	ACAT1	ACAT1	Acetyl-CoA acetyltransferase, mitochondrial	0.000123808	0.00185712	2.33396
PATH:01200	Carbon metabolism	ACAT2	ACAT2	cDNA FLJ76813, highly similar to Homo sapiens acetyl-Coenzyme A acetyltransferase 2 (acetoacetyl Coenzyme A thiolase), mRNA	0.000123808	0.00185712	2.33396
PATH:01200	Carbon metabolism	GAPDH	GAPDH	Glyceraldehyde-3-phosphate dehydrogenase	0.000123808	0.00185712	2.33396
PATH:04115	p53 signaling pathway	CCNB1	CCNB1	G2/mitotic-specific cyclin-B1	0.000228939	0.00324331	2.64599
PATH:04115	p53 signaling pathway	CCNB2	CCNB2	G2/mitotic-specific cyclin-B2	0.000228939	0.00324331	2.64599
PATH:04115	p53 signaling pathway	GTSE1	GTSE1	G2 and S phase-expressed protein 1	0.000228939	0.00324331	2.64599
PATH:04115	p53 signaling pathway	CCND3	CCND3	Cyclin D3, isoform CRA_a	0.000228939	0.00324331	2.64599
PATH:04115	p53 signaling pathway	PERP	PERP	p53 apoptosis effector related to PMP-22	0.000228939	0.00324331	2.64599
PATH:04115	p53 signaling pathway	CCNE2	CCNE2	Cyclin E2, isoform CRA_e	0.000228939	0.00324331	2.64599
PATH:04115	p53 signaling pathway	CHEK1	CHEK1	cDNA FLJ56409, highly similar to Serine/threonine-protein kinase Chk1 (EC 2.7.11.1)	0.000228939	0.00324331	2.64599
PATH:04115	p53 signaling pathway	TP73	TP73	Tumor protein p73, isoform CRA_a	0.000228939	0.00324331	2.64599
PATH:04115	p53 signaling pathway	TP53	TP53	Cellular tumor antigen p53	0.000228939	0.00324331	2.64599
PATH:04115	p53 signaling pathway	CCND2	CCND2	G1/S-specific cyclin-D2	0.000228939	0.00324331	2.64599
PATH:04115	p53 signaling pathway	CASP3	CASP3	Caspase-3	0.000228939	0.00324331	2.64599
PATH:04115	p53 signaling pathway	CCNE1	CCNE1	Cyclin E variant ex7del	0.000228939	0.00324331	2.64599
PATH:04115	p53 signaling pathway	CDK2	CDK2	Cyclin-dependent kinase 2, isoform CRA_a	0.000228939	0.00324331	2.64599
PATH:04115	p53 signaling pathway	CDK6	CDK6	Cyclin-dependent kinase 6	0.000228939	0.00324331	2.64599
PATH:04115	p53 signaling pathway	PIDD	PIDD1	p53-induced death domain-containing protein 1	0.000228939	0.00324331	2.64599
PATH:04115	p53 signaling pathway	CDK1	CDK1	Cell division cycle 2, G1 to S and G2 to M, isoform CRA_c	0.000228939	0.00324331	2.64599
PATH:00640	Propanoate metabolism	SUCLG2	SUCLG2	Succinyl-CoA ligase subunit beta	0.000304183	0.00392501	3.5142
PATH:00640	Propanoate metabolism	PCCB	PCCB	cDNA FLJ50917, highly similar to Propionyl-CoA carboxylase beta chain, mitochondrial (EC 6.4.1.3)	0.000304183	0.00392501	3.5142
PATH:00640	Propanoate metabolism	LDHA	LDHA	L-lactate dehydrogenase A chain	0.000304183	0.00392501	3.5142
PATH:00640	Propanoate metabolism	ACACA	ACACA	HCG30204, isoform CRA_a	0.000304183	0.00392501	3.5142
PATH:00640	Propanoate metabolism	HIBCH	HIBCH	3-hydroxyisobutyryl-CoA hydrolase, mitochondrial	0.000304183	0.00392501	3.5142
PATH:00640	Propanoate metabolism	ACADM	ACADM	cDNA FLJ52595, highly similar to Medium-chain specific acyl-CoA dehydrogenase, mitochondrial (EC 1.3.99.3)	0.000304183	0.00392501	3.5142
PATH:00640	Propanoate metabolism	SUCLA2	SUCLA2	Succinyl-CoA ligase subunit beta	0.000304183	0.00392501	3.5142
PATH:00640	Propanoate metabolism	ACAT1	ACAT1	Acetyl-CoA acetyltransferase, mitochondrial	0.000304183	0.00392501	3.5142
PATH:00640	Propanoate metabolism	LDHB	LDHB	L-lactate dehydrogenase B chain	0.000304183	0.00392501	3.5142
PATH:00640	Propanoate metabolism	ACAT2	ACAT2	cDNA FLJ76813, highly similar to Homo sapiens acetyl-Coenzyme A acetyltransferase 2 (acetoacetyl Coenzyme A thiolase), mRNA	0.000304183	0.00392501	3.5142
PATH:00970	Aminoacyl-tRNA biosynthesis	TRNQ	TRNQ	tRNA	0.000311045	0.00392501	2.67749
PATH:00970	Aminoacyl-tRNA biosynthesis	WARS2	WARS2	cDNA FLJ51886, highly similar to Tryptophanyl-tRNA synthetase, mitochondrial (EC 6.1.1.2)	0.000311045	0.00392501	2.67749
PATH:00970	Aminoacyl-tRNA biosynthesis	YARS	YARS	Tyrosine--tRNA ligase, cytoplasmic	0.000311045	0.00392501	2.67749
PATH:00970	Aminoacyl-tRNA biosynthesis	SARS2	SARS2	Seryl-tRNA synthetase 2, isoform CRA_c	0.000311045	0.00392501	2.67749
PATH:00970	Aminoacyl-tRNA biosynthesis	AARS	AARS	Alanine--tRNA ligase, cytoplasmic	0.000311045	0.00392501	2.67749
PATH:00970	Aminoacyl-tRNA biosynthesis	TARS	TARS	cDNA, FLJ96812, highly similar to Homo sapiens threonyl-tRNA synthetase (TARS), mRNA	0.000311045	0.00392501	2.67749
PATH:00970	Aminoacyl-tRNA biosynthesis	YARS2	YARS2	Tyrosine--tRNA ligase, mitochondrial	0.000311045	0.00392501	2.67749
PATH:00970	Aminoacyl-tRNA biosynthesis	NARS2	NARS2	cDNA, FLJ96480	0.000311045	0.00392501	2.67749
PATH:00970	Aminoacyl-tRNA biosynthesis	IARS2	IARS2	cDNA FLJ75180, highly similar to Homo sapiens mitochondrial isoleucine tRNA synthetase, mRNA	0.000311045	0.00392501	2.67749
PATH:00970	Aminoacyl-tRNA biosynthesis	TRNT	TRNT	tRNA	0.000311045	0.00392501	2.67749
PATH:00970	Aminoacyl-tRNA biosynthesis	TARS2	TARS2	cDNA FLJ52892, highly similar to Homo sapiens threonyl-tRNA synthetase-like 1 (TARSL1), mRNA	0.000311045	0.00392501	2.67749
PATH:00970	Aminoacyl-tRNA biosynthesis	EPRS	EPRS	cDNA FLJ56021, highly similar to Bifunctional aminoacyl-tRNA synthetase[Includes: Glutamyl-tRNA synthetase (EC 6.1.1.17)	0.000311045	0.00392501	2.67749
PATH:00970	Aminoacyl-tRNA biosynthesis	LARS	LARS	Leucine--tRNA ligase, cytoplasmic	0.000311045	0.00392501	2.67749
PATH:00970	Aminoacyl-tRNA biosynthesis	AARS2	AARS2	Alanine--tRNA ligase, mitochondrial	0.000311045	0.00392501	2.67749
PATH:00970	Aminoacyl-tRNA biosynthesis	FARS2	FARS2	Phenylalanine--tRNA ligase, mitochondrial	0.000311045	0.00392501	2.67749
PATH:00280	Valine, leucine and isoleucine degradation	PCCB	PCCB	cDNA FLJ50917, highly similar to Propionyl-CoA carboxylase beta chain, mitochondrial (EC 6.4.1.3)	0.000323236	0.00392501	3.06694
PATH:00280	Valine, leucine and isoleucine degradation	HADH	HADH	Hydroxyacyl-coenzyme A dehydrogenase, mitochondrial	0.000323236	0.00392501	3.06694
PATH:00280	Valine, leucine and isoleucine degradation	MCCC2	MCCC2	cDNA FLJ33515 fis, clone BRAMY2005662, highly similar to Methylcrotonoyl-CoA carboxylase beta chain, mitochondrial (EC 6.4.1.4)	0.000323236	0.00392501	3.06694
PATH:00280	Valine, leucine and isoleucine degradation	HIBCH	HIBCH	3-hydroxyisobutyryl-CoA hydrolase, mitochondrial	0.000323236	0.00392501	3.06694
PATH:00280	Valine, leucine and isoleucine degradation	ACAA2	ACAA2	Acetyl-Coenzyme A acyltransferase 2 (Mitochondrial 3-oxoacyl-Coenzyme A thiolase), isoform CRA_d	0.000323236	0.00392501	3.06694
PATH:00280	Valine, leucine and isoleucine degradation	BCAT2	BCAT2	Branched-chain-amino-acid aminotransferase, mitochondrial	0.000323236	0.00392501	3.06694
PATH:00280	Valine, leucine and isoleucine degradation	BCKDHB	BCKDHB	cDNA FLJ52151, highly similar to 2-oxoisovalerate dehydrogenase subunit beta, mitochondrial (EC 1.2.4.4)	0.000323236	0.00392501	3.06694
PATH:00280	Valine, leucine and isoleucine degradation	ACADM	ACADM	cDNA FLJ52595, highly similar to Medium-chain specific acyl-CoA dehydrogenase, mitochondrial (EC 1.3.99.3)	0.000323236	0.00392501	3.06694
PATH:00280	Valine, leucine and isoleucine degradation	AUH	AUH	cDNA FLJ60196, highly similar to Methylglutaconyl-CoA hydratase, mitochondrial (EC 4.2.1.18)	0.000323236	0.00392501	3.06694
PATH:00280	Valine, leucine and isoleucine degradation	DLD	DLD	cDNA FLJ56112, highly similar to Dihydrolipoyl dehydrogenase, mitochondrial (EC 1.8.1.4)	0.000323236	0.00392501	3.06694
PATH:00280	Valine, leucine and isoleucine degradation	ACAT1	ACAT1	Acetyl-CoA acetyltransferase, mitochondrial	0.000323236	0.00392501	3.06694
PATH:00280	Valine, leucine and isoleucine degradation	ACAT2	ACAT2	cDNA FLJ76813, highly similar to Homo sapiens acetyl-Coenzyme A acetyltransferase 2 (acetoacetyl Coenzyme A thiolase), mRNA	0.000323236	0.00392501	3.06694
PATH:01230	Biosynthesis of amino acids	GOT1	GOT1	Aspartate aminotransferase, cytoplasmic	0.000539842	0.00625726	2.46475
PATH:01230	Biosynthesis of amino acids	ASL	ASL	Argininosuccinate lyase, isoform CRA_b	0.000539842	0.00625726	2.46475
PATH:01230	Biosynthesis of amino acids	PGAM4	PGAM4	Probable phosphoglycerate mutase 4	0.000539842	0.00625726	2.46475
PATH:01230	Biosynthesis of amino acids	PRPS2	PRPS2	Ribose-phosphate pyrophosphokinase 2	0.000539842	0.00625726	2.46475
PATH:01230	Biosynthesis of amino acids	PRPS1	PRPS1	Ribose-phosphate pyrophosphokinase 1	0.000539842	0.00625726	2.46475
PATH:01230	Biosynthesis of amino acids	BCAT2	BCAT2	Branched-chain-amino-acid aminotransferase, mitochondrial	0.000539842	0.00625726	2.46475
PATH:01230	Biosynthesis of amino acids	PGAM1	PGAM1	cDNA FLJ53048, highly similar to Phosphoglycerate mutase 1 (EC 5.4.2.1)	0.000539842	0.00625726	2.46475
PATH:01230	Biosynthesis of amino acids	PHGDH	PHGDH	cDNA FLJ35987 fis, clone TESTI2014269, highly similar to D-3-phosphoglycerate dehydrogenase (EC 1.1.1.95)	0.000539842	0.00625726	2.46475
PATH:01230	Biosynthesis of amino acids	ACY1	ACY1	cDNA FLJ60467, moderately similar to Aminoacylase-1 (EC 3.5.1.14)	0.000539842	0.00625726	2.46475
PATH:01230	Biosynthesis of amino acids	PSAT1	PSAT1	Phosphoserine aminotransferase 1, isoform CRA_a	0.000539842	0.00625726	2.46475
PATH:01230	Biosynthesis of amino acids	SHMT2	SHMT2	Serine hydroxymethyltransferase, mitochondrial	0.000539842	0.00625726	2.46475
PATH:01230	Biosynthesis of amino acids	CTH	CTH	Cystathionine gamma-lyase	0.000539842	0.00625726	2.46475
PATH:01230	Biosynthesis of amino acids	ALDH18A1	ALDH18A1	Delta-1-pyrroline-5-carboxylate synthase	0.000539842	0.00625726	2.46475
PATH:01230	Biosynthesis of amino acids	PFKP	PFKP	ATP-dependent 6-phosphofructokinase, platelet type	0.000539842	0.00625726	2.46475
PATH:01230	Biosynthesis of amino acids	SHMT1	SHMT1	cDNA FLJ60988, highly similar to Serine hydroxymethyltransferase, cytosolic (EC 2.1.2.1)	0.000539842	0.00625726	2.46475
PATH:01230	Biosynthesis of amino acids	GAPDH	GAPDH	Glyceraldehyde-3-phosphate dehydrogenase	0.000539842	0.00625726	2.46475
PATH:00240	Pyrimidine metabolism	ENTPD5	ENTPD5	Ectonucleoside triphosphate diphosphohydrolase 5, isoform CRA_c	0.000623124	0.00690855	2.18358
PATH:00240	Pyrimidine metabolism	NT5C3B	NT5C3B	7-methylguanosine phosphate-specific 5'-nucleotidase	0.000623124	0.00690855	2.18358
PATH:00240	Pyrimidine metabolism	POLR3E	POLR3E	cDNA FLJ55674, highly similar to DNA-directed RNA polymerases III 80 kDa polypeptide (EC 2.7.7.6)	0.000623124	0.00690855	2.18358
PATH:00240	Pyrimidine metabolism	POLR3K	POLR3K	DNA-directed RNA polymerase III subunit RPC10	0.000623124	0.00690855	2.18358
PATH:00240	Pyrimidine metabolism	PRIM1	PRIM1	DNA primase small subunit	0.000623124	0.00690855	2.18358
PATH:00240	Pyrimidine metabolism	POLR3A	POLR3A	DNA-directed RNA polymerase III subunit RPC1	0.000623124	0.00690855	2.18358
PATH:00240	Pyrimidine metabolism	RRM1	RRM1	cDNA FLJ51133, highly similar to Ribonucleoside-diphosphate reductase large subunit (EC 1.17.4.1)	0.000623124	0.00690855	2.18358
PATH:00240	Pyrimidine metabolism	POLR1E	POLR1E	cDNA FLJ54187, highly similar to Homo sapiens polymerase (RNA) I associated factor 1 (PRAF1), mRNA	0.000623124	0.00690855	2.18358
PATH:00240	Pyrimidine metabolism	NME2	NME2	Nucleoside diphosphate kinase B	0.000623124	0.00690855	2.18358
PATH:00240	Pyrimidine metabolism	CMPK1	CMPK1	UMP-CMP kinase	0.000623124	0.00690855	2.18358
PATH:00240	Pyrimidine metabolism	ITPA	ITPA	ITPase	0.000623124	0.00690855	2.18358
PATH:00240	Pyrimidine metabolism	POLE3	POLE3	Polymerase (DNA directed), epsilon 3 (P17 subunit), isoform CRA_a	0.000623124	0.00690855	2.18358
PATH:00240	Pyrimidine metabolism	POLR2K	POLR2K	Polymerase (RNA) II (DNA directed) polypeptide K, 7.0kDa, isoform CRA_a	0.000623124	0.00690855	2.18358
PATH:00240	Pyrimidine metabolism	POLE	POLE	DNA polymerase epsilon catalytic subunit A	0.000623124	0.00690855	2.18358
PATH:00240	Pyrimidine metabolism	TYMS	TYMS	cDNA FLJ78114, highly similar to Homo sapiens thymidylate synthetase, mRNA	0.000623124	0.00690855	2.18358
PATH:00240	Pyrimidine metabolism	PNP	PNP	Purine nucleoside phosphorylase	0.000623124	0.00690855	2.18358
PATH:00240	Pyrimidine metabolism	DUT	DUT	Deoxyuridine 5'-triphosphate nucleotidohydrolase, mitochondrial	0.000623124	0.00690855	2.18358
PATH:00240	Pyrimidine metabolism	NME1-NME2	NME1-NME2	Nucleoside diphosphate kinase B	0.000623124	0.00690855	2.18358
PATH:00240	Pyrimidine metabolism	POLR2H	POLR2H	DNA-directed RNA polymerases I, II, and III subunit RPABC3	0.000623124	0.00690855	2.18358
PATH:00240	Pyrimidine metabolism	POLE2	POLE2	DNA polymerase epsilon subunit 2	0.000623124	0.00690855	2.18358
PATH:03018	RNA degradation	EXOSC7	EXOSC7	cDNA FLJ58391, highly similar to Exosome complex exonuclease RRP42 (EC 3.1.13.-)	0.0010014	0.0106398	2.33671
PATH:03018	RNA degradation	LSM5	LSM5	U6 snRNA-associated Sm-like protein LSm5	0.0010014	0.0106398	2.33671
PATH:03018	RNA degradation	DIS3L	DIS3L	DIS3-like exonuclease 1	0.0010014	0.0106398	2.33671
PATH:03018	RNA degradation	RQCD1	RQCD1	cDNA FLJ56914, highly similar to Rattus norvegicus rcd1 (required for cell differentiation) homolog 1, mRNA	0.0010014	0.0106398	2.33671
PATH:03018	RNA degradation	DCPS	DCPS	mRNA decapping enzyme variant	0.0010014	0.0106398	2.33671
PATH:03018	RNA degradation	MPHOSPH6	MPHOSPH6	M-phase phosphoprotein 6	0.0010014	0.0106398	2.33671
PATH:03018	RNA degradation	LSM4	LSM4	U6 snRNA-associated Sm-like protein LSm4	0.0010014	0.0106398	2.33671
PATH:03018	RNA degradation	SKIV2L2	SKIV2L2	cDNA FLJ76877, highly similar to Homo sapiens superkiller viralicidic activity 2-like 2 (SKIV2L2), mRNA	0.0010014	0.0106398	2.33671
PATH:03018	RNA degradation	EXOSC3	EXOSC3	Exosome complex component RRP40	0.0010014	0.0106398	2.33671
PATH:03018	RNA degradation	EXOSC9	EXOSC9	cDNA FLJ55260, highly similar to Exosome complex exonuclease RRP45 (EC 3.1.13.-)	0.0010014	0.0106398	2.33671
PATH:03018	RNA degradation	EXOSC8	EXOSC8	Exosome complex component RRP43	0.0010014	0.0106398	2.33671
PATH:03018	RNA degradation	EXOSC10	EXOSC10	cDNA FLJ59618, highly similar to Exosome component 10	0.0010014	0.0106398	2.33671
PATH:03018	RNA degradation	EXOSC6	EXOSC6	Exosome complex component MTR3	0.0010014	0.0106398	2.33671
PATH:03018	RNA degradation	LSM2	LSM2	U6 snRNA-associated Sm-like protein LSm2	0.0010014	0.0106398	2.33671
PATH:03018	RNA degradation	LSM3	LSM3	U6 snRNA-associated Sm-like protein LSm3	0.0010014	0.0106398	2.33671
PATH:03018	RNA degradation	EDC3	EDC3	Enhancer of mRNA-decapping protein 3	0.0010014	0.0106398	2.33671
PATH:00260	Glycine, serine and threonine metabolism	PGAM4	PGAM4	Probable phosphoglycerate mutase 4	0.00169518	0.0172908	2.88345
PATH:00260	Glycine, serine and threonine metabolism	GCAT	GCAT	cDNA FLJ77874, highly similar to Homo sapiens glycine C-acetyltransferase (2-amino-3-ketobutyrate coenzyme A ligase), mRNA	0.00169518	0.0172908	2.88345
PATH:00260	Glycine, serine and threonine metabolism	PGAM1	PGAM1	cDNA FLJ53048, highly similar to Phosphoglycerate mutase 1 (EC 5.4.2.1)	0.00169518	0.0172908	2.88345
PATH:00260	Glycine, serine and threonine metabolism	PHGDH	PHGDH	cDNA FLJ35987 fis, clone TESTI2014269, highly similar to D-3-phosphoglycerate dehydrogenase (EC 1.1.1.95)	0.00169518	0.0172908	2.88345
PATH:00260	Glycine, serine and threonine metabolism	PSAT1	PSAT1	Phosphoserine aminotransferase 1, isoform CRA_a	0.00169518	0.0172908	2.88345
PATH:00260	Glycine, serine and threonine metabolism	SHMT2	SHMT2	Serine hydroxymethyltransferase, mitochondrial	0.00169518	0.0172908	2.88345
PATH:00260	Glycine, serine and threonine metabolism	CTH	CTH	Cystathionine gamma-lyase	0.00169518	0.0172908	2.88345
PATH:00260	Glycine, serine and threonine metabolism	DLD	DLD	cDNA FLJ56112, highly similar to Dihydrolipoyl dehydrogenase, mitochondrial (EC 1.8.1.4)	0.00169518	0.0172908	2.88345
PATH:00260	Glycine, serine and threonine metabolism	SHMT1	SHMT1	cDNA FLJ60988, highly similar to Serine hydroxymethyltransferase, cytosolic (EC 2.1.2.1)	0.00169518	0.0172908	2.88345
PATH:00260	Glycine, serine and threonine metabolism	SRR	SRR	Serine racemase variant	0.00169518	0.0172908	2.88345
PATH:03060	Protein export	SRP9	SRP9	Signal recognition particle 9kDa, isoform CRA_b	0.00293573	0.0277264	3.42253
PATH:03060	Protein export	SRP72	SRP72	SRP72 protein	0.00293573	0.0277264	3.42253
PATH:03060	Protein export	SEC61A1	SEC61A1	cDNA FLJ14546 fis, clone NT2RM2001613, highly similar to Protein transport protein Sec61 subunit alpha isoform 1	0.00293573	0.0277264	3.42253
PATH:03060	Protein export	SRPRB	SRPRB	Signal recognition particle receptor, B subunit, isoform CRA_b	0.00293573	0.0277264	3.42253
PATH:03060	Protein export	SRP68	SRP68	cDNA FLJ54176, highly similar to Signal recognition particle 68 kDa protein	0.00293573	0.0277264	3.42253
PATH:03060	Protein export	SEC11C	SEC11C	Signal peptidase complex catalytic subunit SEC11C	0.00293573	0.0277264	3.42253
PATH:03060	Protein export	IMMP1L	IMMP1L	Mitochondrial inner membrane protease subunit 1	0.00293573	0.0277264	3.42253
PATH:00062	Fatty acid elongation	HADH	HADH	Hydroxyacyl-coenzyme A dehydrogenase, mitochondrial	0.00293573	0.0277264	3.42253
PATH:00062	Fatty acid elongation	TECR	TECR	cDNA FLJ10554 fis, clone NT2RP2002385, highly similar to Synaptic glycoprotein SC2	0.00293573	0.0277264	3.42253
PATH:00062	Fatty acid elongation	ACAA2	ACAA2	Acetyl-Coenzyme A acyltransferase 2 (Mitochondrial 3-oxoacyl-Coenzyme A thiolase), isoform CRA_d	0.00293573	0.0277264	3.42253
PATH:00062	Fatty acid elongation	PPT2	PPT2	HCG1999928, isoform CRA_a	0.00293573	0.0277264	3.42253
PATH:00062	Fatty acid elongation	ACOT2	ACOT2	Acyl-coenzyme A thioesterase 2, mitochondrial	0.00293573	0.0277264	3.42253
PATH:00062	Fatty acid elongation	ACOT1	ACOT1	Acyl-CoA thioesterase 1	0.00293573	0.0277264	3.42253
PATH:00062	Fatty acid elongation	ACOT4	ACOT4	Acyl-coenzyme A thioesterase 4	0.00293573	0.0277264	3.42253
PATH:00510	N-Glycan biosynthesis	STT3A	STT3A	Dolichyl-diphosphooligosaccharide--protein glycosyltransferase subunit STT3A	0.00318952	0.0290474	2.52449
PATH:00510	N-Glycan biosynthesis	MGAT2	MGAT2	cDNA FLJ55952, highly similar to Alpha-1,6-mannosyl-glycoprotein2-beta-N- acetylglucosaminyltransferase (EC 2.4.1.143)	0.00318952	0.0290474	2.52449
PATH:00510	N-Glycan biosynthesis	DPAGT1	DPAGT1	Dolichyl-phosphate (UDP-N-acetylglucosamine) N-acetylglucosaminephosphotransferase 1 (GlcNAc-1-P transferase), isoform CRA_a	0.00318952	0.0290474	2.52449
PATH:00510	N-Glycan biosynthesis	ALG10	ALG10	cDNA FLJ77385, highly similar to Homo sapiens asparagine-linked glycosylation 10 homolog (yeast, alpha-1,2-glucosyltransferase), mRNA	0.00318952	0.0290474	2.52449
PATH:00510	N-Glycan biosynthesis	DPM2	DPM2	Dolichol phosphate-mannose biosynthesis regulatory protein	0.00318952	0.0290474	2.52449
PATH:00510	N-Glycan biosynthesis	ALG8	ALG8	Asparagine-linked glycosylation 8 homolog (Yeast, alpha-1,3-glucosyltransferase), isoform CRA_a	0.00318952	0.0290474	2.52449
PATH:00510	N-Glycan biosynthesis	B4GALT2	B4GALT2	cDNA FLJ90052 fis, clone HEMBA1002767, highly similar to Beta-1,4-galactosyltransferase 2 (EC 2.4.1.-)	0.00318952	0.0290474	2.52449
PATH:00510	N-Glycan biosynthesis	FUT8	FUT8	Alpha-(1,6)-fucosyltransferase	0.00318952	0.0290474	2.52449
PATH:00510	N-Glycan biosynthesis	DOLPP1	DOLPP1	Dolichyl pyrophosphate phosphatase 1, isoform CRA_b	0.00318952	0.0290474	2.52449
PATH:00510	N-Glycan biosynthesis	ALG5	ALG5	cDNA FLJ56758, highly similar to Dolichyl-phosphate beta-glucosyltransferase (EC 2.4.1.117)	0.00318952	0.0290474	2.52449
PATH:00510	N-Glycan biosynthesis	RPN2	RPN2	cDNA, FLJ96923, highly similar to Homo sapiens ribophorin II (RPN2), mRNA	0.00318952	0.0290474	2.52449
PATH:00230	Purine metabolism	ENTPD5	ENTPD5	Ectonucleoside triphosphate diphosphohydrolase 5, isoform CRA_c	0.00380088	0.0334215	1.73007
PATH:00230	Purine metabolism	NT5C3B	NT5C3B	7-methylguanosine phosphate-specific 5'-nucleotidase	0.00380088	0.0334215	1.73007
PATH:00230	Purine metabolism	POLR3E	POLR3E	cDNA FLJ55674, highly similar to DNA-directed RNA polymerases III 80 kDa polypeptide (EC 2.7.7.6)	0.00380088	0.0334215	1.73007
PATH:00230	Purine metabolism	POLR3K	POLR3K	DNA-directed RNA polymerase III subunit RPC10	0.00380088	0.0334215	1.73007
PATH:00230	Purine metabolism	HPRT1	HPRT1	Hypoxanthine-guanine phosphoribosyltransferase	0.00380088	0.0334215	1.73007
PATH:00230	Purine metabolism	PPAT	PPAT	Amidophosphoribosyltransferase	0.00380088	0.0334215	1.73007
PATH:00230	Purine metabolism	PRPS2	PRPS2	Ribose-phosphate pyrophosphokinase 2	0.00380088	0.0334215	1.73007
PATH:00230	Purine metabolism	PRIM1	PRIM1	DNA primase small subunit	0.00380088	0.0334215	1.73007
PATH:00230	Purine metabolism	POLR3A	POLR3A	DNA-directed RNA polymerase III subunit RPC1	0.00380088	0.0334215	1.73007
PATH:00230	Purine metabolism	PRPS1	PRPS1	Ribose-phosphate pyrophosphokinase 1	0.00380088	0.0334215	1.73007
PATH:00230	Purine metabolism	RRM1	RRM1	cDNA FLJ51133, highly similar to Ribonucleoside-diphosphate reductase large subunit (EC 1.17.4.1)	0.00380088	0.0334215	1.73007
PATH:00230	Purine metabolism	POLR1E	POLR1E	cDNA FLJ54187, highly similar to Homo sapiens polymerase (RNA) I associated factor 1 (PRAF1), mRNA	0.00380088	0.0334215	1.73007
PATH:00230	Purine metabolism	ADK	ADK	Adenosine kinase	0.00380088	0.0334215	1.73007
PATH:00230	Purine metabolism	NME2	NME2	Nucleoside diphosphate kinase B	0.00380088	0.0334215	1.73007
PATH:00230	Purine metabolism	GMPS	GMPS	cDNA FLJ57604, highly similar to GMP synthase (glutamine-hydrolyzing) (EC 6.3.5.2)	0.00380088	0.0334215	1.73007
PATH:00230	Purine metabolism	ITPA	ITPA	ITPase	0.00380088	0.0334215	1.73007
PATH:00230	Purine metabolism	ADSL	ADSL	cDNA FLJ75223, highly similar to Homo sapiens adenylosuccinate lyase (ADSL)	0.00380088	0.0334215	1.73007
PATH:00230	Purine metabolism	POLE3	POLE3	Polymerase (DNA directed), epsilon 3 (P17 subunit), isoform CRA_a	0.00380088	0.0334215	1.73007
PATH:00230	Purine metabolism	POLR2K	POLR2K	Polymerase (RNA) II (DNA directed) polypeptide K, 7.0kDa, isoform CRA_a	0.00380088	0.0334215	1.73007
PATH:00230	Purine metabolism	POLE	POLE	DNA polymerase epsilon catalytic subunit A	0.00380088	0.0334215	1.73007
PATH:00230	Purine metabolism	PNP	PNP	Purine nucleoside phosphorylase	0.00380088	0.0334215	1.73007
PATH:00230	Purine metabolism	NTPCR	NTPCR	cDNA, FLJ95865	0.00380088	0.0334215	1.73007
PATH:00230	Purine metabolism	HDDC3	HDDC3	Guanosine-3',5'-bis(diphosphate) 3'-pyrophosphohydrolase MESH1	0.00380088	0.0334215	1.73007
PATH:00230	Purine metabolism	NME1-NME2	NME1-NME2	Nucleoside diphosphate kinase B	0.00380088	0.0334215	1.73007
PATH:00230	Purine metabolism	POLR2H	POLR2H	DNA-directed RNA polymerases I, II, and III subunit RPABC3	0.00380088	0.0334215	1.73007
PATH:00230	Purine metabolism	POLE2	POLE2	DNA polymerase epsilon subunit 2	0.00380088	0.0334215	1.73007
PATH:00790	Folate biosynthesis	QDPR	QDPR	Dihydropteridine reductase	0.00554873	0.0471642	4.01623
PATH:00790	Folate biosynthesis	DHFR	DHFR	Dihydrofolate reductase, isoform CRA_a	0.00554873	0.0471642	4.01623
PATH:00790	Folate biosynthesis	GGH	GGH	cDNA FLJ76254, highly similar to Homo sapiens gamma-glutamyl hydrolase (GGH), mRNA	0.00554873	0.0471642	4.01623
PATH:00790	Folate biosynthesis	PTS	PTS	6-pyruvoyl tetrahydrobiopterin synthase	0.00554873	0.0471642	4.01623
PATH:00790	Folate biosynthesis	MOCS2	MOCS2	Molybdopterin synthase catalytic subunit	0.00554873	0.0471642	4.01623
PATH:05166	HTLV-I infection	CDC27	CDC27	cDNA FLJ57525, highly similar to Cell division cycle protein 27 homolog	0.00670294	0.0551371	1.52194
PATH:05166	HTLV-I infection	BUB1B	BUB1B	Mitotic checkpoint serine/threonine-protein kinase BUB1 beta	0.00670294	0.0551371	1.52194
PATH:05166	HTLV-I infection	CCNB2	CCNB2	G2/mitotic-specific cyclin-B2	0.00670294	0.0551371	1.52194
PATH:05166	HTLV-I infection	MAPK8	MAPK8	Mitogen-activated protein kinase 8	0.00670294	0.0551371	1.52194
PATH:05166	HTLV-I infection	SLC25A6	SLC25A6	ADP/ATP translocase 3	0.00670294	0.0551371	1.52194
PATH:05166	HTLV-I infection	VDAC2	VDAC2	Voltage-dependent anion channel 2, isoform CRA_a	0.00670294	0.0551371	1.52194
PATH:05166	HTLV-I infection	CCND3	CCND3	Cyclin D3, isoform CRA_a	0.00670294	0.0551371	1.52194
PATH:05166	HTLV-I infection	VDAC1	VDAC1	cDNA FLJ38670 fis, clone HSYRA2000190, highly similar to Voltage-dependent anion-selective channel protein 1	0.00670294	0.0551371	1.52194
PATH:05166	HTLV-I infection	VDAC3	VDAC3	Voltage-dependent anion-selective channel protein 3	0.00670294	0.0551371	1.52194
PATH:05166	HTLV-I infection	CSF2	CSF2	Granulocyte-macrophage colony-stimulating factor	0.00670294	0.0551371	1.52194
PATH:05166	HTLV-I infection	CHEK1	CHEK1	cDNA FLJ56409, highly similar to Serine/threonine-protein kinase Chk1 (EC 2.7.11.1)	0.00670294	0.0551371	1.52194
PATH:05166	HTLV-I infection	CRTC3	CRTC3	CREB-regulated transcription coactivator 3	0.00670294	0.0551371	1.52194
PATH:05166	HTLV-I infection	ETS1	ETS1	cDNA FLJ75737, highly similar to Homo sapiens v-ets erythroblastosis virus E26 oncogene homolog 1 (avian) (ETS1), mRNA	0.00670294	0.0551371	1.52194
PATH:05166	HTLV-I infection	ANAPC10	ANAPC10	Anaphase-promoting complex subunit 10	0.00670294	0.0551371	1.52194
PATH:05166	HTLV-I infection	IL2RB	IL2RB	Interleukin-2 receptor subunit beta	0.00670294	0.0551371	1.52194
PATH:05166	HTLV-I infection	PTTG1	PTTG1	Securin	0.00670294	0.0551371	1.52194
PATH:05166	HTLV-I infection	TP53	TP53	Cellular tumor antigen p53	0.00670294	0.0551371	1.52194
PATH:05166	HTLV-I infection	FZD3	FZD3	Frizzled-3	0.00670294	0.0551371	1.52194
PATH:05166	HTLV-I infection	MYC	MYC	V-myc myelocytomatosis viral oncogene homolog (Avian), isoform CRA_a	0.00670294	0.0551371	1.52194
PATH:05166	HTLV-I infection	XPO1	XPO1	cDNA FLJ42779 fis, clone BRAWH3005300, highly similar to Exportin-1	0.00670294	0.0551371	1.52194
PATH:05166	HTLV-I infection	FDPS	FDPS	Farnesyl pyrophosphate synthase	0.00670294	0.0551371	1.52194
PATH:05166	HTLV-I infection	PRKX	PRKX	Protein kinase, X-linked, isoform CRA_b	0.00670294	0.0551371	1.52194
PATH:05166	HTLV-I infection	POLE3	POLE3	Polymerase (DNA directed), epsilon 3 (P17 subunit), isoform CRA_a	0.00670294	0.0551371	1.52194
PATH:05166	HTLV-I infection	E2F1	E2F1	Transcription factor E2F1	0.00670294	0.0551371	1.52194
PATH:05166	HTLV-I infection	CCND2	CCND2	G1/S-specific cyclin-D2	0.00670294	0.0551371	1.52194
PATH:05166	HTLV-I infection	POLE	POLE	DNA polymerase epsilon catalytic subunit A	0.00670294	0.0551371	1.52194
PATH:05166	HTLV-I infection	MAD2L1	MAD2L1	Mitotic spindle assembly checkpoint protein MAD2A	0.00670294	0.0551371	1.52194
PATH:05166	HTLV-I infection	PCNA	PCNA	Proliferating cell nuclear antigen	0.00670294	0.0551371	1.52194
PATH:05166	HTLV-I infection	SLC2A1	SLC2A1	cDNA FLJ16785 fis, clone NT2RI2015342, highly similar to Solute carrier family 2, facilitated glucose transporter member 1	0.00670294	0.0551371	1.52194
PATH:05166	HTLV-I infection	SLC25A5	SLC25A5	ADP/ATP translocase 2	0.00670294	0.0551371	1.52194
PATH:05166	HTLV-I infection	FZD6	FZD6	Frizzled homolog 6 (Drosophila), isoform CRA_a	0.00670294	0.0551371	1.52194
PATH:05166	HTLV-I infection	NFATC2	NFATC2	Nuclear factor of activated T-cells c2 isoform IB-IIS-deltaXa	0.00670294	0.0551371	1.52194
PATH:05166	HTLV-I infection	BUB3	BUB3	cDNA FLJ57899, highly similar to Mitotic checkpoint protein BUB3	0.00670294	0.0551371	1.52194
PATH:05166	HTLV-I infection	LCK	LCK	cDNA FLJ40708 fis, clone THYMU2026904, highly similar to Proto-oncogene tyrosine-protein kinase LCK (EC 2.7.10.2)	0.00670294	0.0551371	1.52194
PATH:05166	HTLV-I infection	CDC23	CDC23	Cell division cycle protein 23 homolog	0.00670294	0.0551371	1.52194
PATH:05166	HTLV-I infection	POLE2	POLE2	DNA polymerase epsilon subunit 2	0.00670294	0.0551371	1.52194
PATH:04932	Non-alcoholic fatty liver disease (NAFLD)	NDUFC2	NDUFC2	NADH dehydrogenase [ubiquinone] 1 subunit C2	0.00709479	0.0565366	1.71288
PATH:04932	Non-alcoholic fatty liver disease (NAFLD)	MAPK8	MAPK8	Mitogen-activated protein kinase 8	0.00709479	0.0565366	1.71288
PATH:04932	Non-alcoholic fatty liver disease (NAFLD)	NDUFS4	NDUFS4	NADH dehydrogenase [ubiquinone] iron-sulfur protein 4, mitochondrial	0.00709479	0.0565366	1.71288
PATH:04932	Non-alcoholic fatty liver disease (NAFLD)	UQCRQ	UQCRQ	cDNA FLJ50798, weakly similar to Ubiquinol-cytochrome c reductase complex ubiquinone-binding protein QP-C (EC 1.10.2.2)	0.00709479	0.0565366	1.71288
PATH:04932	Non-alcoholic fatty liver disease (NAFLD)	COX8A	COX8A	Cytochrome c oxidase subunit 8A, mitochondrial	0.00709479	0.0565366	1.71288
PATH:04932	Non-alcoholic fatty liver disease (NAFLD)	NDUFV1	NDUFV1	cDNA, FLJ79021, highly similar to NADH-ubiquinone oxidoreductase 51 kDa subunit, mitochondrial (EC 1.6.5.3)	0.00709479	0.0565366	1.71288
PATH:04932	Non-alcoholic fatty liver disease (NAFLD)	NDUFS1	NDUFS1	cDNA FLJ60586, highly similar to NADH-ubiquinone oxidoreductase 75 kDa subunit, mitochondrial (EC 1.6.5.3)	0.00709479	0.0565366	1.71288
PATH:04932	Non-alcoholic fatty liver disease (NAFLD)	COX5A	COX5A	Cytochrome c oxidase subunit 5A, mitochondrial	0.00709479	0.0565366	1.71288
PATH:04932	Non-alcoholic fatty liver disease (NAFLD)	COX3	COX3	Cytochrome c oxidase subunit 3	0.00709479	0.0565366	1.71288
PATH:04932	Non-alcoholic fatty liver disease (NAFLD)	NDUFAB1	NDUFAB1	NADH:ubiquinone oxidoreductase SDAP subunit	0.00709479	0.0565366	1.71288
PATH:04932	Non-alcoholic fatty liver disease (NAFLD)	NDUFS8	NDUFS8	NADH dehydrogenase (Ubiquinone) Fe-S protein 8, 23kDa (NADH-coenzyme Q reductase), isoform CRA_b	0.00709479	0.0565366	1.71288
PATH:04932	Non-alcoholic fatty liver disease (NAFLD)	UQCRFS1	UQCRFS1	Cytochrome b-c1 complex subunit Rieske, mitochondrial	0.00709479	0.0565366	1.71288
PATH:04932	Non-alcoholic fatty liver disease (NAFLD)	NDUFS3	NDUFS3	NADH dehydrogenase [ubiquinone] iron-sulfur protein 3, mitochondrial	0.00709479	0.0565366	1.71288
PATH:04932	Non-alcoholic fatty liver disease (NAFLD)	NDUFB9	NDUFB9	NADH dehydrogenase [ubiquinone] 1 beta subcomplex subunit 9	0.00709479	0.0565366	1.71288
PATH:04932	Non-alcoholic fatty liver disease (NAFLD)	SDHA	SDHA	Succinate dehydrogenase complex, subunit A, flavoprotein (Fp), isoform CRA_b	0.00709479	0.0565366	1.71288
PATH:04932	Non-alcoholic fatty liver disease (NAFLD)	CASP3	CASP3	Caspase-3	0.00709479	0.0565366	1.71288
PATH:04932	Non-alcoholic fatty liver disease (NAFLD)	NDUFC2-KCTD14	NDUFC2-KCTD14	BTB/POZ domain-containing protein KCTD14	0.00709479	0.0565366	1.71288
PATH:04932	Non-alcoholic fatty liver disease (NAFLD)	NDUFA8	NDUFA8	NADH dehydrogenase [ubiquinone] 1 alpha subcomplex subunit 8	0.00709479	0.0565366	1.71288
PATH:04932	Non-alcoholic fatty liver disease (NAFLD)	NDUFA9	NDUFA9	NADH dehydrogenase [ubiquinone] 1 alpha subcomplex subunit 9, mitochondrial	0.00709479	0.0565366	1.71288
PATH:04932	Non-alcoholic fatty liver disease (NAFLD)	UQCRH	UQCRH	Cytochrome b-c1 complex subunit 6, mitochondrial	0.00709479	0.0565366	1.71288
PATH:04932	Non-alcoholic fatty liver disease (NAFLD)	COX6C	COX6C	Cytochrome c oxidase subunit VIc, isoform CRA_a	0.00709479	0.0565366	1.71288
PATH:04932	Non-alcoholic fatty liver disease (NAFLD)	NDUFA12	NDUFA12	NADH dehydrogenase [ubiquinone] 1 alpha subcomplex subunit 12	0.00709479	0.0565366	1.71288
PATH:04932	Non-alcoholic fatty liver disease (NAFLD)	UQCRHL	UQCRHL	HCG25371, isoform CRA_b	0.00709479	0.0565366	1.71288
PATH:03010	Ribosome	MRPS16	MRPS16	28S ribosomal protein S16, mitochondrial	0.00776164	0.0599763	1.74929
PATH:03010	Ribosome	MRPS6	MRPS6	28S ribosomal protein S6, mitochondrial	0.00776164	0.0599763	1.74929
PATH:03010	Ribosome	MRPL35	MRPL35	39S ribosomal protein L35, mitochondrial	0.00776164	0.0599763	1.74929
PATH:03010	Ribosome	MRPS10	MRPS10	Mitochondrial ribosomal protein S10, isoform CRA_a	0.00776164	0.0599763	1.74929
PATH:03010	Ribosome	MRPL9	MRPL9	cDNA FLJ59179, highly similar to 39S ribosomal protein L9, mitochondrial	0.00776164	0.0599763	1.74929
PATH:03010	Ribosome	MRPL13	MRPL13	39S ribosomal protein L13, mitochondrial	0.00776164	0.0599763	1.74929
PATH:03010	Ribosome	RPLP0	RPLP0	Ribosomal protein, large, P0, isoform CRA_b	0.00776164	0.0599763	1.74929
PATH:03010	Ribosome	RPSA	RPSA	40S ribosomal protein SA	0.00776164	0.0599763	1.74929
PATH:03010	Ribosome	MRPL22	MRPL22	39S ribosomal protein L22, mitochondrial	0.00776164	0.0599763	1.74929
PATH:03010	Ribosome	MRPL36	MRPL36	39S ribosomal protein L36, mitochondrial	0.00776164	0.0599763	1.74929
PATH:03010	Ribosome	MRPL19	MRPL19	39S ribosomal protein L19, mitochondrial	0.00776164	0.0599763	1.74929
PATH:03010	Ribosome	MRPS9	MRPS9	28S ribosomal protein S9, mitochondrial	0.00776164	0.0599763	1.74929
PATH:03010	Ribosome	MRPS15	MRPS15	cDNA FLJ56752, highly similar to 28S ribosomal protein S15, mitochondrial (S15mt)	0.00776164	0.0599763	1.74929
PATH:03010	Ribosome	MRPL17	MRPL17	39S ribosomal protein L17, mitochondrial	0.00776164	0.0599763	1.74929
PATH:03010	Ribosome	MRPL16	MRPL16	39S ribosomal protein L16, mitochondrial	0.00776164	0.0599763	1.74929
PATH:03010	Ribosome	MRPL18	MRPL18	Mitochondrial ribosomal protein L18, isoform CRA_b	0.00776164	0.0599763	1.74929
PATH:03010	Ribosome	MRPL23	MRPL23	Mitochondrial ribosomal protein L23, isoform CRA_a	0.00776164	0.0599763	1.74929
PATH:03010	Ribosome	MRPS17	MRPS17	28S ribosomal protein S17, mitochondrial	0.00776164	0.0599763	1.74929
PATH:03010	Ribosome	MRPL34	MRPL34	39S ribosomal protein L34, mitochondrial	0.00776164	0.0599763	1.74929
PATH:03010	Ribosome	MRPL15	MRPL15	cDNA, FLJ93269, highly similar to Homo sapiens mitochondrial ribosomal protein L15 (MRPL15), nuclear gene encoding mitochondrial protein, mRNA	0.00776164	0.0599763	1.74929
PATH:03010	Ribosome	MRPL2	MRPL2	Mitochondrial ribosomal protein L2, isoform CRA_a	0.00776164	0.0599763	1.74929
PATH:04914	Progesterone-mediated oocyte maturation	CDC27	CDC27	cDNA FLJ57525, highly similar to Cell division cycle protein 27 homolog	0.00818501	0.0613876	1.96141
PATH:04914	Progesterone-mediated oocyte maturation	CCNB1	CCNB1	G2/mitotic-specific cyclin-B1	0.00818501	0.0613876	1.96141
PATH:04914	Progesterone-mediated oocyte maturation	CCNB2	CCNB2	G2/mitotic-specific cyclin-B2	0.00818501	0.0613876	1.96141
PATH:04914	Progesterone-mediated oocyte maturation	MAPK8	MAPK8	Mitogen-activated protein kinase 8	0.00818501	0.0613876	1.96141
PATH:04914	Progesterone-mediated oocyte maturation	CDC25C	CDC25C	cDNA FLJ56262, highly similar to M-phase inducer phosphatase 3 (EC 3.1.3.48)	0.00818501	0.0613876	1.96141
PATH:04914	Progesterone-mediated oocyte maturation	CCNA2	CCNA2	Cyclin-A2	0.00818501	0.0613876	1.96141
PATH:04914	Progesterone-mediated oocyte maturation	ANAPC10	ANAPC10	Anaphase-promoting complex subunit 10	0.00818501	0.0613876	1.96141
PATH:04914	Progesterone-mediated oocyte maturation	MAD2L2	MAD2L2	Mitotic spindle assembly checkpoint protein MAD2B	0.00818501	0.0613876	1.96141
PATH:04914	Progesterone-mediated oocyte maturation	PRKX	PRKX	Protein kinase, X-linked, isoform CRA_b	0.00818501	0.0613876	1.96141
PATH:04914	Progesterone-mediated oocyte maturation	CDC25B	CDC25B	cDNA FLJ35394 fis, clone SKNSH2002768, highly similar to M-PHASE INDUCER PHOSPHATASE 2 (EC 3.1.3.48)	0.00818501	0.0613876	1.96141
PATH:04914	Progesterone-mediated oocyte maturation	MAD2L1	MAD2L1	Mitotic spindle assembly checkpoint protein MAD2A	0.00818501	0.0613876	1.96141
PATH:04914	Progesterone-mediated oocyte maturation	CDK2	CDK2	Cyclin-dependent kinase 2, isoform CRA_a	0.00818501	0.0613876	1.96141
PATH:04914	Progesterone-mediated oocyte maturation	BUB1	BUB1	BUB1 protein	0.00818501	0.0613876	1.96141
PATH:04914	Progesterone-mediated oocyte maturation	CDK1	CDK1	Cell division cycle 2, G1 to S and G2 to M, isoform CRA_c	0.00818501	0.0613876	1.96141
PATH:04914	Progesterone-mediated oocyte maturation	CDC23	CDC23	Cell division cycle protein 23 homolog	0.00818501	0.0613876	1.96141
PATH:00750	Vitamin B6 metabolism	PSAT1	PSAT1	Phosphoserine aminotransferase 1, isoform CRA_a	0.0114039	0.082919	5.62272
PATH:00750	Vitamin B6 metabolism	PDXP	PDXP	Pyridoxal (Pyridoxine, vitamin B6) phosphatase, isoform CRA_a	0.0114039	0.082919	5.62272
PATH:00750	Vitamin B6 metabolism	PNPO	PNPO	Pyridoxine-5'-phosphate oxidase	0.0114039	0.082919	5.62272
PATH:00630	Glyoxylate and dicarboxylate metabolism	PCCB	PCCB	cDNA FLJ50917, highly similar to Propionyl-CoA carboxylase beta chain, mitochondrial (EC 6.4.1.3)	0.0117062	0.082919	2.71442
PATH:00630	Glyoxylate and dicarboxylate metabolism	AFMID	AFMID	Kynurenine formamidase	0.0117062	0.082919	2.71442
PATH:00630	Glyoxylate and dicarboxylate metabolism	SHMT2	SHMT2	Serine hydroxymethyltransferase, mitochondrial	0.0117062	0.082919	2.71442
PATH:00630	Glyoxylate and dicarboxylate metabolism	MDH1	MDH1	Malate dehydrogenase, cytoplasmic	0.0117062	0.082919	2.71442
PATH:00630	Glyoxylate and dicarboxylate metabolism	SHMT1	SHMT1	cDNA FLJ60988, highly similar to Serine hydroxymethyltransferase, cytosolic (EC 2.1.2.1)	0.0117062	0.082919	2.71442
PATH:00630	Glyoxylate and dicarboxylate metabolism	ACAT1	ACAT1	Acetyl-CoA acetyltransferase, mitochondrial	0.0117062	0.082919	2.71442
PATH:00630	Glyoxylate and dicarboxylate metabolism	ACAT2	ACAT2	cDNA FLJ76813, highly similar to Homo sapiens acetyl-Coenzyme A acetyltransferase 2 (acetoacetyl Coenzyme A thiolase), mRNA	0.0117062	0.082919	2.71442
PATH:03022	Basal transcription factors	GTF2H4	GTF2H4	General transcription factor IIH subunit 4	0.0182	0.125432	2.20019
PATH:03022	Basal transcription factors	TAF5	TAF5	Transcription initiation factor TFIID subunit 5	0.0182	0.125432	2.20019
PATH:03022	Basal transcription factors	TAF2	TAF2	TAF2 RNA polymerase II, TATA box binding protein (TBP)-associated factor, 150kDa, isoform CRA_a	0.0182	0.125432	2.20019
PATH:03022	Basal transcription factors	GTF2A2	GTF2A2	Transcription initiation factor IIA subunit 2	0.0182	0.125432	2.20019
PATH:03022	Basal transcription factors	TAF9B	TAF9B	cDNA, FLJ92954, highly similar to Homo sapiens TAF9-like RNA polymerase II, TATA box binding protein (TBP)-associated factor, 31kDa (TAF9L), mRNA	0.0182	0.125432	2.20019
PATH:03022	Basal transcription factors	MNAT1	MNAT1	Menage a trois homolog 1, cyclin H assembly factor (Xenopus laevis), isoform CRA_b	0.0182	0.125432	2.20019
PATH:03022	Basal transcription factors	TAF5L	TAF5L	TAF5-like RNA polymerase II p300/CBP-associated factor-associated factor 65 kDa subunit 5L	0.0182	0.125432	2.20019
PATH:03022	Basal transcription factors	GTF2H3	GTF2H3	General transcription factor IIH subunit 3	0.0182	0.125432	2.20019
PATH:03022	Basal transcription factors	ERCC2	ERCC2	TFIIH basal transcription factor complex helicase XPD subunit	0.0182	0.125432	2.20019
PATH:00270	Cysteine and methionine metabolism	GOT1	GOT1	Aspartate aminotransferase, cytoplasmic	0.0193519	0.129862	2.30676
PATH:00270	Cysteine and methionine metabolism	LDHA	LDHA	L-lactate dehydrogenase A chain	0.0193519	0.129862	2.30676
PATH:00270	Cysteine and methionine metabolism	MTAP	MTAP	S-methyl-5'-thioadenosine phosphorylase	0.0193519	0.129862	2.30676
PATH:00270	Cysteine and methionine metabolism	CTH	CTH	Cystathionine gamma-lyase	0.0193519	0.129862	2.30676
PATH:00270	Cysteine and methionine metabolism	SMS	SMS	cDNA FLJ50114, highly similar to Spermine synthase (EC 2.5.1.22)	0.0193519	0.129862	2.30676
PATH:00270	Cysteine and methionine metabolism	MDH1	MDH1	Malate dehydrogenase, cytoplasmic	0.0193519	0.129862	2.30676
PATH:00270	Cysteine and methionine metabolism	LDHB	LDHB	L-lactate dehydrogenase B chain	0.0193519	0.129862	2.30676
PATH:00270	Cysteine and methionine metabolism	ENOPH1	ENOPH1	Enolase-phosphatase E1	0.0193519	0.129862	2.30676
PATH:00620	Pyruvate metabolism	LDHA	LDHA	L-lactate dehydrogenase A chain	0.0293735	0.192058	2.14199
PATH:00620	Pyruvate metabolism	ACACA	ACACA	HCG30204, isoform CRA_a	0.0293735	0.192058	2.14199
PATH:00620	Pyruvate metabolism	DLD	DLD	cDNA FLJ56112, highly similar to Dihydrolipoyl dehydrogenase, mitochondrial (EC 1.8.1.4)	0.0293735	0.192058	2.14199
PATH:00620	Pyruvate metabolism	MDH1	MDH1	Malate dehydrogenase, cytoplasmic	0.0293735	0.192058	2.14199
PATH:00620	Pyruvate metabolism	ACAT1	ACAT1	Acetyl-CoA acetyltransferase, mitochondrial	0.0293735	0.192058	2.14199
PATH:00620	Pyruvate metabolism	AKR1B1	AKR1B1	Aldo-keto reductase family 1, member B1 (Aldose reductase), isoform CRA_a	0.0293735	0.192058	2.14199
PATH:00620	Pyruvate metabolism	LDHB	LDHB	L-lactate dehydrogenase B chain	0.0293735	0.192058	2.14199
PATH:00620	Pyruvate metabolism	ACAT2	ACAT2	cDNA FLJ76813, highly similar to Homo sapiens acetyl-Coenzyme A acetyltransferase 2 (acetoacetyl Coenzyme A thiolase), mRNA	0.0293735	0.192058	2.14199
PATH:00051	Fructose and mannose metabolism	MTMR1	MTMR1	cDNA FLJ10954 fis, clone PLACE1000383, highly similar to Myotubularin-related protein 1 (EC 3.1.3.-)	0.0365038	0.232712	2.18661
PATH:00051	Fructose and mannose metabolism	MTMR2	MTMR2	Myotubularin related protein 2, isoform CRA_a	0.0365038	0.232712	2.18661
PATH:00051	Fructose and mannose metabolism	PMM1	PMM1	Phosphomannomutase 1	0.0365038	0.232712	2.18661
PATH:00051	Fructose and mannose metabolism	KHK	KHK	Ketohexokinase isoform a variant	0.0365038	0.232712	2.18661
PATH:00051	Fructose and mannose metabolism	PFKP	PFKP	ATP-dependent 6-phosphofructokinase, platelet type	0.0365038	0.232712	2.18661
PATH:00051	Fructose and mannose metabolism	AKR1B1	AKR1B1	Aldo-keto reductase family 1, member B1 (Aldose reductase), isoform CRA_a	0.0365038	0.232712	2.18661
PATH:00051	Fructose and mannose metabolism	GMDS	GMDS	cDNA, FLJ94599, highly similar to Homo sapiens GDP-mannose 4,6-dehydratase (GMDS), mRNA	0.0365038	0.232712	2.18661
PATH:00072	Synthesis and degradation of ketone bodies	ACAT1	ACAT1	Acetyl-CoA acetyltransferase, mitochondrial	0.0391341	0.243395	3.74848
PATH:00072	Synthesis and degradation of ketone bodies	BDH1	BDH1	3-hydroxybutyrate dehydrogenase	0.0391341	0.243395	3.74848
PATH:00072	Synthesis and degradation of ketone bodies	ACAT2	ACAT2	cDNA FLJ76813, highly similar to Homo sapiens acetyl-Coenzyme A acetyltransferase 2 (acetoacetyl Coenzyme A thiolase), mRNA	0.0391341	0.243395	3.74848
PATH:00020	Citrate cycle (TCA cycle)	SUCLG2	SUCLG2	Succinyl-CoA ligase subunit beta	0.0453695	0.275458	2.24909
PATH:00020	Citrate cycle (TCA cycle)	ACLY	ACLY	ATP citrate lyase, isoform CRA_b	0.0453695	0.275458	2.24909
PATH:00020	Citrate cycle (TCA cycle)	SDHA	SDHA	Succinate dehydrogenase complex, subunit A, flavoprotein (Fp), isoform CRA_b	0.0453695	0.275458	2.24909
PATH:00020	Citrate cycle (TCA cycle)	DLD	DLD	cDNA FLJ56112, highly similar to Dihydrolipoyl dehydrogenase, mitochondrial (EC 1.8.1.4)	0.0453695	0.275458	2.24909
PATH:00020	Citrate cycle (TCA cycle)	SUCLA2	SUCLA2	Succinyl-CoA ligase subunit beta	0.0453695	0.275458	2.24909
PATH:00020	Citrate cycle (TCA cycle)	MDH1	MDH1	Malate dehydrogenase, cytoplasmic	0.0453695	0.275458	2.24909
PATH:03020	RNA polymerase	POLR3E	POLR3E	cDNA FLJ55674, highly similar to DNA-directed RNA polymerases III 80 kDa polypeptide (EC 2.7.7.6)	0.0522039	0.309581	2.17654
PATH:03020	RNA polymerase	POLR3K	POLR3K	DNA-directed RNA polymerase III subunit RPC10	0.0522039	0.309581	2.17654
PATH:03020	RNA polymerase	POLR3A	POLR3A	DNA-directed RNA polymerase III subunit RPC1	0.0522039	0.309581	2.17654
PATH:03020	RNA polymerase	POLR1E	POLR1E	cDNA FLJ54187, highly similar to Homo sapiens polymerase (RNA) I associated factor 1 (PRAF1), mRNA	0.0522039	0.309581	2.17654
PATH:03020	RNA polymerase	POLR2K	POLR2K	Polymerase (RNA) II (DNA directed) polypeptide K, 7.0kDa, isoform CRA_a	0.0522039	0.309581	2.17654
PATH:03020	RNA polymerase	POLR2H	POLR2H	DNA-directed RNA polymerases I, II, and III subunit RPABC3	0.0522039	0.309581	2.17654
PATH:01212	Fatty acid metabolism	HADH	HADH	Hydroxyacyl-coenzyme A dehydrogenase, mitochondrial	0.0589962	0.334312	1.87424
PATH:01212	Fatty acid metabolism	TECR	TECR	cDNA FLJ10554 fis, clone NT2RP2002385, highly similar to Synaptic glycoprotein SC2	0.0589962	0.334312	1.87424
PATH:01212	Fatty acid metabolism	ACACA	ACACA	HCG30204, isoform CRA_a	0.0589962	0.334312	1.87424
PATH:01212	Fatty acid metabolism	ACAA2	ACAA2	Acetyl-Coenzyme A acyltransferase 2 (Mitochondrial 3-oxoacyl-Coenzyme A thiolase), isoform CRA_d	0.0589962	0.334312	1.87424
PATH:01212	Fatty acid metabolism	ACADM	ACADM	cDNA FLJ52595, highly similar to Medium-chain specific acyl-CoA dehydrogenase, mitochondrial (EC 1.3.99.3)	0.0589962	0.334312	1.87424
PATH:01212	Fatty acid metabolism	PPT2	PPT2	HCG1999928, isoform CRA_a	0.0589962	0.334312	1.87424
PATH:01212	Fatty acid metabolism	ACAT1	ACAT1	Acetyl-CoA acetyltransferase, mitochondrial	0.0589962	0.334312	1.87424
PATH:01212	Fatty acid metabolism	ACAT2	ACAT2	cDNA FLJ76813, highly similar to Homo sapiens acetyl-Coenzyme A acetyltransferase 2 (acetoacetyl Coenzyme A thiolase), mRNA	0.0589962	0.334312	1.87424
PATH:00520	Amino sugar and nucleotide sugar metabolism	NANP	NANP	N-acylneuraminate-9-phosphatase	0.0589962	0.334312	1.87424
PATH:00520	Amino sugar and nucleotide sugar metabolism	GNPDA2	GNPDA2	Glucosamine-6-phosphate isomerase 2	0.0589962	0.334312	1.87424
PATH:00520	Amino sugar and nucleotide sugar metabolism	PMM1	PMM1	Phosphomannomutase 1	0.0589962	0.334312	1.87424
PATH:00520	Amino sugar and nucleotide sugar metabolism	GFPT1	GFPT1	Glutamine--fructose-6-phosphate aminotransferase [isomerizing] 1	0.0589962	0.334312	1.87424
PATH:00520	Amino sugar and nucleotide sugar metabolism	GALE	GALE	UDP-galactose-4-epimerase, isoform CRA_b	0.0589962	0.334312	1.87424
PATH:00520	Amino sugar and nucleotide sugar metabolism	CMAS	CMAS	N-acylneuraminate cytidylyltransferase	0.0589962	0.334312	1.87424
PATH:00520	Amino sugar and nucleotide sugar metabolism	UAP1	UAP1	UDP-N-acetylhexosamine pyrophosphorylase	0.0589962	0.334312	1.87424
PATH:00520	Amino sugar and nucleotide sugar metabolism	GMDS	GMDS	cDNA, FLJ94599, highly similar to Homo sapiens GDP-mannose 4,6-dehydratase (GMDS), mRNA	0.0589962	0.334312	1.87424
PATH:00250	Alanine, aspartate and glutamate metabolism	GOT1	GOT1	Aspartate aminotransferase, cytoplasmic	0.0952884	0.50843	1.87424
PATH:00250	Alanine, aspartate and glutamate metabolism	ASL	ASL	Argininosuccinate lyase, isoform CRA_b	0.0952884	0.50843	1.87424
PATH:00250	Alanine, aspartate and glutamate metabolism	NIT2	NIT2	cDNA FLJ56660, highly similar to Homo sapiens nitrilase family, member 2 (NIT2), mRNA	0.0952884	0.50843	1.87424
PATH:00250	Alanine, aspartate and glutamate metabolism	PPAT	PPAT	Amidophosphoribosyltransferase	0.0952884	0.50843	1.87424
PATH:00250	Alanine, aspartate and glutamate metabolism	GFPT1	GFPT1	Glutamine--fructose-6-phosphate aminotransferase [isomerizing] 1	0.0952884	0.50843	1.87424
PATH:00250	Alanine, aspartate and glutamate metabolism	ADSL	ADSL	cDNA FLJ75223, highly similar to Homo sapiens adenylosuccinate lyase (ADSL)	0.0952884	0.50843	1.87424
PATH:00100	Steroid biosynthesis	SQLE	SQLE	cDNA FLJ51555, highly similar to Squalene monooxygenase (EC 1.14.99.7)	0.0957044	0.50843	2.24909
PATH:00100	Steroid biosynthesis	EBP	EBP	Emopamil binding protein (Sterol isomerase), isoform CRA_a	0.0957044	0.50843	2.24909
PATH:00100	Steroid biosynthesis	DHCR7	DHCR7	7-dehydrocholesterol reductase, isoform CRA_a	0.0957044	0.50843	2.24909
PATH:00100	Steroid biosynthesis	DHCR24	DHCR24	cDNA FLJ58891, highly similar to 24-dehydrocholesterol reductase (EC 1.3.1.-)	0.0957044	0.50843	2.24909
PATH:00670	One carbon pool by folate	DHFR	DHFR	Dihydrofolate reductase, isoform CRA_a	0.0957044	0.50843	2.24909
PATH:00670	One carbon pool by folate	SHMT2	SHMT2	Serine hydroxymethyltransferase, mitochondrial	0.0957044	0.50843	2.24909
PATH:00670	One carbon pool by folate	TYMS	TYMS	cDNA FLJ78114, highly similar to Homo sapiens thymidylate synthetase, mRNA	0.0957044	0.50843	2.24909
PATH:00670	One carbon pool by folate	SHMT1	SHMT1	cDNA FLJ60988, highly similar to Serine hydroxymethyltransferase, cytosolic (EC 2.1.2.1)	0.0957044	0.50843	2.24909
PATH:00290	Valine, leucine and isoleucine biosynthesis	BCAT2	BCAT2	Branched-chain-amino-acid aminotransferase, mitochondrial	0.102285	0.530812	2.5951
PATH:00290	Valine, leucine and isoleucine biosynthesis	IARS2	IARS2	cDNA FLJ75180, highly similar to Homo sapiens mitochondrial isoleucine tRNA synthetase, mRNA	0.102285	0.530812	2.5951
PATH:00290	Valine, leucine and isoleucine biosynthesis	LARS	LARS	Leucine--tRNA ligase, cytoplasmic	0.102285	0.530812	2.5951
PATH:05203	Viral carcinogenesis	YWHAE	YWHAE	cDNA FLJ60092, highly similar to 14-3-3 protein epsilon (14-3-3E)	0.106064	0.530812	1.30382
PATH:05203	Viral carcinogenesis	GTF2H4	GTF2H4	General transcription factor IIH subunit 4	0.106064	0.530812	1.30382
PATH:05203	Viral carcinogenesis	MRPS18B	MRPS18B	cDNA, FLJ92156, Homo sapiens mitochondrial ribosomal protein S18B (MRPS18B),nuclear gene encoding mitochondrial protein, mRNA	0.106064	0.530812	1.30382
PATH:05203	Viral carcinogenesis	SND1	SND1	cDNA, FLJ92620, highly similar to Homo sapiens staphylococcal nuclease domain containing 1 (SND1),mRNA	0.106064	0.530812	1.30382
PATH:05203	Viral carcinogenesis	CCND3	CCND3	Cyclin D3, isoform CRA_a	0.106064	0.530812	1.30382
PATH:05203	Viral carcinogenesis	VDAC3	VDAC3	Voltage-dependent anion-selective channel protein 3	0.106064	0.530812	1.30382
PATH:05203	Viral carcinogenesis	CCNE2	CCNE2	Cyclin E2, isoform CRA_e	0.106064	0.530812	1.30382
PATH:05203	Viral carcinogenesis	CHEK1	CHEK1	cDNA FLJ56409, highly similar to Serine/threonine-protein kinase Chk1 (EC 2.7.11.1)	0.106064	0.530812	1.30382
PATH:05203	Viral carcinogenesis	CCNA2	CCNA2	Cyclin-A2	0.106064	0.530812	1.30382
PATH:05203	Viral carcinogenesis	TP53	TP53	Cellular tumor antigen p53	0.106064	0.530812	1.30382
PATH:05203	Viral carcinogenesis	GTF2A2	GTF2A2	Transcription initiation factor IIA subunit 2	0.106064	0.530812	1.30382
PATH:05203	Viral carcinogenesis	PRKX	PRKX	Protein kinase, X-linked, isoform CRA_b	0.106064	0.530812	1.30382
PATH:05203	Viral carcinogenesis	CCND2	CCND2	G1/S-specific cyclin-D2	0.106064	0.530812	1.30382
PATH:05203	Viral carcinogenesis	YWHAQ	YWHAQ	cDNA FLJ52118, highly similar to 14-3-3 protein theta	0.106064	0.530812	1.30382
PATH:05203	Viral carcinogenesis	CASP3	CASP3	Caspase-3	0.106064	0.530812	1.30382
PATH:05203	Viral carcinogenesis	CCNE1	CCNE1	Cyclin E variant ex7del	0.106064	0.530812	1.30382
PATH:05203	Viral carcinogenesis	GTF2H3	GTF2H3	General transcription factor IIH subunit 3	0.106064	0.530812	1.30382
PATH:05203	Viral carcinogenesis	CDK2	CDK2	Cyclin-dependent kinase 2, isoform CRA_a	0.106064	0.530812	1.30382
PATH:05203	Viral carcinogenesis	CDK6	CDK6	Cyclin-dependent kinase 6	0.106064	0.530812	1.30382
PATH:05203	Viral carcinogenesis	RBL1	RBL1	Retinoblastoma-like protein 1	0.106064	0.530812	1.30382
PATH:05203	Viral carcinogenesis	HDAC8	HDAC8	cDNA FLJ57974, highly similar to Histone deacetylase 8	0.106064	0.530812	1.30382
PATH:05203	Viral carcinogenesis	YWHAH	YWHAH	Tyrosine 3-monooxygenase/tryptophan 5-monooxygenase activation protein, eta polypeptide, isoform CRA_b	0.106064	0.530812	1.30382
PATH:05203	Viral carcinogenesis	CDK1	CDK1	Cell division cycle 2, G1 to S and G2 to M, isoform CRA_c	0.106064	0.530812	1.30382
PATH:05203	Viral carcinogenesis	BAK1	BAK1	Bcl-2 homologous antagonist/killer	0.106064	0.530812	1.30382
PATH:03015	mRNA surveillance pathway	NUDT21	NUDT21	Nudix (Nucleoside diphosphate linked moiety X)-type motif 21, isoform CRA_a	0.107022	0.530812	1.48292
PATH:03015	mRNA surveillance pathway	CPSF2	CPSF2	Cleavage and polyadenylation specific factor 2, 100kDa, isoform CRA_a	0.107022	0.530812	1.48292
PATH:03015	mRNA surveillance pathway	CPSF4	CPSF4	Cleavage and polyadenylation-specificity factor subunit 4	0.107022	0.530812	1.48292
PATH:03015	mRNA surveillance pathway	SMG6	SMG6	Telomerase-binding protein EST1A	0.107022	0.530812	1.48292
PATH:03015	mRNA surveillance pathway	NCBP2	NCBP2	cDNA FLJ52508, highly similar to Nuclear cap-binding protein subunit 2	0.107022	0.530812	1.48292
PATH:03015	mRNA surveillance pathway	WIBG	WIBG	Partner of Y14 and mago	0.107022	0.530812	1.48292
PATH:03015	mRNA surveillance pathway	PPP2R1B	PPP2R1B	Serine/threonine-protein phosphatase 2A 65 kDa regulatory subunit A beta isoform	0.107022	0.530812	1.48292
PATH:03015	mRNA surveillance pathway	CPSF3	CPSF3	Cleavage and polyadenylation-specificity factor subunit 3	0.107022	0.530812	1.48292
PATH:03015	mRNA surveillance pathway	NCBP1	NCBP1	Nuclear cap binding protein subunit 1, 80kDa, isoform CRA_a	0.107022	0.530812	1.48292
PATH:03015	mRNA surveillance pathway	GSPT2	GSPT2	cDNA FLJ55563, highly similar to Homo sapiens G1 to S phase transition 2 (GSPT2), mRNA	0.107022	0.530812	1.48292
PATH:03015	mRNA surveillance pathway	CPSF6	CPSF6	Cleavage and polyadenylation-specificity factor subunit 6	0.107022	0.530812	1.48292
PATH:03015	mRNA surveillance pathway	PPP2R5D	PPP2R5D	Protein phosphatase 2, regulatory subunit B (B56), delta isoform, isoform CRA_d	0.107022	0.530812	1.48292
PATH:00900	Terpenoid backbone biosynthesis	FDPS	FDPS	Farnesyl pyrophosphate synthase	0.110326	0.530812	2.14199
PATH:00900	Terpenoid backbone biosynthesis	ACAT1	ACAT1	Acetyl-CoA acetyltransferase, mitochondrial	0.110326	0.530812	2.14199
PATH:00900	Terpenoid backbone biosynthesis	ACAT2	ACAT2	cDNA FLJ76813, highly similar to Homo sapiens acetyl-Coenzyme A acetyltransferase 2 (acetoacetyl Coenzyme A thiolase), mRNA	0.110326	0.530812	2.14199
PATH:00900	Terpenoid backbone biosynthesis	MVK	MVK	cDNA, FLJ96772, Homo sapiens mevalonate kinase (mevalonic aciduria) (MVK), mRNA	0.110326	0.530812	2.14199
PATH:01040	Biosynthesis of unsaturated fatty acids	TECR	TECR	cDNA FLJ10554 fis, clone NT2RP2002385, highly similar to Synaptic glycoprotein SC2	0.110326	0.530812	2.14199
PATH:01040	Biosynthesis of unsaturated fatty acids	ACOT2	ACOT2	Acyl-coenzyme A thioesterase 2, mitochondrial	0.110326	0.530812	2.14199
PATH:01040	Biosynthesis of unsaturated fatty acids	ACOT1	ACOT1	Acyl-CoA thioesterase 1	0.110326	0.530812	2.14199
PATH:01040	Biosynthesis of unsaturated fatty acids	ACOT4	ACOT4	Acyl-coenzyme A thioesterase 4	0.110326	0.530812	2.14199
PATH:00650	Butanoate metabolism	HADH	HADH	Hydroxyacyl-coenzyme A dehydrogenase, mitochondrial	0.122525	0.564736	1.87424
PATH:00650	Butanoate metabolism	L2HGDH	L2HGDH	cDNA FLJ76725, highly similar to Homo sapiens L-2-hydroxyglutarate dehydrogenase (L2HGDH), mRNA	0.122525	0.564736	1.87424
PATH:00650	Butanoate metabolism	ACAT1	ACAT1	Acetyl-CoA acetyltransferase, mitochondrial	0.122525	0.564736	1.87424
PATH:00650	Butanoate metabolism	BDH1	BDH1	3-hydroxybutyrate dehydrogenase	0.122525	0.564736	1.87424
PATH:00650	Butanoate metabolism	ACAT2	ACAT2	cDNA FLJ76813, highly similar to Homo sapiens acetyl-Coenzyme A acetyltransferase 2 (acetoacetyl Coenzyme A thiolase), mRNA	0.122525	0.564736	1.87424
PATH:00460	Cyanoamino acid metabolism	SHMT2	SHMT2	Serine hydroxymethyltransferase, mitochondrial	0.122872	0.564736	3.21298
PATH:00460	Cyanoamino acid metabolism	SHMT1	SHMT1	cDNA FLJ60988, highly similar to Serine hydroxymethyltransferase, cytosolic (EC 2.1.2.1)	0.122872	0.564736	3.21298
PATH:05169	Epstein-Barr virus infection	SHFM1	SHFM1	26S proteasome complex subunit DSS1	0.12402	0.564736	1.28679
PATH:05169	Epstein-Barr virus infection	YWHAE	YWHAE	cDNA FLJ60092, highly similar to 14-3-3 protein epsilon (14-3-3E)	0.12402	0.564736	1.28679
PATH:05169	Epstein-Barr virus infection	POLR3E	POLR3E	cDNA FLJ55674, highly similar to DNA-directed RNA polymerases III 80 kDa polypeptide (EC 2.7.7.6)	0.12402	0.564736	1.28679
PATH:05169	Epstein-Barr virus infection	MAPK8	MAPK8	Mitogen-activated protein kinase 8	0.12402	0.564736	1.28679
PATH:05169	Epstein-Barr virus infection	SND1	SND1	cDNA, FLJ92620, highly similar to Homo sapiens staphylococcal nuclease domain containing 1 (SND1),mRNA	0.12402	0.564736	1.28679
PATH:05169	Epstein-Barr virus infection	POLR3K	POLR3K	DNA-directed RNA polymerase III subunit RPC10	0.12402	0.564736	1.28679
PATH:05169	Epstein-Barr virus infection	POLR3A	POLR3A	DNA-directed RNA polymerase III subunit RPC1	0.12402	0.564736	1.28679
PATH:05169	Epstein-Barr virus infection	CCNA2	CCNA2	Cyclin-A2	0.12402	0.564736	1.28679
PATH:05169	Epstein-Barr virus infection	PSMD14	PSMD14	26S proteasome non-ATPase regulatory subunit 14	0.12402	0.564736	1.28679
PATH:05169	Epstein-Barr virus infection	TP53	TP53	Cellular tumor antigen p53	0.12402	0.564736	1.28679
PATH:05169	Epstein-Barr virus infection	MYC	MYC	V-myc myelocytomatosis viral oncogene homolog (Avian), isoform CRA_a	0.12402	0.564736	1.28679
PATH:05169	Epstein-Barr virus infection	XPO1	XPO1	cDNA FLJ42779 fis, clone BRAWH3005300, highly similar to Exportin-1	0.12402	0.564736	1.28679
PATH:05169	Epstein-Barr virus infection	PRKX	PRKX	Protein kinase, X-linked, isoform CRA_b	0.12402	0.564736	1.28679
PATH:05169	Epstein-Barr virus infection	PTMA	PTMA	Prothymosin alpha	0.12402	0.564736	1.28679
PATH:05169	Epstein-Barr virus infection	POLR2K	POLR2K	Polymerase (RNA) II (DNA directed) polypeptide K, 7.0kDa, isoform CRA_a	0.12402	0.564736	1.28679
PATH:05169	Epstein-Barr virus infection	YWHAQ	YWHAQ	cDNA FLJ52118, highly similar to 14-3-3 protein theta	0.12402	0.564736	1.28679
PATH:05169	Epstein-Barr virus infection	CSNK2A1	CSNK2A1	Casein kinase II subunit alpha	0.12402	0.564736	1.28679
PATH:05169	Epstein-Barr virus infection	CSNK2A2	CSNK2A2	Casein kinase II subunit alpha'	0.12402	0.564736	1.28679
PATH:05169	Epstein-Barr virus infection	CDK2	CDK2	Cyclin-dependent kinase 2, isoform CRA_a	0.12402	0.564736	1.28679
PATH:05169	Epstein-Barr virus infection	YWHAH	YWHAH	Tyrosine 3-monooxygenase/tryptophan 5-monooxygenase activation protein, eta polypeptide, isoform CRA_b	0.12402	0.564736	1.28679
PATH:05169	Epstein-Barr virus infection	POLR2H	POLR2H	DNA-directed RNA polymerases I, II, and III subunit RPABC3	0.12402	0.564736	1.28679
PATH:05169	Epstein-Barr virus infection	CDK1	CDK1	Cell division cycle 2, G1 to S and G2 to M, isoform CRA_c	0.12402	0.564736	1.28679
PATH:05169	Epstein-Barr virus infection	SPN	SPN	Sialophorin (GpL115, leukosialin, CD43), isoform CRA_a	0.12402	0.564736	1.28679
PATH:04310	Wnt signaling pathway	MAPK8	MAPK8	Mitogen-activated protein kinase 8	0.132934	0.594704	1.32299
PATH:04310	Wnt signaling pathway	VANGL1	VANGL1	Vang-like 1 (Van gogh, Drosophila), isoform CRA_b	0.132934	0.594704	1.32299
PATH:04310	Wnt signaling pathway	CCND3	CCND3	Cyclin D3, isoform CRA_a	0.132934	0.594704	1.32299
PATH:04310	Wnt signaling pathway	CSNK1E	CSNK1E	Casein kinase I isoform epsilon	0.132934	0.594704	1.32299
PATH:04310	Wnt signaling pathway	TP53	TP53	Cellular tumor antigen p53	0.132934	0.594704	1.32299
PATH:04310	Wnt signaling pathway	FZD3	FZD3	Frizzled-3	0.132934	0.594704	1.32299
PATH:04310	Wnt signaling pathway	MYC	MYC	V-myc myelocytomatosis viral oncogene homolog (Avian), isoform CRA_a	0.132934	0.594704	1.32299
PATH:04310	Wnt signaling pathway	CACYBP	CACYBP	Calcyclin binding protein, isoform CRA_a	0.132934	0.594704	1.32299
PATH:04310	Wnt signaling pathway	PPP2R1B	PPP2R1B	Serine/threonine-protein phosphatase 2A 65 kDa regulatory subunit A beta isoform	0.132934	0.594704	1.32299
PATH:04310	Wnt signaling pathway	PRKX	PRKX	Protein kinase, X-linked, isoform CRA_b	0.132934	0.594704	1.32299
PATH:04310	Wnt signaling pathway	CCND2	CCND2	G1/S-specific cyclin-D2	0.132934	0.594704	1.32299
PATH:04310	Wnt signaling pathway	CSNK2A1	CSNK2A1	Casein kinase II subunit alpha	0.132934	0.594704	1.32299
PATH:04310	Wnt signaling pathway	NKD2	NKD2	Protein naked cuticle homolog 2	0.132934	0.594704	1.32299
PATH:04310	Wnt signaling pathway	CSNK2A2	CSNK2A2	Casein kinase II subunit alpha'	0.132934	0.594704	1.32299
PATH:04310	Wnt signaling pathway	LRP5	LRP5	Low-density lipoprotein receptor-related protein 5	0.132934	0.594704	1.32299
PATH:04310	Wnt signaling pathway	FZD6	FZD6	Frizzled homolog 6 (Drosophila), isoform CRA_a	0.132934	0.594704	1.32299
PATH:04310	Wnt signaling pathway	NFATC2	NFATC2	Nuclear factor of activated T-cells c2 isoform IB-IIS-deltaXa	0.132934	0.594704	1.32299
PATH:04310	Wnt signaling pathway	PPP2R5D	PPP2R5D	Protein phosphatase 2, regulatory subunit B (B56), delta isoform, isoform CRA_d	0.132934	0.594704	1.32299
PATH:04390	Hippo signaling pathway	NF2	NF2	Neurofibromin 2 (Bilateral acoustic neuroma), isoform CRA_d	0.138804	0.610261	1.3144
PATH:04390	Hippo signaling pathway	YWHAE	YWHAE	cDNA FLJ60092, highly similar to 14-3-3 protein epsilon (14-3-3E)	0.138804	0.610261	1.3144
PATH:04390	Hippo signaling pathway	CCND3	CCND3	Cyclin D3, isoform CRA_a	0.138804	0.610261	1.3144
PATH:04390	Hippo signaling pathway	CSNK1E	CSNK1E	Casein kinase I isoform epsilon	0.138804	0.610261	1.3144
PATH:04390	Hippo signaling pathway	TP73	TP73	Tumor protein p73, isoform CRA_a	0.138804	0.610261	1.3144
PATH:04390	Hippo signaling pathway	DLG3	DLG3	Synapse-associated protein 102 variant	0.138804	0.610261	1.3144
PATH:04390	Hippo signaling pathway	BMPR1A	BMPR1A	Receptor protein serine/threonine kinase	0.138804	0.610261	1.3144
PATH:04390	Hippo signaling pathway	FZD3	FZD3	Frizzled-3	0.138804	0.610261	1.3144
PATH:04390	Hippo signaling pathway	BIRC5	BIRC5	Baculoviral IAP repeat-containing protein 5	0.138804	0.610261	1.3144
PATH:04390	Hippo signaling pathway	MYC	MYC	V-myc myelocytomatosis viral oncogene homolog (Avian), isoform CRA_a	0.138804	0.610261	1.3144
PATH:04390	Hippo signaling pathway	PPP2R1B	PPP2R1B	Serine/threonine-protein phosphatase 2A 65 kDa regulatory subunit A beta isoform	0.138804	0.610261	1.3144
PATH:04390	Hippo signaling pathway	PARD6A	PARD6A	Partitioning defective 6 homolog alpha	0.138804	0.610261	1.3144
PATH:04390	Hippo signaling pathway	CCND2	CCND2	G1/S-specific cyclin-D2	0.138804	0.610261	1.3144
PATH:04390	Hippo signaling pathway	YWHAQ	YWHAQ	cDNA FLJ52118, highly similar to 14-3-3 protein theta	0.138804	0.610261	1.3144
PATH:04390	Hippo signaling pathway	PRKCI	PRKCI	Protein kinase C iota type	0.138804	0.610261	1.3144
PATH:04390	Hippo signaling pathway	LLGL1	LLGL1	LLGL1 protein	0.138804	0.610261	1.3144
PATH:04390	Hippo signaling pathway	FZD6	FZD6	Frizzled homolog 6 (Drosophila), isoform CRA_a	0.138804	0.610261	1.3144
PATH:04390	Hippo signaling pathway	YWHAH	YWHAH	Tyrosine 3-monooxygenase/tryptophan 5-monooxygenase activation protein, eta polypeptide, isoform CRA_b	0.138804	0.610261	1.3144
PATH:00533	Glycosaminoglycan biosynthesis - keratan sulfate	B3GNT1	B3GNT2	N-acetyllactosaminide beta-1,3-N-acetylglucosaminyltransferase 2	0.142892	0.617586	2.24909
PATH:00533	Glycosaminoglycan biosynthesis - keratan sulfate	B4GALT2	B4GALT2	cDNA FLJ90052 fis, clone HEMBA1002767, highly similar to Beta-1,4-galactosyltransferase 2 (EC 2.4.1.-)	0.142892	0.617586	2.24909
PATH:00533	Glycosaminoglycan biosynthesis - keratan sulfate	FUT8	FUT8	Alpha-(1,6)-fucosyltransferase	0.142892	0.617586	2.24909
PATH:00563	Glycosylphosphatidylinositol(GPI)-anchor biosynthesis	PIGO	PIGO	GPI ethanolamine phosphate transferase 3	0.159473	0.67776	1.87424
PATH:00563	Glycosylphosphatidylinositol(GPI)-anchor biosynthesis	DPM2	DPM2	Dolichol phosphate-mannose biosynthesis regulatory protein	0.159473	0.67776	1.87424
PATH:00563	Glycosylphosphatidylinositol(GPI)-anchor biosynthesis	PIGU	PIGU	cDNA FLJ58335, highly similar to GPI transamidase component PIG-U	0.159473	0.67776	1.87424
PATH:00563	Glycosylphosphatidylinositol(GPI)-anchor biosynthesis	PGAP1	PGAP1	GPI inositol-deacylase	0.159473	0.67776	1.87424
PATH:01210	2-Oxocarboxylic acid metabolism	GOT1	GOT1	Aspartate aminotransferase, cytoplasmic	0.187814	0.780237	1.98449
PATH:01210	2-Oxocarboxylic acid metabolism	BCAT2	BCAT2	Branched-chain-amino-acid aminotransferase, mitochondrial	0.187814	0.780237	1.98449
PATH:01210	2-Oxocarboxylic acid metabolism	ACY1	ACY1	cDNA FLJ60467, moderately similar to Aminoacylase-1 (EC 3.5.1.14)	0.187814	0.780237	1.98449
PATH:04146	Peroxisome	PEX26	PEX26	Peroxisome biogenesis factor 26, isoform CRA_a	0.190135	0.780237	1.3714
PATH:04146	Peroxisome	PEX2	PEX2	cDNA, FLJ93460, highly similar to Homo sapiens peroxisomal membrane protein 3, 35kDa (Zellweger syndrome) (PXMP3), mRNA	0.190135	0.780237	1.3714
PATH:04146	Peroxisome	NUDT19	NUDT19	Nucleoside diphosphate-linked moiety X motif 19, mitochondrial	0.190135	0.780237	1.3714
PATH:04146	Peroxisome	PXMP2	PXMP2	Peroxisomal membrane protein 2	0.190135	0.780237	1.3714
PATH:04146	Peroxisome	PEX14	PEX14	cDNA FLJ51918, highly similar to Peroxisomal membrane protein PEX14	0.190135	0.780237	1.3714
PATH:04146	Peroxisome	SOD1	SOD1	Superoxide dismutase [Cu-Zn]	0.190135	0.780237	1.3714
PATH:04146	Peroxisome	AGPS	AGPS	cDNA FLJ51873, highly similar to Alkyldihydroxyacetonephosphate synthase, peroxisomal (EC 2.5.1.26)	0.190135	0.780237	1.3714
PATH:04146	Peroxisome	SLC25A17	SLC25A17	cDNA FLJ57410, highly similar to Peroxisomal membrane protein PMP34	0.190135	0.780237	1.3714
PATH:04146	Peroxisome	MVK	MVK	cDNA, FLJ96772, Homo sapiens mevalonate kinase (mevalonic aciduria) (MVK), mRNA	0.190135	0.780237	1.3714
PATH:04146	Peroxisome	PEX3	PEX3	cDNA FLJ57497, highly similar to Peroxisomal biogenesis factor 3	0.190135	0.780237	1.3714
PATH:00071	Fatty acid degradation	HADH	HADH	Hydroxyacyl-coenzyme A dehydrogenase, mitochondrial	0.192764	0.780237	1.53347
PATH:00071	Fatty acid degradation	ACAA2	ACAA2	Acetyl-Coenzyme A acyltransferase 2 (Mitochondrial 3-oxoacyl-Coenzyme A thiolase), isoform CRA_d	0.192764	0.780237	1.53347
PATH:00071	Fatty acid degradation	ADH5	ADH5	Alcohol dehydrogenase class-3	0.192764	0.780237	1.53347
PATH:00071	Fatty acid degradation	ACADM	ACADM	cDNA FLJ52595, highly similar to Medium-chain specific acyl-CoA dehydrogenase, mitochondrial (EC 1.3.99.3)	0.192764	0.780237	1.53347
PATH:00071	Fatty acid degradation	ACAT1	ACAT1	Acetyl-CoA acetyltransferase, mitochondrial	0.192764	0.780237	1.53347
PATH:00071	Fatty acid degradation	ACAT2	ACAT2	cDNA FLJ76813, highly similar to Homo sapiens acetyl-Coenzyme A acetyltransferase 2 (acetoacetyl Coenzyme A thiolase), mRNA	0.192764	0.780237	1.53347
PATH:05340	Primary immunodeficiency	ICOS	ICOS	cDNA, FLJ95906, Homo sapiens inducible T-cell co-stimulator (ICOS), mRNA	0.212262	0.84573	1.56187
PATH:05340	Primary immunodeficiency	UNG	UNG	Uracil-DNA glycosylase	0.212262	0.84573	1.56187
PATH:05340	Primary immunodeficiency	RFXAP	RFXAP	Regulatory factor X-associated protein	0.212262	0.84573	1.56187
PATH:05340	Primary immunodeficiency	AICDA	AICDA	Activation-induced cytidine deaminase	0.212262	0.84573	1.56187
PATH:05340	Primary immunodeficiency	LCK	LCK	cDNA FLJ40708 fis, clone THYMU2026904, highly similar to Proto-oncogene tyrosine-protein kinase LCK (EC 2.7.10.2)	0.212262	0.84573	1.56187
PATH:04122	Sulfur relay system	URM1	URM1	Ubiquitin-related modifier 1	0.221301	0.858796	2.24909
PATH:04122	Sulfur relay system	MOCS2	MOCS2	Molybdopterin synthase catalytic subunit	0.221301	0.858796	2.24909
PATH:00010	Glycolysis / Gluconeogenesis	PGAM4	PGAM4	Probable phosphoglycerate mutase 4	0.230031	0.858796	1.36308
PATH:00010	Glycolysis / Gluconeogenesis	LDHA	LDHA	L-lactate dehydrogenase A chain	0.230031	0.858796	1.36308
PATH:00010	Glycolysis / Gluconeogenesis	PGAM1	PGAM1	cDNA FLJ53048, highly similar to Phosphoglycerate mutase 1 (EC 5.4.2.1)	0.230031	0.858796	1.36308
PATH:00010	Glycolysis / Gluconeogenesis	ADH5	ADH5	Alcohol dehydrogenase class-3	0.230031	0.858796	1.36308
PATH:00010	Glycolysis / Gluconeogenesis	DLD	DLD	cDNA FLJ56112, highly similar to Dihydrolipoyl dehydrogenase, mitochondrial (EC 1.8.1.4)	0.230031	0.858796	1.36308
PATH:00010	Glycolysis / Gluconeogenesis	PFKP	PFKP	ATP-dependent 6-phosphofructokinase, platelet type	0.230031	0.858796	1.36308
PATH:00010	Glycolysis / Gluconeogenesis	LDHB	LDHB	L-lactate dehydrogenase B chain	0.230031	0.858796	1.36308
PATH:00010	Glycolysis / Gluconeogenesis	GAPDH	GAPDH	Glyceraldehyde-3-phosphate dehydrogenase	0.230031	0.858796	1.36308
PATH:00030	Pentose phosphate pathway	PRPS2	PRPS2	Ribose-phosphate pyrophosphokinase 2	0.234624	0.858796	1.60649
PATH:00030	Pentose phosphate pathway	PRPS1	PRPS1	Ribose-phosphate pyrophosphokinase 1	0.234624	0.858796	1.60649
PATH:00030	Pentose phosphate pathway	RBKS	RBKS	Ribokinase	0.234624	0.858796	1.60649
PATH:00030	Pentose phosphate pathway	PFKP	PFKP	ATP-dependent 6-phosphofructokinase, platelet type	0.234624	0.858796	1.60649
PATH:00760	Nicotinate and nicotinamide metabolism	NT5C3B	NT5C3B	7-methylguanosine phosphate-specific 5'-nucleotidase	0.234624	0.858796	1.60649
PATH:00760	Nicotinate and nicotinamide metabolism	NNT	NNT	Nicotinamide nucleotide transhydrogenase, isoform CRA_a	0.234624	0.858796	1.60649
PATH:00760	Nicotinate and nicotinamide metabolism	QPRT	QPRT	cDNA FLJ58446, highly similar to Nicotinate-nucleotide pyrophosphorylase (carboxylating) (EC 2.4.2.19)	0.234624	0.858796	1.60649
PATH:00760	Nicotinate and nicotinamide metabolism	PNP	PNP	Purine nucleoside phosphorylase	0.234624	0.858796	1.60649
PATH:04120	Ubiquitin mediated proteolysis	CDC27	CDC27	cDNA FLJ57525, highly similar to Cell division cycle protein 27 homolog	0.234784	0.858796	1.23125
PATH:04120	Ubiquitin mediated proteolysis	UBA2	UBA2	cDNA, FLJ96587, highly similar to Homo sapiens SUMO-1 activating enzyme subunit 2 (UBA2), mRNA	0.234784	0.858796	1.23125
PATH:04120	Ubiquitin mediated proteolysis	TRIM37	TRIM37	cDNA FLJ12639 fis, clone NT2RM4001938, highly similar to Tripartite motif-containing protein 37	0.234784	0.858796	1.23125
PATH:04120	Ubiquitin mediated proteolysis	BRCA1	BRCA1	Breast cancer 1, early onset, isoform CRA_d	0.234784	0.858796	1.23125
PATH:04120	Ubiquitin mediated proteolysis	SAE1	SAE1	SUMO-1 activating enzyme subunit 1, isoform CRA_b	0.234784	0.858796	1.23125
PATH:04120	Ubiquitin mediated proteolysis	FBXO4	FBXO4	F-box only protein 4	0.234784	0.858796	1.23125
PATH:04120	Ubiquitin mediated proteolysis	FANCL	FANCL	cDNA FLJ51649, highly similar to Ubiquitin ligase protein FANCL (EC 6.3.2.-)	0.234784	0.858796	1.23125
PATH:04120	Ubiquitin mediated proteolysis	ANAPC10	ANAPC10	Anaphase-promoting complex subunit 10	0.234784	0.858796	1.23125
PATH:04120	Ubiquitin mediated proteolysis	UBE2Q2	UBE2Q2	Ubiquitin-conjugating enzyme E2 Q2	0.234784	0.858796	1.23125
PATH:04120	Ubiquitin mediated proteolysis	HUWE1	HUWE1	HECT, UBA and WWE domain containing 1, isoform CRA_c	0.234784	0.858796	1.23125
PATH:04120	Ubiquitin mediated proteolysis	UBE2NL	UBE2NL	Putative ubiquitin-conjugating enzyme E2 N-like	0.234784	0.858796	1.23125
PATH:04120	Ubiquitin mediated proteolysis	ERCC8	ERCC8	cDNA FLJ32369 fis, clone PUAEN1000276, highly similar to DNA excision repair protein ERCC-8	0.234784	0.858796	1.23125
PATH:04120	Ubiquitin mediated proteolysis	UBE2C	UBE2C	cDNA, FLJ92217, highly similar to Homo sapiens ubiquitin-conjugating enzyme E2C (UBE2C), mRNA	0.234784	0.858796	1.23125
PATH:04120	Ubiquitin mediated proteolysis	CDC23	CDC23	Cell division cycle protein 23 homolog	0.234784	0.858796	1.23125
PATH:04120	Ubiquitin mediated proteolysis	UBE2N	UBE2N	Ubiquitin-conjugating enzyme E2 N	0.234784	0.858796	1.23125
PATH:00920	Sulfur metabolism	CHST12	CHST12	Carbohydrate (Chondroitin 4) sulfotransferase 12, isoform CRA_b	0.235748	0.858796	1.7756
PATH:00920	Sulfur metabolism	BPNT1	BPNT1	cDNA, FLJ78861, highly similar to 3'(2'),5'-bisphosphate nucleotidase 1 (EC 3.1.3.7)	0.235748	0.858796	1.7756
PATH:00920	Sulfur metabolism	IMPAD1	IMPAD1	Inositol monophosphatase domain containing 1, isoform CRA_a	0.235748	0.858796	1.7756
PATH:01220	Degradation of aromatic compounds	ADH5	ADH5	Alcohol dehydrogenase class-3	0.243788	0.863415	3.74848
PATH:00780	Biotin metabolism	HLCS	HLCS	Biotin--protein ligase	0.243788	0.863415	3.74848
PATH:04260	Cardiac muscle contraction	TPM4	TPM4	Tropomyosin alpha-4 chain	0.255091	0.891072	1.29755
PATH:04260	Cardiac muscle contraction	UQCRQ	UQCRQ	cDNA FLJ50798, weakly similar to Ubiquinol-cytochrome c reductase complex ubiquinone-binding protein QP-C (EC 1.10.2.2)	0.255091	0.891072	1.29755
PATH:04260	Cardiac muscle contraction	COX8A	COX8A	Cytochrome c oxidase subunit 8A, mitochondrial	0.255091	0.891072	1.29755
PATH:04260	Cardiac muscle contraction	COX5A	COX5A	Cytochrome c oxidase subunit 5A, mitochondrial	0.255091	0.891072	1.29755
PATH:04260	Cardiac muscle contraction	COX3	COX3	Cytochrome c oxidase subunit 3	0.255091	0.891072	1.29755
PATH:04260	Cardiac muscle contraction	UQCRFS1	UQCRFS1	Cytochrome b-c1 complex subunit Rieske, mitochondrial	0.255091	0.891072	1.29755
PATH:04260	Cardiac muscle contraction	UQCRH	UQCRH	Cytochrome b-c1 complex subunit 6, mitochondrial	0.255091	0.891072	1.29755
PATH:04260	Cardiac muscle contraction	COX6C	COX6C	Cytochrome c oxidase subunit VIc, isoform CRA_a	0.255091	0.891072	1.29755
PATH:04260	Cardiac muscle contraction	UQCRHL	UQCRHL	HCG25371, isoform CRA_b	0.255091	0.891072	1.29755
PATH:05222	Small cell lung cancer	CKS1B	CKS1B	Cyclin-dependent kinases regulatory subunit 1	0.265381	0.912923	1.26353
PATH:05222	Small cell lung cancer	CKS2	CKS2	Cyclin-dependent kinases regulatory subunit 2	0.265381	0.912923	1.26353
PATH:05222	Small cell lung cancer	CCNE2	CCNE2	Cyclin E2, isoform CRA_e	0.265381	0.912923	1.26353
PATH:05222	Small cell lung cancer	ITGA3	ITGA3	cDNA FLJ59664, highly similar to Integrin alpha-3	0.265381	0.912923	1.26353
PATH:05222	Small cell lung cancer	TP53	TP53	Cellular tumor antigen p53	0.265381	0.912923	1.26353
PATH:05222	Small cell lung cancer	MYC	MYC	V-myc myelocytomatosis viral oncogene homolog (Avian), isoform CRA_a	0.265381	0.912923	1.26353
PATH:05222	Small cell lung cancer	E2F1	E2F1	Transcription factor E2F1	0.265381	0.912923	1.26353
PATH:05222	Small cell lung cancer	CCNE1	CCNE1	Cyclin E variant ex7del	0.265381	0.912923	1.26353
PATH:05222	Small cell lung cancer	CDK2	CDK2	Cyclin-dependent kinase 2, isoform CRA_a	0.265381	0.912923	1.26353
PATH:05222	Small cell lung cancer	CDK6	CDK6	Cyclin-dependent kinase 6	0.265381	0.912923	1.26353
PATH:00330	Arginine and proline metabolism	GOT1	GOT1	Aspartate aminotransferase, cytoplasmic	0.268507	0.912923	1.3342
PATH:00330	Arginine and proline metabolism	ASL	ASL	Argininosuccinate lyase, isoform CRA_b	0.268507	0.912923	1.3342
PATH:00330	Arginine and proline metabolism	SMOX	SMOX	cDNA FLJ54592, highly similar to Spermine oxidase (EC 1.5.3.-)	0.268507	0.912923	1.3342
PATH:00330	Arginine and proline metabolism	ACY1	ACY1	cDNA FLJ60467, moderately similar to Aminoacylase-1 (EC 3.5.1.14)	0.268507	0.912923	1.3342
PATH:00330	Arginine and proline metabolism	ALDH18A1	ALDH18A1	Delta-1-pyrroline-5-carboxylate synthase	0.268507	0.912923	1.3342
PATH:00330	Arginine and proline metabolism	SMS	SMS	cDNA FLJ50114, highly similar to Spermine synthase (EC 2.5.1.22)	0.268507	0.912923	1.3342
PATH:00330	Arginine and proline metabolism	NOS3	NOS3	Nitric oxide synthase 3 (Endothelial cell)	0.268507	0.912923	1.3342
PATH:00410	beta-Alanine metabolism	SMOX	SMOX	cDNA FLJ54592, highly similar to Spermine oxidase (EC 1.5.3.-)	0.274939	0.916859	1.49939
PATH:00410	beta-Alanine metabolism	HIBCH	HIBCH	3-hydroxyisobutyryl-CoA hydrolase, mitochondrial	0.274939	0.916859	1.49939
PATH:00410	beta-Alanine metabolism	ACADM	ACADM	cDNA FLJ52595, highly similar to Medium-chain specific acyl-CoA dehydrogenase, mitochondrial (EC 1.3.99.3)	0.274939	0.916859	1.49939
PATH:00410	beta-Alanine metabolism	SMS	SMS	cDNA FLJ50114, highly similar to Spermine synthase (EC 2.5.1.22)	0.274939	0.916859	1.49939
PATH:04210	Apoptosis	PRKAR1B	PRKAR1B	Protein kinase, cAMP-dependent, regulatory, type I, beta, isoform CRA_b	0.276855	0.916859	1.24949
PATH:04210	Apoptosis	CASP6	CASP6	Caspase-6	0.276855	0.916859	1.24949
PATH:04210	Apoptosis	AIFM1	AIFM1	Apoptosis-inducing factor 1, mitochondrial	0.276855	0.916859	1.24949
PATH:04210	Apoptosis	TP53	TP53	Cellular tumor antigen p53	0.276855	0.916859	1.24949
PATH:04210	Apoptosis	PRKX	PRKX	Protein kinase, X-linked, isoform CRA_b	0.276855	0.916859	1.24949
PATH:04210	Apoptosis	ENDOD1	ENDOD1	Endonuclease domain-containing 1 protein	0.276855	0.916859	1.24949
PATH:04210	Apoptosis	CASP3	CASP3	Caspase-3	0.276855	0.916859	1.24949
PATH:04210	Apoptosis	ENDOG	ENDOG	Mitochondrial endonuclease G	0.276855	0.916859	1.24949
PATH:04210	Apoptosis	CAPN2	CAPN2	cDNA, FLJ96158, highly similar to Homo sapiens calpain 2, (m/II) large subunit (CAPN2), mRNA	0.276855	0.916859	1.24949
PATH:04210	Apoptosis	EXOG	EXOG	Endonuclease G-like 1, isoform CRA_b	0.276855	0.916859	1.24949
PATH:00740	Riboflavin metabolism	RFK	RFK	Riboflavin kinase, isoform CRA_a	0.289826	0.928661	1.87424
PATH:00740	Riboflavin metabolism	ACP1	ACP1	Low molecular weight phosphotyrosine protein phosphatase	0.289826	0.928661	1.87424
PATH:00052	Galactose metabolism	GALE	GALE	UDP-galactose-4-epimerase, isoform CRA_b	0.295516	0.928661	1.45102
PATH:00052	Galactose metabolism	B4GALT2	B4GALT2	cDNA FLJ90052 fis, clone HEMBA1002767, highly similar to Beta-1,4-galactosyltransferase 2 (EC 2.4.1.-)	0.295516	0.928661	1.45102
PATH:00052	Galactose metabolism	PFKP	PFKP	ATP-dependent 6-phosphofructokinase, platelet type	0.295516	0.928661	1.45102
PATH:00052	Galactose metabolism	AKR1B1	AKR1B1	Aldo-keto reductase family 1, member B1 (Aldose reductase), isoform CRA_a	0.295516	0.928661	1.45102
PATH:00310	Lysine degradation	WHSC1	WHSC1	Histone-lysine N-methyltransferase NSD2	0.29878	0.928661	1.32299
PATH:00310	Lysine degradation	HADH	HADH	Hydroxyacyl-coenzyme A dehydrogenase, mitochondrial	0.29878	0.928661	1.32299
PATH:00310	Lysine degradation	SUV39H2	SUV39H2	Histone-lysine N-methyltransferase SUV39H2	0.29878	0.928661	1.32299
PATH:00310	Lysine degradation	ACAT1	ACAT1	Acetyl-CoA acetyltransferase, mitochondrial	0.29878	0.928661	1.32299
PATH:00310	Lysine degradation	ACAT2	ACAT2	cDNA FLJ76813, highly similar to Homo sapiens acetyl-Coenzyme A acetyltransferase 2 (acetoacetyl Coenzyme A thiolase), mRNA	0.29878	0.928661	1.32299
PATH:00310	Lysine degradation	SETD8	SETD8	N-lysine methyltransferase SETD8	0.29878	0.928661	1.32299
PATH:00532	Glycosaminoglycan biosynthesis - chondroitin sulfate / dermatan sulfate	CHST12	CHST12	Carbohydrate (Chondroitin 4) sulfotransferase 12, isoform CRA_b	0.310686	0.928661	1.53347
PATH:00532	Glycosaminoglycan biosynthesis - chondroitin sulfate / dermatan sulfate	CHPF	CHPF	Chondroitin sulfate synthase 2	0.310686	0.928661	1.53347
PATH:00532	Glycosaminoglycan biosynthesis - chondroitin sulfate / dermatan sulfate	XYLT2	XYLT2	Xylosyltransferase 2	0.310686	0.928661	1.53347
PATH:00730	Thiamine metabolism	NTPCR	NTPCR	cDNA, FLJ95865	0.311064	0.928661	2.81136
PATH:05210	Colorectal cancer	MSH6	MSH6	DNA mismatch repair protein Msh6	0.311856	0.928661	1.26965
PATH:05210	Colorectal cancer	MAPK8	MAPK8	Mitogen-activated protein kinase 8	0.311856	0.928661	1.26965
PATH:05210	Colorectal cancer	TP53	TP53	Cellular tumor antigen p53	0.311856	0.928661	1.26965
PATH:05210	Colorectal cancer	BIRC5	BIRC5	Baculoviral IAP repeat-containing protein 5	0.311856	0.928661	1.26965
PATH:05210	Colorectal cancer	MYC	MYC	V-myc myelocytomatosis viral oncogene homolog (Avian), isoform CRA_a	0.311856	0.928661	1.26965
PATH:05210	Colorectal cancer	CASP3	CASP3	Caspase-3	0.311856	0.928661	1.26965
PATH:05210	Colorectal cancer	MSH2	MSH2	cDNA FLJ57316, highly similar to DNA mismatch repair protein Msh2	0.311856	0.928661	1.26965
PATH:00480	Glutathione metabolism	GGCT	GGCT	Chromosome 7 open reading frame 24	0.314846	0.928661	1.29755
PATH:00480	Glutathione metabolism	GSTP1	GSTP1	Glutathione S-transferase pi, isoform CRA_b	0.314846	0.928661	1.29755
PATH:00480	Glutathione metabolism	GSS	GSS	Glutathione synthetase	0.314846	0.928661	1.29755
PATH:00480	Glutathione metabolism	RRM1	RRM1	cDNA FLJ51133, highly similar to Ribonucleoside-diphosphate reductase large subunit (EC 1.17.4.1)	0.314846	0.928661	1.29755
PATH:00480	Glutathione metabolism	GPX7	GPX7	Glutathione peroxidase 7	0.314846	0.928661	1.29755
PATH:00480	Glutathione metabolism	SMS	SMS	cDNA FLJ50114, highly similar to Spermine synthase (EC 2.5.1.22)	0.314846	0.928661	1.29755
PATH:00380	Tryptophan metabolism	WARS2	WARS2	cDNA FLJ51886, highly similar to Tryptophanyl-tRNA synthetase, mitochondrial (EC 6.1.1.2)	0.316697	0.928661	1.33874
PATH:00380	Tryptophan metabolism	AFMID	AFMID	Kynurenine formamidase	0.316697	0.928661	1.33874
PATH:00380	Tryptophan metabolism	HADH	HADH	Hydroxyacyl-coenzyme A dehydrogenase, mitochondrial	0.316697	0.928661	1.33874
PATH:00380	Tryptophan metabolism	ACAT1	ACAT1	Acetyl-CoA acetyltransferase, mitochondrial	0.316697	0.928661	1.33874
PATH:00380	Tryptophan metabolism	ACAT2	ACAT2	cDNA FLJ76813, highly similar to Homo sapiens acetyl-Coenzyme A acetyltransferase 2 (acetoacetyl Coenzyme A thiolase), mRNA	0.316697	0.928661	1.33874
PATH:00350	Tyrosine metabolism	GOT1	GOT1	Aspartate aminotransferase, cytoplasmic	0.316697	0.928661	1.33874
PATH:00350	Tyrosine metabolism	FAH	FAH	cDNA FLJ51912, highly similar to Fumarylacetoacetase (EC 3.7.1.2)	0.316697	0.928661	1.33874
PATH:00350	Tyrosine metabolism	ADH5	ADH5	Alcohol dehydrogenase class-3	0.316697	0.928661	1.33874
PATH:00350	Tyrosine metabolism	MIF	MIF	Macrophage migration inhibitory factor	0.316697	0.928661	1.33874
PATH:00350	Tyrosine metabolism	TRMT11	TRMT11	tRNA (guanine(10)-N2)-methyltransferase homolog	0.316697	0.928661	1.33874
PATH:05161	Hepatitis B	MAPK8	MAPK8	Mitogen-activated protein kinase 8	0.316837	0.928661	1.15535
PATH:05161	Hepatitis B	VDAC3	VDAC3	Voltage-dependent anion-selective channel protein 3	0.316837	0.928661	1.15535
PATH:05161	Hepatitis B	CCNE2	CCNE2	Cyclin E2, isoform CRA_e	0.316837	0.928661	1.15535
PATH:05161	Hepatitis B	CCNA2	CCNA2	Cyclin-A2	0.316837	0.928661	1.15535
PATH:05161	Hepatitis B	TP53	TP53	Cellular tumor antigen p53	0.316837	0.928661	1.15535
PATH:05161	Hepatitis B	BIRC5	BIRC5	Baculoviral IAP repeat-containing protein 5	0.316837	0.928661	1.15535
PATH:05161	Hepatitis B	MYC	MYC	V-myc myelocytomatosis viral oncogene homolog (Avian), isoform CRA_a	0.316837	0.928661	1.15535
PATH:05161	Hepatitis B	E2F1	E2F1	Transcription factor E2F1	0.316837	0.928661	1.15535
PATH:05161	Hepatitis B	YWHAQ	YWHAQ	cDNA FLJ52118, highly similar to 14-3-3 protein theta	0.316837	0.928661	1.15535
PATH:05161	Hepatitis B	CASP3	CASP3	Caspase-3	0.316837	0.928661	1.15535
PATH:05161	Hepatitis B	CCNE1	CCNE1	Cyclin E variant ex7del	0.316837	0.928661	1.15535
PATH:05161	Hepatitis B	PCNA	PCNA	Proliferating cell nuclear antigen	0.316837	0.928661	1.15535
PATH:05161	Hepatitis B	CDK2	CDK2	Cyclin-dependent kinase 2, isoform CRA_a	0.316837	0.928661	1.15535
PATH:05161	Hepatitis B	CDK6	CDK6	Cyclin-dependent kinase 6	0.316837	0.928661	1.15535
PATH:05161	Hepatitis B	NFATC2	NFATC2	Nuclear factor of activated T-cells c2 isoform IB-IIS-deltaXa	0.316837	0.928661	1.15535
PATH:00860	Porphyrin and chlorophyll metabolism	UROS	UROS	Uroporphyrinogen-III synthase	0.334825	0.970231	1.30761
PATH:00860	Porphyrin and chlorophyll metabolism	HMBS	HMBS	Hydroxymethylbilane synthase	0.334825	0.970231	1.30761
PATH:00860	Porphyrin and chlorophyll metabolism	HMOX2	HMOX2	cDNA FLJ36069 fis, clone TESTI2019406, highly similar to HEME OXYGENASE 2 (EC 1.14.99.3)	0.334825	0.970231	1.30761
PATH:00860	Porphyrin and chlorophyll metabolism	CPOX	CPOX	Oxygen-dependent coproporphyrinogen-III oxidase, mitochondrial	0.334825	0.970231	1.30761
PATH:00860	Porphyrin and chlorophyll metabolism	EPRS	EPRS	cDNA FLJ56021, highly similar to Bifunctional aminoacyl-tRNA synthetase[Includes: Glutamyl-tRNA synthetase (EC 6.1.1.17)	0.334825	0.970231	1.30761
PATH:05110	Vibrio cholerae infection	ATP6V0A2	ATP6V0A2	V-type proton ATPase subunit a	0.347341	0.995191	1.24949
PATH:05110	Vibrio cholerae infection	SLC12A2	SLC12A2	SLC12A2 protein	0.347341	0.995191	1.24949
PATH:05110	Vibrio cholerae infection	SEC61A1	SEC61A1	cDNA FLJ14546 fis, clone NT2RM2001613, highly similar to Protein transport protein Sec61 subunit alpha isoform 1	0.347341	0.995191	1.24949
PATH:05110	Vibrio cholerae infection	PRKX	PRKX	Protein kinase, X-linked, isoform CRA_b	0.347341	0.995191	1.24949
PATH:05110	Vibrio cholerae infection	ATP6V0E2	ATP6V0E2	cDNA FLJ77720	0.347341	0.995191	1.24949
PATH:05110	Vibrio cholerae infection	PDIA4	PDIA4	Protein disulfide isomerase related protein (Calcium-binding protein, intestinal-related)	0.347341	0.995191	1.24949
PATH:00400	Phenylalanine, tyrosine and tryptophan biosynthesis	GOT1	GOT1	Aspartate aminotransferase, cytoplasmic	0.372363	1	2.24909
PATH:00061	Fatty acid biosynthesis	ACACA	ACACA	HCG30204, isoform CRA_a	0.428217	1	1.87424
PATH:00360	Phenylalanine metabolism	GOT1	GOT1	Aspartate aminotransferase, cytoplasmic	0.484537	1	1.24949
PATH:00360	Phenylalanine metabolism	MIF	MIF	Macrophage migration inhibitory factor	0.484537	1	1.24949
PATH:04623	Cytosolic DNA-sensing pathway	TMEM173	TMEM173	Stimulator of interferon genes protein	0.493701	1	1.07099
PATH:04623	Cytosolic DNA-sensing pathway	POLR3E	POLR3E	cDNA FLJ55674, highly similar to DNA-directed RNA polymerases III 80 kDa polypeptide (EC 2.7.7.6)	0.493701	1	1.07099
PATH:04623	Cytosolic DNA-sensing pathway	POLR3K	POLR3K	DNA-directed RNA polymerase III subunit RPC10	0.493701	1	1.07099
PATH:04623	Cytosolic DNA-sensing pathway	POLR3A	POLR3A	DNA-directed RNA polymerase III subunit RPC1	0.493701	1	1.07099
PATH:04623	Cytosolic DNA-sensing pathway	POLR2K	POLR2K	Polymerase (RNA) II (DNA directed) polypeptide K, 7.0kDa, isoform CRA_a	0.493701	1	1.07099
PATH:04623	Cytosolic DNA-sensing pathway	POLR2H	POLR2H	DNA-directed RNA polymerases I, II, and III subunit RPABC3	0.493701	1	1.07099
PATH:05162	Measles	CCND3	CCND3	Cyclin D3, isoform CRA_a	0.534692	1	1.00705
PATH:05162	Measles	CCNE2	CCNE2	Cyclin E2, isoform CRA_e	0.534692	1	1.00705
PATH:05162	Measles	TP73	TP73	Tumor protein p73, isoform CRA_a	0.534692	1	1.00705
PATH:05162	Measles	IL2RB	IL2RB	Interleukin-2 receptor subunit beta	0.534692	1	1.00705
PATH:05162	Measles	TP53	TP53	Cellular tumor antigen p53	0.534692	1	1.00705
PATH:05162	Measles	CCND2	CCND2	G1/S-specific cyclin-D2	0.534692	1	1.00705
PATH:05162	Measles	CSNK2A1	CSNK2A1	Casein kinase II subunit alpha	0.534692	1	1.00705
PATH:05162	Measles	SLAMF1	SLAMF1	cDNA, FLJ94989, highly similar to Homo sapiens signaling lymphocytic activation molecule family member 1 (SLAMF1), mRNA	0.534692	1	1.00705
PATH:05162	Measles	CCNE1	CCNE1	Cyclin E variant ex7del	0.534692	1	1.00705
PATH:05162	Measles	CSNK2A2	CSNK2A2	Casein kinase II subunit alpha'	0.534692	1	1.00705
PATH:05162	Measles	CDK2	CDK2	Cyclin-dependent kinase 2, isoform CRA_a	0.534692	1	1.00705
PATH:05162	Measles	CDK6	CDK6	Cyclin-dependent kinase 6	0.534692	1	1.00705
PATH:05215	Prostate cancer	HSP90B1	HSP90B1	cDNA FLJ58812, highly similar to Endoplasmin (Heat shock protein 90kDa beta member 1)	0.541859	1	1.01083
PATH:05215	Prostate cancer	GSTP1	GSTP1	Glutathione S-transferase pi, isoform CRA_b	0.541859	1	1.01083
PATH:05215	Prostate cancer	CCNE2	CCNE2	Cyclin E2, isoform CRA_e	0.541859	1	1.01083
PATH:05215	Prostate cancer	TP53	TP53	Cellular tumor antigen p53	0.541859	1	1.01083
PATH:05215	Prostate cancer	E2F1	E2F1	Transcription factor E2F1	0.541859	1	1.01083
PATH:05215	Prostate cancer	CCNE1	CCNE1	Cyclin E variant ex7del	0.541859	1	1.01083
PATH:05215	Prostate cancer	CDK2	CDK2	Cyclin-dependent kinase 2, isoform CRA_a	0.541859	1	1.01083
PATH:05215	Prostate cancer	FGFR1	FGFR1	Fibroblast growth factor receptor FGFR-1 secreted form protein	0.541859	1	1.01083
PATH:04064	NF-kappa B signaling pathway	LTB	LTB	Lymphotoxin-beta	0.56787	1	0.98861
PATH:04064	NF-kappa B signaling pathway	CARD11	CARD11	Caspase recruitment domain family, member 11, isoform CRA_a	0.56787	1	0.98861
PATH:04064	NF-kappa B signaling pathway	PARP1	PARP1	Poly (ADP-ribose) polymerase family, member 1, isoform CRA_a	0.56787	1	0.98861
PATH:04064	NF-kappa B signaling pathway	LAT	LAT	Linker for activation of T cells, isoform CRA_f	0.56787	1	0.98861
PATH:04064	NF-kappa B signaling pathway	CSNK2A1	CSNK2A1	Casein kinase II subunit alpha	0.56787	1	0.98861
PATH:04064	NF-kappa B signaling pathway	CSNK2A2	CSNK2A2	Casein kinase II subunit alpha'	0.56787	1	0.98861
PATH:04064	NF-kappa B signaling pathway	PIDD	PIDD1	p53-induced death domain-containing protein 1	0.56787	1	0.98861
PATH:04064	NF-kappa B signaling pathway	LCK	LCK	cDNA FLJ40708 fis, clone THYMU2026904, highly similar to Proto-oncogene tyrosine-protein kinase LCK (EC 2.7.10.2)	0.56787	1	0.98861
PATH:00564	Glycerophospholipid metabolism	LCLAT1	LCLAT1	cDNA FLJ50983, highly similar to Homo sapiens lysocardiolipin acyltransferase (LYCAT), transcript variant 1, mRNA	0.580629	1	0.977864
PATH:00564	Glycerophospholipid metabolism	PCYT2	PCYT2	cDNA FLJ36009 fis, clone TESTI2015675, highly similar to Ethanolamine-phosphate cytidylyltransferase (EC 2.7.7.14)	0.580629	1	0.977864
PATH:00564	Glycerophospholipid metabolism	DGKE	DGKE	Diacylglycerol kinase epsilon	0.580629	1	0.977864
PATH:00564	Glycerophospholipid metabolism	PTDSS1	PTDSS1	cDNA FLJ75839, highly similar to Homo sapiens phosphatidylserine synthase 1 (PTDSS1), mRNA	0.580629	1	0.977864
PATH:00564	Glycerophospholipid metabolism	PTDSS2	PTDSS2	Phosphatidylserine synthase 2, isoform CRA_a	0.580629	1	0.977864
PATH:00564	Glycerophospholipid metabolism	GPAM	GPAM	Glycerol-3-phosphate acyltransferase, mitochondrial, isoform CRA_a	0.580629	1	0.977864
PATH:00564	Glycerophospholipid metabolism	CRLS1	CRLS1	Cardiolipin synthase	0.580629	1	0.977864
PATH:00564	Glycerophospholipid metabolism	LPCAT4	LPCAT4	LPCAT4 protein	0.580629	1	0.977864
PATH:05212	Pancreatic cancer	MAPK8	MAPK8	Mitogen-activated protein kinase 8	0.599509	1	0.963895
PATH:05212	Pancreatic cancer	RAD51	RAD51	cDNA FLJ54207, moderately similar to Homo sapiens RAD51 homolog, transcript variant 2, mRNA	0.599509	1	0.963895
PATH:05212	Pancreatic cancer	TP53	TP53	Cellular tumor antigen p53	0.599509	1	0.963895
PATH:05212	Pancreatic cancer	ARHGEF6	ARHGEF6	cDNA FLJ50776, highly similar to Rho guanine nucleotide exchange factor 6	0.599509	1	0.963895
PATH:05212	Pancreatic cancer	E2F1	E2F1	Transcription factor E2F1	0.599509	1	0.963895
PATH:05212	Pancreatic cancer	CDK6	CDK6	Cyclin-dependent kinase 6	0.599509	1	0.963895
PATH:00130	Ubiquinone and other terpenoid-quinone biosynthesis	COQ2	COQ2	cDNA FLJ61421, highly similar to Para-hydroxybenzoate--polyprenyltransferase, mitochondrial (EC 2.5.1.-)	0.606214	1	1.12454
PATH:00450	Selenocompound metabolism	CTH	CTH	Cystathionine gamma-lyase	0.613295	1	0.963895
PATH:00450	Selenocompound metabolism	SEPHS1	SEPHS1	cDNA FLJ57394, highly similar to Selenide, water dikinase 1 (EC 2.7.9.3)	0.613295	1	0.963895
PATH:00450	Selenocompound metabolism	TRMT11	TRMT11	tRNA (guanine(10)-N2)-methyltransferase homolog	0.613295	1	0.963895
PATH:04918	Thyroid hormone synthesis	HSP90B1	HSP90B1	cDNA FLJ58812, highly similar to Endoplasmin (Heat shock protein 90kDa beta member 1)	0.627491	1	0.93712
PATH:04918	Thyroid hormone synthesis	ITPR3	ITPR3	ITPR3 protein	0.627491	1	0.93712
PATH:04918	Thyroid hormone synthesis	GPX7	GPX7	Glutathione peroxidase 7	0.627491	1	0.93712
PATH:04918	Thyroid hormone synthesis	PRKX	PRKX	Protein kinase, X-linked, isoform CRA_b	0.627491	1	0.93712
PATH:04918	Thyroid hormone synthesis	TTF2	TTF2	Transcription termination factor, RNA polymerase II, isoform CRA_a	0.627491	1	0.93712
PATH:04918	Thyroid hormone synthesis	PDIA4	PDIA4	Protein disulfide isomerase related protein (Calcium-binding protein, intestinal-related)	0.627491	1	0.93712
PATH:04520	Adherens junction	ACP1	ACP1	Low molecular weight phosphotyrosine protein phosphatase	0.64105	1	0.924283
PATH:04520	Adherens junction	CSNK2A1	CSNK2A1	Casein kinase II subunit alpha	0.64105	1	0.924283
PATH:04520	Adherens junction	SSX2IP	SSX2IP	Afadin- and alpha-actinin-binding protein	0.64105	1	0.924283
PATH:04520	Adherens junction	CSNK2A2	CSNK2A2	Casein kinase II subunit alpha'	0.64105	1	0.924283
PATH:04520	Adherens junction	MLLT4	MLLT4	Afadin	0.64105	1	0.924283
PATH:04520	Adherens junction	FGFR1	FGFR1	Fibroblast growth factor receptor FGFR-1 secreted form protein	0.64105	1	0.924283
PATH:04672	Intestinal immune network for IgA production	ITGB7	ITGB7	Integrin b7 subunit	0.661045	1	0.899635
PATH:04672	Intestinal immune network for IgA production	ICOS	ICOS	cDNA, FLJ95906, Homo sapiens inducible T-cell co-stimulator (ICOS), mRNA	0.661045	1	0.899635
PATH:04672	Intestinal immune network for IgA production	AICDA	AICDA	Activation-induced cytidine deaminase	0.661045	1	0.899635
PATH:04672	Intestinal immune network for IgA production	ITGA4	ITGA4	Integrin a4-subunit	0.661045	1	0.899635
PATH:04913	Ovarian steroidogenesis	CYP2J2	CYP2J2	Cytochrome P450 2J2	0.676489	1	0.881995
PATH:04913	Ovarian steroidogenesis	ACOT2	ACOT2	Acyl-coenzyme A thioesterase 2, mitochondrial	0.676489	1	0.881995
PATH:04913	Ovarian steroidogenesis	LDLR	LDLR	Low density lipoprotein receptor (Familial hypercholesterolemia), isoform CRA_b	0.676489	1	0.881995
PATH:04913	Ovarian steroidogenesis	PRKX	PRKX	Protein kinase, X-linked, isoform CRA_b	0.676489	1	0.881995
PATH:04721	Synaptic vesicle cycle	DNM1L	DNM1L	cDNA FLJ59948, highly similar to Dynamin-1-like protein (EC 3.6.5.5)	0.684302	1	0.87855
PATH:04721	Synaptic vesicle cycle	ATP6V0A2	ATP6V0A2	V-type proton ATPase subunit a	0.684302	1	0.87855
PATH:04721	Synaptic vesicle cycle	AP2B1	AP2B1	AP-2 complex subunit beta	0.684302	1	0.87855
PATH:04721	Synaptic vesicle cycle	STXBP1	STXBP1	cDNA FLJ55678, highly similar to Syntaxin-binding protein 1	0.684302	1	0.87855
PATH:04721	Synaptic vesicle cycle	ATP6V0E2	ATP6V0E2	cDNA FLJ77720	0.684302	1	0.87855
PATH:00601	Glycosphingolipid biosynthesis - lacto and neolacto series	B3GNT1	B3GNT2	N-acetyllactosaminide beta-1,3-N-acetylglucosaminyltransferase 2	0.686413	1	0.865034
PATH:00601	Glycosphingolipid biosynthesis - lacto and neolacto series	B4GALT2	B4GALT2	cDNA FLJ90052 fis, clone HEMBA1002767, highly similar to Beta-1,4-galactosyltransferase 2 (EC 2.4.1.-)	0.686413	1	0.865034
PATH:03450	Non-homologous end-joining	RAD50	RAD50	RAD50 protein	0.702343	1	0.865034
PATH:04966	Collecting duct acid secretion	ATP6V0A2	ATP6V0A2	V-type proton ATPase subunit a	0.706483	1	0.832996
PATH:04966	Collecting duct acid secretion	ATP6V0E2	ATP6V0E2	cDNA FLJ77720	0.706483	1	0.832996
PATH:00561	Glycerolipid metabolism	LCLAT1	LCLAT1	cDNA FLJ50983, highly similar to Homo sapiens lysocardiolipin acyltransferase (LYCAT), transcript variant 1, mRNA	0.733303	1	0.81785
PATH:00561	Glycerolipid metabolism	DGKE	DGKE	Diacylglycerol kinase epsilon	0.733303	1	0.81785
PATH:00561	Glycerolipid metabolism	AKR1B1	AKR1B1	Aldo-keto reductase family 1, member B1 (Aldose reductase), isoform CRA_a	0.733303	1	0.81785
PATH:00561	Glycerolipid metabolism	GPAM	GPAM	Glycerol-3-phosphate acyltransferase, mitochondrial, isoform CRA_a	0.733303	1	0.81785
PATH:05219	Bladder cancer	TP53	TP53	Cellular tumor antigen p53	0.734691	1	0.803246
PATH:05219	Bladder cancer	MYC	MYC	V-myc myelocytomatosis viral oncogene homolog (Avian), isoform CRA_a	0.734691	1	0.803246
PATH:05219	Bladder cancer	E2F1	E2F1	Transcription factor E2F1	0.734691	1	0.803246
PATH:00565	Ether lipid metabolism	AGPS	AGPS	cDNA FLJ51873, highly similar to Alkyldihydroxyacetonephosphate synthase, peroxisomal (EC 2.5.1.26)	0.734691	1	0.803246
PATH:00565	Ether lipid metabolism	PAFAH1B3	PAFAH1B3	Platelet-activating factor acetylhydrolase, isoform Ib, gamma subunit 29kDa, isoform CRA_a	0.734691	1	0.803246
PATH:00565	Ether lipid metabolism	LPCAT4	LPCAT4	LPCAT4 protein	0.734691	1	0.803246
PATH:05120	Epithelial cell signaling in Helicobacter pylori infection	PTPN11	PTPN11	Protein tyrosine phosphatase-2	0.735059	1	0.826871
PATH:05120	Epithelial cell signaling in Helicobacter pylori infection	ATP6V0A2	ATP6V0A2	V-type proton ATPase subunit a	0.735059	1	0.826871
PATH:05120	Epithelial cell signaling in Helicobacter pylori infection	MAPK8	MAPK8	Mitogen-activated protein kinase 8	0.735059	1	0.826871
PATH:05120	Epithelial cell signaling in Helicobacter pylori infection	CASP3	CASP3	Caspase-3	0.735059	1	0.826871
PATH:05120	Epithelial cell signaling in Helicobacter pylori infection	ATP6V0E2	ATP6V0E2	cDNA FLJ77720	0.735059	1	0.826871
PATH:05216	Thyroid cancer	TP53	TP53	Cellular tumor antigen p53	0.743408	1	0.775548
PATH:05216	Thyroid cancer	MYC	MYC	V-myc myelocytomatosis viral oncogene homolog (Avian), isoform CRA_a	0.743408	1	0.775548
PATH:00604	Glycosphingolipid biosynthesis - ganglio series	B4GALNT1	B4GALNT1	Beta-1,4-N-acetyl-galactosaminyl transferase 1, isoform CRA_a	0.753024	1	0.749696
PATH:04710	Circadian rhythm	CSNK1E	CSNK1E	Casein kinase I isoform epsilon	0.760333	1	0.749696
PATH:04710	Circadian rhythm	NPAS2	NPAS2	NPAS2 protein	0.760333	1	0.749696
PATH:02010	ABC transporters	ABCB6	ABCB6	ATP-binding cassette, sub-family B (MDR/TAP), member 6, isoform CRA_f	0.763288	1	0.766735
PATH:02010	ABC transporters	ABCB10	ABCB10	cDNA FLJ23955 fis, clone HEP11276, highly similar to Homo sapiens ATP-binding cassette, sub-family B (MDR/TAP), member 10 (ABCB10)	0.763288	1	0.766735
PATH:02010	ABC transporters	ABCB8	ABCB8	cDNA FLJ36686 fis, clone UTERU2008027, highly similar to ATP-binding cassette sub-family B member 8, mitochondrial	0.763288	1	0.766735
PATH:05220	Chronic myeloid leukemia	PTPN11	PTPN11	Protein tyrosine phosphatase-2	0.789799	1	0.770236
PATH:05220	Chronic myeloid leukemia	TP53	TP53	Cellular tumor antigen p53	0.789799	1	0.770236
PATH:05220	Chronic myeloid leukemia	MYC	MYC	V-myc myelocytomatosis viral oncogene homolog (Avian), isoform CRA_a	0.789799	1	0.770236
PATH:05220	Chronic myeloid leukemia	E2F1	E2F1	Transcription factor E2F1	0.789799	1	0.770236
PATH:05220	Chronic myeloid leukemia	CDK6	CDK6	Cyclin-dependent kinase 6	0.789799	1	0.770236
PATH:00120	Primary bile acid biosynthesis	SLC27A5	SLC27A5	Bile acyl-CoA synthetase	0.795087	1	0.661496
PATH:00770	Pantothenate and CoA biosynthesis	BCAT2	BCAT2	Branched-chain-amino-acid aminotransferase, mitochondrial	0.795087	1	0.661496
PATH:04621	NOD-like receptor signaling pathway	HSP90B1	HSP90B1	cDNA FLJ58812, highly similar to Endoplasmin (Heat shock protein 90kDa beta member 1)	0.814119	1	0.725512
PATH:04621	NOD-like receptor signaling pathway	SUGT1	SUGT1	Suppressor of G2 allele of SKP1 homolog	0.814119	1	0.725512
PATH:04621	NOD-like receptor signaling pathway	MAPK8	MAPK8	Mitogen-activated protein kinase 8	0.814119	1	0.725512
PATH:04621	NOD-like receptor signaling pathway	TRIP6	TRIP6	Thyroid hormone receptor interacting protein 6 isoform 1	0.814119	1	0.725512
PATH:04961	Endocrine and other factor-regulated calcium reabsorption	DNM1L	DNM1L	cDNA FLJ59948, highly similar to Dynamin-1-like protein (EC 3.6.5.5)	0.823901	1	0.688496
PATH:04961	Endocrine and other factor-regulated calcium reabsorption	AP2B1	AP2B1	AP-2 complex subunit beta	0.823901	1	0.688496
PATH:04961	Endocrine and other factor-regulated calcium reabsorption	PRKX	PRKX	Protein kinase, X-linked, isoform CRA_b	0.823901	1	0.688496
PATH:05100	Bacterial invasion of epithelial cells	DNM1L	DNM1L	cDNA FLJ59948, highly similar to Dynamin-1-like protein (EC 3.6.5.5)	0.826911	1	0.730223
PATH:05100	Bacterial invasion of epithelial cells	ARPC5L	ARPC5L	Actin-related protein 2/3 complex subunit 5-like protein	0.826911	1	0.730223
PATH:05100	Bacterial invasion of epithelial cells	SEPT1	SEPT1	cDNA FLJ61013, highly similar to Septin-1	0.826911	1	0.730223
PATH:05100	Bacterial invasion of epithelial cells	MAD2L2	MAD2L2	Mitotic spindle assembly checkpoint protein MAD2B	0.826911	1	0.730223
PATH:05100	Bacterial invasion of epithelial cells	SEPT3	SEPT3	Septin 3, isoform CRA_b	0.826911	1	0.730223
PATH:00514	Other types of O-glycan biosynthesis	B3GALTL	B3GLCT	Beta-1,3-glucosyltransferase	0.834296	1	0.674726
PATH:00514	Other types of O-glycan biosynthesis	POMGNT1	POMGNT1	cDNA FLJ53518, highly similar to Protein O-linked-mannosebeta-1,2-N-acetylglucosaminyltransferase 1 (EC 2.4.1.-)	0.834296	1	0.674726
PATH:00514	Other types of O-glycan biosynthesis	B4GALT2	B4GALT2	cDNA FLJ90052 fis, clone HEMBA1002767, highly similar to Beta-1,4-galactosyltransferase 2 (EC 2.4.1.-)	0.834296	1	0.674726
PATH:05020	Prion diseases	SOD1	SOD1	Superoxide dismutase [Cu-Zn]	0.842798	1	0.624747
PATH:05020	Prion diseases	PRKX	PRKX	Protein kinase, X-linked, isoform CRA_b	0.842798	1	0.624747
PATH:04068	FoxO signaling pathway	CCNB1	CCNB1	G2/mitotic-specific cyclin-B1	0.848094	1	0.76097
PATH:04068	FoxO signaling pathway	CCNB2	CCNB2	G2/mitotic-specific cyclin-B2	0.848094	1	0.76097
PATH:04068	FoxO signaling pathway	AGAP2	AGAP2	Centaurin, gamma 1, isoform CRA_b	0.848094	1	0.76097
PATH:04068	FoxO signaling pathway	MAPK8	MAPK8	Mitogen-activated protein kinase 8	0.848094	1	0.76097
PATH:04068	FoxO signaling pathway	CSNK1E	CSNK1E	Casein kinase I isoform epsilon	0.848094	1	0.76097
PATH:04068	FoxO signaling pathway	CCND2	CCND2	G1/S-specific cyclin-D2	0.848094	1	0.76097
PATH:04068	FoxO signaling pathway	PLK4	PLK4	Polo-like kinase 4	0.848094	1	0.76097
PATH:04068	FoxO signaling pathway	CDK2	CDK2	Cyclin-dependent kinase 2, isoform CRA_a	0.848094	1	0.76097
PATH:04068	FoxO signaling pathway	HOMER1	HOMER1	Homer protein homolog 1	0.848094	1	0.76097
PATH:04151	PI3K-Akt signaling pathway	HSP90B1	HSP90B1	cDNA FLJ58812, highly similar to Endoplasmin (Heat shock protein 90kDa beta member 1)	0.850841	1	0.842598
PATH:04151	PI3K-Akt signaling pathway	PHLPP2	PHLPP2	PH domain leucine-rich repeat-containing protein phosphatase 2	0.850841	1	0.842598
PATH:04151	PI3K-Akt signaling pathway	YWHAE	YWHAE	cDNA FLJ60092, highly similar to 14-3-3 protein epsilon (14-3-3E)	0.850841	1	0.842598
PATH:04151	PI3K-Akt signaling pathway	BRCA1	BRCA1	Breast cancer 1, early onset, isoform CRA_d	0.850841	1	0.842598
PATH:04151	PI3K-Akt signaling pathway	CCND3	CCND3	Cyclin D3, isoform CRA_a	0.850841	1	0.842598
PATH:04151	PI3K-Akt signaling pathway	CCNE2	CCNE2	Cyclin E2, isoform CRA_e	0.850841	1	0.842598
PATH:04151	PI3K-Akt signaling pathway	RPTOR	RPTOR	cDNA FLJ52080, highly similar to Regulatory-associated protein of mTOR	0.850841	1	0.842598
PATH:04151	PI3K-Akt signaling pathway	ITGA3	ITGA3	cDNA FLJ59664, highly similar to Integrin alpha-3	0.850841	1	0.842598
PATH:04151	PI3K-Akt signaling pathway	COL5A2	COL5A2	cDNA FLJ60734, highly similar to Collagen alpha-2(V) chain	0.850841	1	0.842598
PATH:04151	PI3K-Akt signaling pathway	IL2RB	IL2RB	Interleukin-2 receptor subunit beta	0.850841	1	0.842598
PATH:04151	PI3K-Akt signaling pathway	EIF4E	EIF4E	Eukaryotic translation initiation factor 4E isoform A	0.850841	1	0.842598
PATH:04151	PI3K-Akt signaling pathway	TP53	TP53	Cellular tumor antigen p53	0.850841	1	0.842598
PATH:04151	PI3K-Akt signaling pathway	ITGB7	ITGB7	Integrin b7 subunit	0.850841	1	0.842598
PATH:04151	PI3K-Akt signaling pathway	MYC	MYC	V-myc myelocytomatosis viral oncogene homolog (Avian), isoform CRA_a	0.850841	1	0.842598
PATH:04151	PI3K-Akt signaling pathway	PPP2R1B	PPP2R1B	Serine/threonine-protein phosphatase 2A 65 kDa regulatory subunit A beta isoform	0.850841	1	0.842598
PATH:04151	PI3K-Akt signaling pathway	CCND2	CCND2	G1/S-specific cyclin-D2	0.850841	1	0.842598
PATH:04151	PI3K-Akt signaling pathway	YWHAQ	YWHAQ	cDNA FLJ52118, highly similar to 14-3-3 protein theta	0.850841	1	0.842598
PATH:04151	PI3K-Akt signaling pathway	PKN3	PKN3	Protein kinase N3, isoform CRA_a	0.850841	1	0.842598
PATH:04151	PI3K-Akt signaling pathway	CCNE1	CCNE1	Cyclin E variant ex7del	0.850841	1	0.842598
PATH:04151	PI3K-Akt signaling pathway	NOS3	NOS3	Nitric oxide synthase 3 (Endothelial cell)	0.850841	1	0.842598
PATH:04151	PI3K-Akt signaling pathway	CDK2	CDK2	Cyclin-dependent kinase 2, isoform CRA_a	0.850841	1	0.842598
PATH:04151	PI3K-Akt signaling pathway	CDK6	CDK6	Cyclin-dependent kinase 6	0.850841	1	0.842598
PATH:04151	PI3K-Akt signaling pathway	YWHAH	YWHAH	Tyrosine 3-monooxygenase/tryptophan 5-monooxygenase activation protein, eta polypeptide, isoform CRA_b	0.850841	1	0.842598
PATH:04151	PI3K-Akt signaling pathway	ITGA4	ITGA4	Integrin a4-subunit	0.850841	1	0.842598
PATH:04151	PI3K-Akt signaling pathway	PPP2R5D	PPP2R5D	Protein phosphatase 2, regulatory subunit B (B56), delta isoform, isoform CRA_d	0.850841	1	0.842598
PATH:04151	PI3K-Akt signaling pathway	FGFR1	FGFR1	Fibroblast growth factor receptor FGFR-1 secreted form protein	0.850841	1	0.842598
PATH:00983	Drug metabolism - other enzymes	HPRT1	HPRT1	Hypoxanthine-guanine phosphoribosyltransferase	0.853509	1	0.648775
PATH:00983	Drug metabolism - other enzymes	GMPS	GMPS	cDNA FLJ57604, highly similar to GMP synthase (glutamine-hydrolyzing) (EC 6.3.5.2)	0.853509	1	0.648775
PATH:00983	Drug metabolism - other enzymes	ITPA	ITPA	ITPase	0.853509	1	0.648775
PATH:05168	Herpes simplex infection	PTPN11	PTPN11	Protein tyrosine phosphatase-2	0.855751	1	0.785972
PATH:05168	Herpes simplex infection	MAPK8	MAPK8	Mitogen-activated protein kinase 8	0.855751	1	0.785972
PATH:05168	Herpes simplex infection	TAF5	TAF5	Transcription initiation factor TFIID subunit 5	0.855751	1	0.785972
PATH:05168	Herpes simplex infection	HMGN1	HMGN1	Non-histone chromosomal protein HMG-14	0.855751	1	0.785972
PATH:05168	Herpes simplex infection	SRSF3	SRSF3	Serine/arginine-rich-splicing factor 3	0.855751	1	0.785972
PATH:05168	Herpes simplex infection	TP53	TP53	Cellular tumor antigen p53	0.855751	1	0.785972
PATH:05168	Herpes simplex infection	TAF9B	TAF9B	cDNA, FLJ92954, highly similar to Homo sapiens TAF9-like RNA polymerase II, TATA box binding protein (TBP)-associated factor, 31kDa (TAF9L), mRNA	0.855751	1	0.785972
PATH:05168	Herpes simplex infection	TAF5L	TAF5L	TAF5-like RNA polymerase II p300/CBP-associated factor-associated factor 65 kDa subunit 5L	0.855751	1	0.785972
PATH:05168	Herpes simplex infection	CASP3	CASP3	Caspase-3	0.855751	1	0.785972
PATH:05168	Herpes simplex infection	CSNK2A1	CSNK2A1	Casein kinase II subunit alpha	0.855751	1	0.785972
PATH:05168	Herpes simplex infection	CSNK2A2	CSNK2A2	Casein kinase II subunit alpha'	0.855751	1	0.785972
PATH:05168	Herpes simplex infection	CDK2	CDK2	Cyclin-dependent kinase 2, isoform CRA_a	0.855751	1	0.785972
PATH:05168	Herpes simplex infection	CDK1	CDK1	Cell division cycle 2, G1 to S and G2 to M, isoform CRA_c	0.855751	1	0.785972
PATH:05321	Inflammatory bowel disease (IBD)	TBX21	TBX21	T-box 21 variant	0.858628	1	0.67137
PATH:05321	Inflammatory bowel disease (IBD)	GATA3	GATA3	cDNA FLJ56578, highly similar to Trans-acting T-cell-specific transcription factor GATA-3	0.858628	1	0.67137
PATH:05321	Inflammatory bowel disease (IBD)	IL12RB2	IL12RB2	Interleukin-12 receptor subunit beta-2	0.858628	1	0.67137
PATH:05321	Inflammatory bowel disease (IBD)	IL23R	IL23R	Interleukin 23 receptor	0.858628	1	0.67137
PATH:04660	T cell receptor signaling pathway	CTLA4	CTLA4	cDNA, FLJ94332, highly similar to Homo sapiens cytotoxic T-lymphocyte-associated protein 4 (CTLA4), mRNA	0.863367	1	0.722184
PATH:04660	T cell receptor signaling pathway	CSF2	CSF2	Granulocyte-macrophage colony-stimulating factor	0.863367	1	0.722184
PATH:04660	T cell receptor signaling pathway	CARD11	CARD11	Caspase recruitment domain family, member 11, isoform CRA_a	0.863367	1	0.722184
PATH:04660	T cell receptor signaling pathway	ICOS	ICOS	cDNA, FLJ95906, Homo sapiens inducible T-cell co-stimulator (ICOS), mRNA	0.863367	1	0.722184
PATH:04660	T cell receptor signaling pathway	LAT	LAT	Linker for activation of T cells, isoform CRA_f	0.863367	1	0.722184
PATH:04660	T cell receptor signaling pathway	NFATC2	NFATC2	Nuclear factor of activated T-cells c2 isoform IB-IIS-deltaXa	0.863367	1	0.722184
PATH:04660	T cell receptor signaling pathway	LCK	LCK	cDNA FLJ40708 fis, clone THYMU2026904, highly similar to Proto-oncogene tyrosine-protein kinase LCK (EC 2.7.10.2)	0.863367	1	0.722184
PATH:00590	Arachidonic acid metabolism	PTGES3	PTGES3	cDNA FLJ59832, moderately similar to Prostaglandin E synthase 3 (EC 5.3.99.3)	0.866351	1	0.661496
PATH:00590	Arachidonic acid metabolism	GPX7	GPX7	Glutathione peroxidase 7	0.866351	1	0.661496
PATH:00590	Arachidonic acid metabolism	CYP2J2	CYP2J2	Cytochrome P450 2J2	0.866351	1	0.661496
PATH:00590	Arachidonic acid metabolism	CBR3	CBR3	Carbonyl reductase [NADPH] 3	0.866351	1	0.661496
PATH:05014	Amyotrophic lateral sclerosis (ALS)	SOD1	SOD1	Superoxide dismutase [Cu-Zn]	0.87075	1	0.624747
PATH:05014	Amyotrophic lateral sclerosis (ALS)	TP53	TP53	Cellular tumor antigen p53	0.87075	1	0.624747
PATH:05014	Amyotrophic lateral sclerosis (ALS)	CASP3	CASP3	Caspase-3	0.87075	1	0.624747
PATH:05217	Basal cell carcinoma	TP53	TP53	Cellular tumor antigen p53	0.878679	1	0.613388
PATH:05217	Basal cell carcinoma	FZD3	FZD3	Frizzled-3	0.878679	1	0.613388
PATH:05217	Basal cell carcinoma	FZD6	FZD6	Frizzled homolog 6 (Drosophila), isoform CRA_a	0.878679	1	0.613388
PATH:05200	Pathways in cancer	HSP90B1	HSP90B1	cDNA FLJ58812, highly similar to Endoplasmin (Heat shock protein 90kDa beta member 1)	0.878863	1	0.81785
PATH:05200	Pathways in cancer	MSH6	MSH6	DNA mismatch repair protein Msh6	0.878863	1	0.81785
PATH:05200	Pathways in cancer	CKS1B	CKS1B	Cyclin-dependent kinases regulatory subunit 1	0.878863	1	0.81785
PATH:05200	Pathways in cancer	GSTP1	GSTP1	Glutathione S-transferase pi, isoform CRA_b	0.878863	1	0.81785
PATH:05200	Pathways in cancer	MAPK8	MAPK8	Mitogen-activated protein kinase 8	0.878863	1	0.81785
PATH:05200	Pathways in cancer	CKS2	CKS2	Cyclin-dependent kinases regulatory subunit 2	0.878863	1	0.81785
PATH:05200	Pathways in cancer	CCNE2	CCNE2	Cyclin E2, isoform CRA_e	0.878863	1	0.81785
PATH:05200	Pathways in cancer	ETS1	ETS1	cDNA FLJ75737, highly similar to Homo sapiens v-ets erythroblastosis virus E26 oncogene homolog 1 (avian) (ETS1), mRNA	0.878863	1	0.81785
PATH:05200	Pathways in cancer	RAD51	RAD51	cDNA FLJ54207, moderately similar to Homo sapiens RAD51 homolog, transcript variant 2, mRNA	0.878863	1	0.81785
PATH:05200	Pathways in cancer	ITGA3	ITGA3	cDNA FLJ59664, highly similar to Integrin alpha-3	0.878863	1	0.81785
PATH:05200	Pathways in cancer	TP53	TP53	Cellular tumor antigen p53	0.878863	1	0.81785
PATH:05200	Pathways in cancer	FZD3	FZD3	Frizzled-3	0.878863	1	0.81785
PATH:05200	Pathways in cancer	BIRC5	BIRC5	Baculoviral IAP repeat-containing protein 5	0.878863	1	0.81785
PATH:05200	Pathways in cancer	MYC	MYC	V-myc myelocytomatosis viral oncogene homolog (Avian), isoform CRA_a	0.878863	1	0.81785
PATH:05200	Pathways in cancer	E2F1	E2F1	Transcription factor E2F1	0.878863	1	0.81785
PATH:05200	Pathways in cancer	CASP3	CASP3	Caspase-3	0.878863	1	0.81785
PATH:05200	Pathways in cancer	MSH2	MSH2	cDNA FLJ57316, highly similar to DNA mismatch repair protein Msh2	0.878863	1	0.81785
PATH:05200	Pathways in cancer	CCNE1	CCNE1	Cyclin E variant ex7del	0.878863	1	0.81785
PATH:05200	Pathways in cancer	CDK2	CDK2	Cyclin-dependent kinase 2, isoform CRA_a	0.878863	1	0.81785
PATH:05200	Pathways in cancer	CDK6	CDK6	Cyclin-dependent kinase 6	0.878863	1	0.81785
PATH:05200	Pathways in cancer	SLC2A1	SLC2A1	cDNA FLJ16785 fis, clone NT2RI2015342, highly similar to Solute carrier family 2, facilitated glucose transporter member 1	0.878863	1	0.81785
PATH:05200	Pathways in cancer	FZD6	FZD6	Frizzled homolog 6 (Drosophila), isoform CRA_a	0.878863	1	0.81785
PATH:05200	Pathways in cancer	EPAS1	EPAS1	cDNA FLJ41851 fis, clone NT2RI3003925, highly similar to Endothelial PAS domain-containing protein 1	0.878863	1	0.81785
PATH:05200	Pathways in cancer	FGFR1	FGFR1	Fibroblast growth factor receptor FGFR-1 secreted form protein	0.878863	1	0.81785
PATH:05211	Renal cell carcinoma	PTPN11	PTPN11	Protein tyrosine phosphatase-2	0.880716	1	0.642597
PATH:05211	Renal cell carcinoma	ETS1	ETS1	cDNA FLJ75737, highly similar to Homo sapiens v-ets erythroblastosis virus E26 oncogene homolog 1 (avian) (ETS1), mRNA	0.880716	1	0.642597
PATH:05211	Renal cell carcinoma	SLC2A1	SLC2A1	cDNA FLJ16785 fis, clone NT2RI2015342, highly similar to Solute carrier family 2, facilitated glucose transporter member 1	0.880716	1	0.642597
PATH:05211	Renal cell carcinoma	EPAS1	EPAS1	cDNA FLJ41851 fis, clone NT2RI3003925, highly similar to Endothelial PAS domain-containing protein 1	0.880716	1	0.642597
PATH:00910	Nitrogen metabolism	CTH	CTH	Cystathionine gamma-lyase	0.883007	1	0.488932
PATH:04964	Proximal tubule bicarbonate reclamation	MDH1	MDH1	Malate dehydrogenase, cytoplasmic	0.883007	1	0.488932
PATH:05132	Salmonella infection	ARPC5L	ARPC5L	Actin-related protein 2/3 complex subunit 5-like protein	0.885179	1	0.661496
PATH:05132	Salmonella infection	MAPK8	MAPK8	Mitogen-activated protein kinase 8	0.885179	1	0.661496
PATH:05132	Salmonella infection	KLC2	KLC2	Kinesin light chain 2	0.885179	1	0.661496
PATH:05132	Salmonella infection	CSF2	CSF2	Granulocyte-macrophage colony-stimulating factor	0.885179	1	0.661496
PATH:05132	Salmonella infection	PKN3	PKN3	Protein kinase N3, isoform CRA_a	0.885179	1	0.661496
PATH:05130	Pathogenic Escherichia coli infection	ARPC5L	ARPC5L	Actin-related protein 2/3 complex subunit 5-like protein	0.886174	1	0.602434
PATH:05130	Pathogenic Escherichia coli infection	YWHAQ	YWHAQ	cDNA FLJ52118, highly similar to 14-3-3 protein theta	0.886174	1	0.602434
PATH:05130	Pathogenic Escherichia coli infection	TUBB	TUBB	Beta-4 tubulin	0.886174	1	0.602434
PATH:05223	Non-small cell lung cancer	TP53	TP53	Cellular tumor antigen p53	0.886174	1	0.602434
PATH:05223	Non-small cell lung cancer	E2F1	E2F1	Transcription factor E2F1	0.886174	1	0.602434
PATH:05223	Non-small cell lung cancer	CDK6	CDK6	Cyclin-dependent kinase 6	0.886174	1	0.602434
PATH:04340	Hedgehog signaling pathway	CSNK1E	CSNK1E	Casein kinase I isoform epsilon	0.886174	1	0.602434
PATH:04340	Hedgehog signaling pathway	PRKX	PRKX	Protein kinase, X-linked, isoform CRA_b	0.886174	1	0.602434
PATH:04340	Hedgehog signaling pathway	RAB23	RAB23	RAB23, member RAS oncogene family, isoform CRA_a	0.886174	1	0.602434
PATH:05218	Melanoma	TP53	TP53	Cellular tumor antigen p53	0.887383	1	0.633546
PATH:05218	Melanoma	E2F1	E2F1	Transcription factor E2F1	0.887383	1	0.633546
PATH:05218	Melanoma	CDK6	CDK6	Cyclin-dependent kinase 6	0.887383	1	0.633546
PATH:05218	Melanoma	FGFR1	FGFR1	Fibroblast growth factor receptor FGFR-1 secreted form protein	0.887383	1	0.633546
PATH:04141	Protein processing in endoplasmic reticulum	HSP90B1	HSP90B1	cDNA FLJ58812, highly similar to Endoplasmin (Heat shock protein 90kDa beta member 1)	0.89269	1	0.736309
PATH:04141	Protein processing in endoplasmic reticulum	STT3A	STT3A	Dolichyl-diphosphooligosaccharide--protein glycosyltransferase subunit STT3A	0.89269	1	0.736309
PATH:04141	Protein processing in endoplasmic reticulum	MAPK8	MAPK8	Mitogen-activated protein kinase 8	0.89269	1	0.736309
PATH:04141	Protein processing in endoplasmic reticulum	SEC61A1	SEC61A1	cDNA FLJ14546 fis, clone NT2RM2001613, highly similar to Protein transport protein Sec61 subunit alpha isoform 1	0.89269	1	0.736309
PATH:04141	Protein processing in endoplasmic reticulum	LMAN1	LMAN1	Lectin, mannose-binding, 1, isoform CRA_b	0.89269	1	0.736309
PATH:04141	Protein processing in endoplasmic reticulum	PDIA6	PDIA6	Protein disulfide-isomerase A6	0.89269	1	0.736309
PATH:04141	Protein processing in endoplasmic reticulum	RPN2	RPN2	cDNA, FLJ96923, highly similar to Homo sapiens ribophorin II (RPN2), mRNA	0.89269	1	0.736309
PATH:04141	Protein processing in endoplasmic reticulum	MBTPS2	MBTPS2	cDNA FLJ75833, highly similar to Homo sapiens membrane-bound transcription factor peptidase, site 2 (MBTPS2), mRNA	0.89269	1	0.736309
PATH:04141	Protein processing in endoplasmic reticulum	CAPN2	CAPN2	cDNA, FLJ96158, highly similar to Homo sapiens calpain 2, (m/II) large subunit (CAPN2), mRNA	0.89269	1	0.736309
PATH:04141	Protein processing in endoplasmic reticulum	PDIA4	PDIA4	Protein disulfide isomerase related protein (Calcium-binding protein, intestinal-related)	0.89269	1	0.736309
PATH:04141	Protein processing in endoplasmic reticulum	BAK1	BAK1	Bcl-2 homologous antagonist/killer	0.89269	1	0.736309
PATH:04977	Vitamin digestion and absorption	SLC19A2	SLC19A2	Solute carrier family 19 (Thiamine transporter), member 2, isoform CRA_c	0.893446	1	0.46856
PATH:04320	Dorso-ventral axis formation	ETS1	ETS1	cDNA FLJ75737, highly similar to Homo sapiens v-ets erythroblastosis virus E26 oncogene homolog 1 (avian) (ETS1), mRNA	0.893446	1	0.46856
PATH:04976	Bile secretion	SLC27A5	SLC27A5	Bile acyl-CoA synthetase	0.893722	1	0.624747
PATH:04976	Bile secretion	LDLR	LDLR	Low density lipoprotein receptor (Familial hypercholesterolemia), isoform CRA_b	0.893722	1	0.624747
PATH:04976	Bile secretion	PRKX	PRKX	Protein kinase, X-linked, isoform CRA_b	0.893722	1	0.624747
PATH:04976	Bile secretion	SLC2A1	SLC2A1	cDNA FLJ16785 fis, clone NT2RI2015342, highly similar to Solute carrier family 2, facilitated glucose transporter member 1	0.893722	1	0.624747
PATH:04910	Insulin signaling pathway	PRKAR1B	PRKAR1B	Protein kinase, cAMP-dependent, regulatory, type I, beta, isoform CRA_b	0.895496	1	0.712739
PATH:04910	Insulin signaling pathway	MAPK8	MAPK8	Mitogen-activated protein kinase 8	0.895496	1	0.712739
PATH:04910	Insulin signaling pathway	LIPE	LIPE	cDNA FLJ75224, highly similar to Homo sapiens lipase, hormone-sensitive (LIPE), mRNA	0.895496	1	0.712739
PATH:04910	Insulin signaling pathway	ACACA	ACACA	HCG30204, isoform CRA_a	0.895496	1	0.712739
PATH:04910	Insulin signaling pathway	RPTOR	RPTOR	cDNA FLJ52080, highly similar to Regulatory-associated protein of mTOR	0.895496	1	0.712739
PATH:04910	Insulin signaling pathway	EIF4E	EIF4E	Eukaryotic translation initiation factor 4E isoform A	0.895496	1	0.712739
PATH:04910	Insulin signaling pathway	PPP1R3F	PPP1R3F	Protein phosphatase 1 regulatory subunit 3F	0.895496	1	0.712739
PATH:04910	Insulin signaling pathway	PRKX	PRKX	Protein kinase, X-linked, isoform CRA_b	0.895496	1	0.712739
PATH:04910	Insulin signaling pathway	PRKCI	PRKCI	Protein kinase C iota type	0.895496	1	0.712739
PATH:04640	Hematopoietic cell lineage	CSF2	CSF2	Granulocyte-macrophage colony-stimulating factor	0.902235	1	0.638945
PATH:04640	Hematopoietic cell lineage	ITGA3	ITGA3	cDNA FLJ59664, highly similar to Integrin alpha-3	0.902235	1	0.638945
PATH:04640	Hematopoietic cell lineage	CD2	CD2	cDNA FLJ59767, highly similar to T-cell surface antigen CD2	0.902235	1	0.638945
PATH:04640	Hematopoietic cell lineage	TFRC	TFRC	cDNA FLJ75881, highly similar to Homo sapiens transferrin receptor (p90, CD71) (TFRC), mRNA	0.902235	1	0.638945
PATH:04640	Hematopoietic cell lineage	ITGA4	ITGA4	Integrin a4-subunit	0.902235	1	0.638945
PATH:04722	Neurotrophin signaling pathway	PTPN11	PTPN11	Protein tyrosine phosphatase-2	0.902467	1	0.692027
PATH:04722	Neurotrophin signaling pathway	YWHAE	YWHAE	cDNA FLJ60092, highly similar to 14-3-3 protein epsilon (14-3-3E)	0.902467	1	0.692027
PATH:04722	Neurotrophin signaling pathway	MAPK8	MAPK8	Mitogen-activated protein kinase 8	0.902467	1	0.692027
PATH:04722	Neurotrophin signaling pathway	TP73	TP73	Tumor protein p73, isoform CRA_a	0.902467	1	0.692027
PATH:04722	Neurotrophin signaling pathway	TP53	TP53	Cellular tumor antigen p53	0.902467	1	0.692027
PATH:04722	Neurotrophin signaling pathway	YWHAQ	YWHAQ	cDNA FLJ52118, highly similar to 14-3-3 protein theta	0.902467	1	0.692027
PATH:04722	Neurotrophin signaling pathway	MAGED1	MAGED1	Melanoma antigen family D, 1, isoform CRA_a	0.902467	1	0.692027
PATH:04722	Neurotrophin signaling pathway	YWHAH	YWHAH	Tyrosine 3-monooxygenase/tryptophan 5-monooxygenase activation protein, eta polypeptide, isoform CRA_b	0.902467	1	0.692027
PATH:04512	ECM-receptor interaction	ITGA3	ITGA3	cDNA FLJ59664, highly similar to Integrin alpha-3	0.90741	1	0.631766
PATH:04512	ECM-receptor interaction	COL5A2	COL5A2	cDNA FLJ60734, highly similar to Collagen alpha-2(V) chain	0.90741	1	0.631766
PATH:04512	ECM-receptor interaction	ITGB7	ITGB7	Integrin b7 subunit	0.90741	1	0.631766
PATH:04512	ECM-receptor interaction	HMMR	HMMR	cDNA FLJ53375, highly similar to Hyaluronan mediated motility receptor	0.90741	1	0.631766
PATH:04512	ECM-receptor interaction	ITGA4	ITGA4	Integrin a4-subunit	0.90741	1	0.631766
PATH:00534	Glycosaminoglycan biosynthesis - heparan sulfate / heparin	XYLT2	XYLT2	Xylosyltransferase 2	0.911617	1	0.432517
PATH:05414	Dilated cardiomyopathy	TPM4	TPM4	Tropomyosin alpha-4 chain	0.912344	1	0.624747
PATH:05414	Dilated cardiomyopathy	ITGA3	ITGA3	cDNA FLJ59664, highly similar to Integrin alpha-3	0.912344	1	0.624747
PATH:05414	Dilated cardiomyopathy	ITGB7	ITGB7	Integrin b7 subunit	0.912344	1	0.624747
PATH:05414	Dilated cardiomyopathy	PRKX	PRKX	Protein kinase, X-linked, isoform CRA_b	0.912344	1	0.624747
PATH:05414	Dilated cardiomyopathy	ITGA4	ITGA4	Integrin a4-subunit	0.912344	1	0.624747
PATH:03050	Proteasome	SHFM1	SHFM1	26S proteasome complex subunit DSS1	0.912756	1	0.511156
PATH:03050	Proteasome	PSMD14	PSMD14	26S proteasome non-ATPase regulatory subunit 14	0.912756	1	0.511156
PATH:04919	Thyroid hormone signaling pathway	MED24	MED24	Mediator of RNA polymerase II transcription subunit 24	0.914655	1	0.661496
PATH:04919	Thyroid hormone signaling pathway	TP53	TP53	Cellular tumor antigen p53	0.914655	1	0.661496
PATH:04919	Thyroid hormone signaling pathway	MYC	MYC	V-myc myelocytomatosis viral oncogene homolog (Avian), isoform CRA_a	0.914655	1	0.661496
PATH:04919	Thyroid hormone signaling pathway	PRKX	PRKX	Protein kinase, X-linked, isoform CRA_b	0.914655	1	0.661496
PATH:04919	Thyroid hormone signaling pathway	RCAN2	RCAN2	Calcipressin-2	0.914655	1	0.661496
PATH:04919	Thyroid hormone signaling pathway	PFKP	PFKP	ATP-dependent 6-phosphofructokinase, platelet type	0.914655	1	0.661496
PATH:04919	Thyroid hormone signaling pathway	SLC2A1	SLC2A1	cDNA FLJ16785 fis, clone NT2RI2015342, highly similar to Solute carrier family 2, facilitated glucose transporter member 1	0.914655	1	0.661496
PATH:04530	Tight junction	MAGI3	MAGI3	Membrane associated guanylate kinase, WW and PDZ domain containing 3, isoform CRA_b	0.918905	1	0.67137
PATH:04530	Tight junction	PPP2R1B	PPP2R1B	Serine/threonine-protein phosphatase 2A 65 kDa regulatory subunit A beta isoform	0.918905	1	0.67137
PATH:04530	Tight junction	PARD6A	PARD6A	Partitioning defective 6 homolog alpha	0.918905	1	0.67137
PATH:04530	Tight junction	PRKCI	PRKCI	Protein kinase C iota type	0.918905	1	0.67137
PATH:04530	Tight junction	CSNK2A1	CSNK2A1	Casein kinase II subunit alpha	0.918905	1	0.67137
PATH:04530	Tight junction	CSNK2A2	CSNK2A2	Casein kinase II subunit alpha'	0.918905	1	0.67137
PATH:04530	Tight junction	LLGL1	LLGL1	LLGL1 protein	0.918905	1	0.67137
PATH:04530	Tight junction	MLLT4	MLLT4	Afadin	0.918905	1	0.67137
PATH:04962	Vasopressin-regulated water reabsorption	PRKX	PRKX	Protein kinase, X-linked, isoform CRA_b	0.919087	1	0.499797
PATH:04962	Vasopressin-regulated water reabsorption	DYNLL1	DYNLL1	Dynein light chain 1, cytoplasmic	0.919087	1	0.499797
PATH:04066	HIF-1 signaling pathway	LDHA	LDHA	L-lactate dehydrogenase A chain	0.919466	1	0.636534
PATH:04066	HIF-1 signaling pathway	EIF4E	EIF4E	Eukaryotic translation initiation factor 4E isoform A	0.919466	1	0.636534
PATH:04066	HIF-1 signaling pathway	NOS3	NOS3	Nitric oxide synthase 3 (Endothelial cell)	0.919466	1	0.636534
PATH:04066	HIF-1 signaling pathway	SLC2A1	SLC2A1	cDNA FLJ16785 fis, clone NT2RI2015342, highly similar to Solute carrier family 2, facilitated glucose transporter member 1	0.919466	1	0.636534
PATH:04066	HIF-1 signaling pathway	TFRC	TFRC	cDNA FLJ75881, highly similar to Homo sapiens transferrin receptor (p90, CD71) (TFRC), mRNA	0.919466	1	0.636534
PATH:04066	HIF-1 signaling pathway	GAPDH	GAPDH	Glyceraldehyde-3-phosphate dehydrogenase	0.919466	1	0.636534
PATH:05131	Shigellosis	ARPC5L	ARPC5L	Actin-related protein 2/3 complex subunit 5-like protein	0.923048	1	0.544134
PATH:05131	Shigellosis	MAPK8	MAPK8	Mitogen-activated protein kinase 8	0.923048	1	0.544134
PATH:05131	Shigellosis	MAD2L2	MAD2L2	Mitotic spindle assembly checkpoint protein MAD2B	0.923048	1	0.544134
PATH:05323	Rheumatoid arthritis	ATP6V0A2	ATP6V0A2	V-type proton ATPase subunit a	0.925788	1	0.604594
PATH:05323	Rheumatoid arthritis	CTLA4	CTLA4	cDNA, FLJ94332, highly similar to Homo sapiens cytotoxic T-lymphocyte-associated protein 4 (CTLA4), mRNA	0.925788	1	0.604594
PATH:05323	Rheumatoid arthritis	CSF2	CSF2	Granulocyte-macrophage colony-stimulating factor	0.925788	1	0.604594
PATH:05323	Rheumatoid arthritis	LTB	LTB	Lymphotoxin-beta	0.925788	1	0.604594
PATH:05323	Rheumatoid arthritis	ATP6V0E2	ATP6V0E2	cDNA FLJ77720	0.925788	1	0.604594
PATH:05214	Glioma	TP53	TP53	Cellular tumor antigen p53	0.937058	1	0.51902
PATH:05214	Glioma	E2F1	E2F1	Transcription factor E2F1	0.937058	1	0.51902
PATH:05214	Glioma	CDK6	CDK6	Cyclin-dependent kinase 6	0.937058	1	0.51902
PATH:00340	Histidine metabolism	TRMT11	TRMT11	tRNA (guanine(10)-N2)-methyltransferase homolog	0.944631	1	0.362756
PATH:05030	Cocaine addiction	CDK5	CDK5	Cyclin-dependent kinase 5	0.944757	1	0.449818
PATH:05030	Cocaine addiction	PRKX	PRKX	Protein kinase, X-linked, isoform CRA_b	0.944757	1	0.449818
PATH:05410	Hypertrophic cardiomyopathy (HCM)	TPM4	TPM4	Tropomyosin alpha-4 chain	0.945242	1	0.541949
PATH:05410	Hypertrophic cardiomyopathy (HCM)	ITGA3	ITGA3	cDNA FLJ59664, highly similar to Integrin alpha-3	0.945242	1	0.541949
PATH:05410	Hypertrophic cardiomyopathy (HCM)	ITGB7	ITGB7	Integrin b7 subunit	0.945242	1	0.541949
PATH:05410	Hypertrophic cardiomyopathy (HCM)	ITGA4	ITGA4	Integrin a4-subunit	0.945242	1	0.541949
PATH:05213	Endometrial cancer	TP53	TP53	Cellular tumor antigen p53	0.952677	1	0.432517
PATH:05213	Endometrial cancer	MYC	MYC	V-myc myelocytomatosis viral oncogene homolog (Avian), isoform CRA_a	0.952677	1	0.432517
PATH:04350	TGF-beta signaling pathway	BMPR1A	BMPR1A	Receptor protein serine/threonine kinase	0.95464	1	0.523044
PATH:04350	TGF-beta signaling pathway	MYC	MYC	V-myc myelocytomatosis viral oncogene homolog (Avian), isoform CRA_a	0.95464	1	0.523044
PATH:04350	TGF-beta signaling pathway	PPP2R1B	PPP2R1B	Serine/threonine-protein phosphatase 2A 65 kDa regulatory subunit A beta isoform	0.95464	1	0.523044
PATH:04350	TGF-beta signaling pathway	RBL1	RBL1	Retinoblastoma-like protein 1	0.95464	1	0.523044
PATH:04920	Adipocytokine signaling pathway	PTPN11	PTPN11	Protein tyrosine phosphatase-2	0.955284	1	0.481947
PATH:04920	Adipocytokine signaling pathway	MAPK8	MAPK8	Mitogen-activated protein kinase 8	0.955284	1	0.481947
PATH:04920	Adipocytokine signaling pathway	SLC2A1	SLC2A1	cDNA FLJ16785 fis, clone NT2RI2015342, highly similar to Solute carrier family 2, facilitated glucose transporter member 1	0.955284	1	0.481947
PATH:04742	Taste transduction	ITPR3	ITPR3	ITPR3 protein	0.956219	1	0.424356
PATH:04742	Taste transduction	PRKX	PRKX	Protein kinase, X-linked, isoform CRA_b	0.956219	1	0.424356
PATH:00591	Linoleic acid metabolism	CYP2J2	CYP2J2	Cytochrome P450 2J2	0.958186	1	0.330748
PATH:00040	Pentose and glucuronate interconversions	AKR1B1	AKR1B1	Aldo-keto reductase family 1, member B1 (Aldose reductase), isoform CRA_a	0.958186	1	0.330748
PATH:04540	Gap junction	ITPR3	ITPR3	ITPR3 protein	0.964867	1	0.499797
PATH:04540	Gap junction	PRKX	PRKX	Protein kinase, X-linked, isoform CRA_b	0.964867	1	0.499797
PATH:04540	Gap junction	TUBB	TUBB	Beta-4 tubulin	0.964867	1	0.499797
PATH:04540	Gap junction	CDK1	CDK1	Cell division cycle 2, G1 to S and G2 to M, isoform CRA_c	0.964867	1	0.499797
PATH:04130	SNARE interactions in vesicular transport	BNIP1	BNIP1	Vesicle transport protein SEC20	0.965327	1	0.312373
PATH:05412	Arrhythmogenic right ventricular cardiomyopathy (ARVC)	ITGA3	ITGA3	cDNA FLJ59664, highly similar to Integrin alpha-3	0.966177	1	0.455896
PATH:05412	Arrhythmogenic right ventricular cardiomyopathy (ARVC)	ITGB7	ITGB7	Integrin b7 subunit	0.966177	1	0.455896
PATH:05412	Arrhythmogenic right ventricular cardiomyopathy (ARVC)	ITGA4	ITGA4	Integrin a4-subunit	0.966177	1	0.455896
PATH:05133	Pertussis	MAPK8	MAPK8	Mitogen-activated protein kinase 8	0.96848	1	0.449818
PATH:05133	Pertussis	C4BPB	C4BPB	C4b-binding protein beta chain	0.96848	1	0.449818
PATH:05133	Pertussis	CASP3	CASP3	Caspase-3	0.96848	1	0.449818
PATH:04630	Jak-STAT signaling pathway	PTPN11	PTPN11	Protein tyrosine phosphatase-2	0.974367	1	0.573016
PATH:04630	Jak-STAT signaling pathway	IL12RB2	IL12RB2	Interleukin-12 receptor subunit beta-2	0.974367	1	0.573016
PATH:04630	Jak-STAT signaling pathway	CCND3	CCND3	Cyclin D3, isoform CRA_a	0.974367	1	0.573016
PATH:04630	Jak-STAT signaling pathway	CSF2	CSF2	Granulocyte-macrophage colony-stimulating factor	0.974367	1	0.573016
PATH:04630	Jak-STAT signaling pathway	IL2RB	IL2RB	Interleukin-2 receptor subunit beta	0.974367	1	0.573016
PATH:04630	Jak-STAT signaling pathway	MYC	MYC	V-myc myelocytomatosis viral oncogene homolog (Avian), isoform CRA_a	0.974367	1	0.573016
PATH:04630	Jak-STAT signaling pathway	CCND2	CCND2	G1/S-specific cyclin-D2	0.974367	1	0.573016
PATH:04630	Jak-STAT signaling pathway	IL23R	IL23R	Interleukin 23 receptor	0.974367	1	0.573016
PATH:04370	VEGF signaling pathway	SH2D2A	SH2D2A	SH2 domain-containing protein 2A	0.976293	1	0.427042
PATH:04370	VEGF signaling pathway	NOS3	NOS3	Nitric oxide synthase 3 (Endothelial cell)	0.976293	1	0.427042
PATH:04370	VEGF signaling pathway	NFATC2	NFATC2	Nuclear factor of activated T-cells c2 isoform IB-IIS-deltaXa	0.976293	1	0.427042
PATH:00562	Inositol phosphate metabolism	MINPP1	MINPP1	cDNA, FLJ93389, highly similar to Homo sapiens multiple inositol polyphosphate histidine phosphatase, 1 (MINPP1), mRNA	0.976711	1	0.368703
PATH:00562	Inositol phosphate metabolism	IMPAD1	IMPAD1	Inositol monophosphatase domain containing 1, isoform CRA_a	0.976711	1	0.368703
PATH:04070	Phosphatidylinositol signaling system	ITPR3	ITPR3	ITPR3 protein	0.979472	1	0.416498
PATH:04070	Phosphatidylinositol signaling system	DGKE	DGKE	Diacylglycerol kinase epsilon	0.979472	1	0.416498
PATH:04070	Phosphatidylinositol signaling system	IMPAD1	IMPAD1	Inositol monophosphatase domain containing 1, isoform CRA_a	0.979472	1	0.416498
PATH:04611	Platelet activation	ITPR3	ITPR3	ITPR3 protein	0.980081	1	0.515058
PATH:04611	Platelet activation	COL5A2	COL5A2	cDNA FLJ60734, highly similar to Collagen alpha-2(V) chain	0.980081	1	0.515058
PATH:04611	Platelet activation	PRKX	PRKX	Protein kinase, X-linked, isoform CRA_b	0.980081	1	0.515058
PATH:04611	Platelet activation	PRKCI	PRKCI	Protein kinase C iota type	0.980081	1	0.515058
PATH:04611	Platelet activation	NOS3	NOS3	Nitric oxide synthase 3 (Endothelial cell)	0.980081	1	0.515058
PATH:04611	Platelet activation	ARHGEF12	ARHGEF12	cDNA FLJ51627, highly similar to Rho guanine nucleotide exchange factor 12	0.980081	1	0.515058
PATH:04750	Inflammatory mediator regulation of TRP channels	ITPR3	ITPR3	ITPR3 protein	0.980558	1	0.454361
PATH:04750	Inflammatory mediator regulation of TRP channels	MAPK8	MAPK8	Mitogen-activated protein kinase 8	0.980558	1	0.454361
PATH:04750	Inflammatory mediator regulation of TRP channels	CYP2J2	CYP2J2	Cytochrome P450 2J2	0.980558	1	0.454361
PATH:04750	Inflammatory mediator regulation of TRP channels	PRKX	PRKX	Protein kinase, X-linked, isoform CRA_b	0.980558	1	0.454361
PATH:00980	Metabolism of xenobiotics by cytochrome P450	GSTP1	GSTP1	Glutathione S-transferase pi, isoform CRA_b	0.980905	1	0.411419
PATH:00980	Metabolism of xenobiotics by cytochrome P450	ADH5	ADH5	Alcohol dehydrogenase class-3	0.980905	1	0.411419
PATH:00980	Metabolism of xenobiotics by cytochrome P450	CBR3	CBR3	Carbonyl reductase [NADPH] 3	0.980905	1	0.411419
PATH:04150	mTOR signaling pathway	RPTOR	RPTOR	cDNA FLJ52080, highly similar to Regulatory-associated protein of mTOR	0.981687	1	0.35142
PATH:04150	mTOR signaling pathway	EIF4E	EIF4E	Eukaryotic translation initiation factor 4E isoform A	0.981687	1	0.35142
PATH:04915	Estrogen signaling pathway	HSP90B1	HSP90B1	cDNA FLJ58812, highly similar to Endoplasmin (Heat shock protein 90kDa beta member 1)	0.98182	1	0.449818
PATH:04915	Estrogen signaling pathway	ITPR3	ITPR3	ITPR3 protein	0.98182	1	0.449818
PATH:04915	Estrogen signaling pathway	PRKX	PRKX	Protein kinase, X-linked, isoform CRA_b	0.98182	1	0.449818
PATH:04915	Estrogen signaling pathway	NOS3	NOS3	Nitric oxide synthase 3 (Endothelial cell)	0.98182	1	0.449818
PATH:04664	Fc epsilon RI signaling pathway	MAPK8	MAPK8	Mitogen-activated protein kinase 8	0.982242	1	0.406462
PATH:04664	Fc epsilon RI signaling pathway	CSF2	CSF2	Granulocyte-macrophage colony-stimulating factor	0.982242	1	0.406462
PATH:04664	Fc epsilon RI signaling pathway	LAT	LAT	Linker for activation of T cells, isoform CRA_f	0.982242	1	0.406462
PATH:05202	Transcriptional misregulation in cancer	WHSC1	WHSC1	Histone-lysine N-methyltransferase NSD2	0.98332	1	0.562272
PATH:05202	Transcriptional misregulation in cancer	CSF2	CSF2	Granulocyte-macrophage colony-stimulating factor	0.98332	1	0.562272
PATH:05202	Transcriptional misregulation in cancer	IL2RB	IL2RB	Interleukin-2 receptor subunit beta	0.98332	1	0.562272
PATH:05202	Transcriptional misregulation in cancer	TP53	TP53	Cellular tumor antigen p53	0.98332	1	0.562272
PATH:05202	Transcriptional misregulation in cancer	ITGB7	ITGB7	Integrin b7 subunit	0.98332	1	0.562272
PATH:05202	Transcriptional misregulation in cancer	MYC	MYC	V-myc myelocytomatosis viral oncogene homolog (Avian), isoform CRA_a	0.98332	1	0.562272
PATH:05202	Transcriptional misregulation in cancer	CCND2	CCND2	G1/S-specific cyclin-D2	0.98332	1	0.562272
PATH:05202	Transcriptional misregulation in cancer	ETV4	ETV4	ETS translocation variant 4	0.98332	1	0.562272
PATH:05202	Transcriptional misregulation in cancer	FUT8	FUT8	Alpha-(1,6)-fucosyltransferase	0.98332	1	0.562272
PATH:04022	cGMP-PKG signaling pathway	ITPR3	ITPR3	ITPR3 protein	0.984262	1	0.541949
PATH:04022	cGMP-PKG signaling pathway	SLC25A6	SLC25A6	ADP/ATP translocase 3	0.984262	1	0.541949
PATH:04022	cGMP-PKG signaling pathway	VDAC2	VDAC2	Voltage-dependent anion channel 2, isoform CRA_a	0.984262	1	0.541949
PATH:04022	cGMP-PKG signaling pathway	VDAC1	VDAC1	cDNA FLJ38670 fis, clone HSYRA2000190, highly similar to Voltage-dependent anion-selective channel protein 1	0.984262	1	0.541949
PATH:04022	cGMP-PKG signaling pathway	VDAC3	VDAC3	Voltage-dependent anion-selective channel protein 3	0.984262	1	0.541949
PATH:04022	cGMP-PKG signaling pathway	NOS3	NOS3	Nitric oxide synthase 3 (Endothelial cell)	0.984262	1	0.541949
PATH:04022	cGMP-PKG signaling pathway	SLC25A5	SLC25A5	ADP/ATP translocase 2	0.984262	1	0.541949
PATH:04022	cGMP-PKG signaling pathway	NFATC2	NFATC2	Nuclear factor of activated T-cells c2 isoform IB-IIS-deltaXa	0.984262	1	0.541949
PATH:05206	MicroRNAs in cancer	BRCA1	BRCA1	Breast cancer 1, early onset, isoform CRA_d	0.984401	1	0.645853
PATH:05206	MicroRNAs in cancer	CCNE2	CCNE2	Cyclin E2, isoform CRA_e	0.984401	1	0.645853
PATH:05206	MicroRNAs in cancer	CDC25C	CDC25C	cDNA FLJ56262, highly similar to M-phase inducer phosphatase 3 (EC 3.1.3.48)	0.984401	1	0.645853
PATH:05206	MicroRNAs in cancer	RPTOR	RPTOR	cDNA FLJ52080, highly similar to Regulatory-associated protein of mTOR	0.984401	1	0.645853
PATH:05206	MicroRNAs in cancer	TP53	TP53	Cellular tumor antigen p53	0.984401	1	0.645853
PATH:05206	MicroRNAs in cancer	CDCA5	CDCA5	Cell division cycle associated 5, isoform CRA_a	0.984401	1	0.645853
PATH:05206	MicroRNAs in cancer	FZD3	FZD3	Frizzled-3	0.984401	1	0.645853
PATH:05206	MicroRNAs in cancer	MYC	MYC	V-myc myelocytomatosis viral oncogene homolog (Avian), isoform CRA_a	0.984401	1	0.645853
PATH:05206	MicroRNAs in cancer	KIF23	KIF23	Kinesin-like protein KIF23	0.984401	1	0.645853
PATH:05206	MicroRNAs in cancer	E2F1	E2F1	Transcription factor E2F1	0.984401	1	0.645853
PATH:05206	MicroRNAs in cancer	CCND2	CCND2	G1/S-specific cyclin-D2	0.984401	1	0.645853
PATH:05206	MicroRNAs in cancer	CDC25B	CDC25B	cDNA FLJ35394 fis, clone SKNSH2002768, highly similar to M-PHASE INDUCER PHOSPHATASE 2 (EC 3.1.3.48)	0.984401	1	0.645853
PATH:05206	MicroRNAs in cancer	CASP3	CASP3	Caspase-3	0.984401	1	0.645853
PATH:05206	MicroRNAs in cancer	CCNE1	CCNE1	Cyclin E variant ex7del	0.984401	1	0.645853
PATH:05206	MicroRNAs in cancer	CDK6	CDK6	Cyclin-dependent kinase 6	0.984401	1	0.645853
PATH:05206	MicroRNAs in cancer	STMN1	STMN1	Stathmin	0.984401	1	0.645853
PATH:05206	MicroRNAs in cancer	BAK1	BAK1	Bcl-2 homologous antagonist/killer	0.984401	1	0.645853
PATH:04973	Carbohydrate digestion and absorption	SLC37A4	SLC37A4	Solute carrier family 37 (Glycerol-6-phosphate transporter), member 4, isoform CRA_c	0.985082	1	0.249899
PATH:04975	Fat digestion and absorption	ACAT2	ACAT2	cDNA FLJ76813, highly similar to Homo sapiens acetyl-Coenzyme A acetyltransferase 2 (acetoacetyl Coenzyme A thiolase), mRNA	0.986417	1	0.244466
PATH:04911	Insulin secretion	ITPR3	ITPR3	ITPR3 protein	0.98675	1	0.387774
PATH:04911	Insulin secretion	PRKX	PRKX	Protein kinase, X-linked, isoform CRA_b	0.98675	1	0.387774
PATH:04911	Insulin secretion	SLC2A1	SLC2A1	cDNA FLJ16785 fis, clone NT2RI2015342, highly similar to Solute carrier family 2, facilitated glucose transporter member 1	0.98675	1	0.387774
PATH:04650	Natural killer cell mediated cytotoxicity	PTPN11	PTPN11	Protein tyrosine phosphatase-2	0.987706	1	0.485415
PATH:04650	Natural killer cell mediated cytotoxicity	CSF2	CSF2	Granulocyte-macrophage colony-stimulating factor	0.987706	1	0.485415
PATH:04650	Natural killer cell mediated cytotoxicity	LAT	LAT	Linker for activation of T cells, isoform CRA_f	0.987706	1	0.485415
PATH:04650	Natural killer cell mediated cytotoxicity	CASP3	CASP3	Caspase-3	0.987706	1	0.485415
PATH:04650	Natural killer cell mediated cytotoxicity	NFATC2	NFATC2	Nuclear factor of activated T-cells c2 isoform IB-IIS-deltaXa	0.987706	1	0.485415
PATH:04650	Natural killer cell mediated cytotoxicity	LCK	LCK	cDNA FLJ40708 fis, clone THYMU2026904, highly similar to Proto-oncogene tyrosine-protein kinase LCK (EC 2.7.10.2)	0.987706	1	0.485415
PATH:04974	Protein digestion and absorption	COL15A1	COL15A1	cDNA FLJ38566 fis, clone HCHON2005118, highly similar to Collagen alpha-1(XV) chain	0.988569	1	0.37906
PATH:04974	Protein digestion and absorption	COL5A2	COL5A2	cDNA FLJ60734, highly similar to Collagen alpha-2(V) chain	0.988569	1	0.37906
PATH:04974	Protein digestion and absorption	XPNPEP2	XPNPEP2	cDNA FLJ59052, highly similar to Xaa-Pro aminopeptidase 2 (EC 3.4.11.9)	0.988569	1	0.37906
PATH:04720	Long-term potentiation	ITPR3	ITPR3	ITPR3 protein	0.988735	1	0.321298
PATH:04720	Long-term potentiation	PRKX	PRKX	Protein kinase, X-linked, isoform CRA_b	0.988735	1	0.321298
PATH:03320	PPAR signaling pathway	SLC27A5	SLC27A5	Bile acyl-CoA synthetase	0.988735	1	0.321298
PATH:03320	PPAR signaling pathway	ACADM	ACADM	cDNA FLJ52595, highly similar to Medium-chain specific acyl-CoA dehydrogenase, mitochondrial (EC 1.3.99.3)	0.988735	1	0.321298
PATH:04930	Type II diabetes mellitus	MAPK8	MAPK8	Mitogen-activated protein kinase 8	0.988741	1	0.23428
PATH:04970	Salivary secretion	SLC12A2	SLC12A2	SLC12A2 protein	0.989387	1	0.374848
PATH:04970	Salivary secretion	ITPR3	ITPR3	ITPR3 protein	0.989387	1	0.374848
PATH:04970	Salivary secretion	PRKX	PRKX	Protein kinase, X-linked, isoform CRA_b	0.989387	1	0.374848
PATH:05146	Amoebiasis	CSF2	CSF2	Granulocyte-macrophage colony-stimulating factor	0.989461	1	0.416498
PATH:05146	Amoebiasis	COL5A2	COL5A2	cDNA FLJ60734, highly similar to Collagen alpha-2(V) chain	0.989461	1	0.416498
PATH:05146	Amoebiasis	PRKX	PRKX	Protein kinase, X-linked, isoform CRA_b	0.989461	1	0.416498
PATH:05146	Amoebiasis	CASP3	CASP3	Caspase-3	0.989461	1	0.416498
PATH:04622	RIG-I-like receptor signaling pathway	TMEM173	TMEM173	Stimulator of interferon genes protein	0.989618	1	0.316773
PATH:04622	RIG-I-like receptor signaling pathway	MAPK8	MAPK8	Mitogen-activated protein kinase 8	0.989618	1	0.316773
PATH:04917	Prolactin signaling pathway	MAPK8	MAPK8	Mitogen-activated protein kinase 8	0.990433	1	0.312373
PATH:04917	Prolactin signaling pathway	CCND2	CCND2	G1/S-specific cyclin-D2	0.990433	1	0.312373
PATH:04668	TNF signaling pathway	DNM1L	DNM1L	cDNA FLJ59948, highly similar to Dynamin-1-like protein (EC 3.6.5.5)	0.990825	1	0.408925
PATH:04668	TNF signaling pathway	MAPK8	MAPK8	Mitogen-activated protein kinase 8	0.990825	1	0.408925
PATH:04668	TNF signaling pathway	CSF2	CSF2	Granulocyte-macrophage colony-stimulating factor	0.990825	1	0.408925
PATH:04668	TNF signaling pathway	CASP3	CASP3	Caspase-3	0.990825	1	0.408925
PATH:04514	Cell adhesion molecules (CAMs)	CTLA4	CTLA4	cDNA, FLJ94332, highly similar to Homo sapiens cytotoxic T-lymphocyte-associated protein 4 (CTLA4), mRNA	0.990975	1	0.46856
PATH:04514	Cell adhesion molecules (CAMs)	ITGB7	ITGB7	Integrin b7 subunit	0.990975	1	0.46856
PATH:04514	Cell adhesion molecules (CAMs)	ICOS	ICOS	cDNA, FLJ95906, Homo sapiens inducible T-cell co-stimulator (ICOS), mRNA	0.990975	1	0.46856
PATH:04514	Cell adhesion molecules (CAMs)	CD2	CD2	cDNA FLJ59767, highly similar to T-cell surface antigen CD2	0.990975	1	0.46856
PATH:04514	Cell adhesion molecules (CAMs)	ITGA4	ITGA4	Integrin a4-subunit	0.990975	1	0.46856
PATH:04514	Cell adhesion molecules (CAMs)	SPN	SPN	Sialophorin (GpL115, leukosialin, CD43), isoform CRA_a	0.990975	1	0.46856
PATH:04730	Long-term depression	ITPR3	ITPR3	ITPR3 protein	0.991185	1	0.308094
PATH:04730	Long-term depression	PPP2R1B	PPP2R1B	Serine/threonine-protein phosphatase 2A 65 kDa regulatory subunit A beta isoform	0.991185	1	0.308094
PATH:04978	Mineral absorption	HMOX2	HMOX2	cDNA FLJ36069 fis, clone TESTI2019406, highly similar to HEME OXYGENASE 2 (EC 1.14.99.3)	0.991503	1	0.220499
PATH:00982	Drug metabolism - cytochrome P450	GSTP1	GSTP1	Glutathione S-transferase pi, isoform CRA_b	0.99188	1	0.303931
PATH:00982	Drug metabolism - cytochrome P450	ADH5	ADH5	Alcohol dehydrogenase class-3	0.99188	1	0.303931
PATH:05205	Proteoglycans in cancer	PTPN11	PTPN11	Protein tyrosine phosphatase-2	0.992468	1	0.549777
PATH:05205	Proteoglycans in cancer	ITPR3	ITPR3	ITPR3 protein	0.992468	1	0.549777
PATH:05205	Proteoglycans in cancer	DROSHA	DROSHA	Ribonuclease III, nuclear, isoform CRA_a	0.992468	1	0.549777
PATH:05205	Proteoglycans in cancer	TP53	TP53	Cellular tumor antigen p53	0.992468	1	0.549777
PATH:05205	Proteoglycans in cancer	FZD3	FZD3	Frizzled-3	0.992468	1	0.549777
PATH:05205	Proteoglycans in cancer	MYC	MYC	V-myc myelocytomatosis viral oncogene homolog (Avian), isoform CRA_a	0.992468	1	0.549777
PATH:05205	Proteoglycans in cancer	PRKX	PRKX	Protein kinase, X-linked, isoform CRA_b	0.992468	1	0.549777
PATH:05205	Proteoglycans in cancer	CASP3	CASP3	Caspase-3	0.992468	1	0.549777
PATH:05205	Proteoglycans in cancer	FZD6	FZD6	Frizzled homolog 6 (Drosophila), isoform CRA_a	0.992468	1	0.549777
PATH:05205	Proteoglycans in cancer	ARHGEF12	ARHGEF12	cDNA FLJ51627, highly similar to Rho guanine nucleotide exchange factor 12	0.992468	1	0.549777
PATH:05205	Proteoglycans in cancer	FGFR1	FGFR1	Fibroblast growth factor receptor FGFR-1 secreted form protein	0.992468	1	0.549777
PATH:04971	Gastric acid secretion	ITPR3	ITPR3	ITPR3 protein	0.992521	1	0.299878
PATH:04971	Gastric acid secretion	PRKX	PRKX	Protein kinase, X-linked, isoform CRA_b	0.992521	1	0.299878
PATH:04666	Fc gamma R-mediated phagocytosis	DNM1L	DNM1L	cDNA FLJ59948, highly similar to Dynamin-1-like protein (EC 3.6.5.5)	0.992698	1	0.355119
PATH:04666	Fc gamma R-mediated phagocytosis	ARPC5L	ARPC5L	Actin-related protein 2/3 complex subunit 5-like protein	0.992698	1	0.355119
PATH:04666	Fc gamma R-mediated phagocytosis	LAT	LAT	Linker for activation of T cells, isoform CRA_f	0.992698	1	0.355119
PATH:04728	Dopaminergic synapse	ITPR3	ITPR3	ITPR3 protein	0.992871	1	0.429215
PATH:04728	Dopaminergic synapse	MAPK8	MAPK8	Mitogen-activated protein kinase 8	0.992871	1	0.429215
PATH:04728	Dopaminergic synapse	PPP2R1B	PPP2R1B	Serine/threonine-protein phosphatase 2A 65 kDa regulatory subunit A beta isoform	0.992871	1	0.429215
PATH:04728	Dopaminergic synapse	PRKX	PRKX	Protein kinase, X-linked, isoform CRA_b	0.992871	1	0.429215
PATH:04728	Dopaminergic synapse	PPP2R5D	PPP2R5D	Protein phosphatase 2, regulatory subunit B (B56), delta isoform, isoform CRA_d	0.992871	1	0.429215
PATH:04662	B cell receptor signaling pathway	CARD11	CARD11	Caspase recruitment domain family, member 11, isoform CRA_a	0.993113	1	0.295933
PATH:04662	B cell receptor signaling pathway	NFATC2	NFATC2	Nuclear factor of activated T-cells c2 isoform IB-IIS-deltaXa	0.993113	1	0.295933
PATH:05320	Autoimmune thyroid disease	CTLA4	CTLA4	cDNA, FLJ94332, highly similar to Homo sapiens cytotoxic T-lymphocyte-associated protein 4 (CTLA4), mRNA	0.993589	1	0.208249
PATH:05134	Legionellosis	CASP3	CASP3	Caspase-3	0.994164	1	0.204463
PATH:04010	MAPK signaling pathway	PPP5C	PPP5C	Serine/threonine-protein phosphatase 5	0.994322	1	0.572495
PATH:04010	MAPK signaling pathway	MAPK8	MAPK8	Mitogen-activated protein kinase 8	0.994322	1	0.572495
PATH:04010	MAPK signaling pathway	TP53	TP53	Cellular tumor antigen p53	0.994322	1	0.572495
PATH:04010	MAPK signaling pathway	MYC	MYC	V-myc myelocytomatosis viral oncogene homolog (Avian), isoform CRA_a	0.994322	1	0.572495
PATH:04010	MAPK signaling pathway	PRKX	PRKX	Protein kinase, X-linked, isoform CRA_b	0.994322	1	0.572495
PATH:04010	MAPK signaling pathway	CDC25B	CDC25B	cDNA FLJ35394 fis, clone SKNSH2002768, highly similar to M-PHASE INDUCER PHOSPHATASE 2 (EC 3.1.3.48)	0.994322	1	0.572495
PATH:04010	MAPK signaling pathway	CASP3	CASP3	Caspase-3	0.994322	1	0.572495
PATH:04010	MAPK signaling pathway	DUSP14	DUSP14	Dual specificity protein phosphatase 14	0.994322	1	0.572495
PATH:04010	MAPK signaling pathway	DUSP7	DUSP7	Dual-specificity protein phosphatase 7	0.994322	1	0.572495
PATH:04010	MAPK signaling pathway	NFATC2	NFATC2	Nuclear factor of activated T-cells c2 isoform IB-IIS-deltaXa	0.994322	1	0.572495
PATH:04010	MAPK signaling pathway	STMN1	STMN1	Stathmin	0.994322	1	0.572495
PATH:04010	MAPK signaling pathway	MAP4K1	MAP4K1	cDNA FLJ50326, highly similar to Mitogen-activated protein kinase kinase kinase kinase 1 (EC 2.7.11.1)	0.994322	1	0.572495
PATH:04010	MAPK signaling pathway	FGFR1	FGFR1	Fibroblast growth factor receptor FGFR-1 secreted form protein	0.994322	1	0.572495
PATH:04010	MAPK signaling pathway	PTPN7	PTPN7	Protein-tyrosine-phosphatase	0.994322	1	0.572495
PATH:04020	Calcium signaling pathway	ITPR3	ITPR3	ITPR3 protein	0.994698	1	0.486289
PATH:04020	Calcium signaling pathway	SLC25A6	SLC25A6	ADP/ATP translocase 3	0.994698	1	0.486289
PATH:04020	Calcium signaling pathway	VDAC2	VDAC2	Voltage-dependent anion channel 2, isoform CRA_a	0.994698	1	0.486289
PATH:04020	Calcium signaling pathway	VDAC1	VDAC1	cDNA FLJ38670 fis, clone HSYRA2000190, highly similar to Voltage-dependent anion-selective channel protein 1	0.994698	1	0.486289
PATH:04020	Calcium signaling pathway	VDAC3	VDAC3	Voltage-dependent anion-selective channel protein 3	0.994698	1	0.486289
PATH:04020	Calcium signaling pathway	PRKX	PRKX	Protein kinase, X-linked, isoform CRA_b	0.994698	1	0.486289
PATH:04020	Calcium signaling pathway	NOS3	NOS3	Nitric oxide synthase 3 (Endothelial cell)	0.994698	1	0.486289
PATH:04020	Calcium signaling pathway	SLC25A5	SLC25A5	ADP/ATP translocase 2	0.994698	1	0.486289
PATH:05221	Acute myeloid leukemia	MYC	MYC	V-myc myelocytomatosis viral oncogene homolog (Avian), isoform CRA_a	0.995163	1	0.197288
PATH:04810	Regulation of actin cytoskeleton	ARPC5L	ARPC5L	Actin-related protein 2/3 complex subunit 5-like protein	0.995177	1	0.515846
PATH:04810	Regulation of actin cytoskeleton	DIAPH3	DIAPH3	cDNA FLJ58109, highly similar to Protein diaphanous homolog 3	0.995177	1	0.515846
PATH:04810	Regulation of actin cytoskeleton	ITGA3	ITGA3	cDNA FLJ59664, highly similar to Integrin alpha-3	0.995177	1	0.515846
PATH:04810	Regulation of actin cytoskeleton	ITGB7	ITGB7	Integrin b7 subunit	0.995177	1	0.515846
PATH:04810	Regulation of actin cytoskeleton	IQGAP3	IQGAP3	IQ motif containing GTPase activating protein 3	0.995177	1	0.515846
PATH:04810	Regulation of actin cytoskeleton	ARHGEF6	ARHGEF6	cDNA FLJ50776, highly similar to Rho guanine nucleotide exchange factor 6	0.995177	1	0.515846
PATH:04810	Regulation of actin cytoskeleton	ABI2	ABI2	cDNA FLJ52114, highly similar to Abl interactor 2	0.995177	1	0.515846
PATH:04810	Regulation of actin cytoskeleton	ARHGEF12	ARHGEF12	cDNA FLJ51627, highly similar to Rho guanine nucleotide exchange factor 12	0.995177	1	0.515846
PATH:04810	Regulation of actin cytoskeleton	ITGA4	ITGA4	Integrin a4-subunit	0.995177	1	0.515846
PATH:04810	Regulation of actin cytoskeleton	FGFR1	FGFR1	Fibroblast growth factor receptor FGFR-1 secreted form protein	0.995177	1	0.515846
PATH:04916	Melanogenesis	FZD3	FZD3	Frizzled-3	0.995368	1	0.334023
PATH:04916	Melanogenesis	PRKX	PRKX	Protein kinase, X-linked, isoform CRA_b	0.995368	1	0.334023
PATH:04916	Melanogenesis	FZD6	FZD6	Frizzled homolog 6 (Drosophila), isoform CRA_a	0.995368	1	0.334023
PATH:04144	Endocytosis	DNM1L	DNM1L	cDNA FLJ59948, highly similar to Dynamin-1-like protein (EC 3.6.5.5)	0.995594	1	0.496122
PATH:04144	Endocytosis	AGAP2	AGAP2	Centaurin, gamma 1, isoform CRA_b	0.995594	1	0.496122
PATH:04144	Endocytosis	AP2B1	AP2B1	AP-2 complex subunit beta	0.995594	1	0.496122
PATH:04144	Endocytosis	IL2RB	IL2RB	Interleukin-2 receptor subunit beta	0.995594	1	0.496122
PATH:04144	Endocytosis	RAB11FIP3	RAB11FIP3	Rab11 family-interacting protein 3	0.995594	1	0.496122
PATH:04144	Endocytosis	LDLR	LDLR	Low density lipoprotein receptor (Familial hypercholesterolemia), isoform CRA_b	0.995594	1	0.496122
PATH:04144	Endocytosis	PARD6A	PARD6A	Partitioning defective 6 homolog alpha	0.995594	1	0.496122
PATH:04144	Endocytosis	PRKCI	PRKCI	Protein kinase C iota type	0.995594	1	0.496122
PATH:04144	Endocytosis	TFRC	TFRC	cDNA FLJ75881, highly similar to Homo sapiens transferrin receptor (p90, CD71) (TFRC), mRNA	0.995594	1	0.496122
PATH:04270	Vascular smooth muscle contraction	ITPR3	ITPR3	ITPR3 protein	0.995782	1	0.37175
PATH:04270	Vascular smooth muscle contraction	PRKX	PRKX	Protein kinase, X-linked, isoform CRA_b	0.995782	1	0.37175
PATH:04270	Vascular smooth muscle contraction	MYL6B	MYL6B	Myosin, light polypeptide 6B, alkali, smooth muscle and non-muscle, isoform CRA_a	0.995782	1	0.37175
PATH:04270	Vascular smooth muscle contraction	ARHGEF12	ARHGEF12	cDNA FLJ51627, highly similar to Rho guanine nucleotide exchange factor 12	0.995782	1	0.37175
PATH:05204	Chemical carcinogenesis	GSTP1	GSTP1	Glutathione S-transferase pi, isoform CRA_b	0.995812	1	0.274279
PATH:05204	Chemical carcinogenesis	ADH5	ADH5	Alcohol dehydrogenase class-3	0.995812	1	0.274279
PATH:04723	Retrograde endocannabinoid signaling	ITPR3	ITPR3	ITPR3 protein	0.996025	1	0.327537
PATH:04723	Retrograde endocannabinoid signaling	MAPK8	MAPK8	Mitogen-activated protein kinase 8	0.996025	1	0.327537
PATH:04723	Retrograde endocannabinoid signaling	PRKX	PRKX	Protein kinase, X-linked, isoform CRA_b	0.996025	1	0.327537
PATH:04142	Lysosome	ATP6V0A2	ATP6V0A2	V-type proton ATPase subunit a	0.996074	1	0.368703
PATH:04142	Lysosome	AP3M2	AP3M2	AP-3 complex subunit mu-2	0.996074	1	0.368703
PATH:04142	Lysosome	PPT2	PPT2	HCG1999928, isoform CRA_a	0.996074	1	0.368703
PATH:04142	Lysosome	AP1S1	AP1S1	Adaptor-related protein complex 1, sigma 1 subunit, isoform CRA_b	0.996074	1	0.368703
PATH:04921	Oxytocin signaling pathway	ITPR3	ITPR3	ITPR3 protein	0.996305	1	0.427042
PATH:04921	Oxytocin signaling pathway	EEF2K	EEF2K	Eukaryotic elongation factor 2 kinase	0.996305	1	0.427042
PATH:04921	Oxytocin signaling pathway	PRKX	PRKX	Protein kinase, X-linked, isoform CRA_b	0.996305	1	0.427042
PATH:04921	Oxytocin signaling pathway	MYL6B	MYL6B	Myosin, light polypeptide 6B, alkali, smooth muscle and non-muscle, isoform CRA_a	0.996305	1	0.427042
PATH:04921	Oxytocin signaling pathway	NOS3	NOS3	Nitric oxide synthase 3 (Endothelial cell)	0.996305	1	0.427042
PATH:04921	Oxytocin signaling pathway	NFATC2	NFATC2	Nuclear factor of activated T-cells c2 isoform IB-IIS-deltaXa	0.996305	1	0.427042
PATH:04912	GnRH signaling pathway	ITPR3	ITPR3	ITPR3 protein	0.996319	1	0.324388
PATH:04912	GnRH signaling pathway	MAPK8	MAPK8	Mitogen-activated protein kinase 8	0.996319	1	0.324388
PATH:04912	GnRH signaling pathway	PRKX	PRKX	Protein kinase, X-linked, isoform CRA_b	0.996319	1	0.324388
PATH:04726	Serotonergic synapse	ITPR3	ITPR3	ITPR3 protein	0.997059	1	0.356998
PATH:04726	Serotonergic synapse	CYP2J2	CYP2J2	Cytochrome P450 2J2	0.997059	1	0.356998
PATH:04726	Serotonergic synapse	PRKX	PRKX	Protein kinase, X-linked, isoform CRA_b	0.997059	1	0.356998
PATH:04726	Serotonergic synapse	CASP3	CASP3	Caspase-3	0.997059	1	0.356998
PATH:04012	ErbB signaling pathway	MAPK8	MAPK8	Mitogen-activated protein kinase 8	0.997465	1	0.255578
PATH:04012	ErbB signaling pathway	MYC	MYC	V-myc myelocytomatosis viral oncogene homolog (Avian), isoform CRA_a	0.997465	1	0.255578
PATH:04727	GABAergic synapse	PRKX	PRKX	Protein kinase, X-linked, isoform CRA_b	0.997858	1	0.249899
PATH:04727	GABAergic synapse	GPHN	GPHN	cDNA, FLJ96642, highly similar to Homo sapiens gephyrin (GPHN), mRNA	0.997858	1	0.249899
PATH:04380	Osteoclast differentiation	MAPK8	MAPK8	Mitogen-activated protein kinase 8	0.998238	1	0.338209
PATH:04380	Osteoclast differentiation	SIRPG	SIRPG	Signal-regulatory protein gamma	0.998238	1	0.338209
PATH:04380	Osteoclast differentiation	NFATC2	NFATC2	Nuclear factor of activated T-cells c2 isoform IB-IIS-deltaXa	0.998238	1	0.338209
PATH:04380	Osteoclast differentiation	LCK	LCK	cDNA FLJ40708 fis, clone THYMU2026904, highly similar to Proto-oncogene tyrosine-protein kinase LCK (EC 2.7.10.2)	0.998238	1	0.338209
PATH:04610	Complement and coagulation cascades	C4BPB	C4BPB	C4b-binding protein beta chain	0.998435	1	0.162977
PATH:05031	Amphetamine addiction	PRKX	PRKX	Protein kinase, X-linked, isoform CRA_b	0.998576	1	0.160649
PATH:00830	Retinol metabolism	ADH5	ADH5	Alcohol dehydrogenase class-3	0.998576	1	0.160649
PATH:04510	Focal adhesion	MAPK8	MAPK8	Mitogen-activated protein kinase 8	0.998619	1	0.434606
PATH:04510	Focal adhesion	CCND3	CCND3	Cyclin D3, isoform CRA_a	0.998619	1	0.434606
PATH:04510	Focal adhesion	ITGA3	ITGA3	cDNA FLJ59664, highly similar to Integrin alpha-3	0.998619	1	0.434606
PATH:04510	Focal adhesion	COL5A2	COL5A2	cDNA FLJ60734, highly similar to Collagen alpha-2(V) chain	0.998619	1	0.434606
PATH:04510	Focal adhesion	ITGB7	ITGB7	Integrin b7 subunit	0.998619	1	0.434606
PATH:04510	Focal adhesion	CCND2	CCND2	G1/S-specific cyclin-D2	0.998619	1	0.434606
PATH:04510	Focal adhesion	CAPN2	CAPN2	cDNA, FLJ96158, highly similar to Homo sapiens calpain 2, (m/II) large subunit (CAPN2), mRNA	0.998619	1	0.434606
PATH:04510	Focal adhesion	ITGA4	ITGA4	Integrin a4-subunit	0.998619	1	0.434606
PATH:04145	Phagosome	ATP6V0A2	ATP6V0A2	V-type proton ATPase subunit a	0.998626	1	0.362756
PATH:04145	Phagosome	SEC61A1	SEC61A1	cDNA FLJ14546 fis, clone NT2RM2001613, highly similar to Protein transport protein Sec61 subunit alpha isoform 1	0.998626	1	0.362756
PATH:04145	Phagosome	TUBB	TUBB	Beta-4 tubulin	0.998626	1	0.362756
PATH:04145	Phagosome	ATP6V0E2	ATP6V0E2	cDNA FLJ77720	0.998626	1	0.362756
PATH:04145	Phagosome	TFRC	TFRC	cDNA FLJ75881, highly similar to Homo sapiens transferrin receptor (p90, CD71) (TFRC), mRNA	0.998626	1	0.362756
PATH:05160	Hepatitis C	MAPK8	MAPK8	Mitogen-activated protein kinase 8	0.99869	1	0.328334
PATH:05160	Hepatitis C	TP53	TP53	Cellular tumor antigen p53	0.99869	1	0.328334
PATH:05160	Hepatitis C	LDLR	LDLR	Low density lipoprotein receptor (Familial hypercholesterolemia), isoform CRA_b	0.99869	1	0.328334
PATH:05160	Hepatitis C	PPP2R1B	PPP2R1B	Serine/threonine-protein phosphatase 2A 65 kDa regulatory subunit A beta isoform	0.99869	1	0.328334
PATH:04670	Leukocyte transendothelial migration	PTPN11	PTPN11	Protein tyrosine phosphatase-2	0.998764	1	0.285901
PATH:04670	Leukocyte transendothelial migration	MLLT4	MLLT4	Afadin	0.998764	1	0.285901
PATH:04670	Leukocyte transendothelial migration	ITGA4	ITGA4	Integrin a4-subunit	0.998764	1	0.285901
PATH:04713	Circadian entrainment	ITPR3	ITPR3	ITPR3 protein	0.998816	1	0.231865
PATH:04713	Circadian entrainment	PRKX	PRKX	Protein kinase, X-linked, isoform CRA_b	0.998816	1	0.231865
PATH:05416	Viral myocarditis	CASP3	CASP3	Caspase-3	0.99882	1	0.156187
PATH:05164	Influenza A	MAPK8	MAPK8	Mitogen-activated protein kinase 8	0.998961	1	0.381201
PATH:05164	Influenza A	SLC25A6	SLC25A6	ADP/ATP translocase 3	0.998961	1	0.381201
PATH:05164	Influenza A	VDAC1	VDAC1	cDNA FLJ38670 fis, clone HSYRA2000190, highly similar to Voltage-dependent anion-selective channel protein 1	0.998961	1	0.381201
PATH:05164	Influenza A	CPSF4	CPSF4	Cleavage and polyadenylation-specificity factor subunit 4	0.998961	1	0.381201
PATH:05164	Influenza A	XPO1	XPO1	cDNA FLJ42779 fis, clone BRAWH3005300, highly similar to Exportin-1	0.998961	1	0.381201
PATH:05164	Influenza A	FDPS	FDPS	Farnesyl pyrophosphate synthase	0.998961	1	0.381201
PATH:05140	Leishmaniasis	ITGA4	ITGA4	Integrin a4-subunit	0.999023	1	0.151965
PATH:04972	Pancreatic secretion	SLC12A2	SLC12A2	SLC12A2 protein	0.999158	1	0.222682
PATH:04972	Pancreatic secretion	ITPR3	ITPR3	ITPR3 protein	0.999158	1	0.222682
PATH:05142	Chagas disease (American trypanosomiasis)	MAPK8	MAPK8	Mitogen-activated protein kinase 8	0.999349	1	0.216258
PATH:05142	Chagas disease (American trypanosomiasis)	PPP2R1B	PPP2R1B	Serine/threonine-protein phosphatase 2A 65 kDa regulatory subunit A beta isoform	0.999349	1	0.216258
PATH:04612	Antigen processing and presentation	RFXAP	RFXAP	Regulatory factor X-associated protein	0.99939	1	0.142347
PATH:04261	Adrenergic signaling in cardiomyocytes	TPM4	TPM4	Tropomyosin alpha-4 chain	0.999469	1	0.301891
PATH:04261	Adrenergic signaling in cardiomyocytes	PPP2R1B	PPP2R1B	Serine/threonine-protein phosphatase 2A 65 kDa regulatory subunit A beta isoform	0.999469	1	0.301891
PATH:04261	Adrenergic signaling in cardiomyocytes	PRKX	PRKX	Protein kinase, X-linked, isoform CRA_b	0.999469	1	0.301891
PATH:04261	Adrenergic signaling in cardiomyocytes	PPP2R5D	PPP2R5D	Protein phosphatase 2, regulatory subunit B (B56), delta isoform, isoform CRA_d	0.999469	1	0.301891
PATH:04724	Glutamatergic synapse	ITPR3	ITPR3	ITPR3 protein	0.999525	1	0.25951
PATH:04724	Glutamatergic synapse	PRKX	PRKX	Protein kinase, X-linked, isoform CRA_b	0.999525	1	0.25951
PATH:04724	Glutamatergic synapse	HOMER1	HOMER1	Homer protein homolog 1	0.999525	1	0.25951
PATH:04360	Axon guidance	CDK5	CDK5	Cyclin-dependent kinase 5	0.999562	1	0.257529
PATH:04360	Axon guidance	ARHGEF12	ARHGEF12	cDNA FLJ51627, highly similar to Rho guanine nucleotide exchange factor 12	0.999562	1	0.257529
PATH:04360	Axon guidance	NFATC2	NFATC2	Nuclear factor of activated T-cells c2 isoform IB-IIS-deltaXa	0.999562	1	0.257529
PATH:04725	Cholinergic synapse	ITPR3	ITPR3	ITPR3 protein	0.9997	1	0.199034
PATH:04725	Cholinergic synapse	PRKX	PRKX	Protein kinase, X-linked, isoform CRA_b	0.9997	1	0.199034
PATH:05145	Toxoplasmosis	MAPK8	MAPK8	Mitogen-activated protein kinase 8	0.999731	1	0.24625
PATH:05145	Toxoplasmosis	LDLR	LDLR	Low density lipoprotein receptor (Familial hypercholesterolemia), isoform CRA_b	0.999731	1	0.24625
PATH:05145	Toxoplasmosis	CASP3	CASP3	Caspase-3	0.999731	1	0.24625
PATH:05152	Tuberculosis	ATP6V0A2	ATP6V0A2	V-type proton ATPase subunit a	0.999792	1	0.310647
PATH:05152	Tuberculosis	MAPK8	MAPK8	Mitogen-activated protein kinase 8	0.999792	1	0.310647
PATH:05152	Tuberculosis	CASP3	CASP3	Caspase-3	0.999792	1	0.310647
PATH:05152	Tuberculosis	RFXAP	RFXAP	Regulatory factor X-associated protein	0.999792	1	0.310647
PATH:05152	Tuberculosis	ARHGEF12	ARHGEF12	cDNA FLJ51627, highly similar to Rho guanine nucleotide exchange factor 12	0.999792	1	0.310647
PATH:05032	Morphine addiction	PRKX	PRKX	Protein kinase, X-linked, isoform CRA_b	0.999837	1	0.120919
PATH:04014	Ras signaling pathway	PTPN11	PTPN11	Protein tyrosine phosphatase-2	0.999887	1	0.346776
PATH:04014	Ras signaling pathway	MAPK8	MAPK8	Mitogen-activated protein kinase 8	0.999887	1	0.346776
PATH:04014	Ras signaling pathway	ETS1	ETS1	cDNA FLJ75737, highly similar to Homo sapiens v-ets erythroblastosis virus E26 oncogene homolog 1 (avian) (ETS1), mRNA	0.999887	1	0.346776
PATH:04014	Ras signaling pathway	LAT	LAT	Linker for activation of T cells, isoform CRA_f	0.999887	1	0.346776
PATH:04014	Ras signaling pathway	PRKX	PRKX	Protein kinase, X-linked, isoform CRA_b	0.999887	1	0.346776
PATH:04014	Ras signaling pathway	MLLT4	MLLT4	Afadin	0.999887	1	0.346776
PATH:04014	Ras signaling pathway	FGFR1	FGFR1	Fibroblast growth factor receptor FGFR-1 secreted form protein	0.999887	1	0.346776
PATH:04015	Rap1 signaling pathway	MAGI3	MAGI3	Membrane associated guanylate kinase, WW and PDZ domain containing 3, isoform CRA_b	0.999919	1	0.316773
PATH:04015	Rap1 signaling pathway	LAT	LAT	Linker for activation of T cells, isoform CRA_f	0.999919	1	0.316773
PATH:04015	Rap1 signaling pathway	PARD6A	PARD6A	Partitioning defective 6 homolog alpha	0.999919	1	0.316773
PATH:04015	Rap1 signaling pathway	PRKCI	PRKCI	Protein kinase C iota type	0.999919	1	0.316773
PATH:04015	Rap1 signaling pathway	MLLT4	MLLT4	Afadin	0.999919	1	0.316773
PATH:04015	Rap1 signaling pathway	FGFR1	FGFR1	Fibroblast growth factor receptor FGFR-1 secreted form protein	0.999919	1	0.316773
PATH:04620	Toll-like receptor signaling pathway	MAPK8	MAPK8	Mitogen-activated protein kinase 8	0.999952	1	0.106089
PATH:05034	Alcoholism	HAT1	HAT1	Histone acetyltransferase type B catalytic subunit	0.999952	1	0.249899
PATH:05034	Alcoholism	HDAC8	HDAC8	cDNA FLJ57974, highly similar to Histone deacetylase 8	0.999952	1	0.249899
PATH:05034	Alcoholism	H2AFZ	H2AFZ	Histone H2A.Z	0.999952	1	0.249899
PATH:05034	Alcoholism	PKIA	PKIA	Protein kinase (CAMP-dependent, catalytic) inhibitor alpha, isoform CRA_a	0.999952	1	0.249899
PATH:05322	Systemic lupus erythematosus	SNRPD1	SNRPD1	Small nuclear ribonucleoprotein Sm D1	0.999966	1	0.162977
PATH:05322	Systemic lupus erythematosus	H2AFZ	H2AFZ	Histone H2A.Z	0.999966	1	0.162977
PATH:04060	Cytokine-cytokine receptor interaction	IL12RB2	IL12RB2	Interleukin-12 receptor subunit beta-2	0.999972	1	0.339485
PATH:04060	Cytokine-cytokine receptor interaction	TNFRSF18	TNFRSF18	Tumor necrosis factor receptor superfamily, member 18	0.999972	1	0.339485
PATH:04060	Cytokine-cytokine receptor interaction	CSF2	CSF2	Granulocyte-macrophage colony-stimulating factor	0.999972	1	0.339485
PATH:04060	Cytokine-cytokine receptor interaction	LTB	LTB	Lymphotoxin-beta	0.999972	1	0.339485
PATH:04060	Cytokine-cytokine receptor interaction	IL2RB	IL2RB	Interleukin-2 receptor subunit beta	0.999972	1	0.339485
PATH:04060	Cytokine-cytokine receptor interaction	BMPR1A	BMPR1A	Receptor protein serine/threonine kinase	0.999972	1	0.339485
PATH:04060	Cytokine-cytokine receptor interaction	IL23R	IL23R	Interleukin 23 receptor	0.999972	1	0.339485
PATH:04060	Cytokine-cytokine receptor interaction	CXCR3	CXCR3	C-X-C chemokine receptor type 3	0.999972	1	0.339485
PATH:04062	Chemokine signaling pathway	PRKX	PRKX	Protein kinase, X-linked, isoform CRA_b	1	1	0.117753
PATH:04062	Chemokine signaling pathway	CXCR3	CXCR3	C-X-C chemokine receptor type 3	1	1	0.117753
PATH:04740	Olfactory transduction	PRKX	PRKX	Protein kinase, X-linked, isoform CRA_b	1	1	0.0277665
